# Supplementary material for: Cutoffs and k-mers: implications from a transcriptome study in allopolyploid plants
Source: BMC Genomics. 2012 Mar 14;13:92. doi: 10.1186/1471-2164-13-92 (PMC3378427; doi:10.1186/1471-2164-13-92)
Supplement: Additional file 1 — Table S1. Number and length of contigs per k-mer size and coverage cutoff for P. fastigiatum and P. cheesemanii. The number of sequences obtained per coverage cutoff were counted and divided into four size classes: a) Sequences that were longer than 1000 bp, b) sequences shorter than 1000 bp but longer than 500 bp, c) sequences shorter than 500 but longer than 200 bp and d) sequences shorter than 200 but longer than 100 bp. [file 1471-2164-13-92-S1.XLSX]

## Sheet: P. fastigiatum
coverage cutoff	kmer	length > 1000	500 <= length < 1000	200 <= length < 500	100 <= length < 200	sum
20	51	455	1447	4576	4050	10528
18	53	481	1521	4436	3396	9834
20	49	526	1600	5320	4721	12167
19	53	444	1416	4116	3141	9117
19	51	486	1535	4902	4412	11335
19	57	320	1076	2908	1931	6235
16	53	574	1751	5177	3957	11459
19	55	403	1280	3358	2407	7448
20	53	426	1328	3809	2954	8517
18	51	530	1644	5277	4701	12152
20	55	380	1185	3105	2249	6919
20	57	308	1014	2691	1789	5802
18	55	434	1377	3651	2577	8039
19	49	572	1697	5718	4987	12974
18	57	342	1173	3108	2072	6695
17	53	525	1609	4788	3665	10587
18	49	612	1827	6154	5358	13951
16	51	622	1917	6215	5403	14157
16	55	493	1586	4350	3027	9456
17	55	452	1488	3939	2790	8669
15	55	537	1689	4784	3328	10338
15	57	439	1503	4026	2673	8641
16	57	411	1374	3689	2451	7925
17	51	581	1757	5739	5020	13097
13	57	513	1777	5059	3404	10753
15	53	610	1912	5732	4315	12569
17	49	655	2022	6573	5691	14941
14	57	472	1641	4492	3006	9611
15	49	772	2322	7864	6663	17621
19	59	267	946	2311	1390	4914
14	53	654	2120	6318	4718	13810
20	47	578	1706	6216	6062	14562
17	57	370	1268	3367	2260	7265
20	59	250	893	2121	1275	4539
18	59	281	1019	2527	1494	5321
15	47	852	2423	9189	8703	21167
19	61	204	814	1901	1085	4004
19	47	629	1837	6646	6441	15553
14	49	855	2563	8622	7284	19324
14	55	589	1862	5242	3716	11409
16	49	708	2162	7175	6123	16168
20	61	191	750	1775	987	3703
17	45	771	2195	8863	9607	21436
16	47	794	2268	8403	7962	19427
15	51	689	2101	6740	5848	15378
17	47	720	2108	7735	7413	17976
14	47	921	2664	10054	9405	23044
12	51	912	2770	9256	8062	21000
12	57	565	1962	5693	3889	12109
16	59	328	1191	2984	1778	6281
13	53	738	2279	7053	5272	15342
18	45	717	2063	8183	9027	19990
18	47	678	1951	7131	6873	16633
14	51	742	2286	7436	6428	16892
13	51	830	2509	8308	7110	18757
13	55	642	2047	5867	4148	12704
13	49	901	2815	9567	8032	21315
17	59	304	1103	2728	1631	5766
12	55	701	2290	6639	4634	14264
16	45	824	2329	9621	10417	23191
19	45	664	1927	7610	8400	18601
20	45	625	1812	7086	7897	17420
12	53	819	2550	7849	5915	17133
18	61	216	863	2064	1195	4338
15	59	352	1312	3262	1975	6901
17	61	233	920	2233	1320	4706
15	45	913	2541	10400	11176	25030
16	61	245	997	2479	1441	5162
13	47	1029	2952	10925	10393	25299
11	57	618	2206	6504	4489	13817
12	59	454	1749	4678	2955	9836
11	51	998	3144	10416	9043	23601
12	49	1029	3114	10539	8926	23608
11	53	909	2827	8965	6880	19581
14	59	385	1431	3649	2218	7683
11	55	773	2570	7590	5326	16259
13	45	1104	3122	12416	13261	29903
12	47	1123	3327	12188	11318	27956
14	45	1027	2804	11262	12161	27254
10	55	857	2898	8838	6311	18904
10	57	671	2510	7549	5357	16087
19	63	145	629	1604	885	3263
15	61	254	1106	2771	1568	5699
12	45	1197	3448	13863	14563	33071
11	49	1143	3521	11847	10092	26603
13	59	413	1592	4099	2516	8620
18	63	156	694	1731	981	3562
11	47	1213	3687	13828	12619	31347
19	43	735	2038	8581	10052	21406
20	43	671	1930	8040	9504	20145
9	57	733	2904	8995	6595	19227
18	43	774	2169	9256	10760	22959
10	51	1131	3601	11849	10418	26999
17	63	166	740	1880	1048	3834
17	43	846	2316	9935	11458	24555
14	61	272	1205	3049	1819	6345
16	63	177	799	2086	1140	4202
10	49	1242	3947	13673	11533	30395
20	63	137	585	1485	815	3022
14	43	1082	3028	12745	14315	31170
11	45	1304	3840	15566	16244	36954
10	53	982	3242	10293	7959	22476
20	41	681	1932	9084	12144	23841
10	47	1317	4187	15649	14356	35509
19	41	720	2039	9702	12884	25345
13	61	299	1326	3401	2079	7105
10	61	367	1843	5289	3545	11044
9	35	1483	4625	27877	51286	85271
15	63	192	855	2283	1320	4650
15	41	994	2811	13094	16832	33731
11	59	494	1935	5397	3488	11314
18	41	789	2198	10398	13629	27014
16	43	932	2528	10652	12236	26348
10	45	1419	4345	17428	18336	41528
16	41	915	2630	11994	15570	31109
9	55	919	3345	10330	7728	22322
14	63	202	928	2570	1480	5180
17	41	845	2407	11150	14561	28963
11	61	345	1651	4518	2915	9429
12	61	327	1479	3870	2416	8092
13	43	1163	3350	13960	15621	34094
9	51	1220	4072	13958	12203	31453
15	43	1027	2767	11535	13248	28577
9	49	1361	4537	15723	13521	35142
12	63	226	1145	3322	1972	6665
13	63	209	1026	2911	1703	5849
14	41	1061	3101	14248	18180	36590
9	53	1082	3789	12000	9470	26341
8	59	595	2881	9256	6780	19512
9	61	381	2059	6370	4445	13255
11	63	233	1284	3802	2355	7674
8	57	759	3346	10880	8359	23344
10	59	538	2155	6348	4180	13221
18	39	774	2286	11253	17287	31600
9	47	1453	4736	17949	16621	40759
10	35	1374	4172	25107	46423	77076
12	43	1264	3715	15388	17153	37520
9	59	574	2498	7535	5179	15786
17	39	832	2434	12131	18507	33904
10	63	241	1424	4512	2942	9119
9	45	1534	4865	19969	21051	47419
13	41	1156	3401	15521	19722	39800
19	39	720	2118	10525	16228	29591
9	63	245	1583	5449	3667	10944
8	61	389	2320	7925	5741	16375
8	63	251	1747	6735	4887	13620
16	39	906	2626	13017	19804	36353
15	39	976	2868	14107	21097	39048
11	43	1369	4104	17121	19045	41639
6	63	237	2047	10752	9790	22826
7	63	245	1915	8478	6718	17356
20	39	674	1944	9879	15373	27870
10	43	1500	4555	19236	21387	46678
5	63	220	2123	13788	14991	31122
8	51	1327	4727	16558	14739	37351
12	41	1252	3738	17072	21613	43675
8	53	1163	4332	14468	11705	31668
7	61	398	2630	9907	7922	20857
8	55	988	3909	12423	9681	27001
14	39	1056	3050	15362	22835	42303
6	61	382	2881	12847	11449	27559
8	47	1596	5359	20983	19800	47738
11	41	1378	4071	18980	23907	48336
8	49	1470	5194	18561	16319	41544
9	43	1664	5084	21898	24219	52865
7	57	807	3871	13571	10989	29238
8	45	1713	5502	23164	24318	54697
7	59	600	3306	11587	9277	24770
19	37	670	2207	11503	19375	33755
13	39	1134	3348	16749	24863	46094
20	37	633	2054	10790	18342	31819
4	63	206	2146	16981	23737	43070
4	45	1593	8782	49237	61745	121357
7	55	1021	4594	15415	12649	33679
6	59	588	3715	15022	13246	32571
10	41	1511	4498	21273	26584	53866
18	37	732	2336	12328	20636	36032
7	53	1219	5104	17718	15097	39138
6	57	788	4442	17559	15634	38423
12	39	1252	3654	18388	27156	50450
17	37	800	2504	13167	21962	38433
16	37	868	2710	14162	23318	41058
7	51	1387	5492	20068	18695	45642
5	61	361	3065	16769	17600	37795
15	37	953	2868	15379	25106	44306
8	43	1825	5699	25351	27832	60707
9	41	1697	4993	23970	29777	60437
7	49	1557	5972	22396	20300	50225
7	47	1759	6140	24994	23910	56803
4	41	1704	8614	53177	72963	136458
3	63	188	2140	19529	37086	58943
11	39	1343	3980	20413	29855	55591
20	35	582	1993	11450	22495	36520
7	45	1833	6279	27460	28816	64388
14	37	1030	3138	16611	27133	47912
5	59	557	4052	19722	20282	44613
6	55	1016	5307	19733	17657	43713
19	35	629	2126	12181	23767	38703
18	35	687	2273	12967	25094	41021
4	61	336	3166	21235	28258	52995
10	39	1489	4366	22755	32970	61580
8	41	1809	5678	27378	33983	68848
17	35	729	2416	13956	26726	43827
16	35	798	2601	14965	28642	47006
5	57	745	4911	22932	23772	52360
6	53	1227	5911	22328	20619	50085
13	37	1125	3364	18060	29344	51893
7	43	1916	6618	29476	32844	70854
6	51	1437	6374	24962	24943	57716
9	39	1633	4897	25542	36826	68898
12	37	1219	3637	19815	32053	56724
15	35	883	2762	16167	30846	50658
11	37	1303	3963	21928	34976	62170
6	47	1782	7099	30416	30294	69591
6	49	1632	6911	27524	26427	62494
14	35	962	3023	17421	33146	54552
7	41	1904	6457	31812	39502	79675
8	39	1754	5511	28982	41527	77774
6	45	1864	7222	32943	35723	77752
4	59	524	4166	25276	32889	62855
13	35	1041	3233	18940	35874	59088
20	33	556	1876	11664	26502	40598
2	63	166	2044	21247	52149	75606
10	37	1481	4332	24290	38519	68622
5	55	964	5948	25659	26444	59015
19	33	593	2014	12404	28106	43117
12	35	1150	3472	20742	38997	64361
3	61	319	3156	24938	45108	73521
9	37	1605	4847	26980	42741	76173
18	33	634	2175	13247	29802	45858
6	43	1956	7500	35242	39830	84528
5	53	1170	6637	28813	30147	66767
11	35	1263	3804	22789	42339	70195
7	39	1874	6195	33240	47591	88900
17	33	686	2284	14281	31726	48977
4	57	694	5117	29577	38031	73419
8	33	1497	4769	31086	65582	102934
6	41	1966	7276	37393	46858	93493
5	51	1374	7198	31786	34710	75068
16	33	755	2460	15288	33838	52341
15	33	834	2599	16361	36280	56074
8	37	1711	5467	30456	47923	85557
20	31	548	1878	12131	29087	43644
14	33	907	2790	17716	39128	60541
13	33	987	3002	19259	42072	65320
3	59	485	4164	30225	53214	88088
19	31	591	1985	12892	30863	46331
5	45	1779	8112	40316	45852	96059
5	49	1587	7780	34651	36278	80296
5	47	1737	8016	37644	40288	87685
18	31	633	2134	13746	32749	49262
12	33	1090	3290	20949	45466	70795
6	39	1882	6931	38743	55684	103240
7	37	1829	6100	34716	54338	96983
17	31	702	2259	14681	34888	52530
4	55	883	6245	33193	41454	81775
5	43	1889	8400	42335	49964	102588
11	33	1187	3616	22985	49212	77000
2	61	287	3011	27448	65665	96411
8	35	1627	5111	31269	57017	95024
16	31	758	2424	15727	37108	56017
15	31	828	2569	16874	39723	59994
10	33	1262	3976	25294	53628	84160
5	41	1916	8087	44563	57449	112015
4	53	1076	6987	37122	45810	90995
14	31	887	2765	18179	42657	64488
3	57	633	5122	35707	60537	101999
7	35	1722	5605	35502	64221	107050
6	37	1876	6798	39982	62916	111572
13	31	1006	2915	19690	45952	69563
9	33	1398	4355	27873	59225	92851
4	51	1294	7613	40458	51515	100880
12	31	1082	3194	21431	49426	75133
5	39	1830	7657	45625	66845	121957
20	29	534	1826	12019	31099	45478
19	29	586	1917	12785	32913	48201
11	31	1123	3538	23395	53485	81541
18	29	624	2035	13625	35013	51297
4	49	1457	8317	43619	52535	105928
4	47	1559	8625	46653	56268	113105
17	29	665	2160	14561	37092	54478
2	59	438	4066	33438	79254	117196
6	35	1806	6188	40352	73222	121568
10	31	1239	3864	25484	58353	88940
4	43	1705	9006	51246	65546	127503
16	29	733	2264	15564	39492	58053
3	55	828	6223	40339	66138	113528
5	37	1871	7400	46499	74029	129799
7	33	1584	5287	34785	73301	114957
15	29	796	2409	16675	42257	62137
9	31	1350	4235	28069	63760	97414
14	29	870	2603	17861	45193	66527
20	27	507	1768	11497	32488	46260
13	29	942	2842	19325	48416	71525
19	27	550	1817	12310	34426	49103
14	25	765	2527	16577	47301	67170
8	31	1446	4688	30943	70270	107347
5	35	1789	6755	46309	84811	139664
6	33	1666	5770	39178	82659	129273
3	53	974	7039	44983	72234	125230
18	27	607	1914	13046	36457	52024
12	29	989	3081	20952	52137	77159
4	39	1682	8126	53590	82172	145570
2	57	580	4993	39807	91706	137086
17	27	654	2025	13838	38762	55279
11	29	1076	3376	22612	56305	83369
20	25	496	1749	11544	33396	47185
3	51	1152	7654	48957	79546	137309
7	31	1542	5114	34419	78012	119087
19	25	543	1832	12143	35316	49834
16	27	679	2182	14840	41131	58832
4	37	1702	7858	54229	89328	153117
10	29	1166	3668	24549	61198	90581
15	27	749	2314	15915	43758	62736
3	49	1293	8329	52594	79009	141225
18	25	583	1909	12912	37378	52782
14	27	807	2490	17136	46565	66998
3	47	1343	8625	55840	81658	147466
5	33	1700	6187	44571	94670	147128
3	45	1381	8730	58223	86358	154692
2	55	729	6088	45312	101406	153535
17	25	620	2032	13781	39468	55901
9	29	1257	3982	26977	66818	99034
6	31	1660	5410	38588	87275	132933
13	27	852	2687	18375	49826	71740
3	43	1481	8937	60237	89114	159769
16	25	662	2165	14662	41894	59383
4	35	1616	7213	53397	100318	162544
15	25	722	2318	15582	44600	63222
8	29	1356	4323	29588	73245	108512
12	27	906	2968	19690	53473	77037
3	41	1431	8567	61931	96006	167935
11	27	969	3184	21248	57772	83173
3	39	1400	7984	62127	104898	176409
5	31	1658	5811	43630	99125	150224
2	53	860	6889	50356	111305	169410
7	29	1444	4681	32584	80597	119306
4	33	1577	6434	51021	110497	169529
10	27	1059	3418	23085	62453	90015
13	25	819	2760	17705	50543	71827
12	25	897	2898	18988	54143	76926
9	27	1146	3716	25173	67753	97788
3	37	1409	7785	62226	111361	182781
11	25	935	3110	20506	58091	82642
2	51	982	7488	54802	121764	185036
6	29	1530	5007	36208	89690	132435
3	35	1357	7103	60745	122261	191466
8	27	1230	4051	27451	73906	106638
10	25	1008	3361	22201	62861	89431
4	31	1549	6134	49108	114436	171227
2	49	1098	8164	58699	120293	188254
2	47	1122	8353	62138	121208	192821
2	45	1155	8288	64708	124250	198401
9	25	1067	3648	23956	68239	96910
5	29	1541	5385	40540	101126	148592
7	27	1326	4312	30008	81145	116791
3	33	1319	6297	57788	131734	197138
2	43	1203	8476	66841	125198	201718
8	25	1161	3898	25980	73841	104880
2	41	1134	8089	68269	130811	208303
6	27	1394	4577	33141	89777	128889
2	39	1082	7437	68347	138839	215705
4	29	1450	5602	45434	115752	168238
3	31	1312	5947	55456	134884	197599
7	25	1238	4148	28167	80723	114276
2	37	1073	7164	68210	144100	220547
5	27	1426	4867	36746	100526	143565
6	25	1303	4429	30710	88994	125436
2	35	1022	6413	66320	154176	227931
4	27	1343	4967	40946	114102	161358
3	29	1231	5361	51031	135089	192712
2	33	971	5607	62765	162626	231969
5	25	1340	4619	33785	99258	139002
2	31	961	5266	60002	164251	230480
4	25	1276	4820	37059	111954	155109
3	27	1147	4813	45488	132390	183838
2	29	874	4700	54918	162702	223194
3	25	1100	4626	40950	129164	175840
2	27	813	4147	48459	158446	211865
2	25	750	3893	43485	153206	201334

## Sheet: P. cheesemanii
coverage cutoff	kmer	length > 1000	500 <= length < 1000	200 <= length < 500	100 <= length < 200	sum
2	25	703	3500	33920	102797	140920
2	27	709	3597	36671	105840	146817
2	29	764	3918	40730	107935	153347
2	31	784	4331	43640	108780	157535
2	33	810	4381	44984	108115	158290
2	35	864	4864	47040	102382	155150
2	37	903	5246	47948	96077	150174
2	39	896	5288	47292	93825	147301
2	41	894	5642	46609	89438	142583
2	43	887	5837	45157	86768	138649
2	45	834	5624	43294	86839	136591
2	47	835	5622	40960	84987	132404
2	49	804	5342	38291	84586	129023
2	51	712	4811	35394	84738	125655
2	53	629	4447	31866	76834	113776
2	55	560	3973	27785	69393	101711
2	57	447	3250	24134	61257	89088
2	59	331	2733	20122	51036	74222
2	61	244	2037	16092	41373	59746
2	63	165	1426	12491	31540	45622
3	25	935	3879	29012	78824	112650
3	27	941	3992	31180	80182	116295
3	29	1016	4313	34304	80745	120378
3	31	1034	4660	36757	80030	122481
3	33	1057	4768	37642	78345	121812
3	35	1095	5232	39189	71833	117349
3	37	1105	5570	39918	65241	111834
3	39	1073	5645	39335	61934	107987
3	41	1081	5890	38651	57128	102750
3	43	1063	5983	37335	53546	97927
3	45	981	5791	35847	52189	94808
3	47	958	5716	34014	49551	90239
3	49	900	5419	31804	48133	86256
3	51	786	4848	29681	47946	83261
3	53	682	4425	26922	43329	75358
3	55	596	3975	23733	39193	67497
3	57	468	3262	20909	35426	60065
3	59	351	2738	17676	30303	51068
3	61	259	2036	14448	25772	42515
3	63	179	1438	11429	20883	33929
4	25	935	3666	24090	63166	91857
4	27	996	3757	25438	63479	93670
4	29	1091	4033	27787	63114	96025
4	31	1153	4343	29339	61865	96700
4	33	1181	4454	29928	59317	94880
4	35	1258	4855	30733	53324	90170
4	37	1281	5215	31044	46916	84456
4	39	1246	5303	30508	43088	80145
4	41	1229	5566	29695	38280	74770
4	43	1221	5630	28603	34349	69803
4	45	1118	5478	27317	32362	66275
4	47	1059	5422	25877	29180	61538
4	49	1012	5163	23996	27355	57526
4	51	869	4703	22307	26888	54767
4	53	728	4352	20223	23876	49179
4	55	637	3919	17941	21531	44028
4	57	493	3229	16153	19265	39140
4	59	362	2705	13960	16839	33866
4	61	270	2022	11694	14818	28804
4	63	188	1440	9569	12562	23759
5	25	917	3212	20046	52445	76620
5	27	956	3265	21041	52019	77281
5	29	1065	3400	22733	51329	78527
5	31	1137	3710	23862	49775	78484
5	33	1141	3830	24039	47072	76082
5	35	1205	4162	24677	41589	71633
5	37	1274	4487	24432	35919	66112
5	39	1304	4455	23724	32217	61700
5	41	1295	4732	22925	27436	56388
5	43	1283	4880	21708	23764	51635
5	45	1175	4778	20567	21814	48334
5	47	1103	4721	19144	18861	43829
5	49	1052	4541	17540	17005	40138
5	51	889	4202	16297	16328	37716
5	53	768	3945	14698	13920	33331
5	55	656	3581	12973	12333	29543
5	57	505	2990	11829	11230	26554
5	59	381	2522	10395	9591	22889
5	61	287	1934	8910	8585	19716
5	63	197	1415	7511	7362	16485
6	25	827	2800	17083	44460	65170
6	27	857	2845	17773	43685	65160
6	29	935	3028	19003	42933	65899
6	31	1008	3233	19817	41372	65430
6	33	1052	3286	19727	38841	62906
6	35	1108	3548	19967	34058	58681
6	37	1223	3718	19713	28729	53383
6	39	1233	3795	18841	25435	49304
6	41	1231	3955	17953	21381	44520
6	43	1227	4061	16776	17942	40006
6	45	1154	3927	15826	16151	37058
6	47	1081	3895	14689	13419	33084
6	49	1028	3796	13295	11568	29687
6	51	894	3528	12262	10970	27654
6	53	780	3315	10924	9057	24076
6	55	652	3080	9667	7778	21177
6	57	523	2599	8829	6965	18916
6	59	400	2275	7680	5884	16239
6	61	293	1776	6775	5283	14127
6	63	205	1344	5829	4607	11985
7	25	725	2400	14789	38608	56522
7	27	762	2399	15358	37690	56209
7	29	835	2577	16296	36847	56555
7	31	902	2770	16767	35308	55747
7	33	935	2807	16591	32986	53319
7	35	1016	2964	16705	28831	49516
7	37	1095	3094	16367	24159	44715
7	39	1118	3115	15495	21183	40911
7	41	1136	3270	14638	17348	36392
7	43	1130	3341	13782	14235	32488
7	45	1058	3228	12947	12579	29812
7	47	1025	3227	11794	10283	26329
7	49	958	3132	10590	8635	23315
7	51	848	2886	9647	8066	21447
7	53	722	2780	8621	6488	18611
7	55	621	2623	7486	5328	16058
7	57	502	2244	6822	4763	14331
7	59	393	1999	5898	3981	12271
7	61	294	1593	5250	3505	10642
7	63	203	1214	4528	3155	9100
8	25	664	2084	12961	33892	49601
8	27	685	2142	13276	33062	49165
8	29	735	2267	13975	32250	49227
8	31	802	2360	14451	30775	48388
8	33	799	2459	14183	28732	46173
8	35	880	2615	14218	24802	42515
8	37	954	2703	13906	20695	38258
8	39	1011	2658	13168	17896	34733
8	41	1010	2747	12539	14447	30743
8	43	1033	2768	11665	11700	27166
8	45	959	2737	10795	10333	24824
8	47	920	2714	9717	8286	21637
8	49	866	2636	8729	6819	19050
8	51	744	2503	7956	6307	17510
8	53	652	2413	7013	4816	14894
8	55	585	2206	6082	4000	12873
8	57	477	1930	5467	3536	11410
8	59	391	1717	4708	2924	9740
8	61	285	1383	4223	2546	8437
8	63	204	1109	3598	2217	7128
9	25	581	1887	11308	30209	43985
9	27	608	1838	11628	29312	43386
9	29	645	1954	12305	28485	43389
9	31	700	2043	12615	27218	42576
9	33	722	2091	12348	25356	40517
9	35	774	2257	12423	21621	37075
9	37	842	2356	12088	18014	33300
9	39	899	2296	11306	15573	30074
9	41	917	2399	10698	12530	26544
9	43	924	2400	9913	10139	23376
9	45	851	2358	9157	8870	21236
9	47	797	2354	8330	7061	18542
9	49	773	2300	7401	5605	16079
9	51	661	2155	6707	5184	14707
9	53	591	2055	5901	3922	12469
9	55	529	1901	5067	3148	10645
9	57	453	1642	4535	2847	9477
9	59	356	1471	3919	2329	8075
9	61	270	1225	3460	1943	6898
9	63	194	977	2943	1619	5733
10	25	528	1617	10148	27071	39364
10	27	557	1588	10308	26275	38728
10	29	585	1714	10889	25379	38567
10	31	629	1823	11085	24201	37738
10	33	647	1818	10941	22485	35891
10	35	689	1976	10902	19332	32899
10	37	748	2073	10577	16037	29435
10	39	804	2034	9873	13860	26571
10	41	804	2087	9359	11110	23360
10	43	818	2107	8602	8907	20434
10	45	745	2060	7984	7726	18515
10	47	720	2087	7177	6100	16084
10	49	673	2042	6383	4829	13927
10	51	580	1878	5828	4431	12717
10	53	529	1789	5117	3330	10765
10	55	493	1643	4356	2601	9093
10	57	403	1447	3893	2389	8132
10	59	332	1277	3331	1867	6807
10	61	254	1085	2907	1521	5767
10	63	184	878	2489	1299	4850
11	25	475	1438	9071	24361	35345
11	27	488	1439	9132	23623	34682
11	29	510	1554	9681	22840	34585
11	31	562	1618	9883	21797	33860
11	33	573	1617	9738	20293	32221
11	35	619	1752	9703	17388	29462
11	37	662	1820	9422	14415	26319
11	39	717	1792	8768	12476	23753
11	41	723	1815	8330	9905	20773
11	43	728	1871	7654	7947	18200
11	45	664	1867	7037	6873	16441
11	47	633	1854	6308	5378	14173
11	49	596	1781	5681	4305	12363
11	51	524	1670	5147	3940	11281
11	53	477	1582	4495	2877	9431
11	55	443	1467	3792	2296	7998
11	57	368	1267	3404	2046	7085
11	59	307	1135	2888	1563	5893
11	61	228	973	2494	1228	4923
11	63	180	777	2137	1110	4204
12	25	427	1341	8086	22045	31899
12	27	443	1316	8155	21498	31412
12	29	464	1394	8647	20721	31226
12	31	501	1417	8916	19838	30672
12	33	502	1460	8697	18445	29104
12	35	535	1577	8721	15750	26583
12	37	580	1624	8502	13131	23837
12	39	636	1595	7861	11307	21399
12	41	650	1671	7438	8953	18712
12	43	657	1702	6834	7126	16319
12	45	605	1654	6315	6107	14681
12	47	573	1630	5716	4887	12806
12	49	542	1591	5137	3831	11101
12	51	475	1508	4580	3468	10031
12	53	442	1415	3947	2615	8419
12	55	392	1323	3370	2045	7130
12	57	331	1150	3015	1766	6262
12	59	274	1027	2546	1287	5134
12	61	219	873	2205	1024	4321
12	63	168	723	1865	932	3688
13	25	393	1221	7306	20217	29137
13	27	400	1180	7429	19542	28551
13	29	411	1266	7849	19026	28552
13	31	443	1318	8044	18072	27877
13	33	448	1330	7956	16689	26423
13	35	484	1400	7932	14329	24145
13	37	539	1428	7691	11964	21622
13	39	583	1493	7130	10235	19441
13	41	591	1519	6708	8120	16938
13	43	593	1527	6217	6452	14789
13	45	539	1473	5738	5630	13380
13	47	497	1504	5184	4448	11633
13	49	483	1444	4612	3468	10007
13	51	434	1339	4145	3171	9089
13	53	385	1309	3560	2353	7607
13	55	358	1191	3010	1794	6353
13	57	304	1024	2692	1495	5515
13	59	241	941	2295	1151	4628
13	61	206	799	1943	916	3864
13	63	148	651	1655	816	3270
14	25	355	1118	6714	18545	26732
14	27	350	1106	6763	18012	26231
14	29	371	1160	7156	17437	26124
14	31	402	1175	7413	16454	25444
14	33	407	1175	7296	15258	24136
14	35	446	1282	7212	13145	22085
14	37	484	1341	7049	10908	19782
14	39	524	1368	6499	9372	17763
14	41	533	1379	6129	7448	15489
14	43	532	1390	5682	5928	13532
14	45	474	1366	5268	5155	12263
14	47	457	1364	4714	4118	10653
14	49	441	1322	4223	3196	9182
14	51	390	1239	3799	2917	8345
14	53	352	1188	3231	2135	6906
14	55	316	1119	2713	1610	5758
14	57	281	936	2430	1378	5025
14	59	235	861	2039	1025	4160
14	61	189	737	1734	809	3469
14	63	132	604	1474	716	2926
15	25	313	1039	6182	17170	24704
15	27	317	1011	6267	16527	24122
15	29	345	1054	6618	16029	24046
15	31	360	1074	6808	15238	23480
15	33	357	1125	6664	14114	22260
15	35	394	1217	6637	12140	20388
15	37	439	1220	6491	10060	18210
15	39	471	1260	5986	8672	16389
15	41	479	1273	5647	6910	14309
15	43	462	1313	5259	5439	12473
15	45	430	1258	4800	4834	11322
15	47	417	1278	4322	3778	9795
15	49	414	1205	3879	2951	8449
15	51	364	1141	3439	2640	7584
15	53	329	1090	2948	1921	6288
15	55	298	1034	2440	1432	5204
15	57	250	865	2249	1245	4609
15	59	217	780	1860	904	3761
15	61	178	666	1597	732	3173
15	63	125	550	1336	633	2644
16	25	290	930	5752	15874	22846
16	27	292	920	5787	15318	22317
16	29	300	977	6126	14855	22258
16	31	323	1021	6229	14164	21737
16	33	325	1057	6159	13014	20555
16	35	354	1124	6110	11276	18864
16	37	394	1142	5991	9403	16930
16	39	436	1155	5499	8087	15177
16	41	433	1204	5271	6362	13270
16	43	423	1222	4818	5135	11598
16	45	398	1176	4449	4477	10500
16	47	383	1177	4010	3529	9099
16	49	380	1135	3571	2714	7800
16	51	342	1049	3149	2435	6975
16	53	292	1014	2730	1725	5761
16	55	270	942	2271	1323	4806
16	57	240	794	2053	1125	4212
16	59	206	728	1699	846	3479
16	61	168	612	1466	659	2905
16	63	120	499	1228	575	2422
17	25	268	878	5277	14808	21231
17	27	257	889	5303	14313	20762
17	29	274	907	5639	13867	20687
17	31	299	951	5806	13185	20241
17	33	301	975	5680	12250	19206
17	35	332	1036	5602	10601	17571
17	37	366	1063	5556	8740	15725
17	39	398	1088	5126	7527	14139
17	41	395	1128	4874	5932	12329
17	43	396	1128	4487	4743	10754
17	45	367	1088	4140	4239	9834
17	47	359	1085	3714	3242	8400
17	49	351	1045	3294	2492	7182
17	51	311	974	2966	2284	6535
17	53	278	944	2499	1619	5340
17	55	242	873	2116	1234	4465
17	57	229	713	1885	1015	3842
17	59	189	682	1580	770	3221
17	61	149	578	1324	603	2654
17	63	110	454	1132	537	2233
18	25	240	840	4897	13820	19797
18	27	240	822	4906	13369	19337
18	29	263	848	5282	12917	19310
18	31	276	892	5393	12424	18985
18	33	276	914	5223	11527	17940
18	35	305	957	5248	9875	16385
18	37	330	992	5207	8154	14683
18	39	354	1032	4790	7028	13204
18	41	366	1030	4564	5586	11546
18	43	370	1063	4185	4544	10162
18	45	339	1031	3852	3925	9147
18	47	344	991	3475	2985	7795
18	49	326	970	3091	2334	6721
18	51	290	903	2742	2108	6043
18	53	261	885	2312	1498	4956
18	55	240	808	1957	1129	4134
18	57	213	685	1727	967	3592
18	59	173	637	1485	710	3005
18	61	143	533	1226	548	2450
18	63	107	414	1041	488	2050
19	25	222	772	4587	12976	18557
19	27	234	757	4593	12582	18166
19	29	244	798	4909	12209	18160
19	31	266	833	4981	11719	17799
19	33	261	842	4892	10759	16754
19	35	286	897	4901	9302	15386
19	37	298	945	4845	7681	13769
19	39	342	903	4523	6667	12435
19	41	349	968	4263	5297	10877
19	43	351	982	3937	4223	9493
19	45	320	954	3596	3692	8562
19	47	326	927	3229	2785	7267
19	49	300	909	2888	2185	6282
19	51	264	851	2538	1966	5619
19	53	237	812	2187	1422	4658
19	55	227	752	1834	1047	3860
19	57	198	641	1638	926	3403
19	59	161	582	1386	642	2771
19	61	139	481	1158	501	2279
19	63	98	383	966	462	1909
20	25	219	722	4270	12200	17411
20	27	230	711	4288	11835	17064
20	29	230	742	4577	11520	17069
20	31	245	763	4703	10932	16643
20	33	248	780	4591	10159	15778
20	35	255	851	4658	8757	14521
20	37	285	857	4589	7272	13003
20	39	310	886	4249	6281	11726
20	41	332	892	4019	5014	10257
20	43	322	922	3675	3980	8899
20	45	302	884	3384	3434	8004
20	47	306	853	3056	2653	6868
20	49	278	863	2681	2046	5868
20	51	249	809	2357	1849	5264
20	53	227	774	2038	1305	4344
20	55	214	712	1699	1006	3631
20	57	180	605	1548	844	3177
20	59	146	552	1305	607	2610
20	61	127	450	1087	462	2126
20	63	93	358	901	420	1772
		211326	789765	4162968	7100219	12264278
		93	358	901	420	1772
		1304	5983	47948	108780	158290
		556.121	2078.33	10955.2	18684.8	32274.4
