# Supplementary material for: Cutoffs and k-mers: implications from a transcriptome study in allopolyploid plants
Source: BMC Genomics. 2012 Mar 14;13:92. doi: 10.1186/1471-2164-13-92 (PMC3378427; doi:10.1186/1471-2164-13-92)
Supplement: Additional file 2 — Table S2. Statistics and longest sequences for 380 assemblies of the P. fastigiatum library. The longest sequence was identified in each of the 380 assemblies and annotated according to its homologue in A. thaliana. The N50 and N90 values for each assembly were computed as well. [file 1471-2164-13-92-S2.XLSX]

## Sheet: Tabelle1
coverage cutoff	k-mer size	length of longest contig	annotation	N50 length	N90 length
2	25	5606	AT4G32820	94	30
2	27	5243	AT3G48770	102	35
2	29	6290	AT1G48090	116	38
2	31	5247	AT3G48770	128	42
2	33	5249	AT3G48770	135	45
2	35	5251	AT3G48770	148	48
2	37	5099	AT3G48770	159	50
2	39	5101	AT3G48770	167	53
2	41	5119	AT3G48770	178	55
2	43	5119	AT3G48770	186	58
2	45	3824	AT3G22380	189	61
2	47	3775	AT4G25960	195	64
2	49	4085	ATCG00340	197	66
2	51	5084	AT5G40450	195	69
2	53	3734	AT5G26570	196	71
2	55	3727	AT4G25960	194	73
2	57	3205	AT1G52030	189	74
2	59	5157	AT5G04140	186	75
2	61	4472	AT5G04140	182	74
2	63	3203	AT4G33010	177	74
3	25	7837	AT1G48090	114	37
3	27	9690	AT5G23110	123	42
3	29	10134	AT5G23110	140	47
3	31	6768	AT5G23110	154	52
3	33	6192	AT5G61140	163	56
3	35	5952	AT1G50030	180	61
3	37	5095	AT3G48770	194	66
3	39	5088	AT3G48770	203	70
3	41	5088	AT3G48770	216	74
3	43	5088	AT3G48770	227	81
3	45	5353	AT2G34680	230	86
3	47	5353	AT2G34680	238	92
3	49	4681	ATCG00350	242	97
3	51	5082	AT5G40450	238	101
3	53	3730	AT5G26570	238	106
3	55	3724	AT4G25960	235	110
3	57	3197	AT1G52030	226	114
3	59	5147	AT5G04140	220	119
3	61	5147	AT5G04140	211	122
3	63	3203	AT4G33010	202	120
4	25	10127	AT5G23110	123	40
4	27	10127	AT5G23110	134	46
4	29	10127	AT5G23110	153	51
4	31	6755	AT5G23110	169	58
4	33	6184	AT5G61140	180	64
4	35	5944	AT1G50030	200	69
4	37	5082	AT3G48770	217	73
4	39	5082	AT3G48770	227	77
4	41	5353	AT2G34680	244	81
4	43	5353	AT2G34680	259	88
4	45	5349	AT2G34680	263	92
4	47	5466	AT2G34680	274	98
4	49	5074	AT5G40450	281	103
4	51	5076	AT5G40450	278	106
4	53	5176	AT5G04140	279	111
4	55	5176	AT5G04140	276	115
4	57	3185	AT1G52030	266	118
4	59	5147	AT5G04140	259	122
4	61	5146	AT5G04140	247	125
4	63	3459	AT4G33010	233	128
5	25	10119	AT5G23110	129	43
5	27	8469	AT5G23110	140	50
5	29	8469	AT5G23110	161	56
5	31	6383	AT1G50030	179	61
5	33	5940	AT1G50030	191	65
5	35	5940	AT1G50030	213	70
5	37	5076	AT3G48770	233	76
5	39	5076	AT3G48770	244	80
5	41	5349	AT2G34680	265	89
5	43	5466	AT2G34680	283	95
5	45	5465	AT2G34680	290	98
5	47	5415	AT2G34680	305	104
5	49	5074	AT5G40450	316	108
5	51	7013	AT5G40450	314	111
5	53	5147	AT5G04140	319	116
5	55	5147	AT5G04140	319	119
5	57	3176	AT1G52030	307	121
5	59	5146	AT5G04140	301	125
5	61	5145	AT5G04140	284	127
5	63	3458	AT4G33010	265	130
6	25	9871	AT5G23110	133	46
6	27	5551	AT5G23110	144	53
6	29	7383	AT1G50030	165	57
6	31	6380	AT1G50030	185	62
6	33	5939	AT1G50030	197	66
6	35	6942	AT1G50030	221	75
6	37	5632	AT2G34680	243	82
6	39	5073	AT3G48770	256	85
6	41	5462	AT2G34680	280	94
6	43	5779	AT5G40450	301	100
6	45	5409	AT2G34680	309	102
6	47	5344	AT2G34680	328	108
6	49	7013	AT5G40450	344	113
6	51	7011	AT5G40450	344	115
6	53	5147	AT5G04140	352	120
6	55	5147	AT5G04140	354	123
6	57	3160	AT1G52030	344	124
6	59	5144	AT5G04140	337	128
6	61	5144	AT5G04140	321	130
6	63	3457	AT4G33010	298	132
7	25	5547	AT5G23110	135	48
7	27	5202	AT3G48770	146	53
7	29	7379	AT1G50030	168	57
7	31	7379	AT1G50030	189	65
7	33	6940	AT1G50030	201	69
7	35	6935	AT1G50030	226	78
7	37	5631	AT2G34680	250	86
7	39	5072	AT3G48770	265	89
7	41	5779	AT5G40450	290	98
7	43	7043	AT5G40450	314	104
7	45	7008	AT5G40450	323	105
7	47	7008	AT5G40450	344	112
7	49	6998	AT5G40450	362	117
7	51	6973	AT5G40450	365	118
7	53	5146	AT5G04140	377	122
7	55	5145	AT5G04140	383	126
7	57	3156	AT1G52030	374	127
7	59	5142	AT5G04140	369	130
7	61	5142	AT5G04140	351	131
7	63	3456	AT4G33010	327	133
8	25	5195	AT3G48770	137	49
8	27	5349	AT2G34680	149	53
8	29	7375	AT1G50030	170	60
8	31	7374	AT1G50030	190	67
8	33	6933	AT1G50030	203	71
8	35	6933	AT1G50030	229	81
8	37	5627	AT2G34680	255	88
8	39	5335	AT3G48050	269	91
8	41	7043	AT5G40450	297	101
8	43	8292	AT5G40450	322	107
8	45	7006	AT5G40450	332	108
8	47	6995	AT5G40450	355	115
8	49	6937	AT5G40450	376	120
8	51	6930	AT5G40450	380	121
8	53	5144	AT5G04140	394	125
8	55	5144	AT5G04140	403	129
8	57	3983	AT2G33770	395	128
8	59	5141	AT5G04140	392	132
8	61	5140	AT5G04140	373	132
8	63	3456	AT4G33010	351	134
9	25	5348	AT2G34680	138	49
9	27	5607	AT2G34680	149	53
9	29	6701	AT1G50030	171	61
9	31	7335	AT1G50030	191	68
9	33	6927	AT1G50030	204	72
9	35	6927	AT1G50030	230	82
9	37	5617	AT2G34680	257	90
9	39	4805	AT3G13080	271	92
9	41	8280	AT5G40450	301	103
9	43	8240	AT5G40450	327	109
9	45	6955	AT5G40450	337	110
9	47	6943	AT5G40450	363	117
9	49	6930	AT5G40450	386	122
9	51	6930	AT5G40450	391	123
9	53	5144	AT5G04140	411	128
9	55	5143	AT5G04140	418	130
9	57	3980	AT2G33770	411	130
9	59	5140	AT5G04140	413	133
9	61	5135	AT5G04140	395	133
9	63	3456	AT4G33010	372	134
10	25	5607	AT2G34680	139	49
10	27	5477	AT5G17950	149	53
10	29	6696	AT1G50030	171	62
10	31	6901	AT1G50030	191	70
10	33	6926	AT1G50030	205	73
10	35	6926	AT1G50030	231	83
10	37	5342	AT2G34680	258	91
10	39	5233	AT5G40450	272	93
10	41	8239	AT5G40450	302	104
10	43	8237	AT5G40450	331	111
10	45	6941	AT5G40450	344	112
10	47	6930	AT5G40450	367	119
10	49	6930	AT5G40450	393	124
10	51	6930	AT5G40450	400	124
10	53	5143	AT5G04140	418	128
10	55	5136	AT5G04140	428	132
10	57	4387	AT3G62700	424	130
10	59	5132	AT5G04140	426	134
10	61	5129	AT5G04140	413	134
10	63	3456	AT4G33010	390	135
11	25	5473	AT5G17950	138	50
11	27	5477	AT5G17950	149	54
11	29	5481	AT5G17950	171	63
11	31	6893	AT1G50030	191	70
11	33	6918	AT1G50030	205	74
11	35	5272	AT5G40450	231	84
11	37	5341	AT2G34680	258	91
11	39	5231	AT5G40450	272	94
11	41	8236	AT5G40450	304	105
11	43	8233	AT5G40450	333	112
11	45	6930	AT5G40450	344	112
11	47	6930	AT5G40450	370	120
11	49	6930	AT5G40450	400	124
11	51	6923	AT5G40450	404	124
11	53	5141	AT5G04140	424	129
11	55	5131	AT5G04140	440	134
11	57	5127	AT5G04140	433	131
11	59	5127	AT5G04140	442	136
11	61	5118	AT5G04140	426	134
11	63	3455	AT4G33010	407	136
12	25	5473	AT5G17950	139	51
12	27	5477	AT5G17950	149	55
12	29	5481	AT5G17950	171	63
12	31	5083	AT5G17950	190	71
12	33	5857	AT1G50030	203	74
12	35	4657	AT5G17950	230	84
12	37	5340	AT2G34680	258	92
12	39	5230	AT5G40450	273	94
12	41	8236	AT5G40450	306	106
12	43	8227	AT5G40450	333	112
12	45	6930	AT5G40450	347	112
12	47	6930	AT5G40450	374	120
12	49	6929	AT5G40450	401	125
12	51	6894	AT5G40450	404	125
12	53	5130	AT5G04140	432	130
12	55	5129	AT5G04140	447	133
12	57	5126	AT5G04140	440	133
12	59	5124	AT5G04140	453	137
12	61	5116	AT5G04140	442	136
12	63	3453	AT4G33010	417	138
13	25	5195	AT3G48770	138	51
13	27	5477	AT5G17950	149	55
13	29	5079	AT5G17950	170	64
13	31	4807	AT3G13080	189	71
13	33	4655	AT5G17950	202	74
13	35	4654	AT5G17950	230	85
13	37	5340	AT2G34680	258	92
13	39	5228	AT5G40450	273	94
13	41	8232	AT5G40450	305	106
13	43	8225	AT5G40450	334	112
13	45	6929	AT5G40450	347	113
13	47	6929	AT5G40450	372	119
13	49	6929	AT5G40450	397	125
13	51	5254	AT5G40450	409	125
13	53	5128	AT5G04140	432	131
13	55	5125	AT5G04140	449	133
13	57	5125	AT5G04140	445	134
13	59	5123	AT5G04140	461	139
13	61	5114	AT5G04140	449	138
13	63	3453	AT4G33010	422	139
14	25	5071	AT5G17950	138	52
14	27	4646	AT5G17950	148	56
14	29	5224	AT5G40450	169	64
14	31	4807	AT3G13080	188	71
14	33	4650	AT5G17950	201	74
14	35	4645	AT5G17950	229	84
14	37	5044	AT2G34680	257	92
14	39	5228	AT5G40450	273	94
14	41	8225	AT5G40450	304	106
14	43	8224	AT5G40450	334	112
14	45	6929	AT5G40450	347	112
14	47	6929	AT5G40450	371	120
14	49	6927	AT5G40450	403	126
14	51	5249	AT5G40450	411	126
14	53	5126	AT5G04140	438	131
14	55	5124	AT5G04140	451	133
14	57	5124	AT5G04140	451	136
14	59	5123	AT5G04140	465	141
14	61	5089	AT5G04140	455	139
14	63	3451	AT4G33010	436	142
15	25	4642	AT5G17950	137	52
15	27	4644	AT5G17950	147	56
15	29	5223	AT5G40450	168	64
15	31	4615	AT3G13080	187	71
15	33	4643	AT5G17950	200	74
15	35	4641	AT5G17950	228	84
15	37	5044	AT2G34680	256	92
15	39	5228	AT5G40450	273	94
15	41	8225	AT5G40450	303	106
15	43	8224	AT5G40450	336	112
15	45	6928	AT5G40450	344	112
15	47	6874	AT5G40450	370	120
15	49	5248	AT5G40450	402	126
15	51	5248	AT5G40450	413	126
15	53	5124	AT5G04140	439	130
15	55	5124	AT5G04140	451	134
15	57	5124	AT5G04140	457	137
15	59	5112	AT5G04140	471	143
15	61	5089	AT5G04140	460	142
15	63	4004	AT5G13630	444	142
16	25	4640	AT5G17950	136	52
16	27	4642	AT5G17950	146	56
16	29	5223	AT5G40450	168	64
16	31	4598	AT3G13080	186	71
16	33	4639	AT5G17950	199	74
16	35	4641	AT5G17950	228	84
16	37	4908	AT5G04140	255	91
16	39	5228	AT5G40450	271	94
16	41	8223	AT5G40450	304	105
16	43	7953	AT5G40450	333	112
16	45	6928	AT5G40450	342	112
16	47	5254	AT5G40450	375	121
16	49	5248	AT5G40450	404	126
16	51	5248	AT5G40450	411	125
16	53	5124	AT5G04140	443	131
16	55	5124	AT5G04140	454	136
16	57	5110	AT5G04140	458	139
16	59	5089	AT5G04140	472	143
16	61	5089	AT5G04140	464	143
16	63	4413	AT5G13630	454	145
17	25	4636	AT5G17950	136	52
17	27	3832	AT3G13080	146	56
17	29	5218	AT5G40450	167	64
17	31	3995	AT3G13080	185	71
17	33	4639	AT5G17950	198	74
17	35	4641	AT5G17950	226	84
17	37	4908	AT5G04140	253	91
17	39	5220	AT5G40450	270	94
17	41	8222	AT5G40450	303	105
17	43	7604	AT5G40450	332	112
17	45	6884	AT5G40450	344	113
17	47	5248	AT5G40450	374	121
17	49	5248	AT5G40450	406	125
17	51	5123	AT5G04140	412	125
17	53	5123	AT5G04140	441	132
17	55	5123	AT5G04140	457	137
17	57	5089	AT5G04140	458	138
17	59	5089	AT5G04140	475	144
17	61	5089	AT5G04140	472	143
17	63	4413	AT5G13630	460	145
18	25	3832	AT3G13080	135	53
18	27	3832	AT3G13080	145	56
18	29	5218	AT5G40450	166	64
18	31	3995	AT3G13080	184	71
18	33	4639	AT5G17950	197	74
18	35	4907	AT5G04140	225	83
18	37	4907	AT5G04140	251	91
18	39	5220	AT5G40450	269	94
18	41	8222	AT5G40450	300	105
18	43	7601	AT5G40450	330	111
18	45	5248	AT5G40450	346	113
18	47	5248	AT5G40450	376	120
18	49	5247	AT5G40450	403	125
18	51	5123	AT5G04140	411	125
18	53	5123	AT5G04140	443	132
18	55	5123	AT5G04140	460	139
18	57	5089	AT5G04140	460	138
18	59	5089	AT5G04140	476	144
18	61	5089	AT5G04140	478	144
18	63	4413	AT5G13630	463	147
19	25	3832	AT3G13080	135	53
19	27	3687	AT5G26570	144	56
19	29	5218	AT5G40450	165	64
19	31	3995	AT3G13080	183	71
19	33	4905	AT5G04140	195	74
19	35	4905	AT5G04140	222	83
19	37	4904	AT5G04140	251	91
19	39	5220	AT5G40450	268	94
19	41	6363	AT5G40450	297	105
19	43	7598	AT5G40450	332	111
19	45	5248	AT5G40450	344	112
19	47	5242	AT5G40450	376	120
19	49	5122	AT5G04140	403	125
19	51	5122	AT5G04140	410	125
19	53	5122	AT5G04140	443	133
19	55	5089	AT5G04140	463	139
19	57	5089	AT5G04140	459	139
19	59	5089	AT5G04140	483	146
19	61	5089	AT5G04140	488	149
19	63	4413	AT5G13630	463	146
20	25	3832	AT3G13080	134	53
20	27	3687	AT5G26570	143	56
20	29	5217	AT5G40450	164	64
20	31	3479	AT5G17950	183	71
20	33	4904	AT5G04140	194	74
20	35	4903	AT5G04140	221	83
20	37	4903	AT5G04140	249	91
20	39	4903	AT5G04140	266	94
20	41	6363	AT5G40450	297	104
20	43	5248	AT5G40450	330	111
20	45	5248	AT5G40450	344	112
20	47	5238	AT5G40450	376	120
20	49	5118	AT5G04140	401	124
20	51	5118	AT5G04140	414	126
20	53	5110	AT5G04140	443	133
20	55	5089	AT5G04140	461	138
20	57	5089	AT5G04140	462	140
20	59	5089	AT5G04140	491	148
20	61	5086	AT5G04140	486	149
20	63	4413	AT5G13630	467	149
