# Supplementary material for: Cutoffs and k-mers: implications from a transcriptome study in allopolyploid plants
Source: BMC Genomics. 2012 Mar 14;13:92. doi: 10.1186/1471-2164-13-92 (PMC3378427; doi:10.1186/1471-2164-13-92)
Supplement: Additional file 4 — Supplementary file S1: 3,912 complete annotated transcripts from the library of P. fastigiatum. Contigs from all 380 assemblies of the P. fastigiatum reads were searched against a combined library of A. lyrata and A. thaliana coding sequences using BLAT [47]. Transcripts that spanned more than 55% of a reference coding sequence were extracted and, if none of the contigs allocated to a specific coding sequence spanned the whole sequence, assembled further with CAP3 [32]. All 3,912 transcripts that, after this step, spanned more than 95% of the reference coding sequence were considered as 'complete transcripts' and were annotated according to the A. thaliana TAIR accession number if possible and according to the A. lyrata transcript number elsewise. [file 1471-2164-13-92-S4.TXT]

>319944_1
AAGTTCAAACCACATAGCGAAACAGAAGAAGAAAGATTGTGAGGTAGTAAAGATGTTGTGGTGTGGGAGTCTGAATCCAATAATAGTACAAGGTCCCGTGCGCCGGAGAAGACTATGTAGCAGAGCCCAAGGCGATAGAGGAGCCACCGCGAAGAAGAATAAGAAGGTTGTTGTCGTGGGTTCTGGCTGGGCTGGCCTTGGTGCCGCTCATCATCTCTGTAACCAGGGCTTTGATGTCACAGTTCTTGACGATGGGCCTGGTCCTGATGATGTTGGGATCCAAGGGTTCTGGTATCCGAATCAAAACATATTTGCCTTGGTTGATCAACTCGGACTCAAACCCTTCACAACCTGGACAAGATCTGCTCAGTACTCTGGAGAAGATTTACAGGTTGAGTTTCCTGTATTTCAAGAGCTTCCACAGCTGCCAACTCCTTTAGGAACTCTATACTATTCTCAATTTTCTCGGCTCTCTTTAGCGGACAAGATATCCTCCCTTCCTCTAATGGCTGCAGTTATCGATTTTGATAACACGGATGCAGCTTGGAGGAAGTACGATTCAGTGACTGCAAGGGAATTGTTTAAGCAGTTTGGGTGCTCAGAGAGTCTGTACCGGAATATCCTAAGGCCATTGCTTCAGGTGGGTCTGTATGCTCCACCTGAGCAGTGCAGCGCGGCTGCTACGCTTGCTCTCCTCTATTACCTCATCCTCTCTCATCAGAAAGACTTTGACATGGTGTGGTGCCGAGGGACGGTGAGGGAGATGATCTTCAATCCCTGGACGGACTCTTTAAAAGAAAGAGGGTGCAGATTCCTTAGAGATAAGCCTGTGACCGACTTCATCCTCAGCGACGACGACTCTGGTGATATCACTCAAGTCGTCTGCGGCCGAGATAAGTACGAGGCTGATGCCGTCATCTTAGCCTCAAGAATCTCCACGCTCCAAGAAACCATCAAGAAGAGTGCAGCGTTTTGTAAGCGAGAGGAGTTCCTGAGAGTCTTGAATCTGAGATCCGTAGATGTCGTCTCTGTCAAGCTCAAGCTTGATAGAAAGGTTGCTATTCCACATGCTTCAAACGCATGTTCAGTCTTTGAAGATTCATACGGATGGACTTTCTTTGATCTAAACTCCATTTATGACGCATACAAGGACGAAGAACGGACTGTGATTCGAGCTGATTTCTACAACGCGAGCGAGCTAATGGGAACCACAGATGAGATGATAGTCGAGAAAGCCATCAAGAACATATCAAAGTGCGTCAAAGATTTAAAGAAAGCAGTTGTAATGGAGGCAGATGTACAAAGATTCCCTCAAGCCCTCCCACAATTCTTCCCAGGGTCATACAAGCACATGATACGAGGGTCAACGTCTGTCCGGAACATGTTCGTGGGAGGAGAATGGGTCATAAACCGGCATGGGTCATGCTCACAGGAGAAAGCGTACGTGACGGGGTTAGAGGCAGCAAACGGAGTGGTTGATTACGTGGGAGAAGGAAGCAGCTTTGCGAGAATCATACCAATCGAAGAAGAAGAGCCTCATGTTGAAGCTCTTAGAACTCTCAATCGAACCATTAACCAGCTCATCTCTCAGCTTCCCTACTGATAAAAACGACATCTACTCCAAACCTTATTATGCTAAAACCACATGATGATGTGTTATTGTTACTCTTTACTTGTATTAATAACAGTAAATTATTTTGAA
>355136_1
CTCTTCCGATCCAAAGAACAACACTTTGAAAAATAAGAGTAGAAAGAAAAAAATGGGGAAAGTTTCTAAGCGATCAGGATTTTTGGGTTTGATGCTTGTGGTGCTCATTATTGGAGTAGCGGAATGTAGGAGACTTGAGAAGGAGACTTTGGGAGGTGGTGGTGCTGGAGGAGGATTTGGTGGTGGAAAAGGCGGTGGTGGTGGTGTTGGAGGAGGAGCCGGTGGCGGTGCTGGTGGAGGGTTTGGTGGTGGTGTAGGCGGAGGCCATGGTGGCGGCGCTGGTGGAGGATTCGGTGGTGGTGCTGGTGGAGGCAAAGGTGGTGGTTTAGGTGGTGGTGGAGGTCACAGTGGAGGATTTGGCGGTGGTGCTGGAGGAGGATTAGGTGGCGGTGCTGGTGGTGGTCACGGTGGTGGTGCAGGAGGAGGATTTGGCGGTGGTGCTGGAGGAGGCCACGGTGGTGGTGCTGGAGGAGGATTTGGCGGTGGTGCTGGAGGAGGTCATGGTGGTGGTGCTGGAGGAGGATTTGGCGGTGGTGCTGGAGGAGGTCAAGGAAGCGGTGCAGGAGGTGGATTTGGCGGTGGTGCTGGAGGAGGCCACGGTGGCGGTGCTGGAGGAGGATTAGGTGGTGGTGCTGGTGGAGGTCACGGTGGTGGTGCTGGAGGAGGTTCTGGTGGAGGCTTTGGTGGCGGTGCAGGTGGAGGTGCCGGTGGAGGATTTGGTGGTGGAACTGGAGGAGGGCACGGTGGTGGTGCTGGAGGGGGCTTTGGCGGTGGTGCAGGAGGTGGAGGCGGCCATGGTGGTGGAGCTGGTGGAGGTTTTGGTGGCGGTGCAGGGGGAGGAGGAGGCCATGGTGGTGGATTTTGAATATAGCTTTATAGGGTTACTTACTTGTGTCCCAAGCCAGATTTAAAAGAAAGAGATTATGTTTTCTGGAGAATTTTGTTATGAAT
>473182_1
AAAAGACAACTTTCCCATCACTGTTTGTGTCAATGCCGGAATCTAGCTCAAGCTTCTCGTCTCTCCTTCTCCTACTCATCATCTTCCTCCTCCTTTTACTCTGCCCATCACTTTCGTCTTCCGAATCTGAGGTTTATGTTTTGGATCGCGAGCTGTTAGAGATCCGGACAAATCCGAAGCCGGGCAAGACTAATAGGAAACCCAAGTGCTGCGAGATGCGGACCAGATCTCAGTGTTCAGCGTACCCTATATGCAGGTGGTGTCGTAGTGAAGCTCTGGACGACTTGTGCTTCAGTAAAGCCGAAGCCTTGCGACTTCCAAGTCAAGTCTTCCTCTGTGAATTATGAATTAACAGGTTTGATCTAAATATGTTGTAGTTCTTGC
>497139_1
CTCACTGATCGAGCGCTCTTGCGCCGAAGATGAACGGGGCTAAGCGATCTGCCGAAGCTGTGGGATGTCAAAATGCATCGGTAGGGGAGCGTTCCGCCTTAGGGGGAAGCAACCGCGCGAGCGGCGGTGGACGAAGCGGAAGCGAGAATGTCGGCTTGAGTAACGCAAACATTGGTGAGAATCCAATGCCCCGAAAACCCAAGGGTTCCTCCGCAAGGTTCGTCCACGGAGGGTGAGTCAGGGCCTAAGATCAGGCCGAAAGGCGTAGTCGATGGACA
>904675_1
CTCTGAAATGGAAGAGAGAGAAGAGCTCCCATGGATGAAAAAAAAGAGGCAGAAGTTTCTTCAAGGCAATAACAAAAACATAACGCTCATGATGCATAGAGATTATTGGATCCGTTGTGCTGAGACATTGAGTTTTTCTTCGGAACTCCAATTTCATTGATAAATTGGTGTTATCCTATCTGAG
>915222_1
TCTCCGACCCTTACTGCCCAACCTGCGAGCGGACAGCTAATGCATTCCACTTATTGAACAGGGTTCTATGGTCGGTCCGCGACCCCTGGATACCGAAGGCGTCCTTGGGGTGATCTCGTAGTTCCTACGGGGTGGAGACGATGGGGTCGGTCCATGGATTTTCCTTCCTTTTGCCGCATTTCGCTCAAAGGGTTGAAGGGAGATAGTGCATCAAGCTGTTCGCAAGGGCCAACTTGATCCTCTTCCCCAGGGATCAATCCCAGACGAGGGAACCCTAGGAGAGCCGCTGACTCCAACTACCGTCCATGTACGATCCATACTAGATCTGACCAACTGACCATCCTACCTCCTCTACGTTCTTGACAGCCCATCTTTGTCTCAGTAGAGTCTTTCAGTGGCATGTTTCGGTCCTTT
>915749_1
AGATGGCAAAGAATTTAGGAATTGTGTTCTTGCTAATTCTTGTGGTTCTTATGGTGTCATGCTCCATCAACTATGCTCTTGCTTCTCCACAACCACAAGAGTTACTCCCATTAATCGAGAGAAGAATGATGATCATAGTACGATCATCAACAAGCCCACGAGCTAGGAAAAGAGATATACCACCGTCGCCTTCTCCATCATCACCACCTTCGTTGTTGTTGCCCGCACCGGGGTTTGAGGACAACGGTTCTTGAAAACGAATGGACTATGTTGTGATGTTTGCAA
>925766_1
GAAAGCCAAGGATATTAAGAAATACTTATCATCAGGGCTAATTGAGTTTAACACAGTTGAGTTGCCTAAAGTGTTTTTGAGCTGCACGATTTTCTGCGACTGCCATGTCGACGACTTCTTTGCCTTGTTCGTCAGAAAAGATCGAAAAAAGATGAACAAGAGTGTCCATGATGCAACCAACAAGAGGAATTCTTGAACAATTAGATGTAACTTGAGAAGCCTTTGGATGATCCATATGTA
>926695_1
TTGAAGAGACAGAACATAGTACTCATTTGAACAGGTGGTAAACAAAAAGCGATCTAACCTTAATAAAAGGAAAATTGCTGTTCGGACCAAAAAGCATCAAGCGATAATAAAACCGAGTCTGTCTGTTCGCAAGCATTAGAGAAAACAAGAATCTGACAGTGCTCAAAAAAGGTAGAGCGACAAACATTTATGATGGGTTTTGC
>930186_1
GAAAACGCAAAGAAATTAAGATCTCAAACCCAAATTACAACCCCTTTTATTGTATCAAATGAAACATGAAACTAAGGTCGCACACACGCAATTTAACCTCCCATTACCAAAGAGATCATGAACCAACAAGTTTTTGAAAAAACGAAACATTCGAAGTCTTCCAGAGACTCTCAACGCTTTACATTGATTAAGCGGGACACTTGAAGCCAGGCGGTGGAGTTTTTCCACAGTCGAGAAGAAGCTCAAGAGCAATGGGGAGAATAAGGTTGATGTTGAGAAGTTTGAGCTTAATGGTGGTACATAGACAAACGGCTGCGTCTAGGTCAACTAAACCTCCCAAAACTGGACAACACTCTTCCTTGGCGTGGCTTTTCCCAAGCCCGATGTGAATCAAACCTCCAAGAAC
>931989_1
GTTAAGACTACGACGGTATCTGATCGTCTTCGATCCCCTAACTTTCGTTCCCTGATTAATGAAAACATCCTTGGCGAATGCTTTCGCAGTAGTTAGTCTTCAGCAAATCCAAGAATTTCACCTCTGACAGCTGAATACTGACGCCCCCGACTATCCCTATTAATCATTACGGCGGTCCTAGAAACCAACAAA
>931989_2
ATTTTGTTGGTTTCTAGGACCGCCGTAATGATTAATAGGGATAGTCGGGGGCATCAGTATTCAATTGTCAGAGGTGAAATTCTTGGATTTATTGAAGACTAACTACTGCGAAAGCATTTGCCAAGGATGTTTTCATTAATCAGTGAACGAAAGTTAGGGGATCGAAGACGATCAGATACCGTCGTAGTCTTAACCA
>944302_1
GGCTTGAAAAGCTCCAGAGACAACGACCGAGAAGGCCATAGCAGTCGAGGGAGGCACTATGACCGTGATGATTATAGAGACCGTAGGTCACCAAGACGCGACTGTTCACCTCGTGATGAAAGAAGGTCTAGAAGAGATCGGTCTTGCTCTCCTAATGGAAGAAGCCCAGAGAGAAGGTCAGAGAGAAGGTATGAACCCCGTGGCTCGAGATGACCTGTTTCATCCTCTTGACAAAGGAATTCAACAACTTATCTGTTGATTTAGGATGTGTAATTGATCATCCTTAAAATAGCACAAAGATTCTGTCAGGTGACACTTTGGGTTTCAT
>947503_1
TTCCCCAACTATTCATTCAAACCCTAGATTGCTCACTGAACAACTTCTGTTGTAACCAGTTTTGGGATTACACAAATAAGAAACTAAGAGACCACAAAAGAGATCAAATATGAATTGATTAGAAGCCCAAAACAAAGAGTAGAAAGGTTTGAATATGCGATGGGATGGGACAAAATAACACATTCTTCTCCGGTTGGGATTCAATGTCTGTATACCACAGACATGTTGAATGACGATGGCATTTGTCATTGGATTCCACATTCCAAATAGT
>AT1G01010_1
CAAATATACAATCGCAGATATAGAGAGAGAGAGAGAGAGAGCGATCGGCGGCGAAGCTCTATACCTGGAAACCATTGAAATCGGACGGTTTTGCTTCCTATTGTGAAAATGGAGGATAAGGTTGGGTTTGGATTCCGTCCGAACGACGAGGAGCTCGTTGGTCACTATCTCCGTAACAAAATTGAAGGAAACACTAGCCACGTACAAGCAGCCATTAGCGAAGTCAACATCTGTAGCTACGATCCTTGGGACTTGCGCTTCCAATCAAAGTACAAATCGAGAGATCCTATGTGGTATTTCTTCTCTCGTAGAGAAAACAAGTATGGGAATGGGAATCGACAGAGCAGGACAACGATTTCTGGGAAATGGAAGCTTACTGGAGATCCTGCGTATGTCACGGATCAGTGGGGAATTTGTAGTGGCTTTCGTGGTAAGATTGGTCATAAAAGGGTTTTGGTGTTCCTCGATGGAAGATACCCTGACAAAACCAAATCTGATTGGGTTATCCACGAGTTTCACTACGATCTCTTGCCAGAACATAAGAGGACCCATGTCATCTGCAGACTTGAATATAAGGGTGATGACGCGGACATTCTATCTGCTTATGCAATAGATCCCACTCCCGCTTATGTTGCCAATATGACTAGTAGTGAAGGTTCTGTGGTCAACCAATCACGTCAAGGAAATTCAGGATCTTACAACACTTACTCTGAGTATAATTCAGCAAATCATTGCCAGCAGTTTAATGAAAACTTCAACACGCAGCAATCAGTTCAAGGAAATTTAGGATCTTTCAACAATCTCTCTAAGTATGATTCAGTAAATCAGGGCCAGCAGTTTGGTGGAAATTCTGACATGCAGCAATCATTTCAAGGAAATTCAGGATATTTCAACCCTTTCCCTGAGTATGATTTAGCAAATCACGACCAGTGGCCGAGTGACTATTTCAACCTGCAACAACAAGTTCCTTACTCGGCCCCCCCATATGATGAAAACTCCGAGATCATTCGGAACTTTCTGAATAAAGAAATTTGTGAAAGGACATCTATGCAAGAGCATTACAGTGATCACCGGCCAAAAAAACCTGTGACTGGGTTTTTGGCTGATGATAGCAGTGATACTGAAACTGGCTCAATGATTTTCGAAGACACTTCGAGCTCGACTGATAGTGTTGGTAGTTCAAGTGAATCGTACCATACTATTGATGATATTCCATCATTGAACACTGTTGAGCCTTTGCACAATTATGAAGCACAAGAGCAACCAAAGCAACTGAAATTGCAGTGTCAGAGCAAAGAAAAGGTGATAAATACGCAGAAAAGCGAATACGAGTGGAAAATGGCTGAAGACTCGATCAAGAAACCTCCATCCACCAACACGGTGAAGCAGAGCTGGATTGTTTTGAAGAAGAGTCAAAGGAATGCACAGTGGAACTATCTCAAGAACATGATCATTGGTGTCTTGTTGTTCATCTCCATCGTTGGTTGGATCATTCTGGTTGGTTAAGAGGTCAAATCCGATTCTTGCTCACAGTTTTCTTTCTTGTTTGTGTGTTTTTTCTTTTTTTTTTCTTTTGGTTTCTTTGCTCTGTTTTCTCGCTCAGGAAAAGTCTGAAGTTGTGTTTTATTAGTATGTAAAGAAGAGAAAAAAAAGAGAGAAGGAAAAATGGAAAGGAGGAAAAAGAAAATGCAGAAAATGTATGTAAAGAA
>AT1G01060_1
ATAAATCCATTGCTTAAATGGTTAATTAACAGTAGTAGTAATAGCAGCAGCAGACATATAGACCACAAGTAGCAGACACAAACAAAGACAAGTGACAAGTGACAAGTGACAAGGGGTGGTAATATGGTACAGAACCTGACATGACCAAAGAAATGTTCTGATGGATCTAAAAAAAAAAAAGTCTCTTTCATATAGATTGAAGAAGCAATTGCTAACACTAGATTTTACGATATTGGTAAGAATGTGGATTTTTCTTTTTACCTCAAAGTCTGTCATGTTGAAGCTTCTCCTTCCAATCGAAGCCTTTTGCAGACTTTTTCATCGCTTTGATTGTTTGTGTTCCCAACTTGGCTCTCTTTCAGTTCCATTGAACATCTCTTGTATGGCTTAAACCCTGTTCGTCTCGTTTTAACACCGATCATTACTACACTTTCTTGGTCTGCATCACAAGAATCTTGAATCTTGAATTTAGGAGCCAATGGCATTGACGTGTCACTTTGTTTTCCATTTACATTCACTGCCACTTGAGGAGGTGAAAAGCTTTGAGGCAATCTTTCTCTTGCAAAGAGAGCCTGAAACGCTATACGACCCTCTTCGGAGACTTCCTTCCACGAATCAGTAGTTGGGTTGTTGTCTCTGATTTTAATCCTACGGTTATTTAACTCAATAACATCTGGCTGATTTTCATCTGTCCCCTTCACATCCTCTTTATCTTTCTCCATTTTATCTAATGCATCTGTTTCCGCGTCACTCCCTGAAGGTGTGTTTGAGCCACACGATGAGCGGTCCACCGGATTTTTCTTCTGGGCAGTGTTTGAATCATGCACACCAGCAGCAGTAACAACAACCTCCTCAACCTTATCACCATTGGCTTTTGAGCCAGTATTTAGCTTGGTTACTCCAGTCTCCTCTGAATCGTCGGATAATGAAGCTGGGGATTTCGAAGCCAAGTTTTGATCTTGCAGAGCTGTGTTTTGTTTCTCAAGCGGTAGTTGAGCATTTTCAACGGTATCCATCTCGGTCATCGCTGGACTTGGGACTGCAACTGTTGGTAATAGAACGCATGTAACTGGAGTTGGAGCACATACAGGAAGAAGTCCATGAGAAGCCCACCAAGCAGTTGCAGCAGCTACTGTAGCAGCAGCAATGGCAGCTATACTTTGAGGAGAAGAGCTCATTGGCGTTGCTGAATCTCCAGAATTCCTGACATTCGCATAAGGCCAGACTGAAGCAGCGAAGGTGGCTGCAGCATGAGCTGCAGGATTCTGTAGGAGAGTTGACATAATAAGATTTGAAAAAGTAGATGACATCTGGAGAAACGAACGGTAATCTTCCTGTGAATGACAAGCTGGAAACGTTTGATGAGAAGTTGTAGTAGTAGCAGATGATGCTGTAGCTTGAAGATTTGCGTGCCCGTGACTTTCTTCTCTCATAGGATGAAACATGAAGTCTTGAGATACCATACCTGAGGGATGACTTTGAGGGCATTTTGCTGTATTCCCATTTACAATATCCGGCTGGAAATGCCAAGGGTAGTTTTGCACGCTGTGCATAGTACCATCGTTACCATCTTTGTCTTTGTTCTTCTTGGAAACATCTTTAACTGCGTTGTCCACGTTTGAGGCCTCGGCACTTCCCTTTCTTAGAGTCCTTTCAGATTCCATGAACATGTTTCGATTCCCTGGAGTTACTTTCTTTGGTAAGGGATACTTGTTCACAGTAGAAATCCCTGAGCAGTTATAATCTTGATTTTCTTTTTCAGTTGATGTTTTCTCAGAAAGGGGCATTTTTTCCAAATCCAAGCACGCCTGATTACAATGTGAAGAAGAGGCCGACGACACAAGTTTTGCATCTTTTGCTGATGATACTTGTGAGGAAGATGCACCGTTATTCCCAGGTTTCCGAGGATAAGGAGTATTGGGTTTTCGTTTAGGACGAGGAGGTGGAATTTCTATGTCCAATGCTTGACAAACAGGAATGCCTTTAGCTTCAGCCTCTTTCTCCAACTTTGTGAAGAACTTTTGTGCATGACTTCTGATCTGAACAGCAGTCTTTGTCCCAATATGTTCTTCGATTCGTTGCCAAGCCCTTCCATAAAGCCTCAAGGCTTCTAAAAACCTCTCATGCTCATCCTCTGTCCATCGTTCTCGCTGCTTTGTTATTGTATATGGCTTTCTTGTCTTAGTTAATAATTCTTCTCCAGATGTGTTCGTATCCATAGCCGGATCTTTGCAGCTTTTCGCTGCTTCAAATCCTCTCTAACAAGTCAATTGTAACAAAGAAACCATCTTTGATCTCCC
>AT1G01140_1
GAGTATGACGACACGATCCCTTCATTTATTGGACTTTGACTAATTGTATTGTTTGACTTGTAGGTTTGACTCAAACTCAAAATAAGCCAAACGGAGTTTTGAGGAAGATCAAATTGCATATGGCTAAGGCTAACCTATGGATCTACCTCCAGATTTGAGTCAACTCCATAGATTTGACTATTCATTATACGAGTTCAACTTTAATTAAAAAAATTGAATTGAACAGCTTGTTATTTCTTATTGCTTATGTTCTTCATCAGTATTCCAGACTACATCCTTTAATCCAGATGAGAAGTTTTTGTAGAACTTGTGAAACTCGAGGGTATCACCGCCGGTTTTCCTAAGCTCTACCACATGCAACGATGGCGCCACTTCAAACACCTCTGTAGCTACGGAGAGCTGACCTTTACGACCACTTTTGTCTCCTTTCATTTTTATCTTGTAGTTGTCTTTACTGACATTGAAGCCTAATGGCTTTGCTGTTTCTTCCATTTTCGACATTATCTCACTCGCAGATCGTTGAGAAGTAAACCGCGTCTCTTTCTTCACAAGTTGGGCTTGCTTCTCGAACAAGTTTTCAAGACTGAACTCTCTTGAGCTAGAGATAAGTTCGAAAGCGTTCATGGATACCGGTTTCTCCTTCTTCTCTGTTACAAGACATTCCTTGGAGTTACTGAAAGCAGCATCAACATCATCTATGGTTATGTCCTCATCATCTTGCTCAAATGATGGCGGCTTGTATCCTTGCTTGAACCATTCATCTTCTAGTAACTCTGCAATACTTATTCTGGTTATAGGGCTGGGTTCGAGAATACGCTTAATGACTCTCTTGGCACCTGGAGAGAACCATGGTGGGCAGCTAAACTCAGCCTTGCATATACGTTTGTATAATGTCATGAGATTTGGCTCATCAAAAGGCAAGTAACCAGCCATGAGCACAAAGAGAATTACACCACAAGACCAGACATCTGCTGCTGCACCGTCATAGCCTTTGTCTGACAAAACCTCAGGAGCAACGTAGTTTGGTGTTCCGCAAGCTGTGTGAAGCAAACCATCTTCCCGAACTTGCCGTGAGAACGCGCTTAACCCAAAATCAGAGACTTTTAAAACCCCATTTGCATCAAGGATCAGATTTTCAGGCTTGAGATCTCTGTGGTAGACCCCTCGACTGTGGCAGTAATCCACAGCATTGACGAGCTGCTGAAAGTATCTCCGAGCTTCATCCTCCTTAAGTCTCCCTTGTTGCGCGATTTTATCAAATAGTTCACCTCCATTGACAAGCTCAAGAACGATATAGATCTTCGTTTTGCTGGCCATGACCTCAATGATTTCAACCACATTTGGATGTTTAATAAGTTTCATTGTCGATATTTCTCTTTTAAGCTGTTCAACCATTTTGTGACGGAAGACCTTTTCTCGGTCAAGGATTTTGATAGCGGCTAAATCTCCGGTGACGGTGTTCTTCGCGTATTTCACCTTAGCGAAGCTTCCTTCTCCTAGCGTTCGTCCCATCTCATAGTTCCCTACTCGCGTCCTACTTGCCGGCGTCGCCTTCCTTCTACTCCCGCTCATTATACGATAATCACCGCCGAGAAAACCACAAAATCCGATGAAACAGTTAACGGAAAATCTAAAAAGACTCAAATCTCAATGTGATCCTCTCTCTCTCAATCTCTCCTTCTCTTCTTC
>AT1G01190_1
GGAAATAAGTCACACACAAAAAAAAAACATTTATCCTATCCATAATGTTCTCTCTGAATATGAGAACCGAAATAGAAAATTTGTGGGTATTTGCTCTTGCATCAAAATTCAATCTGTTCATGCAAGAACATTTTGCTTCCCTTCTTGTCGCCATAGCTATCACTTGGTTTACCTTAACCATCGTATTTTGGTCTACTCCGGGTGGACCGGCTTGGGGAAAATACTTCTTCACTCGCCGGTTTATTTCTCTCGGCTATAATCGAAAATCCAAGAATCTCATTCCCGGTCCTAGAGGGTATCCACTTGTGGGAAGCATGAGCCTAAGATCAAGCCACGTGGCTCATCAGTGCATAGCGTCAGTGGCTGAGATGAGTAACGCCAAGCGGCTCATGGCGTTTAGTCTCGGTGATACTAAGGTGGTGGTGACGTGTCATCCTGATGTGGCAAAGGAAATACTTAACAGTTCGGTTTTTGCAGACCGGCCAGTTGATGAAACCGCTTACGGTTTGATGTTTAACCGAGCCATGGGATTTGCTCCCAATGGTACTTACTGGCGTACACTGCGTCGGTTAAGCTCGAACCATCTTTTCAACCCAAAGCAAATCAAACGCTCGGAGGAGCACAGACGAGTGATCGTGACTCAGATGGTGAATGTGTTTGCACGTAACGCTAAATCCGCGCTTGGAGTGCGGGATTTGCTCAAAACAGCGTCGCTGTGTAACATGATGGGGTTGGTTTTTGGAAGAGAGTATGAGTTGGAGTCTAATAATAACGTCGAATCGGAATGCTTAAAGGGTTTGGTGGAAGAAGGATACGATCTTCTCGGTACGCTAAATTGGACCGACCATCTTCCTTGGTTAGCTGGTTTAGATTTCCAACAAATTCGGTTCAGGTGCTCCCAGCTTGTACCGAAAGTAAACATGTTATTGAGCCGAATCATTCATGAACACCGTGCTGCCACGGGTAACTTTCTTGACGTGTTACATTCTCTTCAAGGTTCCGAAAAATTATCAGAATCCGACATGGTTGCTGTTCTTTGGGAAATGATATTTAGGGGAACGGACACTGTGGCAGTTCTGATCGAGTGGGTGCTAGCGAGGATTGTGATGCATCCCAAATTTCAATCAACGGTCCATGATGAGCTTGACCGAGTCGTTGGCAGATCCAGAACCGTTGATGAGTCCGACCTTCCATCTCTCACGTATCTAACGGCTGTGATCAAAGAAGTGTTGAGGCTGCATCCACCGGGGCCACTTCTTTCTTGGGCACGCCTCTCTATAACAGACACCACCGTCGACGGATATCACGTGCCGGCTGGGACCACCGCTATGGTTAACATGTGGGCCATAGCACGTGACCCGCACGTGTGGGAGAATCCTTTAGAGTTTAAGCCTGAGAGGTTCGTGGCTAAAGAGGGTGAAGCTGAGTTCTCTGTTTTCGGGTCGGATCTGAGGTTGGCACCGTTTGGGTCGGGTAAGAGGGTTTGCCCTGGAAAGAATTTGGGACTTGCGACAGTGTCGTTTTGGGTTGCAACGCTCTTGCATGAGTTTGAGTGGCTTCCTAGCGTCGAGGGTAACCCTCCAGCTCTCTCGGAGGTTTTGAGGCTCTCGTGCGAGATGGCTTGTCCTCTTATCGTTAACGTAACCCCGAGGCGTAAGATAGTGTAAGCTTGGGTTTGGTCAGTGCATGGATGTTTCATTATTGGCAATTAAAAATGACGTATATTTAAATAAACCTTGAAGGATAAAAAAAACCAAACATATGTATCCTAAGAGCGAAGTAGATTCGCCCACCTTTTATTGATTAAGAGATCAATATATGAATGTATCTGTCTTGTG
>AT1G01240_1
GGACTATCGTTAACAGAAATATTACACAATACATACAATAAGACATGCACACAAGGCAAAGTAAAAGTTATTAAAAAAAAAGGGTTATATAAACCCTAAACCTCTTGCCAAGATCAGTGATAAAAAAAAAGACATTTGCAAGATTCTAGAAGGGTAACAACCATCCAACAGTCCAACCTAAGAGCAAACCAGCACCAATGAGACTAAAACCTAATGCAAAGGCCATCATATATCTACCAATCTCACCCATTTTCTTCTTCGTCCCTCTCCGTTTCCTCTTCTTCAGATTAATTCCTTTGATCTGGTCTTCTTCTTCAACTTCCTCCTCCTTCATCTGCAGATAAAGAGCTTCCATTTCAAGAAGCTTTAACCATTGCTTATAAGCCAACATCTGACTCGCTTGTCTCAACAAGACTGTAATCACACGGTCTTTCTCAGCGCAAGCTTCTTTCGCCGCTTTCTCTGCTTCTCTTGCTCTGGTTTGAGAATGCCTTAGTGCTTCCAAAAGCTGAGTTTTGCTTAGATCATCACTCCTAGGAGAAGACATTGGACTCGTGTTCTTGCTCTCCGTGCTACTATTGTAACTCAAAGATCTCTCAAACCGATCACTCCAAACCCCTTGTTTCCATGGCGATTTAAACGCTGTTTTAAACCCTTTTTCGCCACTCGTGCAGTGAATCCTCTTGTGGAGATTCTGAGGTGGAGGAAGATCACAATTCTGGATATTATGATCAATCGATTTAGTCGCCACCAAGAGAGCTAATTCATCTTCATCCATCGTGCTTCTCCACCACGGCGTTGTAGCGTTAGCTTTCTTGCTAACAAAGCTGTAGTCTTCTTCTTCTCTTATCCCGATCAAGTCGACGAATTCTTGCAATTTCTTGCACTTGGTATCTTCAAAAAAGGAGTTTGTAATCTCCTCATCAAATCCAGTTGATCCCTTAAGCCACCATTTGGTATCACAAGAGAAATCAGAGAAATCTCCAAAACTTCCTGAAGAAAAGCTGTTTTTTTCGGTGTTGCCCGAAGGAGAATGTTGGTGTTGGCAACAAGCTAACCTTGGAGCCAGTTTAGCATCTTCATGAACAACAAAGCAACGACTTGCTGTTCTTTGCCACAATGCTCTTGCTTCAGCTGCTCCCATTATTATATCAATGTTAAGACACAAGAGCCCTAAAAAACATTTTTATTAGTTCAAAGATTCCATGAATCTCTCTCTATAAACAAATGAAGCGATCTTGCAACCGAAGCTTTTGGCTTTTCTGCTTTTTTTAGTTCTTTCTTCATTAACA
>AT1G01250_1
CTTTTATGTCACAACAGAGAATGAAGCTCTCACCACCACCCCCACCACTTACCAACAACGAACCAACCGCCACCGCTTCTGCCGTTAAATCTTGCGGCGGAGGCGGTAGAGAAACCAGCTCGACAAAGAGGCATCCAGTGTACCACGGAGTTCGCAAACGCCGATGGGGAAAATGGGTTTCTGAGATCCGAGAGCCCCGAAAAAAATCTCGTATTTGGCTCGGATCTTTTCCGGTGCCGGAGATGGCGGCTAAAGCCTACGACGTGGCGGCGTTTTGTCTAAAGGGTAGAAAAGCTCAGCTTAATTTCCCCGACGAAATCGACGATCTACCTCGACCGTCCACGTGTACGGCCAGAGATATCCAAGTCGCAGCAGCCAAAGCGGCCAACGCCGTCAAGATCATTAAAATGGGAGATGACGACGTGGCAGAAACCAATGACGGAGATGATTTCTGGAAAGGCATAGAGCTGCCGGAGCTTATGATGACCGGAGGTGTGTGGTCGCCGGAGCCTTTTGTTACCGGAGATGATGCCACGTGGATTATCGACGGAGACTTGCATCAGTATCAGTTCATGGCGTGTCTGTGAGTGTAGTTGTCGATTGTGTCGTATTCGTTATACGTGTGCGTTGTATCGTTA
>AT1G01300_1
AAAAAAAATGGTAGGAAGAAGAAAAGCTTTACTCTTTTCCCTCTGTTTCTCCTTACTCTCTCTTCCTTCCTTCTCTTCTCTTCCAGCATTTCAAACCCTAATCCCCAATTCTCATTCTCTTCCTTCTGCTTCTCCAATCTCCTTCCAACCCGAATCCGAACCCGACTCCGAGTCTCTGCTTGGATCCGTATTTGAATCCGGATCCGACTCCGAGTCTTCCATCACTCTAAACCTCGACCACATCGATGCTTTCTCCACCAACAAAACATCAGAAGAGCTCTTCAGCTCCCGTCTTCAACGCGACTCCCGGCGCGTGAAATCAATTACCACACTCGCCGCTCAAATCCCCAGAAGAAACGTGACTCACGCGCCAAGACCCGGTGGATTCAGCAGCTCTATAGTCTCTGGTCTCTCTCAAGGAAGTGGAGAATACTTCACGCGCCTCGGTGTCGGAACTCCGGCGAGATATGTTTACATGGTGCTTGACACCGGAAGTGACATAGTCTGGCTCCAATGCGCTCCTTGCCGGAGATGTTACTCTCAGTCCGATCCGATATTCGACCCGAGAAAGTCCCGGACCTATTCAACAATCCCCTGTTCTTCACCTCACTGCCGGCGATTAGAATCCGCCGGATGCAACACCCGTCGTAAGACTTGCCTCTACCAAGTCTCATACGGGGATGGTTCATTCACCGTCGGCGATTTCTCCACCGAAACCTTAACTTTCCGACGAAACCGCGTTAAAGGAATTGCTCTCGGATGTGGTCACGACAACGAAGGTCTATTCGTCGGAGCCGCCGGTTTATTAGGACTCGGTAAAGGAAAATTATCATTTCCCGGTCAAACCGGTCGCCGGTTTAATCAGAAATTTTCTTACTGTTTAGTCGATAGATCCGCTTCTTCGAAACCTTCCTCAGTCGTCTTCGGAAACGCCGCCGTTTCACGAACCGCGAGATTCACGCCGCTTTTGTCAAATCCAAAGCTCGATACTTTCTACTACGTCGAGCTTCTTGGAATCAGCGTCGGAGGGACACGTGTTCCCGGCGTTACCGCTTCGCTTTTTAAACTTGACCAGATCGGTAACGGTGGAGTTATTATTGATTCGGGTACGTCTGTGACCCGGTTAATCCGACCCGCTTATATTGCTATGAGAGACGCGTTCCGGGTCGGAGCTAGGACCTTGAAAAGAGCTCCGGATTTCTCACTCTTCGACACGTGTTTCGATCTCTCCAATATGAACGAGGTTAAAGTCCCGACGGTGGTTTTACATTTCCGTGGAGCTGACGTGTCACTTCCGGCGACGAATTATCTGATTCCGGTTGATACTAACGGCAAGTTCTGTTTTGCGTTTGCCGGTACAATGGGTGGACTATCCATTATTGGGAATATTCAGCAACAGGGTTTCCGGGTCGTATACGACTTAGCGACTTCCCGGGTCGGGTTTGCTCCACGAGGATGCCTTTAATCATTACCCGACCGGAGCCCGGTACGGATAATGTACTTTTGTTTTCGCAATTTAATGCTTAGACTTGTGTTTTTTTTTT
>AT1G01350_1
AACAAGGCCCAATCTTTCAAGACCATTGTAATGAGTACAACAAACAAAAAAAACTTTGGCTTATTAAAAAACTTCACAATCCTTCAGCTTTACTACGTTCTTCAGCCATTCTCTTCTTGATCTCATGTGCTGCATTGAAAATCCCCAGTGTTGGTTGGTTACACACAAAGCACTTCTTGTTCTTCGTGTGATGCTTTAAAGCGCAATGCTCACAGAAGTAATGCTTGCATTTGGTGACAACTGGATCAACGAAAGGCTCTCTGCAAATGAAGCAAGCAAAGGGCAGGGCATCATCGTCCTCGTCGCTATCGTTGCTAGCCTCATCATCTTCATCCTCAACTCCCATAGCTTTATTTCTCTTCCTAACTTTCTCTGCTTCTTCCCATTCTTTCTCTATTTGCCATCCCGGTTTGTAATCCCCACGGTCATGCAAGAACTTACAAGAATCTCCATATCCACAGTATCCGGTTTCTTTGTAATCCTTGCATATATCTGGCTGGTAATCGAATCTAGCTGAGACTCTGATGTGAGCAGAAGCTCTTAATGGGCCGTGTGAGCCTCCAGCTTTCTCGCTCGAGATTGTTTGTTCTCTTCTAAACCCAGCTTTGTGATCTGTATATCCATGAATTCCGGTGTACAGCTTCTCATCTGAAGCCTTCTTTTTATTCCCTTTCAATGCTTCGTCTGCTTTTTTAAGAACTCTCTCACGGATAGCTCGTGCATCTTGATTAAAGTCGGTTTCAGTTTCTAGAGTAGCTGTTGCTTTACTGTCGTTTTGAACCTGGATTTCCTTGGATGAATCATAGTGAAAGACAGGTTTTTCAGGAGCTTCATTCGTCGTAGTAGAGGTCTTAGATGGTCTAGAGGAAAAGTATAACTTGCTATCAGGTTTTGCAACTTTCTTTAGATTTTGTAATATAGAGCTTTCGCTTTTCGAATCTTCGTCTTCTTCATCTGCGTCAACCGTTCTTTTCCTTATGTTTTTAGCTTTTGTTGGCTTCTTGAAGAAAGTGCAAACTTGTTGAGACTGAGATTCTTGCCCAGCAGGTTGAGGTTGAGATTCTTCTTGCTGAGACGGTTTAGGTTCACCAGAATCTGACATTGCTAGATAAAGATTATGTAACAACAAAATCACCCAGTTGGAATTTGCTGCTTGCCTTAAGAAACCATAGAAATCGTCGCCGGTGAACTACGCCGGGAAGATGAACGAAC
>AT1G01360_1
AGAGAGAGAGAGAGAACACCGAAGAACGAGAGAGAAAGAGATAGAGGAGATTCTGATCGGAGGAGAATATGGACGACGTCGGAGGCGGCACGGCGATGTACGGAGATCTTGAGACGGTGCAGTATATACGGACGCACCACCAACATCACTGCAGAGAGAACCAGTGTACCTCTGCTCTTGTCAAACACATCAAAGCTCCTGTTCATCTCGTTTGGTCACTGGTGCGTAGATTTGATCAGCCGCAGAAATACAAACCATTTGTGAGCAGATGTACAGTAATCGGTGATCCTGAAATCGGCAGCCTCAGAGAAGTAGATGTCAAATCTGGTCTTCCTGCAACAACAAGCACTGAGAGATTAGAACTTCTCGATGATGAAGAACACATTCTTGGTATCAAAATCATTGGTGGTGATCACAGACTTAAGGTAAAACGAAAAATCAAATCTTATTGAAATGAGGAAATTGAAATGTCATTATTTTCGCAGAATTACTCTTCGATAGTGACTGTTCATCCAGAGATAATTGAGGGAAGGGCAGGAACAATGGTGATTGAATCGTTTGTAGTTGATGTTCCTCATGGAAACACAAAGGATGAGACTTGCTACTTCGTTGAAGCACTCATCAGATGTAATCTGAAATCATTAGCAGATGTTTCAGAAAGATTGGCTTCTCAAGACATAACTAATCTCAGATCTTGAGCAATGAAGGAATCAATTCCAGTATGTGATATAATA
>AT1G01490_1
TTCTTTTCTTACACCTCTCTCTCTCTCTCTCTGCATATTCTTTAAAAAGTTAACCTAAAAAACAGAGAGCAATGAAGAAAATTGTGTTAAAGCTGGATTTGCATGATGATAAGGCAAAACAAAAGGCCCTTAAAACAGTTTCTACTCTCCCAGGAATCGATTCAATTGCAATGGACATGAAGGAGAAGAAACTGACGGTGATCGGAACCGTGGATCCGGTAAACGTAGTAAGTAAGTTAAGAAAGTATTGGCCCATGACGGATATTATACTAGTGGGACCTGCGAAAGAGCCGGAAAAGGAGAAGAAAGAGGAGCCGAAGAAGGAAGGCGGTGGCGAGCCGGCAAAGAAAGAAGGAGAAGCTCCAAAAGAAGAAGGGAAAAAGGAAGGAGAAGCGCCAAAGAAGGAAGAAGAGAAGAAAGAAGGCGGCGATAAGAAGGAAGGAGAGAAGAAAGATCAACCCCAGCCACAACCAGTTGTGCCGCCACCGGATCATGCGTTGGAACTTGTAAAGGCGTATAAAGCATATAATCCTCACCTAACAACATATTACTACGCCCAAAGCATCGAAGAAAACCCTAATGCTTGCGTTATATGTTGAAAACATAT
>AT1G01610_1
TGCATGTAATAAGTTCATTCAAATGTAATTCATTATCCAGCTCATATTCAACTAAACTTTTTCCTCCAACAATCCATGAAAAAAAAAAGTAATCGTGAAAACCAGAAAGGCCTAACTTCAGTCCCAAGCAACCAGTAATTAGCTGGATTATTACTCCATGGACTTTGTCTTATTGATAGATTCAACCTTCCCGTCGTTGCCTCCAAGCAACAGATACTTATCCTTCCTCGTAAGTTCAGTGCATTCGAATCCCAAAACTCCACCGATCACCTTCTGAACGTAATTAGCCACCTCAATAGGAGTTTTGCCACCACCATTTACCGTCATTTCTTCGGGCAAACGGTCCAAGAAAGTGGCCTCGTAGCTAGGTCGAGGGTTCATGAAGAAGAAATACGGATCCCAGAATTTCACACCTCTTACTGTCGTCCCGTTGAACATCCCTTGCTTGCAGTTCATGGCCACTGGCACAATCCGATCGCTCAGCTCCGCGAATAGAGCACTGAATCTTAGTAGATATGGTTCTCTACACGTCGTTCCTTCGGGACAGATCACCAAATCACCTTTCTCGAGGAGTTGTCTCATGCGGGCTGCATCAGCGACACGGTCTCGAGTCAGAGCAACGGCAGGAATGGGTGAGAGCATCAGGGAGAGGCGAGAGACACTATAAGTGACACATGTGATCTTACGGCCGAGAGCAATGGCAATGATAATGGGGTCAAGGGCGGTACGGTGGTTAAGGACGTAGAGGTTTCCAGGTTTTCCGGGGGAAGGAGGTGGAGGACGGTGGCCACGGATTGTAAGGTGAATGCCGAGGATCTCGTAGGTGTAGCGGACAAAGCGTTCAGGTAAAGGGAGATTAAAGTAGACGCGGAAGATTGAGAGCATGAAGCCGAAAGGAAGCCAAAGGTAAATGATTATGGCGTTTAACGGTGTCGGACGTTGGACTAGACGGCCATCGTGGAAGATTATGCGGTTCTTGAGACGCTCAATGGGAACTGTTGTGGCTGATTTGGTCTCGTGCACCATGTAACCTTCCTTGCAAATGGACATGAAATCGTGATCGGAGGTCCGGTCACCGAGTCCAAGATCCGGTGACTCGTCACCGAACTCTTTCAAGATAGCTAATCTCTTCAAATCACCAACAAGAACACCTGGCTTCTTCACAAACCCCGTGGCTTTCATCGTTTTAGGATTAACTTCAATCTCTGTTCCCAAAACTTTATCTCCTCCTAAATAATCCTTGACGAATGGCTCAACCATCACTATTGGATTCGCAGTCACCACCACTTTCCTCTTACATTTATCAAACACCTCAAAACTATCCTTCCTCACATCCGCCGCGTAAAACCGTGGAAGAACGGCACGAGAGACGAGTTCGATGTTCTTGATTTTGATACCGGCGAAGGAGATGTAGATAAGGATTTGGATTCCGAGAGATTCGGATACGAAGAGATAGGCAATGATGACGATAGGGAGAGATAGAAGAAGGATCAAACCACGGAAGAGACTACCAGCTTCAATGGCGACGAGCATAAAATAAGGGAAGGAGCTTCTTGAGAGAAGCAGAGTCCCGTCAAGATCCGCAGCGATCGAATCATACTCTCCACTTTTACACTCACTTATCGGAGGAAAACTTCGGCTCTTCTTCGCCGGAGACATTTTTCTTGCGGCGAATCTTTCTCTCCCTCTTGATAATGGCGGTTTAGTAGTAAACAGAGAGAGAGAGAGAGC
>AT1G01620_1
ATTAACGATAAAACCAGATCATCCACAGCAAATAACCCAGAAAGAAGAAATAGAAATCCATTTAAATAAACATATGACCCGATCTCAAATATTTTCAAGCTCGATACAAACCAAGAGAATAAAGCAACAGTGAACTTATAGAGAAAAAAAGAAACAAATCAGCTTCTGCTCTTGAATGGAATGGCTCTGATAACAAGCTGGTGGTAAAGAGCCGCAAGAGCTGCTCCAATGAATGGTCCTACCCAGAAAATCCAGTGGTCGTCCCAAGCGTGGTCCTTGTTGTAGATGATTGCAGCTCCAAGACTCCTAGCTGGGTTAATTCCAGTTCCGGTGATTGGAATCGTCGCCAAGTGAACCAAAAACACAGCGAATCCGATTGGTAGTGGAGCCAAAATCGGAACGTGGGAGTCACGAGCGCTTCTCTTGGCGTCAGTGGCGGAGAAGACGGTGTAGACAAGGACGAAGGTTCCGATGATCTCAGCGCCGAGGCCAGAGCCTTTAGTGTAGCCGTGAGCAACGGTGTTGGCTCCGCCGCCGAGAGTTTGGTAAGGAGTTGGCTGGAAGCCTTTGACAACTCCAGCGCCGCAGATGGCACCGAGACATTGCATCACGATGTAGAAGACAGCTCTCGTCAATGACAGTTTACGAGCTAAGAACAAACCGAATGTCACCGCTGGGTTTATGTGCCCACCAGAGATTCCAGCAGTACAGTAGACGAGGGCAAAGATCATGCCACCAAAAGCCCAAGCAATGCCTTGGATTCCAACAGAGGCACACATGTTTGGAGCTCTCTTCACTCCCATCACTGTCAATACAGTGATGTAAAGAAACAGGAATGTGGCTATGAACTCGGCGATTCCGGCTCTGTAGAAGGACCACGAACTCAGCTCGCCTGGCTCGAACAGTGGCGCTGGAGGTGGCTCCTTGTAGTCTTTGTCCGTCTGAGCCGATGTGCCTATGGGTTGCCTCTCTGGGAACTTGTTCGCTCCCACTCGAACATCCTCTTCTTTCCCTTCCATCTCTCTCTCTCCCCACTCTCTTCCTATTCTCTCAAAAGC
>AT1G01620_2
AAAAGAATAAGCTAACAACTTTAACGTTTCCAGAGGGAGAGAGAGAGATGGAAGGGAAAGAAGAGGATGTTCGAGTGGGAGCGAACAAGTTCCCAGAGAGGCAACCCATAGGCACATCGGCTCAGACGGACAAAGACTACAAGGAGCCACCTCCAGCGCCACTGTTCGAGCCAGGCGAGCTGAGTTCGTGGTCCTTCTACAGAGCCGGAATCGCCGAGTTCATAGCCACATTCCTGTTTCTTTACATCACTGTATTGACAGTGATGGGAGTGAAGAGAGCTCCAAACATGTGTGCCTCTGTTGGAATCCAAGGCATTGCTTGGGCTTTTGGTGGCATGATCTTTGCCCTCGTCTACTGTACTGCTGGAATCTCTGGTGGGCACATAAACCCAGCGGTGACATTCGGTTTGTTCTTAGCTCGTAAACTGTCATTGACGAGAGCTGTCTTCTACATCGTGATGCAATGTCTCGGTGCCATCTGCGGCGCTGGAGTTGTCAAAGGCTTCCAGCCAACTCCTTACCAAACTCTCGGCGGCGGAGCCAACACCGTTGCTCACGGCTACACTAAAGGCTCTGGCCTCGGCGCTGAGATCATCGGAACCTTCGTCCTTGTCTACACCGTCTTCTCCGCCACTGACGCCAAGAGAAGCGCTCGTGACTCCCACGTTCCGATTTTGGCTCCACTACCAATCGGATTCGCTGTGTTTTTGGTTCACTTGGCGACGATTCCAATCACCGGAACTGGAATTAACCCAGCTAGGAGTCTTGGAGCTGCAATCATCTACAACAAGGACCACGCTTGGGACGACCACTGGATTTTCTGGGTAGGACCATTCATTGGAGCAGCTCTTGCGGCTCTTTACCACCAGCTTGTTATCAGAGCCATTCCATTCAAGAGCAGAAGCTGATTTGTTTCTTTTTTTCTCTATAAGTTCACTGTTGCTTTATTCTCTTGGTTTGTATCGAGCTTGAAAATATTTGAGATCGGGTCATATGTTTATTTAAATGGATTTCTATTTCTTCTTTCTGGGTTATTTGCTGTGGATGATCTGGTTTTATC
>AT1G01630_1
AATAGAGGTGGCCCGTAGTAACCTATAATTAGGTCTCCTGAATAGGAACAAGTGGCAATTTGCCTCCGTAGATGTCGGGGAGTTGGCTTTCGTCTATGTCTTCAAGCAGAGTTGGAGTGAGTTTCTTGTTCTCCACGAAAACAATCTTTTTCTTGGTGTTGGTGTCGATAAAGGGGTAAACAACCTTCCATGCAGTCGTGAAAATGTAGGGGGCATGAACTATATAGAGTTTCCCTAATCTCTCTGGGTAGCAATCCTGCAAAGTGGAAAGAGCAGCAAGGTAGCCGCGGATGTCACAATTAGAATATCCCCAGCCTTGCAGATCTCCAATGGTTATGAATTTCTCTTCACCTCTCGGCATTCTAGCGCATATCTTCTCGAGCGTGTAGACTACAAAACGCTTGAACTCCTCAGGGTTACCTTTGGAGGGGTTATGTCTGTTCCCAATGGCAACAACGATGGGACGACCCATCTTGTCATAACCCTGCATACACACCTTCTTATGCGACAGATCATTTGCAATCTCTGATTCTGCTATGTGCCCCTTTGGGAGAATGCTTCTCTTCCAAGTCAGGTACTTGAGAAACAGCGTTGAAGCCTTTTCAATGTCGAGGTCACGCGCTCTCAAAAACCGCCTTATCATCAGATCATCCACCTCCTTAGTTGCGGGATCTTGTCGGTCGCAGAGAGCTCTCATGATCCCGACCTTGCTCCTTTCGATCTCATCTTCGATCAACGGCCCATTCTCATGCTCACCTGCTGCTGCTGCTTCTTCCTTGGTCTCTTTCTCTTTCTTTTCCATTACGTTCCTCCGGTGAGCGACGACCAGATCTCGAAATTGGTGGAGAGAAGAAAGTGGTTGGGATCGATCATAAATGAAGACAGCTTAGGGGAAAGATTTAAGTATCATTCAATGCAAGTTGGTCTCTCCCCTTCAATGGCGA
>AT1G01640_1
AGAGATCTGACCTAAAACGGCTCTTGAGTGAAGAAGCTATAGACGATCTCGCTACTCAGTCGAATAAAGTAATGGCAGAAGCGGCGGAAATGGCAGCTTTCCTCGGCGGTCTTGTTGTCACATTCAAGGAGCAACTGCACACTGATGTTCTTGTTAAACCTGGTGAAGAAGGTTCACCCATACCAACACACAAAGCCGTTCTGGTAGCAAGATCAAAGGTCTTCAGGAACATGTTAGATTCTGATGAATGCAAGACCTCATCCGAGAAATCAATCACTCTCCCGGATTTGACCCACGACGAACTCAAATCTCTTCTTGAGTTCCTCTACAGTGGAAACTTAAAAGCTCCATACAATCAATACAGAGCGCTCTATTTGGCTGCCGATAAATACGACATTTCATATCTGCAAGAGGTATGCAGAAACCATTTCATTGCTTCTCTGAGCTCGAGGAACGTCCTAGACATCTTAGAGCTCGCCAGTATTCCTTGTGATACAGTCCTGAAAGAAGCGGCGATCAATCATATTGTAAAACATATGGAAGAAGTGGTTGTTCCGATGAAATACGAGACATTTGTGCAGAGGAACCCGGATCTAAGCGTGGAGATCACTAGGGCTTATCTAAGAGAGACCAAAGCCAAACCCAAAGATCATGGAGCTCCTTTGCTTGGTTATACTCGCTCACGCATGTTCTGATGAACAAACAGCTTGTGTAAGTGGATCGATGAGTGATTTTTATTTTTTCTTTTCTTGTAAGAGTGAAAAAATTAGTAAAGACTTGTTTTATGGATTATCTCAA
>AT1G01710_1
CCGGAATCAAACAATGTACATATAGCATGATACATTCCCAAGGGAATGAGTTTGTCTTATAATACCAATAAAACCATTATTTATAAATACCATACGGTTTTTGATCTTTTATTCGCCGCGTCGTACTCTTAATCATACGAGTTATTAACTTACGGTGGGCCATTCAGAGCTTCGACGTGACGGAGGGTTTTGGAGGTCTAGCCTCTCTTAATAGGGCCTCTTGAGTTAACGATACAACCAGCTCTCTTTTACTGTTGAACATTTCACCAGTGACAAAACCACGGGTCTCATGCGCGGTTGGACTCACAATCACAAAAAGCAACCAGTCATCGGCTCTTAGAGGTCGGTGAAACCACATCGCATGGTCCAGGCTAAGTGCAGCGGATCTCAGGCCCTTTCTGCGGTGAGGGTTCAAACCGACACCAGAAAATATTAAATCCGAGGCAAATGCAACGACACATCGGTGCAAAGCTTGGTCATCAGAAAGCTTTCCCTTTGCTCTAAACCAATAGTTCAATCTCGGAGGAGACTTTGTCTGATTTGTTGAATTGGTGGGCTCACAAAATCGAATCTCTATAGGCCATGGAACAAAGTTTGCAGTTGCAACTTTGTTCCGGTAACTCCTAGGTAAATGAGGATCAGTTATACGGCGTTCACGCAACTCTTCCAGTGATAGAAGCGTATCAGGATCTGGTACAGAGGGCATGATTGACTCCTGGTGATCAAATCCTTGTTGCTCTTTCTGAAATGATGCCAACAAGATGAATATGATATTTCCTTTCTGTACTGCATCTACTCTTCGGGTGGCAAAGTTGTTCCCATCACGTATGCGGTGAACTTGATATATGATGGGGATATCAATATCTCCAACGAGAAGAAAATAGGAATGTAAACTGTGGACTATCTTCAGAAAATCAACAGTTTTTGATGCCGCAGCAAGTGCCTGTCCGACAAATTGTCCTCCGAAAACCTTTCCAAATTTGGGAGCATCAGGTAGTGTAATCCCCCTGAAGATATTCAATTCTAAAGGGTCCAGTTGCAATATGCGTTCCACTAAAGAGCATTTGTCAACAGCCGTATCCGATTGCCAGATTGAATTTGTCTCAAGCAAAGGACAATGATCACGCGGCAACACCAAACATGTAAGCTGGGACATAGCAACAATGTCTGCTGAATGAACATTCCCAGAAATACCAAGGCCGAAGTAATCATATTGTTTCAAGAGAAATTCGGAACGGTTATCTTCTTCGGCTGGTCCGGAAACCTGAGCCTCTCCTTCCAAAATAAAATAACATCCATCCCAAGTTTGATCTTCACGAACCACATAATCCCCTTTCCCGTAACGTTTCAACACAACAACTTCAGCAATTTTCTTTAGAGAAGAGCTCGGCAATTTCTGAAGTAATGGGACGTTTCCAAGGAACTCGATAACTGATTCGGTGTTCATGGCGGATTCGGGTAGTAGGAAGAAATCGCCGGTTAACTGTGTATTGGTTGGTGGTGTAGAAGAAGATGGTGGATTCGTC
>AT1G01800_1
TATGTTTGTTGTTTGATATAAGATAGTTTCGGGTTCACTTTATTTTCTACTACATTGATGGGATAATACAAACCATCAACGAACACACAAGATTGAATGAAAGTCAAAAGTTGGAGACATTGGCGCGATCAAAGAATAGACCAGATGGGTCTCCATTAGGGAGCAAAGCCAGCTTCACTGGACTCGCTGCACCTTCTTCAACGCTCAAAATCCCAGTGTTGAAGTTGATATCTGTGTTAACGAAACCAGGACAAACACTGTTGATGATGAATGATTTGTTTCGCTTAGCCAATACTCGTGTCAATGCCATCACTGCAGCTTTTGATAGTATGTATCCAGACATTACCGTTGGCCAACCGTTGACTTGTAATGAACCTTCTCTGTAATCCTTGAGATACTCATTAACGACTTTATCTATTTTCTCTTCTGTTAGGATCTCAGCATCACTCAGCACTTCTTTTGCCCACTCATTTGACACATTCTCTAACTTTCCCATGGTTGAAGCGATGCTGACGATTCTTGGGGAATCAGAAGATTGAAGGAGAGGAATCATAGCCTCGCACATTCGTTTTACGCCGTAGTAGTTTGTTTTAACACACTCCTCGACTATCTCATATGTATCGCTCATTATCTTGGAAATATCAGTAGGTGCCCCAGCCTCAGCAATCTGAGCTTTGAGAACATCGACATTAACATTCGCCCCTCCAACTCCGGCATTATTAACCAGAATATCGAGTTTCCCGAAGCGGGTCTTAACAAAAGCAGCAAGAGAAGCGATGCTGTCTGGATTGGAGACATCAAGTAGGTGAAAGGCGATGGCTTGATCAGAAAAACCATGCTCACTCTTGAGCTTTTCGACAGCATCAAGACCCTTCTTCTCATCTCTCGCAGTTAGAATCACAGTTATCCCATTTTTTGCTAGTTGCCTGCAAATCTCAAACCCAATCCCTTTGTTCGAACCAGTAACAACTGCTACTCTTGTGCCTGCCATGGAATTGATGAAATGACAGGAAAAGTCAAAGGAGCTATCTTCTTGGAGTCGTAATGGCTC
>AT1G01820_1
AAAGCTCATATCGGAGTCTTACTCTGTTTTCTTCATACTAGATTCCTCTTTTTGGGTTTGTACGAGAATATTCGTAAAGATTTTCCGTGAGCTTAAAGATGAGTACCCTTGAGACCACGAGAGCTGAGCTTGGTCTGGTAGTTCTGTATTTGAATAAAGCGGAGGCGAGAGACAAGATTTGTCGAGCTATTCAATATGGTTCCAAGTTCTTGAGTGATGGACTACCTGGCACTGCTCAAAATGTCGACAAGTCCACCAGCTTGGCAAGGAAAGTTTTCCGTCTCTTCAAGTTTGTGAATGATCTTCATGCTCTCATTAGCCCTGTTCCCAATGGGACTCCACTCCCCCTTGCTCTGCTCGGAAAGTCTAAAAACGCGTTGCTGTCAACGTTCTTGTTCCTCGATCAAATTGTGTGGCTTGGCAGGACTGGAATTAACAAGGACAAAGAACGTGCTGAGCTTCTTGGACGTATATCCCTTTTCTGTTGGATGGGTTCTTCGGTCTGCACATCCTTGGTTGAGGTTGGGGAGCTTGGTAGGCTGTCAACATCAATTAAGAAGTTAGAAAAAGAGATAGGGAACAAGGATAAACACCAGAATGAGCAATACCGTGCGAAACTACAGAAATCAAACGAGAGGTCACTGGCTCTGATCAAAGCAGGGATGGATGTAGTTGTTGCTTTCGGATTGCTTCAATTGGCTCCAACGAAAGTCACTCCCCGAGTCACAGGCGCTTTCGGATTCGCCTCCTCTCTTATCTCTTGTTATCAGTTATTGCCGTCGCATCCCAAGTCCAAGACGGTCTGAGAAAAGGAAAAGAAGGAAAGACAAAGTAGTTTCATGTCCAGATGTTCCATAGTTTGGTAATTTGTGTCTGTTTTAATACTTTGTGTTAAATGTGTCTTATACTTTTGGTTTGTGTTAGTTTTCATGGTATAGCATAATGA
>AT1G01930_1
AATTAATCCATGAAGACCACCGACGCCGCCGCTGCCTCGGCCACTGCCGCCAGTGAGATTGGAAATGCAGAAAATAAACAGCTTCGATCGATATTTGACTTGACGGCGGATTTCTTTGACTCCTGTGGGTTGTCCAATCCTTCGGAGACTCTATCGACATATCTCCGGTTAAGACCACCAGCTTTCGATCAGGAGGAGGCGGAGGAGAAGGGGTCCAAGGACGGCGTGATTCTGGATAGATGGACCTGTAATACTTGTAAAATTGAGTTTTTTTCTCTTCAAGATCAACGCTCCCACTTCAAGTCGGATATTCATCGCCTTAACATCAAGCTGAGTGTTGCTGGCAAGGCTATTTTGAGAGAAGAAGATGTTGATGAGTTGACTTCTGAGTCGGTCCAAGACTATGATGTGTCTAGTATATCAGGATCAGAGGACGAAGCTGAGACTAGACCCTCATTCCACTTTGATGCTCAAAAGGGTATTGATAAAAATAAGCTTTTTATTCGTCTTCAAACTGGTGAGAAAGTTTCTATCTGGAAAAGCTTAATCATGGACGAGGCTGAGAGGGTTTCTTTCGAGAATGACAGAGGAGTTTCTGTCGATGATTGTGGGAGCTTGGGCGAGAATGAAGTGACTGAGAGGCTGAGAAATTTGATTCGTGAAAATACGGATCATAGGTGTGTCGTGTTGCTTGCTAGTGGTGGCCACTTTGCTGGTAGTGTCTTTAATGGAAAGTCGGTTGTGGCTCATAAGACATTCCACAGATATGTTGTAAGAGCCAAGGCTGGTAAAAAGCAGTCCACAAAAGATGGAAGTGGGAGGAGTATACACTCTGCCGGAGCCTCACTTCGTCGTTACAACGAACTTGCTTTAAAAAAGGATATTCAAGAGCTACTTGCTAGCTGGAAGCCTTATTTTGATGGTGCTGCTTGTGTTTTTGTCCATGCTCCCTCAAGCAGTAGGCAATTACTTTTCAATGGAGGCAAACCGTATTTTAGCAGCCAAAACTGTGCTGTACGAAATGTTCCATTTACTATCCGGCGGCCAACCTTCAAGGAATCACAGCGTATATATAATCAGTTGACTCAGATTGCATATGTAACTGAGGAGATTTTTATTAATCAACCAGAAGACACCAAAGCCAATACAGTGGTGCAGACCCATTATGAGGATTTTGGCGAAACCTCAAGAAAAGAAGAGCCCAATGAAACTTCTTCTACTAACATAATCTTAAAGGAACCAAATCGTATCGAAGAGGATCTCGGGGATGGAGTTACGGGTACGTCAACTCCCTTACATGAAGCTGCTAAATCTGGTGATTGTGAAAGAGTTCTGGAGTTCTTGGAGGAGGGTATGGATCCTTGTGCTAAGGATGAAAGAGGCAGAACGCCATACATGCTTGCAAATGAGAAGGAAGTGAGAAACACTTTCAGACGGTTTATGGCGTCAAACCTTGAAAAATGGAATTGGCATGATGCTAAAGTACCCAGCCCTCTCACCAAAGAGATGGAGGAATCTCAAGCTGCCAAGCAGGCAGAAAAAGACGCCAAGCAGAAAGCAAGAGCAAAAGAGTCGAAGAAACTACGCAAAGCCCGAGAAAAGAAGGCTCAAGCCGAAGCTGCGCAGGCTGAGAAGGAGAAGCCAATCTCTAAAGTGGAGGAAGTGAGGAGAGCAATGGCAGCCCAGAGAGAAAAGAGAGCAGCCGCTGCAGAAAGACGGATGGCATCACTTAACATTCAAAGCACTTCAACCACAATTTAGTTTCCACCTAAGTTTTGAGTAATTAAGGTAAAAGAGGAAACAATTTGAAAAACTAGAAAAACAAGAAGTGAGTGGGAGATCATATGCATAGAAAACAAAAGCATGTTATTTAAACATATGAACTTGTAAAATATCATTCTTGTTTGCAAAGCCAAA
>AT1G01970_1
TAGCTTTTGAATTTCTGGGGTACATGAATTGTACAGTTGTTCAGTATACCGCCAAATTTAGGTTTTTCTAGAGGTCTATAATGGGAATTTATGGCTGCAGCGCAGTTTTGAGCTTCGGCTTGAAATGTCCATTTGTTATTGGAAGCCATAAGCTAGACCATCGCATGTTTAGACGAAACCCATTACTTGTAGAATCTCGTCAAAATAGGCGCTGTAGTTGCAAATGTGGTGCGGGTATGGCGATTGGAGAGGTTGTAGAGAAGGAAGATACAGAAAAAAGCCCTAGCTTTAATTGGGCTGATGTTGGTCTGAATCTGACAGACGAACAAGATGAGGCAATTACTCGGATTCCTATTAAGATGTCAAAACGTTGTCAAGCACTTATGCGGCAGATTATTTGCTTCTCCAGCGAAAAGGGGAGCTTTTGTGATTTGTTGGGTGCTTGGGTTAGGAGAATGAAACCCATTAGAGCTGATTGGCTTTCTATTCTTAAAGAGTTGAAGAATCTCGAGTCTCCGTTTTATATCAAGGTGGCTGAATTTTCGCTGCTCGAGGATTCCTTTGAAGCGAATGCCCGTGATTATACCAAGATCATCCATTACTATGGGAAGCTAAACCAAGTTGAAGACGCTGAAAGAACTCTTCTTTCCATGAAAAATCGAGGCTTTCTCATTGATCAGGTGACCCTTACTGCAATGGTTCAGTTGTACAGCAAGGCAGGCTATCACAAATTGGCTGAAGAAACTTTCAACGAGATCAGATTGCTTGGAGAACCACTAGACAATCGATCCTATGGTTCAATGATTATGGCCTACATTAGAGCTGGTGCACCCGAGAAAGGAGAGGCTCTACTCAGAGAAATGGACTCCCAAGAAATCTTTGCGGGAAGAGAGGTGTACAAGGCATTGTTGAGAGCCTACTCAATGGGTGGAGACGCGGAAGGAGCCAAGCGGGTTTTTGATGCAGTTCAAATCGCAGGGATTACTCCTGATGTAAAGCTATGTGGACTGCTCATAAACGCATACAGTGTCTTGGGTCAGAGCCAGAATGCGCGTTTGGCGTTTGAGAATATGAGGAAAGCGGGAATCAAAGCTACTGATAAGTGTGTGGCTCTTGTGTTGGCTGCATATGAGAAGGAAGAAAAGCTAAATGAAGCATTAGGGTTCTTGGTTGAGCTTGAGAAAGACTCTATAATGGTTGGGAAAGAAGCTTCTGCTGTGTTGGCTCTGTGGTTTAAGAAGCTTGGTGTTGTTGAAGAAGTTGAATTAGTTCTCAGGGAGTTTTCATCTATCGAGTCTCAAACCCTCTAAGTGATACACGCTTTGCTGTTGATTTTCTTATTTTCATTTTGTCGTTTTTTGTACGTATATACACGTATATGTTCTCACTTTTTGATGTATACAGATGCCATTGCCAAAAACATTACTGAGACTTAGATCCATCTTAATTAAAA
>AT1G02090_1
AAATCAAGACAAAACAAGGGGTTGTGGTGAGAGAGAACACATGATTTATACAAGTTGAAAAATCCGCCACCAAAATCATCATAATCTACTCTCGGTAGATGGAATGTCAGTCCACACCGTCCATTTGCTCTGTCTCGCTCCTCTACCTTGTTACCGGATGCCGCCTCCTCTTTGGTCGGATTCCATCTTCCTCGTAGTCCATCATTCCACTTGGTTCCCCAAACATCTCTTTATTTCCTCTGATGTCAACATCCCCCTTCATGGACAGAGACTTCTTCACTTCTTCCACCCTTTCTTCTACTTCCTTACGATGTTTTTTGTCCATCTCACTCATATTGTCCGCCCATTTGATCTTGTCTTGAATTGAAACAAGCAGATTCTCTGATGTGTTCATCCAGTTTGACAATGTGTGTAACATATTCCCTAGTTGTCCTGGCCTTAGATCCCTACCAGCTGCAAACGGAACCTCAAAGCATCTTTTCAATTGATCCAGTTTTCCTCTAACTATACCCGCGTACATGCATTCATTGATAAGAAAGTCCTCGAGTCCACGAACATTGGTAACATCTAACTCGACCATTAGTGTATCATAGGGCAATACCTTGTTTGACTCAGCAAGGGTAAGCACAGTGAGCTGCTTTAGCTTCAGAATTTGGTCAGGAGCCAACTGGGGAATACGGGTAGCATTGCATTTGTAGTCACCCCAGGTGCCATGGGCAAACAAGCGTAGTAAATCTAGGTAGACAGAATTTGTGGTTCCTTGAAGCTCAGCAACGTTAGGTAGAGCCAAAATCTCGGAGAAGGCGAATAGAGAAGGATGCGATGTAGCTTCGATGATGATAGGACACAGAGCGTCGCCTTTGCAAGTAGAAGCTCGGATAACGAGCTGATCAATGATCTCCGCCTGCTTCTGCTCGATATCCATCTTCTTCTTCTTCTCGAATCGGTTTCGCGGTGGTTTAGGGTTTTAC
>AT1G02130_1
GTTTTATCCATCATCCGCCGATCCACCGCTTCCCACCACCGGAACTATGAATCCCGAGTACGACTATCTTTTCAAGCTCCTGCTTATCGGAGACTCTGGTGTTGGAAAATCATGTCTACTCTTGAGATTTGCTGATGATTCCTACATAGAGAGTTACATAAGCACCATTGGAGTTGATTTTAAAATTCGGACTGTGGAGCAAGATGGGAAGACGGTTAAGCTCCAAATTTGGGACACTGCTGGTCAAGAGCGGTTCAGGACTATTACTAGCAGTTACTACCGGGGGGCACATGGAATCATTATTATTTATGACGTCACAGACCAAGAGAGCTTCAATAACGTGAAGCAGTGGCTGAGTGAAATCGATCGTTATGCGAGTGACAGTGTGAACAAACTCTTGGTTGGAAACAAATGTGATCTTGCTGCAAACAGAGCTGTTCCATATGAAACAGCCAAGGCTTTTGCAGATGAAATTGGAATTCCTTTTATGGAGACCAGTGCAAAAGATGCCACCAATGTGGAACAGGCTTTCATGGCCATGGCTGCATCCATTAAAGAGAGAATGGCAAGTCAACCAGCTGCGAACAATGCAAGACCGCCAACGGTGCAGATCAGAGGACATCCTGTTCCCCAGAGGAACGGTTGCTGCTCGTCTTGAGTGAAGTCTCTATTAATATTATTATAGTTTGAAGACCCATAATATCCTATCTCCTTTTGGTTTGTCTCCAATCTTGTACCCTCTTTC
>AT1G02205_1
TTATGTTTGTTGTTTCTTTGAGACACAGTGACTCACACATAACCATATTACATTCGGTATAATGGCCACAAAACCAGGAGTCCTCACCGATTGGCCTTGGACACCCCTCGGGAGTTTCAAGTACATAGTGGTAGCACCATGGGTGGTTCACAGCACATACAGCTTTGTGACAGATGATCCGGAGAAGAGGGATCTCGGGTACTCCCTCGTATTCCCCTTCTTGCTCTTCAGAATTCTTCACAACCAGGTTTGGATCTCTCTGTCCCGTTACTATACGGCCAATGGAAAGAGGCGCATCGTCGACAAGGGAATCGACTTCAATCAGGTCGACAGGGAAACCAACTGGGATGACCAAATATTGTTCAACGGAGTGCTGTTTTATACAGGCATCTGCCTGTTGCCGGAGGCCAAACAAATTCCCTGGTGGAGGACAGACGGAGTGTTGATGACGGCGCTGCTTCACGCCGGACCGGTGGAGTTCCTCTATTATTGGCTCCACAAAGCTCTCCACCACCACTTTCTTTACTCCCGCTACCATTCCCACCACCACTCCTCTATCGTCACTGAGCCCATCACTTCGGTGATACATCCGTTTGCCGAGCACATAGCATACTTCATGCTCTTTGCGATACCACTACTTACGACGTTGTTAACGAAAACGGCGTCCATAGCGTCGGTCGCCGGATACATAATCTACATAGACGTCATGAACAACATGGGACACTGCAACTTCGAGCTCATCCCCAAGCGCCTTTTCCATCTCTTTCCTCCCCTCAAGTTCCTCTGTTACACTCCCTCATTCCACTCACTGCACCACACGCAGTTCCGGACCAACTACTCCCTATTCATGCCCTTGTATGACTACATCTACGGCACAATGGATGAAACCACGGATACAGTGTACGAGAAGTCTCTAGAAAGAGGAGAAGATAGAGTGGACGTTGTGCACTTAACTCACCTGACGACGCCAGAGTCCATATACCATTTGCGCATTGGCTTGGCCTCATTTGCCTCCTACCCTTTCTCTTATAGATGGTTCATGCGCCTTTTGTGGCCTTTCACCTCTCTCTCCATGATCGTCACGCTCTTCTACGCCCGCCTCTTTGTCGCTGAGAGCAACTCCTTCAAGAAGCTCAACTTGCAGTCTTGGATGATACCCAGATATAATCTACAGTACTTGTTAAAATGGAGGAAAGACGCGATCAACAACATGATTGAGAAAGCGATATTGGAGGCAGATAAAAAAGGAGTGAAGGTGCTTAGCCTGGGTCTCATGAACCAAGGGGAGGAGCTGAACAGGAATGGAGAGGTGTATATCCACAAGCATCCAGAAGTGAAAGTGAGAGTGGTGGACGGTAGTAGATTAGCAGCAGCCGTTGTGATCAATAGTGTACCCAAAACAACTACAAACGTCGTGATGACAGGCAATCTCACAAAGGTTGCCTACACCATCGCCTCTGCTCTCTGCCAGAGAGGCATTCAGGTCTCGACTCTGCGCCTAGACGAGTATGAGAAACTAAGATCATGCGTTCCACGAGAATGCAGAGACCATTTGGTCTATTTGACCTCTGAATCACTCTCATCAAAGAAGGTATGGCTGGTGGGAGAAGGAACAACTAGAGAAGAGCAGGAAAAAGCCACAAAAGGGACATTGTTTATACCTTTCTCACAGTTCCCCCTCAAGCAGTTACGTAGAGATTGTATCTATCATACCACACCGGCATTGATAGTTCCAAAATCTCTGGTGAATATCCACTCATGTGAGAACTGGTTACCGAGAAAGGCGATGAGTGCAACTAGAGTGGCCGGTATATTGCACGCTTTCGAAGGATGGGATATGCATGAGTGTGGCACATCCCTTCTTCTCTCAGATTTGGACCAAGTATGGGAAGCCTGTCTTAGCCACGGCTTCCAGCCTCTCCTCCCACATCATTAAAACGCCAACCAAAACAATGGAAGATTTTAGAAAAATGAAAGTGACATGTTGTGTGCTTCTATTTCCTTTTGATCCAGCTTTTCCTTTTCAAATTCAATAAATGTTGGTTGATTGTATCTTTCATTATAGTTCTTCGGACATCTAGCACAAATATTTATGCATATAAAGCTTTTAGTGATTATGGTATTGATAAGAGTACAATTAAGCTTGGTAATTATGGTATTAATAAGAGTACTA
>AT1G02280_1
CGGAAACAAAAAATTGTTGCAGATAAGATCGATTAAGGAAAAAAGAAAGAAAAAAAAACTCTTCCTCTCATTCTAATTGGGTCACAACAAAACCTGTTCTTCAGAGCTCTTAAAGTTGCTTTCCACTTGTCTTGATGTCATTTCTGATCGCTCCTTGAATCATCTTAACGATGAAGTACTGTGCGCCAATGATAAGAGGGATGAGTTGCTTTCCTTTATCATCAGAGTAAGATCCATCTACCATCTTCTTGTCTACGTGAATAGCTTTCCTCTGATTTGTGGCTACATCGGTTATCGCCTTGACCAAGTTCGGGATCCACGCTTCACCATTCGGAAGAGCCTTTTCTTCCTTGTCATTCTTGCTGCATCTTCCACTGTTCTCTGCATAGACTACCGGAATTGCAGAATCCTCAAACTCTTGTTTTCGCATCTTAGAACCAACACGGATAGTTTTGAGGAGAGAATCTGATCTTTTGGAGGAAAAAGTTTCGTAGGAAAGTTCATCAGGAGGGGAAAATTGAGCATGAGTCAAAACAAGCAAGGTTTTGCACCATATCTCTTTTCCAAAGGTTTGGGTGATTGCTTTAACAACTTGCTTATCTAGCTCATCGACTCTATAAACATCCAAACGATCAACATAGAGCAAGACATCTATGGTTCTGTTCACAAGAAACCCTTTGATTAACTCGAGGGCTTGGTGATTGACATATCCAGCTTCCACAAGTCCAGGGGTGTCAATAATGTTTATAGTGAATCCTCCCATTGTTCTTGAAACCATCACTGGTCTCAACCCTTCAGCCTGGAAAGGACTGACACGGACGACTTGTTCGCCGATAAGAGAATTGACAGTGGATGATTTTCCGACACCGCCTTTACCCAGGACAAGAACTGTCATTGAGTTCATATCCTTTTGTTTCAATTTGCCGAAGAATTCAACCAGCTTATCCTGGGTAGCTGCTGGAAATTGCTGAAACCCGACCCATTCACGAACAAGAGACCCCATCACGTTGTGTGAGCTTTGTGGTTATGAGGTTTTGGAGAAGCTCTCAAAGCG
>AT1G02305_1
GTGACTGGAGTTCAGACGTTTTGGGTTGAAAGTCGTTTAATTCTTTCATTGGCAACAACAACACAGTGGCAAATTATATATTACAGAGTAGAGACACATCTTCTTGTTTAAAATGAGGAAACAAGAAGATCATCTGAAGTAGTAATACCTTTAAATACGTTCCTGTCTGAAGGTAAACCGGCTACAACACCGTGTTCGATGCCACATTCGTTTGTTCCTCTCCTGATCTTGAAGTAACCATCATCACCCCAGCTTCGGTTCCATTGATTTGCAAGCAACCAATAATCTTCGCCGTCATCAGAAGTTCCCCAGCCAATAAGCTTAACAGCATGACCTCCAATGTTAGTACCAGTTATGTGCTTGTACACTCCAGATTTGTAATGTGCAAAGTCCTCATAAACGGTAAAGGCAACCTCAACAGGTCCGTTTTTGTAAACTTCTGCCATAATGTCTTCAGGGTGAGATCTGACCTTGTACGCGCTAACACCATAGTGTTTTGATTCACGCCAAAGCTGGTTTCCGCTAACACATTTCCTCACACATTTTGGTGTAGGGTAAGCGGGTTCACATCCCGGGTGAGAGCAACCAGTATTGTCAAAGTATGGATCACACTCTTCGGTTACTACACCGTGGTGCTTAAAGTACCGCCAGGCAGAAATTGGGTATCCCCCATTACAACCTTGACCGCAAAGGAATCCACAGCATGCTAAGAGATCATTGACAGATAAAGAAATATTCATGTTATATTTGATGCAGAACCTGTCGGAGAGTGATTCAACAGCACCAAATGCCCAGCAAGAACCACAGTGACCCTGATCTAAGATCCTTCCAATACTGGTGCACTGTGACCAAGCGGTTCTAGCATCAAATTCTTTTGGAAGCTTCAAAGATAAATCATGGCTTACAATAGGTACACCCAAAAATTCCTTCTTTGGTGTGGGTTTAACACCGAGAAGGCGCTTAAACTCTGCAACGGTGGCGTTTGCAAACCGATAATTCAAAGCAGCTTTCCATCCAGCGTTTGGATTGTCATTGACTTCCTTGACAATCTCATTCTGAAGAATCCGTGAAGTCAGTTTCAGCTTAGAAAGATTTTCTGCTGCAATACCCTGCAAGTTGAAGGATGAAATTATAAGACCTAAAAGCAAGAAAACAGAGGCTAAACGAAGTCTGATACAAGTATCAGCCATGAATTTCTCCCTTCTGATACAATTTTTCTCGATCCCTCAATGAATTCCAGAATCAAAACAAGGATTTGGAAAAGAGAGAGAAAAAGAGAGAGAGAGAGAGAGAGGCTTATCTTTTAGAGAATGACAG
>AT1G02330_1
TGAATGAAATGTTACAGAATTCCAATACAACATAAATCTAACATCCAAAAGAGTGTTACCCAGTCAAGGATGAAGTCTGCAAATATGTTTTTTTACTTATCTCCGCATAACACGGTTACGCTCTCTCTTGCGAAATCGTTCCAACATGATTTGATCAGTTGCTGCTTGTCTGCTTTTCCCTGAATCAGCATTATTATTACTACTACTAGTAGTAGACGGTTTAGCTCCTTCACCATCTGCTTGAGGTCCTCTATCTTTGTATAGCTCAGGATGTTCTCTTCTTAGCTTCTCAGCATAATCTTTCCCGCGTTGGAAATAATCCGCACTATAACTAGATGGAATGCTAAACTCTGATTTAGGCCGACCCATAAGCCTCTTCTCTTGCAAAAGCTTCTTGGCAGCTTCTGTTTCTTCAATGTTCTTCAGCTTATATTCGATTGGGAGTTGGACTTCTGCTATTCCGGTAGTCCACTGTGTCGAGCTCTCTTCCGAGCTACGCTTCTTAACTTTAAGATGATCAGGTATTTTATATAACTCATCTTCCACTCGCTTCAATTCGTTCTCAACCTCCTCTGCATCATCAATATTTTTCCCCCTTTTCTTCGCCAATTCTTGTTCAATATACTTAACCATGTTGGGATCTTCAATCAAAACAGCAGTCTCTTGAGCAAAAGTATCTTGCAACACAAGCTCCTCTTTCTCTCCTTCGGCTTCGGTTTTCTCCACTGGTTTCACTTTTCCGATGCTATATTGCGCCGTAGATAAAGCTGGGATCCCTAATTTTCTCTCTCTCTGCTTCTGCAAAAACTTCACCTCCTCCAACGCCAATCTTCGCTTCTCTTCTTCATCTGAATTTGCGGCTTTACTTAGATCATCTTCTTCTTCCTCTTCGAAGTTACGCTTCCTGAAATTCCTCTTCGGCAGCATCGCAGAAATTATCAGCTTCTTCAATTTGTTACAAGAGCTAATGGGATTTGTGATTTCTCTCTTCGATTAGGC
>AT1G02360_1
CGACGCTCTTCCCCATAGAAAAATACATTATTGAATTGAACACCTTCATGGCTCCATGTGTGGGCAATGCTACATACATGTTGACTTTTGTTTATTCAAAGTGAAATTTTGGGTCAACCAAATTATTATTTATGCAAAGGGCCTTTGCTTTTCACAGTCCAAATGAGGCCCAGTTGCTACTTTAAACAGCTCAGCATATCTCTGAAAATACCCGATCCGGTCATTGACCCGCCCGTCTCCAGGAATCCCACACTCTAAACCGCCGTTTATTATGTTTGTGGTTAAACCAAAACCGACAGTCCGGTTAGCATCCAAATCCGCCTGCGTAGGTCGGTATTTTCCGATCATGACGTCATGGCACGACGGTTTGGGACTCTGCTCCGTCATCCAAAACCAAAGTGCTGTTTGGAAAGCTATCACTGGATTATTCGCCACCGTTTCCGGATTCCTTAGACCGTCGAATCCTAAGGCTCGACCGGCCGGTCCGTAATTATAGTTCCACGAGAGTTGAATTGGACCTCTTCCTTGATAAGTCTTGTTAGAGAAACAAGGCCAATCCGTATTAGAAGAATCACAATAATTACTTTGTGGACTCACTTCTTCTTTAAAACACAATCCCCAAGCGTACGGTCCGTCCGGCGCCGTTGGCCATCCTCCGGTGGTCTCGTGTGAAATCTGAGCCAAAAACGCCGCCACTTCCCGCCGCCGCGTCTCTGGGCTTCCTATGCTCCCGAATCTTGGAAACCGCCTCGTCGCCTCCACGAAGGATTTGTAAGTGTAGAAACCATTTGCGGGACAAGCGGTATTGTCCTTGTGGATGAATATCGAGTCATAGAGAGATTTTGGCACCAATCTCTCGATTGTGGTGGCTTCGGTTTGGCCGGAAGATAGTATCGAGGAGATTGAGAGGAAGACGCATAAGAGAAGGGAAGAGTGTTGAGCCATTTTTGAAAGGGATCTTAGTGGTTTTGGTGTAAGAAGACGAGTT
>AT1G02470_1
TCTTTCTCTCAAGAGCAAAGAGATGTCATCAATAGCTTCTGGTACAGTTCCAACAACCAAATCCGCCATTTGTTTCAGAAAATATCCAAAGTCTGCAACTTTTTCATCTATGCTTCATCAATCTTCTTCTTCTTCTCCGCGAATGTTATCATCGTTATCTTCTTCTTCACCACCTAACTCTGCAAAACTACTAAACTCTAACAATGGTTCCTCAATTTCTTCTTCTCCTAAACCCTTCAGGCCCGTTATGCAATGGCAAGACGTCACGGTAAAGATGGTAGTGGATGCACCAGCTTCCGTGGCTTACAAGTTATACGCGGATCGTGAATTGTTCGCCAAGTGGATGCCATTTTTGTCATCTGTTGAGGCAATGGAGGGTAGTCCAGACCTATCACGTTATTTGGTAAAACTCGAGTCTTTTGGACAAAATATTGAATATGATTTTCTCCTAAAAAATTTACAGCCAATTTCAGATCGAAAGCTGCATTGGAGATCTATCGAAGGCTTTGCAAATAGAGGCAGTGTTCGATTTTTCCCGAGAGGCCCTTCCTCGTGCTTAGTAGAAATTAACTTTTCATTTGAAGTTCCACATGCTTTTGCCCCAGTTGCATTTGCAATGAAACCGTTTATGGAGAAGCTTATTCGTGGAGGATTGGAACGTTTTGCTGCCTTCGTGAAGACCATTTAAGGCAGAAATCAAGAATCATTACCACAAAACTTACTTCCTTTGCTTTAGCCAAATAAATGATTATGCAAATTTTTTTTTTTTTGGGATATGAACCGTCCAAACATGTAATGTAACTGAAAAGTGAAAAGTAAGTCTAAT
>AT1G02475_1
AAAAAAACCAGAAGAGGCAAAACTGAGAAAGCTTCAATGTCTGCAGCAGCAACTAACATGAACACGATCAATCACTTGTCTACGACCTGTAAAATCCCAAATCTCAAATCACCCATTTGCTTCGATCGTAAACCATTCTCCATTTCTCTCCTTCCTCTGCTTCCAAAAACCATAAATGGCTTCTCTTACTCTTCTTCCGTTAGTCGCAGATCGAGATTCAACATTCCCAAGCGACGATTCTCTGTTTCCATGGAGTGGCAAGACTGCACAGTGAAGATGGAAGTAGATGTTCCAGTATCCGTAGCGTATAATTTCTACTTGGATCGTGAATCTTTCCCTAAATGGATGCCTTTCATTTCATCCGTCGAGGTGTTGAAAGACAAGCCTGATCTATCACGTTGGTCACTCAAATACAATGCTTTTGGTCAAGAAATTAAGTATTCTTGGCTCGCTCGGAATCTACAGCCTACTCCTAATCAGAAAATCCATTGGAGATCTCTTGAAGGTCTCCCTAATAAAGGCAGTGTTCGATTCTTCCCTAAAGGTCCTTCATCGTGCATCGTAGAACTAACTGTATCATACGAAGTCCCTGCGCTATTAACCCCTGTGGCATCGGCACTCCGGCCTTTTTTAGAAAGCTTGCTTAGAGGTGGACTTGAAAGATTTGCAACCTTGGCCAAAACTACTTAATAAAGGAATCTGTATGTTTCTCTCTGCATCTTTCTGATTCTGGGTTTAAAGAATTTCTCTTGGTATATATATGATCTGGAAACTCTAACAAATCCCATGATTATGGCTTCTCTACTCTGACTTTTGT
>AT1G02500_1
CTTACTGCAACCCGTGGCATAAAAACGAACACCCAATTCAAATAGCTCAAATAAAAGTATACATAACCAAAACACAAAAACAGAAAAATAAAAACGTGAGCAGATAATTGGTTTGCCAGATGAAAATGGAAACAGAGTAGTAAAAATTAAGCTTGAGGTTTGTCCCACTTGAGTGGCTTGACTACTTCCCAGGTGAAGTCAGGGTCGTCCCTTCCGAAATGTCCGTATGCCGCAGTTTTCAAGAACCTTCCGTTTCCTCCTCTCTTCAGGTCAAGGTTAATCGTCATCATTCCCGGTCTGAAATCGAAGCTCTCCTTCACAATCTTCAGTATCTCTTTGTCTGGAATCAACCCAGTCTCGTAAGTGTCAACAAAGACAGACAATGGCTCAGGGACTCCAATGGCGTATGACACCTGAACAAGTGCCCTACGAGCCATTCCGTTAGCCACAACGCTCTTAGCTGCTTGTCTCACAATGTAGGCTCCGCTTCTGTCGACCTTGGTTGGGTCTTTGCCTGAGAATGCACCACCTCCGTGAGCTCCCCATCCACCGTAAGTGTCGATGATGATCTTCCGCCCGGTGAGACCAGCGTCTCCATGGGGTCCACCGATGACGAATCGGCCTGATGGGTTTAAGTGGAAGATGGTTTTCTCGTCTAGGTACTTCTCTGGGATGACCGGCTTGATGACATGTTCCTTAAGGTCACGGGCGATTTCGTCGTTGGTCACAGTTTCATCGTGTTGGGTCGAGATGAGGACTGTGTGGACACGGATTGGGACCATGGCACCCTTATCGTTGTAGTACTCAACAGTGACTTGGGTTTTGCCATCAGGTCTTAGCCAAGCGCAAGTACCGTTCTTTCTGACTTCAGTTAGGCGAGCACCGAGCTTGGTGGCAAGAACATGACTCAGTGGCATTAACTCAGGGGTTTCATCAGTGGCATAACCAAACATGTGGCCTTGGTCACCGGCTCCAATGTCTTCTGGACGTTTGGTGAAATGACCGTGAACTCCTTGGGCAATGTCGGGGCTCTGTTGTTCAATATTTACAAGGACTTTGCAGTTGTCAGCATCAAGACCGACATCATCAGAGACAAATCCAATGGCGCGACAGGTGTCACGGACGATCTTCTCGTAGTCAACTTTGGCCTTGGTGGTGATCTCGCCAAAGACCATGACCATGTTGGTCTTGGAGCAAGTCTCACAAGCAACTTTGCTGTCTGGGTCTTGTTCAAGGCAGGCATCGAGGACCGCATCAGAGATCTGGTCACAGAGCTTGTCAGGGTGTCCCTCGTTCACAGACTCGGATGTGAATAGGAAAGTCTCCATTTTGCTGCGTCGATGAGAGATTACGAGATTTCGGCGTTCGATCTCGAAGATAAGATACTCTCAGATCTCTATCTCTCTCGAGCCTTGGCCTAAGAACAAGTGTTAAAAGAGAAGAAAAG
>AT1G02500_2
GTGCGATTCCATTAAAAGACAGAGTTGAGAGAAGAGAGTGACAGATTCAGACAGAAACAAAGAGTACATTACATGATAATAATTAAAGAACACCAAACCAGATTGAGACTGAAAACCACAAACGATTTCAGAGTTTCAAACAACATAAACGTAGTTTAGACGATAAGCAGACTCTTAAGCCTTCTCTGCCTTAAGAGGCTTAACAACCTCCCAGGTAAAGTCAGGATCTTCCCTACCAAAGTGTCCGTATGCTGCAGTCTTCAAGAATCTCCCATTGCCACCTCTCGTGAGGTCAAGGTTAATGGTCATCATGCCTGGCCTGAAATCAAAATTCTCCTTCACAATCTTGAGAATCTCCTTGTCCGGAATCTTCCCAGTTCCATATGTATCAACAAATACTGACAATGGCTCGGGGACACCAATGGCATAAGAGACCTGAACAAGCGCCCTGCGTGCTAGGTCGCTGGCTACAATGCTCTTGGCTGCCTGTCTAGCTATGTAAGCACCGCTTCGGTCCACTTTCGATGGGTCCTTTCCCGAGAACGCACCACCACCGTGAGCTCCCCAACCACCGTAAGTGTCGATGATGATCTTGCGTCCCGTTAGACCCGCGTCCCCGTGTGGCCCACCAATGACAAATCTGCCAGATGGGTTTAGGTGAAAGATGGTTTTCTCGTCGAGGTACTTCTCGGGAATCACAGGCTTGATCACATGCTCCTTGAGGTCACGGGCGATCTCATCGTTAGTGACAGTCTCATCGTGTTGGGTAGAGATAAGAACAGTGTGAACACGGACAGGGACCATAGCACCGTTCTCATTGTAGTACTCAACAGTGACTTGAGTCTTTCCATCAGGTCTCACCCACGGGCAAGTAAAGTTCTTCCTAACCTCAGTGAGACGAGCACCGAGCTTCGTGGCCAAAACATGACTCAACGGCATAAGCTCAGGAGTCTCATCCGTGGCATACCCAAACATGTGACCTTGATCACCAGCTCCAATCTCTTCAGGGCGTTTGGTGAAATGACCATGAACACCCTGAGCAATGTCAGGGCTTTGCTCCTCAATGTTGACCAATACTTTGCAGTTGTCAGCATCAAGACCCACATCGGCCGAGACGAATCCAATAGCACGACAAGTGTCACGGACAATCTTCTCGTAGTCAACTTTAGCCTTAGTGGTGATTTCTCCAAAAACCATGACCATGTTGGTTTTGGTGCAAGTCTCACATGCGACTTTGCTCTCAGGGTCTTGCTCAAGGCAAGCGTCAAGGACTGCATCTGAAACTTGGTCACAGAGTTTGTCTGGGTGTCCCTCGTTCACAGACTCGGATGTAAATAGAAACGATTCCATATCTTACAAGCCTGTGGAGAGAGAGGAAGAGCAAATCTGAGAGGGAAGGAGAAGGAGAAGCAGCCGAC
>AT1G02640_1
CCGAAAACAATCTTTATTTTTAAAAAATCAGAAGCCATACAATTCAATTTCAAATACATTTTTTGAATCATAAGAACCAGATTTCTTATCTTTTTTACCTTACAGACTACCCTCACATCAATCGACGTGTTACAACAATCCAATTTGTTTCTTTAGAAACATTTAGATCTCTTAAAAATACTATTTTGGTAACAACAATAAAAGTAAAAAACAGAGTCAAGACTTGATGACTCCAAGAGTAGAAGCTTGAAGCGAGACCGTATGACTCTCATCTCCAATATGAATCCCATGATCACCGATCGGAATCCTTCGGTTCCCGGCTCGGTCCACTACACTTAAATACTTACACACGTGTATATTCACCTGCACACGCTTCTTCTCCCCAGCCGCCACGTGTACTCTCTCAAAAGCAACCAGCTGTTTCTTCGGAGCCCACTGTCCACCTGGCGGAGCCGAGAACACAAGCATGGTGTGAGTCCCATCTCTAGACCCAACGTTAGTAACATCCACGTGGACTCCCAGAGAGAGACGGTTACACCTAGCGTGCGTGACACGTACCGACTTCCCTGAAACGGTGCTGTTTCTACCGCGAACAGCTATAGGAATCACTTTAGGCGCGTCGGCTATGCTGTGCGTAAAGCGCGTGTAACTCAAACCATGTCCGAACGGGTACACAACCGGACCGTCGTAAAAGCGATAAGTCCGACCCGGAATCCGCTTCGAGTGAACCGGTCGCATTGACATTTCCGTCATCGGTAAATTCATTAAATAATCTTGCGGATACCACGTCATCGGAAGCCTCCCTCCGGGATTAGCACTGCCGAATAAAATATCGGCGATTGCGGTTCCGCCTTCCTGACCCGGATACCCGGCCCAAACAATCGCTGAAACCTTCTGATTCTTTTCTGCGAAAGATATATCGATAGGCCCACCAGACATCAATACTAATATAACTGGGCCTTTAGAGGCCTTAGCAACTCTAGAGATAAGCTCTTGTTGTTTCCCAGGCAAAAGCAAACTGTTTCGGTCCTTAAACTCAGCTTCAATAGACTGATCCAAACCCATCACAAGGACAGTCGCATCAGCTCCACGAGCTGCTTCAACCGCGGCATTGAACAATCTATCGTCCATGCAATGTACGTCCTCACAACCCTTTTGGTGAATCGTTCGTGCATAACCGGCTATTCCTTGAACCGGACTGGTATATCCACAAGCAATCCCTGCGTAATTACCAATCATTGCGACTGTAGCGTCAGAATTAGGTCCGATTACGGCGACGGTTCGGTGGCGTTGACGCGAGAGAGGTAGAGACGAGCCACGATTCTTGAGTAGGACGATTCCTTGATGAGCTGCTTCAAGCGCTAGTCCCTTGTGAACCGGTGTACACACGTGTGCCGGTCCAAGGTGTCCGTATGGTTGACCCACTATATCGCCGTCGAACATACCTAGTCTCATTTGGACTGTTAGGGTGTTGACTAAAGCATTGTCGACGTCTGACTCACGCAACAAGTTTTTCTTCACCGCATCGATTGTATGGGCTCCTAGAAACGGCCCACAATCCAAATCCAAGCCAGCTTTGATGGAATCAGCGGCAGCTTCTTCAGGAGTACCAGTGTAATGTTGTGTGTCGTATAGAACACCAACAGAGTCACAATCAGACACGATGTATCCGTTAAGACCCCATTGATTGCGTATGGTCTTCTTTAGCAGATTAGGATCAGCACATGTCGGAACGCCGTTAACTTGATTGTACGAACACATAATGCTCGCAACGTTTCCTTCTTTCACACACATACGGAACGGTACGTCGAACGTGTCCTCTATGTCTTGCTTGCTTACCTTAGCGTTGAAATGGAATCTATCGACGCCGTTCCAATTATCAAGATCGTAAGCTGTGAAATGTTTGCAACAAGCAGCAACTTTTAACCGGCTATGGTCGTTTCCCTGTAAACCTCTGACGTAGCTTGCGGCGTATTTACCGGCTACGACTGGATCTTCACCGGGAGTTTCCTGTCCACGTCCCCAACGTGGGTCCCGCAATATGTTCACGTTTGGGCTCCAATAAGTAAGCCCACCAACACCACCGTTATACATGGCCCTGGCCTCATTTGACACAACCCGTCCGATAGATTCCCACAAGGAGGCATTGAAAGAAGCAACGGTGGTGATGACTTGAGGGAAACTGGTAGCTGCTGGGTATACCCCACCGAACGTAGTACCGGGACCTACATTTGAAACGCCGTGTAAAGCCTCCGACCACCACTCGTAACCTTTGATTCCTAGCCGTGGAATCGCCGCCGCAGTGTTCCCTAACAAGCTCACTTTCTCGGCCAACGTCAGCCGTCCGATCAAATCTTTTACTCTCTCCGGTATTGGAACTGATAACTGGCAGAATCTCAGTGTAGCTGTTGCTGCGTCCTTTGTATCGCAAGCAAACGTTTCACGGCTCTGAACGCAAACGCTGCTGCTGCTTATCAAGAAAAAGAGAATAGCGGCCAAGAACGCTATTTTGTGGAGAATCATTTCCTTAAAAAATATATATTATTTTCTCCTCTTCCGAATATTTTTGGGGTTTATGGAAGAGAGGAAAATGAAAATGTGATGAAGGATTTGTGAGAGTGAAGTTTGTGTGT
>AT1G02690_1
AAAAAAAAAAAATCCAATCTTCTAAAATACAAATCAATCAAAACGTGACCAAAGAAAATAAACCCCCTACAAATTTTTAAACGACCACGCGAGATCTGTTCTTCGTCCAATCAACTCACAGTATCTTGATTCTACATAAACCTTCAACCAAAGTTGAAACCACCAGTAGGAGCATTACCACTTTGGCTTCCGAATTGGAAACCGGAAGACTGAAAAGTCTCAGGAGCATCCACACCGCCAATTTCATCCTCGTCGTCTTCTTCAGCCCAATACGACTCGAGAATTTTGACAGCTTTCTCGTAAATCTCAGTATTATCGTGACTCTGAAGATTCTCAATCTTCTCCAAACCTTCTGCGTCTTCAATCATCTGCGCGTAGAGATTATCGTTTCCTGTGTTGCCTAGATTCTTCTCGGCTTCACCAACTTTCAAAATGTTCTCTAGACCTTCCAAAGTCACTGTGACGACCCTTGGATCAGGACACGACAGGAGATCACACAGGGGTTTAATGCAGCCTTGGCTCACGAGAAACTTGATTTGGTCATGATTGCCACCAGAAGTTGCATTAGAAATTGCCCAAACAGCTTCTTTTTTAATTTCGAATTCACCGTTCTGAAGCAGGTTAATCAGAGGCTGAATAATGCCTGCTTGAATCACTTCTTGAATTTGACTTGTGTTCCCAGCTGTAATGTTAGAGATAGTCCAGCAAGTTTCCTTCTTGATGCTCTTCTTGTATGTGTTTGTCAAAAGGTTTAACAGACCAGGAAGCGCTTGACTGCTAATAACCGCCTGAGTCTGCATATCATCTCCGGTTACAATATTACCAATGGTACGGAGAGCTGGAATCAGAACTGAGGGCGATGGATGAGCTAAGAGCTGAACAAGGCGAGGGATGACACCAGAGTCGATAACAGTTTGTATTTTTTCATTTGTACCATCGGAGAGATATGAGAGAGCCCATGATGCATCTGTGAGAACTTCTTCGTCGGTTGAATGCAAAAGGCGCTCAAGAACTGGTAAAGCTGGTGTTGTCTGCTCAATTGCTGGTTGCGGCTTCCCTCTGCAGAAATTTGATAATGTCCATGTAGCATTCCTCAGCATGGAGAGCTTTGAATGCTCATTGAATTGACCCAGAAGAGACATCATGGCCTCGCAACTTAGGACATGATCACGGCATTTTGGTGAGTCACCAGCGACGTTTCCCAATGCCCAGACAGCCTGTTCCCGGACTTCCTCACTGGCAGAACTGAGAAGCTTGATGAATAAAGGGACAGCACCACTATCAATAATGACCTTAGTGTCCTCAGATGTCCCTGAAGCGATATTGGTGAGCGCCCAAGCTGCCTCAAACTGAAGTTGGGTGAAGTCATCCCTGGAAAGAAATTGCACAATGCGAGGAACAACACCAGATTGAACAACTTCATTGATTGGGGGACTTCGCTCAATTGAAAGCAATTTCCTTAAGCCAGCAGTCGCCTTCAGTTGTAAGTCTCTATCCTCTGACATTACTCCAACAACCATCTGCTGTAAATTCTCCAATCTCTTTTCCGTAGGAAGAGACGAGGAGAAATCCTGCCCTAGCTGTGACGCCATGGAAGCAGTAAGACCTTCACGCCGCTTCTTCTGCAAGTTCTCCTCTCTCTTGTTCTTCCTAATCTCCACCATGTTATCCTCCCGTCTCCGACGACCTTCATCGGCGTCAACAGATACCTTGTACCTGTTCCTACGAACCTCAGTCTTCGCGCTCGGTTTATAAGACATGGTAGCTTAATCGAATCAACAGAAAACAGAGAATCCGTAGATTCTGAAGGAATCGGTATAGGCGAACAACGAATTGATCGATCGAGTTTTATGATTTTTCAGGATTCAGAGGAAGACGAAGAAGTAGGAGAATAA
>AT1G03020_1
CCACTACACAGAGTCCAGAGAGTTACTTACACTAATACACACACACATTCAGACAATATCAATGGAGAAGATATCAAATTTGTTAGAAGACAAGCCAGTGGTGATATTCAGCAGGACCTCGTGCTGTATGAGCCACACGATCAAGTCGCTTATATCTGGTTACGGTGCGAATCCAACGGTGTACGAGCTAGACGAGATGTCTAATGGACCAGAGATCGAACGAGCACTGGTCGAGCTTGGGTGCAAACCAACCGTGCCAGCTGTCTTTATAGGGCAACAGCTCATAGGTGGTGCAGATCAGCTTATGTCTCTTCAAGTCAGGAACCAACTAGGTTCGTTGCTCCGAAGTGCTGGAGCCATATGGATTTAAGACTTTTAATCCCAAAC
>AT1G03030_1
TTGCTTATTAAAAGATTTCCAATGCAAGAAAAAGATTGTCTTTAGCTAACCATCTTCATGCAATAGCCCCCAAGAAAGCAAATTCAGAAGTTAATAGATCTGATCAGTAAATCAGCGTTCGACTTCGACTTTATTATCAGCTCTGCATTGGGTCGGTCGTTATAATCAACCTGCCATCCAAATGTGAAAAAGAAAGTAGCTACCTTGACATCCATATAACTGAATATTAAGCAGAGTAGAGTCTGAGCTTTTACCCGCCATTTAGCAACATCTGGTGGTTTACCAGTTGAGATATGCCGGTTTTCAACACGTAGCATTGCTGTATCTAGATTGACATCGATGAACCACTTCTCATCAAACATATCCGAGATGTCTTTCCAAGATCCTTCTTCTAACAAGATGTAGTTTCCTTCTACAATTACCACTTTATGCTGGAGGCTAACAAAAATATCTTCTTCAACTGGATCTCCAACTCCATGATCGAATGATGGCACATAAACTGAGCCCTCGTTTCTCAGCTTCTTTAAACAGTTAAGCAATAGTGCAGGATCAAAAGTCCATGGAGCTCCTCTTCTCGCATGGGCTTCTTTGGGATCCTCCATTGCATCGAGTTGCGAACAATACAAATGGAACCCATCCATGGGAAGTACTATAGCAACATCCGGAGGATTAACCTCAGCATCAAAAGAAGAAGCTTTTTGAGGCCATAGCCTATTTACACGACGTACTACTTCATTTGCTAATGTGCTTTTTCCAGCACCAGGAGGACCAGCCAAACCGACCAAACGTTTAACATTGGGGCTAAACATTGCTGCTGATGTAGGGAGAAGACGTTCTGCTAACTTATCATATATCTCATCCATACAACTTCCATCGACAACAGTGACATCTCTCTTCTGACTGCAAGAAATCAAATTACGAGGGTTTCTTCTTGTTCGTATGCTCAATTGAACAGGAAAAAAAGATTGGTCCCATAAGTGAACTTTGAATCCTCTGAAACGAGACGATTCTGGAACAGAGGAGTATGAATTACAGTATCTGGGTACAGTGGAGAAAGAAGAAACCTCCATTGATGAACAGATCAAAAACTGAATTATCACTCAAATAGCCGAAAGAGTTAAAAAAAGATGAAAATTTGCGGACAAGAAATATGAATTCACAACAGTTCCGAATCAAAAGTCCGGTTTTTGTTTTTCTCTAATCGAGCGAAGCG
>AT1G03090_1
CTTGTTTTCACTCGAAAGAATCGAAATCGGGATCAATGTCGATAACGGTGTGGGCACTTCGACGGAATGTGCGCCGGAAAAATTACTCGATGCTCGTTAGGTATATCTCCGGCTATGCATCTTCTCGAGGAGCCACGATTAAGCCTAAGGAGCGGTGTATTGAGAAGGTTTTGGTGGCGAATAGAGGCGAGATTGCTTGCCGGATCATGAGAACGGCGAAGCGCCTGGGGATTCAGACCGTTGCGGTTTACAGTGACGCTGATAGGGATTCGCTCCATGTGAAGTCTGCCGACGAGGCGGTACGGATTGGCCCGCCCTCGGCTCGGCTCAGTTACCTCAGCGGTGCGACTATCATGGAGGCAGCGGCTCGGACTGGTGCGCAAGCAATACACCCTGGCTATGGTTTCTTGTCAGAAAGTTCCGACTTTGCCCAACTCTGTGAAGATTCAGGTCTAAAATTCGTTGGACCTCCAGCATCTGCAATTAGAGACATGGGTGATAAAAGTGCATCCAAGAGAATAATGGGGGCTGCTGGAGTTCCTCTCGTGCCTGGATATCATGGCCATGAGCAAGATATTGATCATATGAAGTCCGAAGCGGAAAAGATTGGATACCCTGTAATAATCAAGCCAACACATGGAGGTGGGGGGAAGGGAATGAGGATAGTGCTAAGTGAGAAGGATTTTGCTGACTCGTTTTTGGGGGCTCAACGTGAGGCTGCTGCTTCTTTTGGCGTAAACACAATTCTTCTTGAGAAATACATCACTCGACCAAGGCATATAGAAGTCCAGATATTTGGTGACAAACATGGAAATGTTATTCATCTGTATGAAAGGGATTGCAGTGTGCAAAGAAGACACCAAAAGATTATTGAAGAAGCTCCTGCGCCTAATATATCTGAAAAGTTCCGTGCAAACTTAGGCCAAGCTGCTATCTCTGCGGCACGGGCAGTTGGATATTACAATGCTGGGACGGTGGAGTTTATAGTTGACACTGAGTCTGATCAATTTTATTTTATGGAAATGAACACCCGTCTCCAGGTCGAACATCCTGTAACTGAGATGATTGTTGGTCAAGATCTTGTGGAATGGCAAATTCGGGTTGCCAATGGGGAACCTCTCCCCATAAGCCAATCCGAGGTGCCAATGTCAGGTCATGCCTTTGAGGCCAGGATATATGCTGAAAATGTTCCAAAAGGATTTCTTCCTGCAACTGGGGTCCTCAATCATTATCGCCCTGTTGCAGTCTCATCATCAGTTCGGGTTGAAACTGGAGTTGAGCAAGGAGACACTGTTAGCATGCACTATGATCCTATGATTGCAAAGCTTGTCGTCTGGGGAGGTAATCGTGGTGAAGCTTTAGTGAAACTGAAGGATTGCTTGTCGAACTTTCAGGTAGCAGGTGTACCTACAAACATAAATTTCCTTCAAAAACTTGCTAGTCATAAGGAGTTTGCAGTGGGAAATGTAGAAACTCATTTTATTGAGCACCATAAAAGTGATCTATTTGCTGATGAAAGCAATCCAGCTGCTGCAGAAGTGGCATACAAGGCAGTTAAGCATAGTGCAGCATTGGTGGCTACTTGTGTCTCCGTAATCGAGCATTCTGCTTGGAATGAAAGTAATTATGGGAAACTTCCATCGATATGGTATGCTCATCCTCCTTTTAGGGTCCATCATGAAGCCAAACAAACAATTGAGCTAGAGTGGAATAATGAATGCGAGGGAACTGGCTCTAACCTTATATCACTCGGTGTAATATATCAACGAGATGGAAGCTATCTCATTCAGGAAGGCAATGATTCTCCAAGTTTAGAAGTCAGAATAACTCGAGCAGGAAAGTGCGATTTTAGAGTTGAAACGGCCGGATTGAGCATGAATGTTAGTCTAGCTGTGTACTTGAAGGATGGTTATAAGCATATCCATATATGGCACGGTTCAGAACACCATCAGTTCAAGCAGAAGGTAGGAATCGAATTCTCTGAAGATGAAGAAGGTGTCCAACACAGAACCAGCTCAGAAACATCATCGCACCCTCCAGGAACCATTGTGGCCCCCATGGCTGGTTTGGTAGTCAAGGTCCTTGTCGAAAACGAAGCCAAAGTAGATCAAGGTCAACCTGTACTAGTCCTAGAGGCAATGAAGATGGAGCACGTTATGAAAGCCCCATCCTCTGGAAGCATACAGGACCTCAAAGTTAAAGCAGGCCAACAGGTTTCAGATGGTAATGCTCTATTCAGGATCAAAGGATAAATAACACGACTCACGATTGATCGAAACCATCCGCTGGCTTACCCGAAACCTGAACTAATAAGCATTTGGGTGTGTATGTATATAAACCGAAATGTTACAAAAGATAAATATATCCAAAGCTTTATCAATGTTTATGCTGCCTCTATTCAGATCTGTGCGGC
>AT1G03150_1
GGGAGTCTTTTTTTTTAAGCAAACAAAAAGAACATTCAGTCTTTAACAGTTGTGAAGTTACGAAGTTAGGGGCTTAATCATACTCTAATTCATCAGGTGTGATGGGTCTCTTGAGAGGAATCACAGACTTTTTCTCTACATCTCTTGATAATGCCTTCCGCATATCTAATCCGTCTTCCTCTCCTGAATAATAGCGTAACACCCGCCTATAAATTATGTAGCCAAGCTTTTCATACATCTTGATGGCTGGTGTGTTAGAAGCTCTTACGAAAAGATCCACAAAGTAGGCCTTATCAATCTTATCACTGATATCTTCCAGAAGGTTCATCAGTTTCTTTGCAAGTTGCTGCCTGCGATATTCTGGAGAGACAGTGACGGCTGTCACATGACCATGCCAGGATTCACCTTGCCCTTCAACTTTACCCATAATATAACCCATGACACGATTTCCGGGACCTTCAGAAACATGGAAATAATCGGGCCATCTCGCTAAGTAGGTCATGTAAAAGGACATATTGAATGTTTCAGTGAGGTGGTCCAGATTCACGGAAGTGAACCGGAGAAGGTCGTTGCAACTGAATCTACGTATCGTCGTCATCTCTTCCTTTCTCAAAATCCCTTCGA
>AT1G03180_1
CCCCAGCCTACTGACTTTTTTAAAATTTCTTCAGTAAAACAAACACTCAGGTTTTCAATTTCTCAGAGCTTTCATATCATGATGGATATGGTGGAAGGAGAAGGAACTACAGAGGAGAACTACGACGTAGACATCGCGACCACCGCTTCTTTACTCGGCGGCTCCGGCGTCTTCCATATCATCAATGACATAGTCGGTTTCGTCCTCTATATGCACCAGCAGATCCCTTCGGTATTACAAGACATGAGTCTTGAGTTTGATGGATTGCAAACAGAATTTATGGATTTGGAGGCGAATCTTACACAACCTGAAGTGAAACCACTGGTTAGAAGAAAACTGGTGAGTAGAAAGAGGGAGGTGAAGAACGAAATTAAGAAACTGGAGAAACTGATGAAAACCATCTCTAGTCTCCGAAGTGCGCTGCAGTTAATGATCCGTGAAGCTCCTGGCATTCAGAAAGTTGTGTTGATTCTTGGTGGTAGTCCATTACGGCCTCAAAAAGCTTATGAGTTGTTATTCTCACAACACAGTGACTATGTTCTGGGCTATGAAGGTGACTTTGCTAAATCCAAAGCTGCAGAAGCACTTTCAAAAAAGACTATCCGAGCACTGATATCGACGGGTGCTGGATCAACTTCCTACCCAGGTCCAATGAGGCTCTTCATATTGGTTCATGCTCCACCTACTTTGAATCTTCCCCAACATTTCCTTCCTAAACGAGACTTCAGATACAACAGAAAGTTTGTGCCTTCAAAGTTGAGATTCAAGTGCAGAACTCAAGAAAATGCTACAAATTCTTCTCTCAACTCTAGCACAAGTGATTTAATTTGGTTTCAATGTCGACATGTGATAAAGGGATTAGCTTTCCATCAACCAGTGGAAGAATAAGACGTGAGAGTTTGTATCTCTCTAGACTCTATTGTTGTAACTAAACCCTGTAGCTGATTTTAGATAAAACCAGC
>AT1G03210_1
CTTCGGTCAAACAAAAATGGCGGACAAAAAGAGAGTGAAGTACTTCGTTGTTGATGCATTCGCTGATTCCGCCTTCAAAGGGAATCCTGCTGCTGTTTGCTTTCTGGACGACGGTAACGAGAGAGACGACGCGTGGCTTCAGTCTCTTGCTACCGAGTTCAACATCTCCGAGACTTGTTTCCTTACTCCGATCACCGTCTCCGATGATGATTTCCCTCGCTTCCGTCTCCGGTGGTTTACTCCAGTCGCTGAGGTGGATCTGTGTGGTCATGCAACGTTAGCATCTGCTCACATTCTCTTCTCAGACGGTTTGATTGATTCGGAAACAGTTGAGTTCGCCACAAGATCAGGGATTCTAACAGCTAAACAGCTCAAAAATGATGAAGAAGAATCAACCTTCTCGATCGAATTGAATTTCCCTGTTGTTCCAACTTATGAAGTCAACTACATTGATGATCTCTCTTTGTTCTCCAAAGCCTTGAATGGAGCTTCCATTGTTGATGTTAAAGCCACAAAGAATGACATCCTTGTTGTGCTTTCATCTTGGGAATCTGTCATTGAATTGCAGCCAAGACTAGATGAGATATCGAAATGCCCTTGTGAAGGAATGATGGTGACTGCCGCTGCTTCTGCAGGATCTATATATGATTTCTGTAGTCGCTACTTTGCCCCGAGATTCGGAATCAATGAGGACCCTGTTACTGGAAGTGCGCATTGTGCCTTAGCACATTACTGGAGCCTCAAGATGAACAAGTGTGATTTCTTGGCCTACCAGGCATCAAGCAGAGGCGGAACGCTGAAGGTGCATCTGGATAAAGAGAAGCAGAGGGTTCTGCTGAGAGGCAAAGCAATCACTGTAATGGAAGGTTGCGTCTTAGTTTGATTTGGCTATAAAAAAAATCAAGCTCTTGTGAACGATGAAATGAATAAAAATTCCGTAAGCCTATCTTTTCGGAGATATATTTTTATCCATAATATATAACTCCTTTTTGTTAAGTAACGGATTATTTCATGTTTTTGAGGAGGCTTATTTTTGTAC
>AT1G03220_1
AAATTATTCACTCATTACATCATTATGGATAAAAAATGCCAAGAAATGATTCCATTGGCTCCTTATTTATCACATCAAACATAATACAATAGCCACTGAAACACATTTATTTTTAAGAAAATGATCAACTAGAAATTAATCAAGCAGTAGAAGTGAAATTGAAGTTGGCGCAGTTAGTGCGACGGCCCAATAACGTAGAACTAAACCCGAATCTGTTACTCGCCAAATCAAATTCAATCAAATTATCCTCCAACTGAAACCCTCCGATCACTACAGAGGTTCTCGCGTTGACTCCTCCGTCAACGAAACCCAAACAGATGACGTCATCGCTGACACTCACCATCGAGTTGGCTCCAAAGATCCTCCAAATGACGTCGTTGCTGTGAAGCACAAGCTGAATCTCCGGCACGGCGTATCCAACGCGCGTGACGCCGACGTTCTGCGTGCTGAAACACGCGCCAAACGGTTTCGCCGACGCTACTCTCGTGATGTTCCTCTCAGCTGCTTGTCTAACGAACTCCGACGTAAAAGCTTTAAAGATCGATGACTCCATCACCGTGTAAGGATTCACAGTGCTGATTTTGGTTCCTCCGAATCCAGTACTTGCGTTGATCTTCAAAAGTGTTGGATTGATCGGAACTGTTTTCTCGACGATCTTAATCGCCGTCACGCCGATGAAATACTCTGAGGATTTCTCACCTTGTGAAAACGCAGAAGCAGTGCTCACCGGATTGATGAGAAGCGGCGTCGTTTCGAGACCTGAGATCTGGATTCCGGGGAGGAAAACGTAAGGTCCGTTGCCGAAGAAGGCGACGCCTCTACCGGAAGTTAGACACACGGCGAATTTCCGGTTGAAGCTAAACGCGGCGGCGAATTGCGACGGTAAGCCGATGTTGTGACGTCCCATTCCAGCCATACCAACGGTTCCACTAGCAAGTCCTTTAAGAAGAAACGTTGATCCACAAACGAAGATTAAATTGGGGATTTTAACGACCCGACCCGGATTGGATCCGTTAGTTGATTGGATCGACACAACGTCTAGAGCAAGTTCGCCGGAAGTTGCGGTTCCGGTGACGGTGTTATCTGGAATTGCGCCGCAAGTGTTGTTACTACAGCCAGGTCTCGGAGGAGAGAAGCATTGGCCGCAGCTGGTGGAGCCGGCGCGTGAGCACACAGCGGAGTTGCAGCGAGGTGATTGGTAAGTGGTGGAGACGTAGTCTTTGTCGCAGTCGACCCAGAGATCTCGACCACCGAGGTCGAAGACGACGGAAGCGGGGACGAGAGGTGTGCGTTGGTTGATGACGGTGGTGTATTGGAGGGTAGATTGGTCTTTCGTAACTGGGAGAATGAGAGCTTTGGGTCGGAATGATGGTTGAGCAGATGATGAGAGTGAGAAGATGAAGAGAACAAGGACGGAGAAGATGATCGGAGAAGACGCCATTGTTAGAGATGAATGAAGAAGATGATGATCATATATTTCTTGTACCTTACTTATGGGA
>AT1G03440_1
TTTTTTTTTTCTTCTTTTTAATCGTTTGATAATCCGCCATTAAAGCTCTCACGGAAGCTCCCACGAGAATACCTTATTTCCACCACATAACCTGACTTTCCTCTCACGAGAAATCAGAAACAAACCCATTTTCTCTGCTTTACAGCTTGTCTCTATTCTTCTCTTTTGTATATATATAGTCTCTGTTTCTTGAAGCTTTTAACGGCTAAGTTTGAAGAAGAAGAAGAAGATGAGATTTATCCAGTTGATTTGGAGCTTGATGTTTCTGCTTCTACTCGGATTCTTAGCGGAGGCGATTCTCGACCCAGTTGATTTCTTGGCTCTGCAAGCGATACGTAAATCGCTCGATGATTTGCCCGGTTCTAAGTTCTTCGAGTCCTGGGATTTCACCTCTGATCCTTGTGGCTTTGCTGGCGTCTACTGTGATGAAGATAAAGTGGTTTCTCTCAATCTCGGCGATCCAAGAGCCGGGTCACCCGGTTTATCGGGTCGGATCGATCCAGCGATAGGCAAACTCTCTGCTCTCACGGAGCTCTCCATTGTCCCCGGCCGAATCATGGGTGCTTTGCCGGCAACAATTTCTCAGTTAAAAGGTCTTCGATTTCTCGCAATCAGCCGGAATTTCATCTCCGGCGAGATTCCGGCGAGTCTCGGCGAGGTTCGCGGACTCAGAACACTCGATTTGAGCTACAATCAGCTAACCGGAACTATTTCGCCGTCAATCGGATCTTTACCTGAGCTCTCCAACTTGATTCTCTGCCACAATCACTTGACCGGATCAATCCCTCCGTTCCTCTCACAAACCCTAACCCGAATCGATCTCAAACGCAACAGCCTCACCGGCTCAATCTCTCCGGCTTCTCTCCCTCCGTCGCTACAATACCTCTCGCTTGCCTGGAACCAGTTAACCGGACCGGTAGACCATGTTTTACCCCGGTTAAACCACCTCAACTACCTCGATCTCAGCTTAAACCGGTTCACCGGTACAATCCCCGGCCGAATCTTCGCCTTCCCGATCACAAACCTCCAATTACAACGCAATTTCTTCTACGGAACGATTCAGCCGGCAAATCAAGTGACGATCCCAACCGTCGATCTCAGCTACAATCGATTCTCCGGCGGGATATCTCCGCTTCTCTCAAGCGTAGAGAATCTCTACCTGAACAGCAATCGATTCACCGGTGAAGTTCCGTCGAGCTTCGTGGAGCGGTTGTTATCGGCGAGTATACAGACGCTGTATCTGCAGCATAACTTCTTGACAGGGATACAGATTAGCCCGGCGGCGGAAATTCCGGTGAGCAGCTCGCTGTGTCTACAGTATAACTGTATGGTACCGCCGTTACAGACGCCGTGTCCGCTTAAGGCCGGCCCACAAAAGACTAGGCCCACTACACAATGCAACGAGTGGCGAGGGTAATTTGGTAATTAAGCTTTCTTATATAATATGGTTTTTTTTT
>AT1G03600_1
TTCCGACAATGGCTTCAGCTTCAGCGACAGCTACTCTTCTCAAACCCAATCCTCCACCGTCGCATAAACCGATCATCACCGCCTCCGTGTCTCCACCTCTTCCTCCGCCACGTCGCCACCTCCTCCGCCGCGATTTCCTCTCCCTAGCGGCCACATCCACGCTTCTAACACAATCGATTCCGTTTCTAGCTCCGGCACCGGCTTCTGCCGCCGAAGACGAAGAGTATGTTAAAGAAACGTCGACAGTGATCAGTAAGATTAGGACGACGCTTTCGATGGAGAAGACAGATCCGAATGTGGCGGATGCGGTGGCGGAACTGAGAGAAGCGTCGAATTCGTGGGTTGCTAAGTACCGGAAAGAGAAAGCTCTTCTCGGAAAAACTTCTTTCCGGGATATTTACTCGGCGTTGAATGCGGTTTCAGGTCATTATGTGAGTTTTGGTCCGACCGCGCCAATTCCGGCGAAGAGGAAGGCGAGGATTCTTGAAGAGATGGAGACTGCTGAGAAGGCTCTCTCAAGAGGAAGATGAAATTACAGTGAGAACTAACAATTTCTTCTTCTCCAATTTCTTGTCGATGAAAAATTATTTTCCTACAAATGCCAATCAAATTATATGAGAAGAGAAACTTGAATTCGCTCGCTCGCTT
>AT1G03600_2
CGAGTTCCGACAATGGCTTCAGCATCAGCGACAGCTACTCTTCTCAAACCCAATCCTCCGCCGCATAAACCGTCCATCACCGCCTCCGTATCTCCGCCGCTTCCTCCTCCACGTCGCAACCACCTCCTCCGCCGCGATTTCCTCTCTCTAGCGGCCACATCCACGGTTCTAACGCAAGCAATTCAGTTTCTAGCTCCGGCGCCGGCTTCTGCCGCCGAAGATGAAGAGTATGTTAAAGATACATCGGCAGTGATCAGTAAAGTTAGGAGTACGCTTTCGATGGAGAAGACAGATCCGAATGTGGCTGACGCGGTGGCTGAGCTGAGAGAAGCGTCGAATTCATGGGTTGCTAAGTACCGGAAAGAGAAAGCTCTTCTCGGAAAAGCTTCTTTCCGGGATATTTACTCGGCGTTGAATGCTGTATCCGGTCATTATGTGAGTTTTGGTCCGACGGCTCCGATTCCGGCGAAGAGGAAGGCGAGGATTCTTGAAGAGATGGAGACTGCTGAGAAAGCTCTCTCAAAAGGAAGATAAAATTACAGTGAGACCTAACAATTTCTTCTTCTCCATTTTCTTGTTGATGAAATTTTATTTTCCTAAAAATGCCAATCAAATTATATGAG
>AT1G03610_1
CGCTCGATTGCGTTTTAGAAACCGCCAGCGGTTCCAGAACAAAGCAAAATTAGACTATATGAGGAAACAAGCAAACATCAGAGTGTCATCGAAGCATGTTTTAGCTACGATGAGTCATTGACATACTGCAGAAGTAGTTGAAGTCATGATGTTGGACCCTAAGCTGTTTTAGCCAAGATTCTGCAACGCTATAAAGCGAAGCCAATCTCTCTTGGTCATCATGATCCTGCGAAAGCCAAACATCGCCTTGAATCTTGTAAGTAGCCATCCCAAATGGGAGAAGAGTTATGTCTTCCCCTTCCTTCCGCATCCTCTCCTTGTCCCCACCATTTTCTTCCGGTTCCATATCTTGAAAAGAAGAAGAAAGAGTGTGGTACGTGAGGAAACAAGTGGATAAGTCTTTAATGGTTCTTCCCATTGGTATATGGTAAATGGGGTACCACGCTACTGACATCCAACTTGCTGGGGAAAGATCTATGCTTCTCAACGACATCAATCCCGGGTATCTTTGAGCCAATTCATTGATCTTATCCATGAGAGGAACTCTGGTATAAGGAGCTGATCTCTCAAAGTATTGGAGATAAAGGTAACCCAACCGATCATTTGGATGCAAGAGCGTGTTGTTCTCAAGTCCTTCCTCAGAGACACTCTCATCGCTACCTGAATCGCTAAACGGATATCTACCCTCACATTCCGCATCCTCAGACTCTTCCCTTAATCGAATCAAAGGGGAATGAGAGGTGAAAATCTGGATGGCAGAGAGATAAGGAACATAGTATTGAACCAGAGATTCTCCATTGGTTAGATAAATAGGAACACTTGCTCCATAAGCGCTCCATTCATCGTAACGATCCCACAAATCACTCAACCTGAAAAACTCAACATTTTCTCTCTCCCATGGATGCCACAATCGATTTAGGGTTCTAATCTCCGCCTTGGGGAGAGATTGGGGTGGCACTACTGGGGTTATGCAATGAAGGAATCGATCAAGATTCGATTTTTTCGTTGACCCTTTACCAATCACCATGATTCTTCTCGACCGTAATTGAGAAAGAGAGATATTGGGTTTCTTCTTCAATAGTAAGTAATTGGGGAGAAAGATGGGGATTTTAGAGAGAGAGA
>AT1G03760_1
TGCAATCGTTGCTGTGCTTAAACCCTTGCCGGAATGGAGCCGCCGGCGAAGGGAACAGTGACGCCGTTAGCGTCGTTATTCCCAGAGGAGGAGGCAAGGAAAGCGGCAAGTTACGTGGTGGAGAAAATCGGAGAGAAGCGAGGAGAGATGAATCGTCTTCAACAGTTCGTAGATGAAAACGCCAATCTCATCAATCTCGTCAAGAAGCTTCCCGATCAGCTCCATCACAACGTTATGGTTCCATTCGGTAAAATGGCTTTTTTCCCAGGTCGATTGATCCACACCAACGAGTGTTTGGTGTTGTTGGGGGAGAATTGCTATACTGACAAAACTTCGAAACAAACCGTTGACTTCTTGAAGAGAAGAGACAAGACTTTACAGTCTCAAATTCATTCTCTTAAAGCTGAGATTGAAGATTTTCAAACGGAGGCTTCGTTCTTCAGTACAACTGCTTCTGAAGCAGCGGAAGGACTTGTTGAGATAAGAGAAGAGTATGTAGAGGAAGATTCTTCTGCAACTCTGCTTCAGTCAAGTGCAAAAGATCCTTCCGGTCTTCCTGGAGGAGAGGCTGAAGAAGATGAAGTTGAAGACGATGAATTTGCACGAATCATGTCCAGGTTGAATGAACTTGAAATGGAAGAAGAACAGGATGGTGAAGATGGGGATGATAGAGGTGAAGAACACGAATCTCCAATAGAAAGTGTGGAGGACAGTGAGCACGGTATGGTGAAAGGAGTTAGAGGTGAGACAAACCGTGATAGGATTGAATACGGGAAACAAGAAACTACCATATCTGTTCGTATGAAAGCTTCCGGCCATTGCTCTTCTGTTTGCGAACCGAAATATTCAGAGCCAAGAGTCAAACGCAAAGATATTGAAGTGTTACCAGAGAAACATCCACACAAAGATCTAGATGATTCGCAGAATGGTATCGGATCAATGGCACAATATCTCCCCAAAGAAGATCAATCACGTGGCGGAATTCCCCAGCAAACATGGAGAGACTTCCAAGCTACCTCTGGTGTTTCCAGAGCAAAGGCAAAAACCAATGTTGTAGGACCACAAAAGATTGAGTCACCTATACAGAAACCAGAGCCCGAGTTTGATAGTAACAAGGCTTTTACTGGATCGATCGTAGAGCATGCCCATAATCTAGAAACCAACACACAGGGCCAAATGCAGTCTTCAGCGTCTCAACCATCAAAACCAGTTTCAAGATTCAAGGCACAGAGAAGGTAGCCAGTCAGTTCTATGTACAATTTTGTTGGTTTGCCTTGATATGTAAGAATGAAGAACACATGCATATGTGTGCATCTTGTAAGCCTAATCATATTACCAAATCTACATCAAGATTTCTGATATTGTTACTTGACTCTTTCTAAAAAGTCTTGAAGTAGCTTTTCTCTCTCTGATGTAGAAGCTGATAATACCCATCTACTAAACTCCAATATCTCCATGCCCTTAAACTCAGCCAACATCTTATACTTCTCTCTTTTTTGTTCCC
>AT1G03850_1
TCTCTCTCTCTCTCATACATCAATTATGCAAAAGGCAATAAGACCATACGAGTCATCGTGGACGAAGACCATACCGGGCAATAGCATTTTCCGTCCAAAGAATGAAGGTAAACCATCATCATCATCATCATCATTATCATGGTTAACATCATCATCACCAAAGCCAAAGCCAAAGCCATCATCTTTAAGCATTAAGAAATCAAGCAACCAACTGGTGATGGAGAATGCTGTGGTGGTGTTTGCGAGGAGAGGCTGTTGTATGGGACACGTGGCGAAACGGCTGCTACTGACACATGGCGTGAACCCATTGGTTGTTGAGATTGATGAAGAAGACAACAACGACGACAATATCATAAGTGATAAAGAGAAACTACCAGTGATGTTCATAGGTGGAAAGTTGTTTGGAGGATTGGAAAATCTGATGGCTGCTCATATCAATGGTGATTTAGTGCCTACTCTCAGACAAGCCGGGGCTTTATGGCTTTGATTTTTAATCCTCCTAATATTTTTATTTAATTGTCTTCTTTTCCTTTTTTCACCCTATTTTACATTATTTGTTAATATTTTTTTTGTAGTTTTCTG
>AT1G03870_1
TTCCGATCTCACTTTCTCAATCGCTCTTCACACATTAAGTAAACACACCAATAATGGCCACCACTCGTCTAACTTTAGCTCCTCTCCTCTTCATCGCCGCAGTACTTCTCTCAACCAAGGCAACGGCACAGCCCGCAGCCCCCGCTCTAGGCCCTGCTGGTCCCATCAACTTCACAGGAATCCTCGAAAAAGGCGGTCAATTCACTACCTTCATCCATCTTTTAAACATCACTCAAGTCGGTAGCCAAGTGAACATTCAAGTCAATAGTTCATCCGAAGGAATGACCGTGTTCGCACCAACAGACAATGCTTTTCAAAATCTTAAACCCGGAACCCTAAACAAGTTAAGCGCAGATGAACAAGTTAAACTTATTCTCTACCACGTTAGCCCCAAATTTTACAGTATGGATGATCTCCTCTCCGTGAGTAACCCGGTTAGGACACAAGCTTCTGGCCGAGACAACGGTGTTTACGGGCTTAACATCACCGGTCAAAAAAACCAAATCAATGTCTCAACTGGTTATGTGGAGACACGTGTTAGCAATGCGTTGAGGCAACAACGTCCTCTTGCGGTTTATGTCGTCGACATGGTTTTGTTGCCGGGTGAGATGTTCGGAGAGCACAAGCTTTCGCCGATCGCTCCTGCCCCTAAATCTCCGTCCACTGGTGTTTCAGATGACTCCAGCTCCACTAAAAAGGCTGCAGCCTCGCCGTCGGATAAGTCAGGCTCCGGTGAGAGGAAAGTCGGACTAGGCCTTGGTCTTGGACTTGTTGCCTTATGTTTGAAATTTCTCTTTTGAACTTTAATATCAATGATTTGTTTTGGTTTCTATTGATTTTATCCTGTGGTTTGATGTATGAAATAAGAAATTTG
>AT1G03900_1
CACACATTTTCTCCGAAATTCGTCTGAGAGCCTCTGAGATTTCGCAGATTCGATGTCGTTCGAGGAAGAAGAAGAGGAGGAGTCATTCGAGCATACACTTCTCGTGGTGCGTGAGGTTTCCGTCTACAAGATCCCGCCGCGAACCACATCCGGTGGATACAAGTGCGGCGAATGGCTTCAATCCGATAAGATCTGGTCTGGTAGACTCCGCGTCGTATCGTGCAAGGATCGATGCGAGATCCGCCTCGAGGATTCAAATTCTGGTGATCTTTTCGCGGCTTGTTTCGTGGATCCTGGACGGAGAGAGAACTCTGTTGAGCCGTCTCTCGATTCGTCTAGGTATTTCGTTCTCAGGATCGATGACGGGAGAGGGAAGTATGCGTTTATCGGTCTAGGATTCGCTGAGAGGAACGAAGCGTTTGATTTCAATGTCGCGTTATCGGATCATGAAAAGTACGTGAGGAGGGAGAAAGAGAAGGAGACAGGAGAAACGAGTGAGAGCGATAATCATATCGATATCCATCCCGCCGTTAATCACAGATTGAAGGAAGGTGAAACCATAAGAATCAACGTGAAACCCAAACCAACAACAAATGGCACTGGGATGCTCTCAGCTGCTCTTTCAGGAACCGGGAAGCCAAAACCACTAGCACTTGCGCCACCTCCCAAAGCTGCTGGAATAACCAGGTCACCTTTACCGCCTCCTCCAAACGATCCTGTCGCTTCAAGGATTGCATCTGATGGCTGCAAAGAATCAATTGATAACACAAGACGCAGGAAAGAGCCTCTATCTGATCTATATCAGCTTAAGAAGAATCTTCCTTCAACGGCGGGATCAGGATCGACCAAGTCAACAGGAGCTGCATCAGGTTGGGCAGCTTTCTAAGCAATGGAGTGTAAAATATAAGTTATTGGACAAGTCCGGCTTCATCTTCTTGTGACTTGAGAGCACGAGACAATAGACAACAATGGTGAATAGCCAACAGTCTTTTTGATGTATGTTACTGGTAAGTTTGATGTGTGTTTCTTTGTAATCCCATTC
>AT1G03905_1
ACTAATCCTACCTACTATCTGTATCTGACCGCTTTAGCTTTTGGAGACTGGAAAAAATGGCGGAGAAAGATGCGACGGCGAGTGGCGATGACGCTATTAGAGTTAGCGGTATGCAGTTCGCATACGAAGTTGAGGATCCTTTATTCTTCGACTTCAACCTCGATCTTCCAGCTGGGTCTCGCTGCCTTCTCGTTGGTGCCAATGGATCTGGCAAGACAACCTTATTGAAGATTTTGGCTGGAAAACATATGGTGGGAGGAAGAAACGTTGTAAAAGTTCTTAGCCGCTCGGCTTTTCATGATACTCAACTTGTTTGCAGTGGTGACTTGTCTTATCTTGGAGGATCATGGAGTAAAACCGTTGGTTCAGCTGGTGAGGTTCCTCTCCAAGGAGACTTTTCAGCAGAACAGATGATATTTGGAGTTGAAGGAATTGATCCCGTCAGAAGAGAAAATTTGATCGATCTTCTTGATATCAATCTTCAATGGCGTATGCATAAGGTTTCTGATGGGCAGAAACGGCGAGTGCAGATATGCATGGGACTCTTACATCCATTCAAGGTATTATTACTCGATGAGGTCACTGTTGACCTAGACGTCGTTGCAAGGATGGATTTGCTGGAATTCTTCAAAGAAGAATGTGATCTGAGAGGAGCTACGATTGTATATGCAACTCACATATTCGACGGGCTAGAGACATGGGCGACACATTTGGCCTACATTCAGGACTGTGAGCTAAATCGTTTATCGAAAATGGCAGATATTGACGAGCTGAAAACTTCAACCAACCTCCTCTCCGTGGTAGAATCTTGGCTCCGTTCTGAAATCAAACTCGTGAAGAAGAAGAAAAAGCCTGTGGCAGCATGGAAACCATCTCCATTCGATAACTCTCCTTTTAGGTCATCAAAACACATGGCTTATTACCGATGATTGGTAATTTACCTGTGAGATCATCGATTCGATATATGATCATCCGTAGAATAAGGACACTTGGGAACAGTTCATATTTTGTGTTTGTCTAGCTGCTATATACTCTTGTGCTCATTAAAGAATATACAACAAAATGTAGGTATTGTTTTGATAAATAACAA
>AT1G03970_1
GATCTCTTCATCTCTGGTTCGACGAAATCCATCATCTCCGACACAATTCCCATTCCAGTGAAATGGCGTCCTTTAAGATGATGTCTTCTTCCAATTCCGATCTGTCTCGTCGTAATTCTTCTTCTGCTTCATCTTCCCCTTCTATTAGATCATCGCATCATCTCCGACCAAATCTTCACGCCGATCACTCCAAAATTAGTTTCGCTTACGGCGGAGGCAACGATTACACTTTCGCGTCTGATTCGAAGCCGTTAGAGATGGCGATTGATGTTGATCGGAGTATCGGAGATCGGAACAGCGTTAACAACGGTAAGAGTGTGGACGATGTTTGGAAAGAGCTTGTATCTGGAGAGCAAAAGACGATCATGATGAAAGAGGAAGCACAGGAAGATGTAATAATGACGCTTGAGGATTTTTTAGCGAAAGCAGCAATGGATGATGATGCAGCAAACATAGATTCAGATGAAATTGATGTGAAGATTCCGCCGGAGAGACTAAACAACGGCGGTAGCTATACATTCGATTTTCCGATGATGTCGCAGCCGCAGCGACACAGTTCGTTTCAGATGATTGAAGGATCAATGGGTGGAGGAGGAATGAGGGGAAAAAGAGGGAGAGTGATGATGGAGGCAATGGATAAAGCTGCAGCTCAGAGACTGAAGAGGATGATCAAGAACCGTGAATCTGCGGCTAGGTCCAGAGAGAGGAAACAGGCTTATCAAGTTGAGTTAGAGACTTTGGCTGCGAAATTAGAGGAAGAAAATAAGCAGCTTTTAAAGGAGATTGAAGAGAGCACTAAAGAGAGATACAAGTTGCTTATGGAGGTTTTGATTCCGGTCGATGAGAAACCAAGGCCATCGTCGCGGTCTTTAAGCAGGAGCCATTCTTTGGAATGGTGAAGAGTGTCAAGTTGCAGATTCTAGTGGTAAGAAAGATGTATACTTTTGTATGTGAATAAA
>AT1G04040_1
CTCAAGATCCAAAAGCTCTTCTTTCAAACATGGACCGATCCATGTTTATTTCCCTTGCACTAGCCTCACTCTTGGTCGGAGTTGTCTCAGCTGGTGACTGGAACATCTTGAACCAACTCAAAGGACTCGGATCGTCGTCAAGCCAAAATGGTGCCGTTTCTTCAGGGATCAAGACGAGCCTGAAAGGGTACTGTGAAAGCTGGAGGATCAACGTTGAAGTTCACAACATCAGAAACTTCGATGTGGTGCCTCAAGAATGTGTATCGCACATTGAGGATTACATGACGTCATCGCAGTACAAGGATGACGTGGCTAGAAGCGTTGATGAGGTCACTCTTCATTTCGGGAGCATGTGTTGTAGCAAGACTAAGTGTGATGGTATGGATGCTTGGATCTTTGATATCGACGACACACTTCTCTCTACCATACCTTACCACAAGAAAAATGGCTTCTTCGGAGGAGAGAAATTGAACTCGACGAAATTTGAGGATTGGATAAGGAAGAGCAAAGCACCATCAGTACCTCACATGAAGAAATTGTACAACGAGATCAGAGAAAGAGGCATTAAGATCTTCTTGATCTCTTCCCGGAAAGAATATCTCAGATCTGCCACCGTCGACAACCTCATCCAAGCCGGTTACTATGGCTGGTCCAACCTTATGCTCAGGGGGCTAGAAGATGAGCAAAAGGAAGTGAAACAGTACAAGTCAGAGAAGAGGACATGGCTAATGAGTCTTGGTTACAGAGTCTGGGGAGTGATGGGAGACCAATGGAGCAGCTTCGCAGGTTGTCCTCTTCCCAAGAGAACCTTCAAGCTCCCTAACTCAATCTACTATGTCGCCTGATCAAAACAAAACAAAACTTTTATTTAGCATCTTTGAACAA
>AT1G04130_1
GAATCTTTGAGTGTTGCGTTCTATTTTACTGCTGCGAATCAATGGCGCTATGGATGGAAGCTGGGTCGACGCCGACGACGGAGAACGAAAAGGCTGATCTTGAAGCTATAACTGCTCTCAAAGAATCCGCCGCCATCGAATTCAAAGAACAGGGCAATGAATGTGTAAGGAAAGGGAAAAAGCATTACTCTGAGGCGATTGATTCCTACACGAAAGCCATTAATCAGGGAGTTCTAAGTGACTCAGAGACCTCAATATTGTTCTCGAATCGAGCCCATGTTAATCTACTATTAGGAAACTATCGGCGTGCACTCACGGATGCTGAGGAATCAATGAGGTTATGTCCAGATAACGTCAAGGCGGTGTATCGAGCTGCAAAGGCATCAATGTCACTGGATTTGCTGAACGAGGCAAAGACTTATTGTGAAAAGGGAATCAAGAATGACCCAAGTAACGAGGACATGAAGAAGCTTCTAAAACAGGTGAATTCAAAGAAGCAAGAGAAAGAACAACATGAGGCTGAAGTCTCAAGGGCTGTGGTGGAAGCCAAGGCTTGTCTCTCTGCGATCGAGGACAGAGTCGTTAAGATTGGCAAAGCAATGTTCCGAGAACTCACGGGTTTGAAGAAGCCACTGTTGGATAAAAACAACATCCTCCACTGGCCTGTCCTGCTTCTTTACGCAGAGGCCATGACAAGTGACTTTGTCGAGGACTTCTGCGAAACAGACATGATTGCAACTCATCTTGATATGATGTTTTCAGAGGATAGCCCGCCGCTGCCATGGGATAAAAACAACGACTACACACGCGATCTTATTGAGCTTTACTACGAGGCGAGTTCAGGAACTCCATTGCCTAGGAGTAGAGTTCTCCAGTATCTTCTAGAAGGTACAAAAGGCTCTCAAGCTGAAACTACCGGAGAAGAGGACACAAGATTAACCAAAACACCCTCCAACCAAGTAAAAGGTTCGTCGGGTATGGTTAAAGTGAACGAGAGAAGGACACTGCATGATGTGTTGAAAGAACCTAACTTTGTCATCCCTGAGATTCCAGTCTTCTACATCGTATCAAAGAGGTCCAAATCTTACAAGGACTTTGTGGCCGGGAAATGGAGTCCAACAAGTTAAAGAAACTAAGAAAGAGTAAAAAAGAGAATAATAGTAGGATTTCGCATCATAATACAGTTTGGATATTTATATTTTTTGAAGTAAACTTCAAACTTGTGTGTACG
>AT1G04190_1
AAAAAAAAAGCTCTTAGATAAGAAACAAACAACAAAGAGGTAGATTTTATGAGTAGCACAAACTCACAAAGGAACTCCTATTTCTTTTTAGTCTTGATCAAAAACTGGATATAGAGAATCATACTGCAACAAACAATGCCCTACGAGCTTTTCGATTTCTCCTTAAACATGCGAGGGAGAATCTCATGTGCGCCGATATCCAAAGCTTCCGGATCCCTGCATAAAGTTTGTCCCTTTTCTTTCGAGCTGGGGATGAACCAAACTTTTCGAATAGAGGGAGATTCAAACTGAATAAAGATTCCATCGTTTTGTCCAAGTTTCCATTTCCTTGAGCCTTGACCTTTCCACACCTGTGGGTAGGATATACTACTCTTTGGTGTTACTAAGCAAGCTGCCTTGGAAAACGATTCTTCTGCGTATTGCCTCAGATACGTAAAGCAATTACTGTGCGTGTGTGGTGACTCAAAAGCCTTATCGATGTTGACTGCTGGTGCGTACTTATCAGTTTGTGTCTTCTCTTTGTCCAGAAGGAAATAGACTCTAGTATCGACTTTAGATGTCTCGTGCCATGACTTCACAGCTAATTCCATTGTCTCGACAATAAAAGAAAACACCTCTTTCCAACACTCGTCAATTTCATAGCTTTTAGACAATTCAGATTTAAAACTTTCAAGATGCTTGGCTATGTCAACATTGGATCTCAAATTCTCGAGTTCTTGAGCTCTCTGTTTCTCCTTCTGCAACTGACCGAGCCTCTTGATCTTTCTAGAAACTTCTGTGCTCTGTGGATTGTATTGCAGAGCAGCTTCAAATGCAGCCAAGGCATCTTCATATTTCTCCATGGCTTCAAGCACACAACCTTTCCTGAAGTACCCCTTCTCCCACTGAGGGTTCAGTTTGATGGTTGTCTCAGCATCAGCTATAGCTTTGCTAAGCTTAACTAGACTCAAAAATGCAGCAGCTCGGTTACTGTAAAGAGTGGCGTTAGAAGGATCGAGCTTGATGGCTTGAGTATAGAGAGCTGCGGCTTTGAGGTAGTTGCCAGCTTTGAAGAACTCGTTCCCTTTATCCTTGAGAGATTTCTCCGCTTCTCCACCATTAGTTGCCTTGCCTGATTCCACCACTCTCTCCGCCATCATTT
>AT1G04200_1
CCTACAATGTTAAAAAATAAAAATATTACGTCTTTATGGTATTATCTTATTTGAACCCTAAACCGTATAAATATATACATATTCCCATCCAAGCTCTCCTATATATATCGAAAAATACTTATGGATCAAAGACGATTCTCTGCTGGCTCAACTCTTGCACCTTCTCTTTCCCTTCCAATCCTTCTCCTCTTCCCTCTTCTATCTCTTTTTCGACTTGGTGTGGCACTGGGAATAAGTTGATGGCATCCGGATTAAAACTGAATCCGCATCGGGAAAAAGCTAGCTGCCAAACATATGGAATAAAGAACTCTTCCGGGTGGCTCTCTTGTTCATATGAGAAGTGAAGTTGAGTAAACATCTTCATGCCTTCGCCTCGCCAAGACCGGCAATTGTTGATGATGAATTGAAGAACTTTCTGCACTGACCACTCCCGATCAGATCTTTGAGAATCCATGCGGCTATTGAAAAAGTCTAAGACTGTGTAAATATTTTCGACTAGCTCATGGAACCGTGGATGATTCTTGAAAGGTTGTAACACTTCTTGCCGGTGCATAATCGCATAGACAACCTCGGGATTTCTTGGCAACGCGTACGTCAAAATTGCATTTAATATATCGAGGACAAGTCTCAGGAAATCCGTAAAGATCTGTAACTCTGCTGCCAGATCTTCTGAAACACCATCATCTCCTGAGAAGCTTATTTTGATACTTTGCAGCTTATCACCTGTCAGGTCTGATAACTTGTTATACTTTCGTGAAAGCATGTAGAAAAGGCTGACAAGCCTCTGTGAGGCATATGCACTTAAATGATGGGCATGAGGTGCCATGTTAGCCAAGGTAGCAAGGCAAGTTGTCTGCAGATACACATCCCGAAGTTTAGAAAGGTTATGCTGCACTGTTCTTATGAGAATGATGACCATTAAGGAACCAAGAGATGTCTGATGCAGAAGATGCTCCTTGTACCATGGAACGCTAGCCAGTATCATCTTGTGAATGCTTGAATTGAAAGATGAATCCTGACTAAGTATGAGAAGCACAATTAGCATCATGTATATTTGATTGGATGATGTTTTCCTCGAAGCGTTATACAGCGTTTCCAGAATGGGCATTAACATAGTATCCATATCAGTTCGCACCAACACATACTCCTTAAAGTCGGAGTTCCCTTGCAACAATGAGTAGAGGAGCAAGACAGCGCCCTCATCAGCTAAACACATGCCAAGAGTATCAAATAGCGAAGCAAATGGTATCTGAACATGTGGACCAGCAGGGTGGGCATTTCCCTCCACATCTGAGCGGTCAAATTCAACATCTCTAGCATTTGCTAGAACCTTGCTAAAAGTATTGCCAGCGGAAAATACATGTACTTTAGAAACTGATCCCGAAGTAGCACTGTCATCACTTTTCTCCGTCATAGACTCATCACTCATGATAGACTTGTGATAGTTAATGAGGATAAGTAAAACATGAAGGCTGCACTCTGCTAGTGGATTTTTAGATCCACCACTGTTATTTACAAGATAGTTCAAAGGCAAGAGCACAAAAGTCGCAGCTGCAGAACCAACTCTTTCCAAAATGCCTGGTGAATCTCCATCAGAATACAAATAAGGTTTTGCATTTGGAGGAGTATGGTGTCGGGAAATATAATTGAGTAGCAATCTTCTGACTGCCAGACACACTAGAGACTTCTCCTGAGCCATTGCTGCATCAATAAAAGGGTTTCCATCTCTTAGTCCAGGTGATGGTCCGGAGAGAAGTTGTGTCGACATTGTAACAAGCATGAAGTTCAGAAGTTCCTGATGTAGAACATACGAGTTGGGACTCACTTCAATCGATCCAATGAAGCTCAGCACACTATGCATGACAAAATTCTGGATGTTTTGGTCCATTACAAAGCCATGTGGAACTGGCTCGCTTTCGTCCAGAGAGAGATGCAACTTCTCGAGGCTGTCACTTTTTCCATTCTCAATCAAATGCTTCAAAAAGACGGATGAAATGTATGTTGCATTAACAGCTTTCTTATAGATAGAAGACTGAGCATCAGAAGCTTGAAGAAGCTCTTGCAAGCACCACGACAGATGAATCAATAGTTTTGCAAGGTGCCTAGTGTAGCCATTGCTTTGAGCGAAAAGTTCACAGGCTTGGTGAACTCGATCACTAGGCCACCGAGAACTCAACGGAAGCTCAAGGAGCTTGTTCCAGAAATCAGACGCTAAGGGAAACGATTTCTCCCCGACAAAAGTCGCAATGAGGTACTCCGCCACCGAAACATCATCACCACCGGTGTTTCTCGGCGTTGACGGCACACCTCCCATGTCCCCTAAGCCTGGCGCGCGCGTCCGGTGACCAACCTCACCGAGTCAACAAGGATCCAAAATTGAGCGAGTCAATCGATCGCGTATCCGAGTCGGTTCCAATTAAGATCAACAGCATTACAAACTAAGAGATGAACAATGCAAAGATCCTGCTCTGATTTTCCCTCTGGATCTAAATCTGAGAGAAATTGAAGATTCAAACTGACAACGAAATGCTTCGAGACGAA
>AT1G04250_1
TCCTCATCACCTTCCCAAGAAGAAGAAGAACATCAAAGAAGAGGAAGAAGGAGAAGAAGAGAAGTTAATAATGATGGGCAGTGTCGAGCTGAATCTGAGGGAGACTGAGCTGTGCCTTGGTCTTCCCGGCGGAGATACGGCGGCTCCAGTGACCGGGAACAAGAGAGGGTTCTCGGAGACGGTTGATCTGAAGCTGAATCTGAACAATGAGCCTGAAAGTAAGGAAGGATCTACCACTCATGACGTCACGACTTCTGTTTCCAAGGAGAAGAGTTCATGTCCCAAAGATCCAGCAAAGCCTCCAGCCAAGGCACAAGTTGTGGGATGGCCACCGGTGAGATCATACCGGAAGAACGTGATGGTTTCATGCCAAAAGTCAAGCGAGGCCGTGGCAGCGTTCGTGAAGGTGTCGATGGACGGCGCACCGTACTTGCGGAAAGTCGACTTGAAGATGTATAAAAGCTACGACGAACTCTCTAATGCTTTGTCCAACATGTTCAGCTCTTTTACCATGGGAAAATATGGAGGAGAAGAAGGAATGATAGACTTCATGAATGAGAGGAAATTGATGGATTTAGTGAATAGTTGGGACTATGTTCCCTCTTATGAAGACAAAGACGGTGATTGGATGCTCGTCGGCGACGTTCCTTGGCCAATGTTCGTTGATACATGCAATCGTTTACGTCTCATGAAAGGATCTGATGCAATTGGTCTCGCTCCGAGGGCAATGGAGAAGTGCAAGAACAGAGCTTGAAGTTAATAAAGGATAAG
>AT1G04260_1
TCGTTCCTGAGAATATCTAGGGTTTCTGAAATCCAGGAGAGATCAATCAACAATGGCAAATCAAGTGATCTCCGGAATTAAGGAAACAACTCAATCGATCACCGGTGCGGCTCGTCCATGGGGTGATTTCCTCGATCTTTCCGCCTTCAGCTTCCCTTCCTCCATCGCCGATGCCACAACTCGCCTGACTCAAAACCTTACTCACTTCCGCATCAACTACAGTATCATTCTCTCTATCCTCCTAGCTCTAACTCTAATCACACGTCCCATCGCCATCCTCGCATTCATAGCCGTCGGCTTAGCTTGGTTCTTCCTCTATTTCGCTCGCGAGGAGCCTCTCTCGATCTTCGGATTCACTATTGACGACGGCATCGTGGCAGTGCTTCTCATTGGTCTTTCGATCGGGTCGTTAGTCACCACAGGAGTTTGGCTCAGAGCTTTTACCACCGTTGGATTCGGTGTTCTGGTTTTGATCCTACACGCTTCGCTAAGAGGAACGGATGATCTTGTGAGCGACGATCTGGAATCACCTTATGGACCGATGCTCTCTACCGCTGGCGGTGGTAACGACGGCGCTCGTGGTGATTACAGTGGAATCTGATCGACACATTGCTTCTGATTGATAACGAATTTGGGGATTTAGGGTTTTGTTGTTTGTAAATTGTCACTGTTTCTTTGTGTTCATTAAAC
>AT1G04340_1
AATCAGAAGAACTCTAAGCAGCTTTAGGCTTGGGAGTCCTCTTCTTCAGATTCCTCTTGTAGGTCATCGTCGAATTCTTCATTCCGATAAAAAATAGCAAAGCCCCGAGAAGCGCAACACTCTGCAAGAATTCAGTCAACAGAAGAGAGAATTGGCGGTCCTCAGGTCCATAGTTGTAGAAATCATATAAAACGGGACTGACAACCACCAAGTAGAGAGCCAGAAGATAGGCACCAAAGATGTTGCCGATAACAAAGAGTAAGCCTCCGAGTCCTTTCAGAGCAACAATAGTCGATACGACTTGTTTCACCTCTAAGTTGGGCAATGCTACTCCAAATCTGGAAGAGAGATGTGCTTTGGTCAGATCAAGCTTTGGAGCTAACTCTTTAGCTGCTGGACCACCGTCAGCACCAAAGTCATTGAACATTTGCCAAGCGGAGAGGATGAATAGAGAAGCGAAGAGAACTCTTCCAAGAAAGGAGAAGAAACCCATTATCTTTCTTTCTCTCTCGCTGTCTCAAGGTCGCAGGCCTCGTTTCTCGTCGGCGTCGGAAAGGTGGAATCTTTCTCGGTGGAAGCTAAAGTTCG
>AT1G04350_1
CTTGAAATAGGTTAAAGAAACAAAAATGGAGATCAAAGATTTCGACTCTTACAGTGAGCGCAAAGCTTTCGACGAGACAAAAGCAGGTGTGAAAGGTCTCGTTGATGCTCAAATCACTGAGATTCCTCGAATCTTCCGTCTCCCTCAAGGTGCCTTATCCGCCCAGAAACCTTCTGTTTCTTCCTCGGATTTTGCGATCCCTATCATTGACTTTGAAGGCCTTCACGTGTCGCGTGAAGGTATCATTGAGAAGATCATAGACGCTGCATCGAATTGGGGATTCTTCCAGGTGATTAATCATGGTGTTCCTTTAAGCGTTCTTGAAGAGATTCAAGATGGAGTTCGCAGGTTTCATGAGGAAGATCCTGAGGTTAAGAAAACTTACTTCACTCGTGACGCCGCTAGGAGATTTGTCTACAATAGTAATTTCGATCTCTACAGTTCTTCTTCATGTGTTAACTGGAGAGAATCTTTCGCTAGTTACATGGCTCCTGATCCTCCAAACCCTGAGGAGCTCCCAGTGGCTTGCAGGGATGCTATGTTCGAATACTCTAAGCATATGATGAGATTAGGTGACTTGCTCTTTGAACTTCTCTCAGAAGCTCTTGGTTTGAGCTCTGAGAAGCTTAAGAGCATGGATTGCATGAAGGGTTTGCTTTTGCGCTGCCATTATTATCCTCCTTGTCCACAACCTGATCTAACTATAGGCACAAATAATCATTCAGACAATTCCTTCCTCACCATTCTTCTTCAGGACCAAATCGGTGGTCTTCAAATTCTTCATCAGGACTGTTGGGTCGATGTCTCTCCTATTCCGGGGGCTCTAGTCATCAACATGCTAATAACGAATGACAAGTTCATAAGCGTGGAGCATAGGGTGCTTGCGAACAGGGCTGCTAGACCGAGGATTGCAGTAGCGAGCTTTTTCAGCACAAGTATGCTTCCGAATATAACTGTCTACGGACCAATCAAAGAGCTTCTCTCTGAAGAAAATCGTCCAGAATACAGAGACATAAATTTAAAAGAATACACAGAGGGATACTTTAAGAAAGGCCTCGATGGAACATCGTATCTGTCGAAATTCAAGATATGAAAAACACTTTAAACCCTCTACGATATCTTGTTAAGATTTGTGTGTTTCATGCATCTATTGGGTCAGTCCTTGTCCAATTCTCAGTTCTTGACGCTGAAAATAACTAAACCATTTGTACCAAAAACAAAAAGATAAAGAAGGGTGTGGTATGTGTGTGTGTGTGTATCATCTTAGTAAATGCTTT
>AT1G04400_1
CCTGGAGGAGCTTGAGGTCTGAAATCATGGAAAGACTTGGTTAAAGAGTGGAATTTAGCTGATTTGGTCTAGATTCATCTCTGATCTTAAGAACTATGACGACGGACAAAAAGACTATAGTTTGGTTTAGAAGAGACTTAAGGATTGAGGACAATCCTGCATTAGCAGTAGCTGCTCACGAAGGATCTGTTTTTCCTGTCTTCATTTGGTGTCCTGAAGAAGAAGGACAGTTTTATCCTGGAAGAGCTTCAAGATGGTGGATGAAACAATCACTTGCTCACTTATCTCAATCCTTGAAGGCTCTTGGATCTGAGCTCACTTTAATCAAAACCCATAACACGCTTTCAGCGATCTTGGATTGTATCCGCGTTACCGGTGCTACAAAAGTCGTCTTTAACCACCTCTATGATCCTGTTTCGTTAGTTCGGGACCATACCGTAAAGGAAAAGTTGGTGGAACGTGGAATCTCTGTGCAAAGCTACAATGGAGATCTATTGTATGAGCCGTGGGAGATATACTGCGATAAGGGCAAACCTTTTACGACTTTCAGTTCTTACTGGAAGAAATGCTTAGATATGTCGATTGAATCCGTTATGCTTCCTCCTCCTTGGCGGTTGATGCCAACAACTGCAGCGGCTGCGGTTTGGGCATGTTCGATTGAAGAACTACGGCTAGAGAATGAGGCCGAGAAACCGAGCAATGCGTTGTTAACTAGAGCTTGGTCTCCAGGATGGAGCAATGCTGATAAGATACTAAATGAGTTCATCGAGAAGCAGTTGATAGATTACGCAAAGAACAGCAAGAAAGTTGTTGGGAATTCAACTTCACTGCTTTCTCCATATCTCCATTTCGGGGAAATAAGTGTCAGACACGTTTTCCAGTGTGCCCGGATGAAACAAATTATATGGGCAAGAGATAAGAACAGTGAAGGAGAAGAAAGCGCAGATCTTTTTCTTAGAGGGATCGGTCTAAGAGAGTATTCTCGGTATATATGTTTCAACTTCCCGTTTACTCACGAGCAATCGTTGTTGAGTCATCTTCGGTTTTTCCCTTGGGATGCTGATGTTGATAAGTTCAAGGCTTGGAGACAAGGCAGGACCGGTTATCCGTTGGTGGATGCCGGAATGAGAGAGCTTTGGGCTACCGGATGGATGCATAACAGAATAAGAGTGATTGTTTCGAGCTTTGCTGTGAAGTTTCTTCTCCTTCCATGGAAATGGGGAATGAAGTATTTCTGGGATACACTTTTGGATGCTGATTTGGAATGTGACATCCTTGGCTGGCAGTATATCTCTGGGAGCATACCCGATGGCCACGAGCTTGATCGCTTGGACAATCCCGCGTTGCAAGGCGCGAAATATGACCCGGAAGGTGAGTACATAAGGCAATGGCTTCCCGAGCTTGCGAGATTGCCAACTGAATGGATCCATCATCCATGGGACGCTCCTCTAACCGTACTCAAAGCTTCTGGTGTGGAACTCGGAACAAACTATGCAAAACCCATTGTAGACATCGACACAGCTCGTGAGCTACTCGCTAAAGCCATATCAAGAACCCGTGAAGCACAGATCATGATCGGAGCAGCACCTGATGAGATTGTAGCAGATAGCTTCGAGGCCTTAGAGGCTAATACCATTAAAGAACCTGGTCTTTGCCCGTCTGTGTCTTCTAATGACCAACAAGTACCTTCGGCTGTTCGTTACAACGGGTCAAAGAGAGTGAAACCTGAGGAAGAAGAAGAGAGAGACATGAAGAAATCAAGAGGATTTGATGAAAGGGATTTGTTTTCGACTGCTGAGTCTTCTTCTTCTTCGAGTGTGTTTTTCGTTTCACATTCTTGCTCGTTGGCATCTGATGGGAAGAATTTGGAAGGTATTCAAGATTCTTCTGATCAGATTACTACAAGTTTGGGAAAAAATGGTTGCAAATTATCAGAATAAGCTTTATGTGCTGTTATAAAGCCTAACATGTAGATGTGTGAATGTGTTTTTAACTCTTTCTCCCTTTTGATGATACTCAGAAGGAAATGATTGCATAAACATATAACGC
>AT1G04430_1
TTCATTCACGGATCTCTCAGAGTACCAATAGGTGACTCTTTTTTGTCGAAACTCTTTCTGAGCCAAACATAGAGAGAGCGTGAGGGAGAGGAAAGCTTTTTGTTTACATTGCTCGTAAGACACAAAAAAGCTCTTTTGGTTGCTGGGTTTGGGAGGAAATTACGGTTGGATGATGAGAGGGAGATCTGAAGGAGGCCAGAAGAAGCGGCTAATTGCTTCGGTCTGTGTCGTGGCTTTATTCGTCTGTTTCTTGTATATGTACTATGGTTCCTCTAGCAAAGGCACATCAGCATTAGAATATGGAAGATCATTGAGAAAACTCGGATCGTCTTATTTGGGTGGAGATGATGATAATGGTGATACCAAACAAGATGATTCTGTTACCAATGGAGACGACAGTCTTGCTGTGGCCAAAAGTTTCCCTGTCTGTGATGATCGGCATTCAGAAATCATCCCTTGCTTAGATAGGAATTTCATCTACCAAATGAGGTTAAAGCTTGATCTATCTGTAATGGAACATTATGAACGGCATTGTCCTCCTCCCGAAAGACGGTTTAATTGTTTGATTCCTCCACCGTCTGGCTACAAGGTTCCTATAAAGTGGCCTAAGAGTAGAGATGAAGTGTGGAAAGCGAACATACCTCACACTCACCTTGCAAAAGAGAAGTCTGATCAAAATTGGATGGTCGAAAAAGGCGAGAAAATTTCTTTTCCCGGTGGTGGCACTCATTTCCATTACGGAGCTGATAAATACATTGCATCGATCGCAAATATGCTTAATTTTTCGAACGATGTATTGAACGACGAAGGGAGATTAAGAACGGTTCTTGATGTCGGATGCGGAGTTGCGAGTTTTGGAGCTTACCTTCTCGCATCTGATATAATCACAATGTCATTAGCACCTAATGATGTTCACCAGAACCAAATCCAGTTTGCATTAGAGAGAGGAATCCCCGCTTATCTTGGTGTTTTAGGTACCAAAAGGCTTCCTTACCCGAGCAGATCATTCGAGCTAGCTCATTGTTCTCGATGCAGGATCGATTGGCTTCAAAGAGACGGAATCCTTCTTCTTGAGCTCGATAGGGTACTAAGACCAGGCGGTTATTTTGCTTATTCGTCTCCTGAAGCTTATGCGCAAGATGAAGAGAATTTGAGGATCTGGAAGGAGATGAGTGCTCTTGTTGAAAGAATGTGTTGGAGAATCGCTGTTAAAAGAAACCAAACTGTGGTTTGGCAGAAACCGTTGAGTAATGACTGTTACTTGGAGAGAGAGCCCGGGACACAGCCTCCTCTTTGTCGCTCAGACGCTGATCCTGATGCGGTTTCGGGTGTGTCAATGGAAGCTTGCATCATTCCTTACTCCAAGCATGACCATAAAACCAAGGGAAGTGGGTTAGCTCCTTGGCCAGCTAGGATGACTTCTCCTCCTCCCCGTCTTGCGGATTTCGGTTATTCAACCGATATGTTTGAGAAGGACACGGAACTTTGGAGACAACAAGTGGACAGTTACTGGAATCTAATGTCATCAAAGATCAAATCAAACACTGTGAGGAACATAATGGACATGAAAGCCCACATGGGTTCTTTCGCAGCTGCTCTTAAAGACAAAGATGTCTGGGTTATGAACGTTGTCTCCCCTGACGGTCCCAACACTCTAAAACTGATCTACGACCGTGGTTTAATCGGGACAAATCATAACTGGTGTGAGGCTTTCTCTACATACCCGCGAACATACGATCTCTTGCATGCGTGGACCGTTTTTTCAGACATTAGAAGCAAAGGATGCAGCGCAGAGGATCTATTAATCGAGATGGATCGGATTCTTAGACCTACAGGATTCGTTATCATCAGAGATAAGCAAAGTGTTGTTGAATCAATCAAGAAATATTTGCAGGCTTTGCATTGGGAGATTGTAGCATCGGAGACGGTAACTACAGGTTCAGAACTTGACCAAGACAATGAAGATGGTGAGAACAATGTCGTTTTCATTGTCCAGAAGAAACTGTGGGTTACCAGTGAAAGCCTTAGGGACACTGAGTAATCAAATCAAAAGCAGGAGGAACAAAAAAGAAAGAAA
>AT1G04480_1
AAAATGTCGAAGCGAGGGCGTGGAGGTACGTCGGGTAACAAGTTCAGGATGTCGCTGGGTCTTCCCGTGGCGGCGACGGTGAACTGTGCCGATAACACCGGTGCGAAGAATCTTTACATCATTTCCGTGAAAGGTATCAAAGGTCGTCTTAATCGATTGCCTTCTGCTTGTGTCGGCGACATGGTCATGGCCACCGTCAAAAAGGGTAAGCCAGATCTCCGGAAAAAGGTTCTTCCCGCCGTGATCGTTAGGCAACGTAAACCATGGCGCCGAAAGGATGGTGTCTTCATGTACTTCGAAGATAATGCTGGAGTCATCGTCAATCCCAAGGGAGAAATGAAAGGTTCTGCAATCACTGGTCCCATTGGGAAAGAATGCGCAGATCTCTGGCCAAGGATTGCAAGTGCTGCCAATGCCATTGTCTGAAGATTAGATCAATCACTTGCTGGCATTTGACGATCTGTCTAAAAACAAAGTTGAGAATTTTGGTAGCAAGATATTTTATTATTTTCTGACAATCTGCATG
>AT1G04530_1
GGAATCTGTGATCGACGTCAGTTGAACCAAACGTGCCCAAAAGGAAACCAAAGTTGAAGACTTTGAACGGATTTAGAAAGAAAGACCCAAAAGATGCTGAAGAGCGAGGCATCTCTCTCGATTTACTGCGAGTCTGGAGATGGATCCAAATCCGTAGATCCGGTGACTAGAATTGAGGAGGATTTGGAGAGAACGGTTACGATCGGTAATTCGATAGACGACGGCGAATTCAGTTTTACGAAACACAAGGAAGAAGACAGTGACGGTGAGAGAGGTGGAAAGGGGTTTTTTGATAGAAATGAAGAGGTTATTAAGAAGCTAGGGATTGGTGAGAGAAATGAACAGAGTCTTGAGATTGAACGACCACCAAGTCCTCTGCATTTAGCTGCAGGGCTTGGGATTGATAAGTTCGATTTGTATGGTAATGAGATCAAATTCGACTTACCGGGTTTCGATGATGAGAATTGTGGTGATTACTACAAAAGCATGCTCGTGGAGTATCCATTGCATCTTTTGCTTCTCAAAAACTATGCCAAGTTCTTGGAGTACAAAGGAGATCTTATTGGAGCAGAAGAGTATTATCATAAATGTACTGTAGTTGAGCCTTGTGATGGAGTAGCGTTAGCAAACTATGGTAGATTAGTAATGAAGCTTCACCAAGATGAAGCTAAAGCCATGAGCTACTTTGATCGCGCAGTTCAAGCATCTCCTGAGGATAACAATGTTCTTGCAGCATATGCTAGTTTTCTCTGGGAGATAAACGCTGAGGATGAAGATGAGGATGAGGATGATGATGAGTCTTTTGGAGACCAAACCCGGCAAGGAAAAGAACAATTTGAGCCTGATGCAGCGAAAAAAAGCAACTCAAGCTTGTCCAAAACAGAAGATGGAGAAACGCTATGCAGATACGCCAAAGCGTTCTGGAGTATTAATGGTGACCATGAGAAGGCCTTGTTCTATTTCGAGAAGGCTGTTGAAGCCTCTCCAAATGACAGCATTATTCTTGGAGAGTACGCTCGGTTCTTATGGGAAAGAGAAGAATGAACCATCAAGCAGAAGATGAAGATATCTCTAGCTGAGGAAAAATCTTCTTGAAAAAAGCTCTTGTTATATTAGCTTAAAGCTTCACTCATGTCCGTTATGTGTTGTATATTCAGAAATGACAGAATCTCGT
>AT1G04640_1
CTGGAGTTCAGACGTGTGCTCTTCCGATCTGAAGAATTGAAACGGAAATGAGATCCCCTAGAACCTTGGAGGTTTGGAGGCTAGGCACTGTCAACTATTTGAAATCCCTTAAAATTCAAGAGAAGTTAGTTTCCGAGAGAAAAGCTCATCAAATTCCAGATACCCTCCTCTCCCTTCAGCATCCACCAACTTACACACTCGGAAAACGTAGAACCGATCACAATCTACTGATCCCTGAATCTGAACTCACAAAAATTGGAGCTGAACTTCATTATACTCAAAGAGGAGGAGATATCACATTCCATGGCCCTCATCAAGCCATCTTATATCCCATCATTTCTTTACGCAGCATCGGTTTTGGTGCTAGGAACTATGTGGAGACATTGGAGCGGTCAATGATCGAATTTGCTTCGATTTATGGCGTGAAAGCTCGTGCAGGAAACAAATGTGAGACTGGGGTTTGGGTTGGGGATAGAAAGATCGGAGCTATTGGGGTTCGGATATCTTCTGGAATCACTTGTCATGGTTTGGCCTTTAACATAGATCCTGATTTGAAGTACTTTGAGCACATTGTGCCTTGTGGGATTGCTGATAAGGAAGTTACATCTTTGAGAAGAGAGACAGATGCTCTGCTTCCTTCGGAAGAAGTGATTGATAAGCAATTGGTTTCTTGTTTGGCCAAAGTGTTTTCTTATGATGATGTTGTGTGGAAGGAAGATCCCTCGGTCATTTTGGACACCAAAGATAACGAATAATCCGGTTTTCTCGGTTTAATCCGGTTTCAATCTCTTCTTGTCTCCCAAAAGTGATTGCATCTTACTGTAAGCAACTCTATAATGTCTTCCAAAAACGTTTGTTTCTTACTCTATGCAATCCGATTGATT
>AT1G04940_1
TAGGATTCAGAGGATGAAGCATAGATGAATGCGCGATAAACCCTGCTCTTCTTCTTCTACCTCCAGCTTCGATTGTTATCAGCCTCGGTTTTGTGAAGGTAGTTTAGTTGGTAAGGATGATAACTGGATGCAGCACACCAAGTGCACATGTTCTAACGAGTTCTCGGGCATTCAAGTCATCATCATACAGAGCTGCAGCAGGACAGACTCAACATTATGTTGCTCGAAGTTCATTGTCTGTCATAAAGAACTCGTGGGGATCACCTTCACCATTTAATGAGCTTCCGAGAGTGTTAAGAGGTTTGCCTCTGTCATATCTCTCAGCCTCGTCTTCTCTGCTTCTGAATGGCGAACAAGGTAGTCTGTCTGGTACATTACCTGTGTTACCTGTCCGCAGAAAAACCCTTTTGACCCCACAAGCATCAAAAGATGTACCTTCTAGCTTCCGATTTCCTCCAATGACCAAAAAGCCACAATGGTGGTGGAGGACTTTGGCATGCCTACCTTACCTAATGCCTCTGCACGAAACTTGGATGTACGCAGAAACCGCTTACCATCTCCACCCATTCCTAGAAGATTTTGAATTCTTAACCTACCCATTTTTGGGCGCCATTGGAAGATTACCAGGCTGGTTCCTCATGGCCTACTTCTTTGTAGCTTATCTAGGGATAGTGCGAAGAAAAGAATGGCCCCACTTCTTCAGGTTCCATGTAGTGATGGGTATGCTTCTTGAAATCGCTCTTCAGGTTATTGGAACCGTTAGCAAGTGGATGCCTCTCGGAGTCTATTGGGGTAAGTTTGGGATGCACTTCTGGACCGCTGTTGCGTTTGCTTATCTGTTTACCGTCCTGGAAAGCATACGGTGTGCACTTGCGGGTATGTATGCCGATATCCCGTTCGTCTGTGATGCTGCGTATATTCAGATCCCGTACGACTAATAGGAAATTGCAGTAGATCGTTTTAAGTTCTTAAATGTGTTTGTTTGGTCTTGTGACAGATAGTAACAATGTCTCTTCTTGAATGACAATTATGTTATGTAATATTTCATCGTTTCAGTATCTCAG
>AT1G04960_1
CTTTGCGTCACGGAACAGAGAATAATCGAGAAGAGTAGGCCTCCGATCTTTTTAGCTTTAACCGGAATTCATGGCGATGCAAGCCGGTGTTCAGACCTCTAAGGTCCTTATCCTACTCGGCGCAGGTGTATCTGGTTCGATCGTATTGAGACATGGGAGGCTGTCTGACCTAATAGCCCAGCTTCAAGACTTACTCAAGGGGGCTGAAGGAGTTGAAAGCACTCCATTTAAGTATGACGGTGCACTCCTAGCTGCTCAGATTCGACAGCTTGCAAATGAGATCAAAGAACTAACTATGACCAATCCAGTTACCATCTTTAATGGAGATTCAAACTCCAACGGTTATGCGTCTTACCTTGTTCCAGCGGCTGCCGTTGGAGCTATGGGGTACTGCTACATGTGGTGGAAGGGCTGGTCATTTTCTGATGCAATGTTTGTGACAAAGAAAAATATGGCTGATGCGGTTGCCTCTGTTTCGAAACAACTAGACGATTTGTCAGACACATTAGCGTCAACAAAGAAACATCTTTCTAAGAAGCTAGCGACCTTGGATTGGAAGGTGGAAGAGCAGAACGAGACATCTAAAATGATCTTAAGTGATGTAACTGAGATGAAATCAAGTATTTCACAAATTGGGTTTGATTTTAAGCAACTTAATGAAATGATATCTGGAATAGAAGGGAAGATTGAAAGTCTTGAAAGCAAACAAGATGTGACCCTCTCGGGACTATGGCATCTATGTCAAGTTGCAGGCGTTAAAGATAGCACAAGCACTAAAGTCTTTCAGGATGTTGGTGCGAGATTACCTATCAATGGAAAACCATCTACTAATAATTCTCTCTCGGGTCTGCGGTTTCTGACGGAAGGCAGGGAGGCTGCAAACGTAATACACAAGCCAGTTTTGGCTAAAGAAATAGCAGTGATGGCGGAACCGGTGGAGGAAAAAACAAAAGCCGCAGCCGTAGGAAGAACCAGAGTTCATAGAGCGTTTCCGGGTGGAATATCTTGGGTGAGGGATGTTCCAGGGCTATCCTAATATTATTTTGGTTGATACACGAAGAATTTGCTTTTATTCCTCCCAAGTTCTGATACTGGGACTGGCAATTATTTTTTATGTAAAAAAAAGAAGAAAAGAAAAATTCCAGTAAGTAAAGTACACATGTTAT
>AT1G05060_1
TCAACCGAAACAACAACAAAAGAATATGAGTTTTCTTGCAGCAGGGAGACTCGCGGGAAAAGAAGCTGCCTACTTTTTCCAGGAATCCAAACACGCCGTTAATCGTATCGCCGAGAAATCTCAGGCCACCGGCAAAAAGCTTCCATCTTCTCCGGCAGATCCACCGGAAATTCAACCTGACGTTCTTCCGGAGATTCTACGCCATTCTCTTCCTTCTAGAATCTATGGCCCTCCTCCTGATCCTTCGTCTCTCTCCCAATTCTCCAAATGGGCTCTTGAATCCGATCCAAACGCAGCCGTTTCTATTTCCCCTGACGTCTTGAATCCTCTCAGAGGTTATGTGTCTCTGCCTCAGGTCACATTCGGACGCAGAAGATGGGAGTTGCCGGAATCTGAGAATTCGGTTTCGGCATCAACAGCTAATGAATTGAGGAGAGACAGATATGGCACTCCTGTAAATCCTGAAAAATTGAAAGCTGCTGGTGAAGGACTTCAACACATTGGTAAAGCATTTGCAGCCGCTACTATTATCATATTTGGCTCAGCTACTTTGGTTTTTGGAACGGCAGCCTCGAAACTTGACATGCGTAATGCCGATGACATAAGAACCAAAGGCAAAGATCTTTTTCAGCCAAAACTGGAGTCAATGAAAGAACAAGTAGAGCCCCTAAGAACTTGGGCGGGTAACATGTCGAAGAAGTGGCATATTGAGAATGACGGTAGTAGTACTATGAAGGAGAAACCAATCTTGAAGGAGCTTTCGAAAATTCTGGGACCCAAATCTTAAAAGGCTAAGACTTTGGATAACCTGACAACGTGTTACTATATGGATAGATAAAGCCAAACATGAAGTTCTATATGTATGTAAGATGTAATAAGATCTTAGGTAAAATATCAGATTGTG
>AT1G05140_1
CCTCAAAATACTTTTCTTTTTCTATCCCCAAGAGATTACAACATTTCTTTGATGAAATCAAGATTAAGTGTGTCCTTGACGATTAGAAATAAACCGAGAAATATCACAAGCATGATTCCAGACGACATAATCCCTTGCTCCACCTCTAACGGTATTTTCCTCCCGCCTCGAACCGCTTCCAACAAGATCAGAGCTAATGTTCCGCCATCAAGAGCCGGTAAAGGCAACAGATTGATCACCGCAAGGTTTAGATTCAGCAATGCCGCAAACTGGTAAAGCCCGTCCGCGTTTGATCTCGCCACTTCCGCTCCAACTGCAATGATCGCTACCGGACCAGCGACTTTACTAGCGGTTTGGGAGAAGTTAAGGAAAGTCTGTTTCAAGCTGTCCAAAACATTGTAAGAGAGCCCAAAGAACTCTCTACCGGCGAAACTAAAAGCTTCCGGTATGTTTTTCGGTCTCACCTTTGAGAATCTAACATTCGGTGATAGCTGAACACCGATTTTCCCCGTTCCATCGAAACTCTTATCCGGTGTGATCCGGATTTCGAAATCCTCTTTCCCTCTTTCGACCCTGAGCAATACATTCTGATTCGGATTCCTCTTTACGACATCAACAACTTTGGAAACCGAATCAGAACCGAATTTGGATAATTCAGTGCCATCAACGGCTAAGATTACATCTCCCGTAAGCAATCCATCACGAGAAGCAGCAGAGAAAGATTTAACGTCTGGAACAAGAACTCCAGGAAAAGATTCTTGAACTGGTAATCCAACAGATATCACTTGAGTAAAGATTATAGCGTAAGCGAAGATAACATTAGCGACAATCCCAGCTGAAACCACAATCACTCTATCCAAAACGGGTCGATTCTTGAGGAGATTTTTATCGTCTACAGGGATTTCACTGTCGGGATCGTTATCAGGGAATCCAACAAATCCACCTAACGGAAAAGCCCTGAGCGAGTATTCGACATTGTTGGAATTGAATTTAGCTAGAATCGGACCAAACCCTATCGCGAATTTACTCACATGGATACCTTGAAGATAAGCAGCTAGGAAGTGACCGGTCTCGTGGACGACGATAATCGCCGTGAGAACAGCGGAAGCTTCGAGAACTGATTCGAAACTTCCGAAATCGAATCCAGCGAGAGCTCGTGGCCTGTAATATGGGTATCTCTTGTTTCTGAATAAAGCTCTGTTCTTGGTGTTGTATAGGCTATGATTCGATAAAGTGGAGAGATTGGTGGAAAGATGAGATTTTGGGAGATGGGTTTTGGATTTTGGAGGAAAATTTGAAGTGGGGTTGTTGAAATTAGAGAGGAAGTGAGGAATTCGATGAGAAATTGGAGAAGAAGAAATGTTTAATAGCATGATTTCGTGAGGTTTGGAGATTGGAGAGTACGGAGAAGAGGAGGACACAAAGGAAGAGGAGGAGGAGGCCACGGG
>AT1G05210_1
TTGACGCAGAGTAATCAATCAATCAGAAAAGGAAGAAAAGATGGGAGCTTTAGGGAAGCTAATCGATGTGGCTCTTTTCGTATTCTTTGCTTCAATGGCGGTTATTGCGCCTCTCATCGATGGCCAAACGTCTCTTCCTGGAGGAATCTACCCGGCTTTTCTCACCGATCTGAAAAGCAAGTACATCGCCGATTTTGGAGATTACTTGCTCATGGAGAAGCCGCATTTCCTCGTTGGACTCGTTTGGCATGAGCTTCTGTTCCTATGGCCGCTCTCGATTGCTAACGTCTACGCGATTCTTTCCGGAAAGTCGTGGTTCGGTACCACCTGCTTGTTGTATGGAGCTTCCCTCGTGACTTCCATGGCTGCAATCCTAGGAGAGATGATAGGTTCCGGGAAGGCATCTGACAGATTACTAATGATGTATGTGCCTTTCACGGGTTTTGGGATTCTGGCCATTCTTCGTGGTTTAGTTTGTCGATCCACCAGAAGCACCGGATCTGTTGGCAAGAGATCCACTATTATGCCTAGAAGAAAGCTGGCCTGAGATCAAAATCCTCACTCTGGAAGGACTACGTATGCCTTTTTCTTTATGTACCGGCTTATGGAGAAGTATGGCTAGAGAGG
>AT1G05300_1
AATTTATATCATCATTTGCATAAGAAACTATGTATAATGGCAGGCCATTCTAAGCCCATTTAGCTAAAAGTGACATAATCCCCGCTCCAACAAGAAGAGAGATATGGGACATGATTTGAAGTCTAGTGTTAGATTGCATCTTTGGGTGCATAAAATCTGCTGCGAGAAAGTCTACCAGAGACATATAGATGAGGATGCCTGCAGACGCAGCGTTAAGGACTCCCTGGACGATCAAAGCCGTTGGGCTCGACTCATTATAAGAGGTTGAAATTATCATTCCGACCGCTATTCCGACCGGCGTCGTTACAGAGAAAAAGATCGACATTATTGTAATTGACATACAATTGAAATTTCCCTGGGCAATGCAACCACCAAGACCAAGACCTTCGAAGCATTGATGAAACATTAAAGCAGCAAAGAGAGCTTTGGCAGTGTCTGGACTTTGTGATGCCCCCAGTGATATTCCTATTACCACTGAGTGTACTATTATTCCCACTTCCAACACCTGGGCCACAACTCGAGTCCGGTGAAACTGAACCTCGGATTCACCAGATTCCACGCCAACAATCCCGTGCGTGTGACCGTGAGCATGCACGTGCAACCCGAGCTCGTCTCCACCACCACCGCCACCGCCACCGTCAACGCTTTGTTCTTCACCGCCACCAATCCTCTTTGACGTCTTGAAATGTAATCTATGAAAATATGACGTGGCAAAAGAATCAACGGAGAGAGTCAGAATCGCAGCGACCATTGCAATAAACCCTGTGAACGGAAACTTCCAAGCTTCTCCTTTCAGACACGGTGACGTCAGCTTCTCGTAACCTTCCGGCAACACATGCATAAAACCCGTCGCGAGGATTACGCCGGCGGCGAAGGCTTTCGTCATGAAGAAGAAAGTCGTCTCCGGTCTCAGCGACGGGAAGAATTTGCCAAGTAACGGGAACAGAACGCCGATAACTCCGGCGGCGAGAACGGAAGGTATGGCGGCGATCTTGTATTTAGTAGCTCCGGCTTTGTTTTCTTCGTCGTCTTCGTGTGAACACTCGCATTTTGACTCCCCGGCGGATACGGCGATGAGGAAGAGGGAGATGAAGAAGAAGAAGAGCAAGAGTTTGACGTTATGAGTGATTCTCATCTTAGCGATTAGGGTTTTGCAAAGGTGTTGAGTTGAATCTCTTGATGAGGATGATGCTGACGACGAG
>AT1G05340_1
ATCGTTCGAAGATGAGCCAGTACGATCACAACCAATCTGCAGGAGCTAACCCACCGCCACCGCTTTCAACTGCACCACCACCGATTGGTTACCCGACCAACGATCCGAGTCATGGTTCGGTGGCTCCGGCTAAAGTGGAAACCAAGGCTAAGGGTGACGGATTCTTTAAAGGCTGTCTTGCGGCCATGTGTTGCTGTTGTGCCCTGGACATCTGCTTCTGAGCTATTTGGA
>AT1G05385_1
TCAAGTTTCAATAACAGTGAAACATGTTACAGCAAAACTGTCAAAAAGGATCTGATTGTTACAAAAACTCTTCAGCCTTATCAAGATCATCCAAAATCTCAGTCTTAACCTCATCAGGAAGTGGTGCAGAAGGACCTGCCTTTGAGTAAAATTTAGCCAAAGCTCGGATTACATTCTCCAGCTCCGCGTATGATTCTTCTCCAGCAACAGTCTTTTGTCCTCTCCAATTGCTCAAATAATCACGAATGGATTCTTTAGCGGCATCAGCACTTCTTCTAAACTTAGCATTGTCTTTAGGGTTCTCTTTCAATGACTCTCTCATCGTTTTCACAACCTCTCTTGCAGATTTCAAGTAAGCTTTTGGTAACTCTTTGCCAGACTTTGTTCTCTCATTAGGATCAAACAAAGTCTTGAAAACACCAACAACTCCTTCTCCTTCTTCTACCTTTTCCTCTGCCGCCTGAGCTTGTAATCCAGAAAACTCAAGTGTGGCTATGAACGAAGAAGCACCAACACAGTTCAAGAAACCACGACGATCAAACAAAGATGATTGGCTATGAGATCTCCCCTGAAGGTTTTCATTTTTACATTGATGCTTCGATTTGACTTGTTGATGCATCAAGGTAGGAGAAAAGTTCATAGCGGCTACAAGGAAACCCATGAATCTTCTAGTCTGATTACAACGACAAGGCTCAGTTTACTTTATCGGCGACAGAAGTGCTTCGAGTTCCAAGTTCAGTTTCAGGAGAGAT
>AT1G05500_1
CGCGAAACCAAACCCCTTATGAAGCAAAGTAACACAAATATTGTCTAGGGTTTTCAGAAAACGAGGAAAACTCAATTCGAGTCCATAGCTTCAGGGCTACATGCAGACTCGTCTCTGTTTGACAAAACAAATCCTTTTGAGGCTATTGGACAAAATGTACATTCGAAGTTGAGAATCTTCCTTTAAAGCTTAGGAATCGCGATAAATTGACTGAGGCATCCACTTAAGATGCAACTGAAGCTTGCCCGTTTTGGATTCGTCTAATGGGTACCAGTCTTTGTATTCCTCTTCCATTATAACCCTTGTCAACGTCAAGATGCATCTCCCGATGTAGTCCTTTCCAAAGGTGTCGTGGTCCCAGACTTCGAGGACTAGCATATCGTGTAACCCGTCTTCAACTACAAAATCAAAAGTCTGGTTCCAAACCGGGTTCAAGCTGTCATTGACGACCCGAGTTTTGCTCTTGGCACCTGATTTCTTCATCGAGATAACAACATATGGATCAGCTTTCCCCATCAGATCTTGTATTGGTATCTCTTCTGCAGATATCACTGTCACAGAGAGCACTCCTCTTACAATGACATCTTTTCTTTTACGGTTTGTTGCATTTTCTTCATCTGTCGTATCATTCTTGAGTACCTTCTCTAAGGAAGTCATCGATGAAGTCACAAAGGGATTTACGATGCCGTTTCCCGAACCATAAGGGACGTAAAGTAGCTCAAGGTGAACCTCTCCACGGTTCTTAGTATCTCTCTGGATCTCCAAATCTTTGACTAGCTTCAACCAGACGTCCTTCACTTTACCAGGTTCAAGTTCACAAAGCCGGATTTGGGCACAACCAATAAGCTCAGATGCCTGTACACCCTCGTCATCATATATTCTGACCACTAAATGTTGAGTTGACGCATCTTCGACAACAAATTCAAAATGCTCATTCCAGATGGGATTCAGGTCATTGTTAATTGTCTTGCTTCTTTTAGTCTTTTCTCGCAAAGGACGTATAAACATTTTAGCAAAGGGGTCCGATTTTCCAACTAGATCTTTGTTGGTCAAGTTCTTTGCTTGCACAAGCTTCACCTCCAACATTCCAACAGGCTTTAGCTCCAGATCGCTATAATCACCAGGCAAAATTGGGATGACCTTCCGAACAGGCCATGTGATAGAATCTTCCACGGCGTCCCGAATTGTTTCCTCAATAGCTTCAGAAAGTCCAGGAATTGCTGAAATGTCCCCTCCAACAACCTTAAGGGTGAAGTCCAATTTTTTCTTTTCTCTAAGAGAAACACTGACAGCTCCAAAGCAAGGAAACTCATCAACTAGTGGCCTAAAAATCAGCCTGAAAACACCTGTGAATCCAACATTTTTCACCTGAATTGGAAGAGATACACCAACTAAGGTCTTGATGCCAAGGACTATATTTGGATTTCCATCCCATTGCATATCAAGTTCCATGGTAATCCCATTTTTATCACCGTCGATAATGGAAACACCTGTAAACTGAGGCGCCACTGTACCGAGAGTAAGCTTAGAAAATGTCAAGGAGGCCACTATGGCAGGTCGATATTGCTCAAGAACAGGCTCGACGGATGCTCTTATAAGCTCAGAGGCTGCCTCATCAACATAAGGCCAAATCTTTGTCAAGTGATGGTTCAGCCAAGTCAACTTCTGACGCTCGGAGAAGACAACCCAGGAAGGATAAAACTCAGGAGGCAAAAGCTTCCTCGAATCCTCCACAGTCATCCTCGCAAAAGCAGCCACCGTATTCGCAAGTTCAGAGCGAAGCTTGGATCGAGAATTCTCCAACTTGACAAATCCGATGATGATGGCGATCCCGACAACGAATCCGATTACAACTCCGACAATGAACCCCATTTTTCTCGCCGGAATTCGCAAATTGCAATGTCCGTACTAACTATCTAGTACAAAGACACACCAGATTCAGTTTCGC
>AT1G05870_1
GTGTGATGGGTTCTGTTCGCTGCCAATCATCAGATCCATGGCAATACTCTTCTCAACAGAAATTGGAAGTCGAAACATCTGACAATGCCTTGGAATACGTTGACGAGGACGATGAATCTGGAATCCAAGAAGCGTGGGTAGAGATCTCGAGCCGCAGATCATTTGTCGCCGGCGACGATAGTCGGAAGAAGCTAGAGAAGAAGAAGAGCCAGGTGTTGCTGGAAGGTTACGTGGAGACTGATTCCACGGTGGATAATCAAGACGATCTGACGAGATCCAAGAGCTTGACGGATGACGATCTCGAAGATCTCAAGGGTTGTTTAGATCTAGGGTTTGGTTTCAGCTATGACGAAATCCCTGAGCTGTGCAGTACTTTACCTGCCTTAGAGCTTTGCTATTCCATGAGCCAGAAGTTCTTAGACGATAAGCAGAACAACAATAAATCACCGGTGGAAGATTCTCCGTCGCCTCCTCCGGTCACGTCCACTCCGATTGCCAATTGGAAGATATCTAGCCCCGGTGATAATCCGGATGATGTGAAAGCTAGGCTCAAATACTGGGCACAAGCCGTTGCCTGTACTGTCCAATTGTGCAGCTGAA
>AT1G05940_1
CCAACATTCAACTCTCAATTCAATCTTCCATGGGAGGCCACGAAGGTGTCAGCAACCAACGCCTCTCCTCCGCCACATGGTTCTCTCAATTCTGTGATTCAGCTCGCCGATTTAAGTCATTGGATCCTCCGTCATCGCAGACTGCCGTTCGCTCCACCTCCGGCGACTCTCTGGTTCGTCGCCTAGGCCTTTTCGACCTCATACTGTTGGGCGTCGGCGCTTCCATCGGCGCCGGTGTATTCGTCGTTACCGGAACCGTCGCTCGCGATGCTGGACCCGGAGTCACGATCAGCTTCTTGCTAGCTGGAGCATCGTGTGTGTTGAACGCTCTCTGTTATGCTGAACTTGCATCTCGTTTCCCTGCTGTCGTTGGGGGAGCTTACATGTACTCGTATTCAGCTTTCAATGAGATCACTGCTTTTCTTGTTTTCGTGCAACTCATGCTTGACTATCATATTGGGGCTGCTAGTATCTCCCGTAGCTTGGCAAGCTATGCTGTTGCTCTTCTTGAGCTTTTTCCAGCTTTTAAGGGCTCTATTCCTCTCTGGATGGGAAGCGGCAAAGAGTTGTTAGGAGGGATTGTTTCTTTAAATATTTTGGCTCCCATTTTGCTTGTTCTCTTGACCCTTGTTCTATGCCAGGGTGTGCGCGAATCTTCCGCTGTCAACTCCGTTATGACTGCTACTAAGGTCGTGATCGTTCTCGTTGTGATTTGTGCTGGTGCCTTTGACATTGATGTAGCAAATTGGTCTCCTTTTGCGCCTAATGGTTTTAAAGCAGTTCTGACTGGAGCTACTGTTGTGTTCTTTTCATATGTTGGATTTGACGCAGTTGCTAATTCTGCTGAAGAATCCAAGAACCCTCAGCGTGATCTGCCAATCGGAATTATGGGGAGTCTTCTGGTATGTATCTCGCTGTATATTGGCGTATGTTTAGTGCTTACCGGGATGGTCCCTTTTAGTCTCCTCAGCGAAGATGCTCCTTTAGCTGAAGCCTTTTCATCAAAGGGTATGAAGTTCGTCTCAATCTTAATCAGTATTGGTGCTGTTGCTGGACTCACAACTACTCTGCTTGTTGGTCTTTATGTTCAGTCCAGGTTATATCTGGGACTTGGAAGGGATGGTCTATTGCCTTCAATCTTTTCCAGAATACACCCAACTCTTCATACACCTCTTCATTCTCAAATCTGGTGTGGCATTGTTGCTGGCGTTTTAGCTGGCATATTTAATGTACATAGCCTTTCCCATATTCTGTCTGTTGGTACATTGACTGGGTATTCAGTTGTTGCGGCTTGTGTTGTGGCATTGAGGTTGAATGATAAAAAAGAAAGAAGGTCGTCCAATGGATGGACATCGAGTTGGCAAGAAGGCGTCATTTGCCTTGTTATAATTGCATGCAGTGGTTTTGCTGCTGGCGTATTTTACCGTTTCGGTGCTTCAGTTATATTTCTTCTCCTCTCAGTTGGTGTGGCAGTTGTTGCTTCAGCAGTTCTTCATTATCGCAAAGCTTATGCTCAGTCTCTGGGTTCTGGGTTTTGCTGTCCTGGTGTACCCATTGTGCCATGCGTTTGCATTTTCTTCAACATCTTCTTATTTGCTCAGTTGCATTATGAAGCATGGATAAGATTTGTTGTTGTCAGTGTGCTTTCAACCGCCGTTTATGCCTTGTATGGGCAGTACCATGCAGATACAAGCACGTTGGTTTATCGGAGGGCACCTGAAACTGAAAGCGACTCTGGGTAACACTACATTATAGTTGTGTTGCTTACACGATGCAGTCCATTCGCTGAGTAGATAGTGAAACACTGAGTTGCGTGAGAGACATACATATTCAGGTCGAGTGTAAGGATTGAATGGGAAGAATGATTCAGATAATATTGTAAATGAAAATTTCAATAAAAG
>AT1G05960_1
AGACAATGGGGGTTATGTCCAGACGGGTTTTGCCCGCCTGTGGTAACCTCTGTTTCTTCTGTCCTTCCTTGAGGGCAAGGTCTAGGCATCCCGTTAAACGCTACAAGAAAATGCTCGCTGAAATTTTCCCTCGTAATCAGGAAGCTGAGCCTAACGATAGAAAAATTGGCAAGCTTTGTGAGTATGCGTCAAGGAATCCTTTACGAATTCCAAAGATTACAGAGTACCTTGAGCAAAAATGTTACAAAGAATTGCGAAATGGAAATATTGGATCAGTTAAAGTCGTCTTATGCATTTACAAGAAACTGCTTTCATCATGTAAGGAGCAGATGCCTTTATTTTCGTGTAGTTTGCTAACCGTTGTCCGAACTCTTTTGGAGCAAACAAGAGAGGAAGAAGTTCAGATCTTGGGTTGCAATACTCTTGTTGACTTTATAAGTTTACAGACGGAGAATTCGCACATGTTCAACTTAGAAGGTCTAATCCCTAAACTTTGTCAACTTGCTCAAGAAATGGGGGATGATGAAAGATCACTCCGATTACGCTCAGCAGGAATGCAGGCTTTGGCATTCATGGTATCTTTCATTGGTGAGCATTCCCAACTATCAATGGACTTGGATATGATCATTTCTGTGATTCTGGAGAATTATATGGATTTGGAGAAGGGGCAAGAAGATAATGAAGAAGTTGGTAAAAATTCAGAAACGAAGGTTTCTTTCAAACTTAATCCTGTGACTGACTATAAGTTGGAAAACATGGATATTTCGAAGAGCCCCTCATACTGGTCTATGGTTTGCCTTTGCAATATAGCCAAATTAGCAAAAGAAACTACAACTGTTCGTAGGGTTCTGGAACCGCTTTTGACTGCTTTTGACAGTGGAAATTATTGGTCTCCACAGAAGGGCGTTGCCTCTTCTGTTTTATTGTTTCTGCAGTCTCGTCTGGAAGAATCAGGAGAGAATTGTCATGTGTTAGTATCTTCTTTGATCAAGCACTTGGATCATAAGAATGTAATGAAGCAACAAGGTCTTCAACTTAGCATGGTTAATGTAGCCTCATGCCTTGTGCTACATGCTAAGCAGCAGGCTTCAGGTGCGATGACTGCTGTAATAGCCGACTTGATTAAGCACTTGCGGAAATGCCTGCAAAATGCAGCTGAATCAGATGTGTCTTCTGATGAAACGGAGCTGAACTGGGAGCTCCAGCATGCATTAGAAAAGTGCATTGCAGAGCTCTCAAATAAGGTTGGGGATGCAGGGCCCATTCTTGATATGTTGGCAGTGGTTCTTGAGACAATATCCACTAATGTAGTCCTTTCTAGGACCACAGCATCTGCCGTTCTCCGTGCTGCACATATAGTATCGGTGGTCCCAAATGTTTCTTACCACAAGAAAGTATTTCCAGATGCCTTGTTTCACCAACTGCTCCTTGCGATGTCCCACACAGATTGTAAGACTAGAGTTGAGGCACACAATATTTTCTCCGTCCTGCTTCTCCGAACTCTTCGTTTGCCTTGGTCAGATCAACATAAGGAAACCTCAGAAGTTGTTTCTGGGAAATTGTCAGTTGATGGAACTTGTACATTAAGGAGCCAGAGTATTAGTTTACAGGAGGAAGAGAAAGATAAAGTTGAGGAATCCTTGAACAATGAACTGCGTAAAGATGTAAACCTCATATCTCATACAAGTGTATCACAACATACCAGTCAACAGTTTAGTTGTCAGTCCTTGGATAGCTTAAAGGATGTAGATGATGGTATAAAGTCCTTATGTTCATTCCGACTGAGTAGTCACCAATTGAATATGCTCCTTTCATGCCTATGGATCCAAGTAACTTCTACTGAGAGTACCCCTACAAATTTTGAGGCCATGGCCAGCACGTATCAAATCACTTTATTGTTTTCACTAGCAAAGAGATCAAATCACATGGCTCTGGTGCGGTGTTTTCAGCTGGCATTCTCTCTTCGAAATCTCTCACTGAATCAAGATGGAGGTATGCAGCTCTCTCGTAGAAGATCGATCTTCACTTTTGCATCATATATGCTCATTTTCGGTGCCAAGATTTCCTGTATTCCGGAGCTAATTCCAATTGTCAAAGAATCTTTAACTACCCAAATGGTTGATCCTTATCTTGTGCTGGAAGGAGATATCAGACTGCATGCTGTATGTTCTGGATTTCCACAGGAAGAAGCATATGGATCTGAGAAAGATGATAGTGGTGCTCTCAATTCTTCAGTGATTCTCGCAGATGATAGTCGCCTGAAGGAAATCGTGATTTCTCATTTTACATCGAAATTTCAGACGTTATCCGAGGAGGAGCAATCAAATTTGAGAAAGGAAATTCAGTCAGATTTTCCTCGAGATGATGCACATCTGCTTGGTGCACCATTGTTCATGGATACACCAGGACCTAGTTCTCCTCTTAATCAAATAGAACTTCCAGCTTTTGAAGAGGTCGAGCTTTCAGAAATAGTGGCATTTGATGGAATTTCCCCGGGGGCTAGTGGGAGTCAGTCTGGCCACAGAACATCATTGTCCACAAACACTAATCCAGTAGATGTTCTGAGTGTCAACGAGTTGTTAGAATCGGTATCAGAAACTGCACGGCAAGTTGCAAGTCTTCCTGTTTCCTCCATTCCTGTACCTTATGACCAAATGATGAATCAGTGCGAAGCTCTTGTGACGGGTAAGCAGCAAAAGATGTCCGTGCTTCGAAGTTTCAAACCCCAAGCTACCAAAGCTATAACTTTCTCAGAAGACGATGAAAAGGAGGAACTCCTTCTTCTTAAGGAGACAGAAGAAGTGGGTGAAGATGATCAGAAAGCAATGATTGTGGCTGATGTTCAACGTCAAGGCCAGCTTGGATTCTGCTCACACGAAGTGGAACAAAATTCTTTTCGGTTACCGCCTTCAAGCCCTTACGATAAATTCTTGAAAGCAGCCGGATGTTAACCCGGTACATTCTTAAAATCTTGCATATATGCATATATATAGACACA
>AT1G06130_1
CAGAATTGTGTGTGTGACAATAATCGAGAGAGATGCAAGCTATCTCCAAAGTTTCTACTGCAGCCTCCTTCTTTCGATGTTCTAGGAAGCTAACAAGTCAGCCATGTGTGAGGCCATGCGTGAGACAGCTTCATCTCAGAAAGGGTCTTGTCTCTGGTGTGATGAAGCTGTTCTCTTCGCCTCTTAGGACTTTGCGTGGTGCTGGTAAATCTGTTCGCGTTTCAAGATTCTGCAGTGTCTCCAATGTCTCTTCCTCATTGCAAATTGAACTGGTGCCATGTCTTGCGGACAACTATGCTTATATTTTACATGACGAGGATACTGGTACAGTTGGTGTGGTTGACCCTTCTGAAGCTGTACCTGTTATGGATGCGCTGCAGAAGCATAGTCGAAATCTAACATATATTTTAAATACACATCACCATTATGATCACACTGGTGGGAATTTGGAACTAAAAGACAGGTGTGGTGCAAAGGTGATCGGCTCAGCTGTAGATAGGGAGCGGATTCCTGGAATTGATATAGCCTTAAAAGATGGTGACAAATGGATGTTTGCTGGCCATGAAGCCCATGTTATGGAAACTCCTGGCCACACAAGAGGCCATATTAGTTTCTACTTTCCAGGGGCGCGAGCAATTTTCACCGGGGACACCTTATTTAGCTTATCATGTGGTAAGCTCTTTGAAGGTACTCCAGAGCAGATGCTAGCTTCTCTCCAGAGGATAATTGCTTTGCCGGACGACACAAGCGTATATTGTGGCCATGAATATACACTGAGTAATTCCAAGTTTGCATTGTCTATAGAGCCAACTAACGAAGTACTCCAGTCTTATGCAGCCTATGTTGCAGAGCTCCGTGACAAGAAGTTACCAACGATTCCAACGACGATGAAGATGGAGAAAGCTTGTAACCCGTTTCTCCGCGCTTGGAACATGGATATCCGTCGGGCTTTAGGTATTCCAGAGACAGCAGATGAAGCAGAAGCTCTGGGTATTATAAGAAGAGCAAAGGACAATTTCAAAGCTTAGCTAAAACATAAATAATGGTTCCTCTGTACAGATGGTGATGAGATCTGGTTTAATCTGTAATGTGGCTGAATAAGGTGTTTCGAGTTTCGACCGT
>AT1G06180_1
AAAGGAAGATATACGTCCTTAACTCTTAACTGCTGAAACAAATCAAAACTCAGAAATGTCGGAGATTTCTCCAACTATACGACTACTAGTGAGATGGTCAAACCAAAACTCCATGTCATGGTTATACAACTTCGAATAGTTATAACCCTTATCATTTCTATCTAATGAGCCCTCCCAATTCTCTATCTTTTTATCACTCTTCTCATCTCCTGAAATGTTACAATCCATCGATACGACTTCTGACCAAAAGCTCTCATCTATCAATGCAAGAACATCTTTTGATGACGTCGCAGAGTCTTTGTTGTTATTAGAGATGTCGTTATTGTTTCCCGATGTAGTAACCGCTGAAATGTCAGCACTACTGCTAGATTGTTGTTGCGGAGAGGTTGGCCTCTTTGCAGCTGTAGTAGTAACGAAAATTTCGTTGTTATCTTCATCTTGGTTTTGGTGGAGTCTTTTCTTTAAATGAGTGTGCCAAACATTTTTAATTTCGTTGTCGGTTCGTCCTGGCAATTTTGCAGCTATCGCAGACCATCTGTTGCCTAAGATTTGATGCAAGTTAATGATAGTTTCTTCTTCTTGAGAAGTGAAATTGCCACGTTTGATGTCTGGTCTCAAATAATTAATCCAACGAAGCCTGCAACTTTTTCCGCACCGAAGTAGCCCGGCTAATTTAGGGAGAGCTCTCCAATTGGGATGGCCATGGAGACTAATATAATTGATCAAGAGTTGATCTTCTTCAGCACTCCATGGCCCTTTCTTCAATCCCATTTTCTCACAGCATGGTCTTCTCCCCATTTTTGTTTTCCTTCTCAAAAAATCTTCAAACGAGAGAAAATAATGGAAAAAGAAGGTTTTGTGTTCGTGAAAGCAAA
>AT1G06190_1
AAAACACCAAAGCGTCATTCATGTTCATTCCGACTATCATGCTTTATTACTACCCAGCAAAATCACCAGCTCAGCTTTCTTCATCTTTGAAATCCCTTTAAGACCCCTTGATTTTGCTATGGCTCTAAGTTCTATCAACTTCAGTGCACTCAAGTCTTCGTCTTTCGCAGTTTCTTCCTCGGTATTGAGAGACTCGTCATCATCTGATAACTCATCTAAAACGACGTCATGATCCTCCTCTTCATCCTCCTCTTGGTAAAATGACTCTGGTTTCAGCTCTGACACTGAATCCAGAATAGCAAGTCCTGGTTCAGATTCAGGTTCATACTCAACCTCAGGTTCAGGTTGATACTCAGCCGCAGGCTCAGGCTCAGGCTCGTATTCAGGTTCATCACGAGACTCTACTTGATCTTTTTTCTGCGTCCAAGTTACACTGTAACTTGATGATTGATCAAAAATGGCCTCACTAGAATAACTGGCTTGAGATTTATGTCTCGGTACAGGCGAATTACGTCTGAAGCTTGATGCTGGCCTGGTATAGGGTGTTGCATTATGATCTTTGTTTCGTGAATTGAAACTATTGGAACTGTGATCTTGTCTTTCTGCAGCATCATCATCTCTTTGTAGCTGCTTCTCAGAATTAAAATTGCTAACTTGTTTATTGCTTTGTTCTCCTGAGTGCTTCCTCAGTAACTTAAGAAGAGAGTCCACTGTCTCACTCTCTTTTCCTCCTTGTCCTTTTGAAGCTTCTTCAGTCTTCTTATCTTCTTTCTTCGCAGCAGCTCGAGCCCGGAGCTGAGCTTGGACTTTCCTGAAAAGCTCCACTATCTCTTTCTCTCTTGGTCCAGGTGATGAAGTAGCCTGGAATTTTGGGGAATTGGATAGAGAGAGCATAGGACCGTTTCTGGAAGACAACATATCGTCTTCGAGACCACCATCTACTAAACCATCCCTATCTTCGTTTCGCCTGTTTCTGCCTCGGAAACCATGCTTATTGTTTCTTGAGAAATCAGGATTATTTCTCCTATGGGCCGAAGAACTTGATCGGCACACAAATGAAATTTTGTTAGGGGAAGATTTAAGATGTCCATTATCGATGCGTAGTTTGTGAACTCGACAGGGAGAACAAGGTAATACGGCGAGGGTTCTTCTTGAAACAGCAGAGTTAGAGAAGCTTCTGCTATCTGAAACTCCATAACCAGGAACGAAATCAGAAGTCAGCTGCAAAGTTCCTGAAAGCGCCATTAACAGACTCAGACAAAGCAGAGAGAGATTTAGCTTCTTCTTCTTGCATTGGCTTTC
>AT1G06200_1
TCTCTCTAGGGGACGATGGCCTCCATCACGAATTGGGTCCGATACATGGCTCACAAGCTGGAGTACTCCCTCACTCTCAGCCTCAAGAAACATACTAGAGAGAAGCTCAGTGACCGGGAACTCATTGGTATAGTCATGAAAAACCTATTTTATGGAAGGATAACCTACTTACACTCGAATAAAGGACAAGAGATGGCCCCAACCATGGGAACACATGAAAACACGCTACTTGTCCGTAAGCTACCAGTTGTTGATACAAGGTACGTTTTCATTGGGGATGCTGTTGTCTTGAAAGACCCGAATGAAACAAATAAGTATCTAGTCAGAAGATTAGCAGCTTTAGAAGGATCTGAAATGGTATCAAGTGATGAGAAAGACGAGCCTTTTGTTCTCGAAAAGGATCAGTGCTGGGTTGTAGCTGAGAACCAAGAGATGAAATCTAAGGAAGCATATGATAGTCGAACATTTGGTCCGATTTCAATGGCGGACATAGTAGGAAGAGCTATATATTGTCTGAGGACAGCTGTGGATCATGGTCCAGTAAGTAACAGTGAATTTGCCATGGAAGAGGATTCTCCAATCCTGGCGGTAGAACTTGATGTGGATGAAATGGCAAAAGACCACAAGGCGTAATAACAAGGAAACTTCTTGCACCAAATTTCATTGTCTC
>AT1G06200_2
CAACATTTGCCACAAACATCTCCCAATAACATCTAAATTGGAGTTTAGAACTGAAACAAAGAGACAATGAAATTTGGTGCAAGAAGTTTCCTTGTTATTACGCCTTGTGGTCTTTTGCCATTTCATCCACATCAAGTTCTACCGCCAGGATTGGAGAATCCTCTTCCATGGCAAATTCACTGTTGCTTACTGGACCATGATCCACGGCTGTCCTTAGACAATATATTGCTCTCCCTACTATGTCCGCCATTGAAATCGGACCAAATGTTCGACTATCATATGCTTCCTTAGATTTCATCTCTTGGTTCTCAGCTACAACCCAGCACTGATCCTTTTCGAGAACAAAAGGCTCGTCTTTCTCATCACTTGATACCATTTCAGATCCTTCTAAAGCTGCTAATCTTCTGACTAGATACTTATTTGTTTCATTCGGGTCTTTCAAGACAACAGCATCCCCAATGAAAACGTACCTTGTATCAACAACTGGTAGCTTACGGACAAGTAGCGTGTTTTCATGTGTTCCCATGGTTGGGGCCATCTCTTGTCCTTTATTCGAGTGTAAGTAGGTTATCCTTCCATAAAATAGGTTTTTCATGACTATACCAATGAGTTCCCGGTCACTGAGCTTCTCTCTAGTATGTTTCTTGAGGCTGAGAGTGAGAGAGTACTCGAGCTTGTGAGCCAGGTATCGGACCCAATTCGTGATGGAGGCCATCGTTGAATGCTAGACTTTAATCAGAATGGACCTCTTCG
>AT1G06210_1
AAATAATCAAAGACAAATACCAAACACATACAACAACTTTCGAAAAGATTTGACTTTGATCATCTGTAAGAAACTTCGTCTCAGGTGGATCGCAAGAATATGGACAAATTGAAGATAGCGGAATGGGGAGAGAAGCTGAAGACTGGTGGAGCTCAGATGAGCAGAATGGTTAGTGAGAAAGTGAAAGATATGCTTCAAGCTCCGACCTTGGAATCGAAAATGGTGGATGAAGCTACTTTAGAGACGTTAGAGGAGCCCAATTGGGGAATGAACATGAGGATATGTTCTCAGATTAACAACGAGGAGTTTAACGGCACCGAGATTGTTAGAGCCATTAAGAGGAAGATCTCAGGTAAGAGTCCTGTGAGCCAAAGGCTGAGCCTTGAGCTTTTGGAAGCTTGTGCTATGAACTGCGAGAAGGTTTTCTCTGAAGTTGCTTCTGAGAAAGTTCTTGATGAGATGGTTTGGTTAGTCAAGAACGGAGAAGCTGATTCCGAGAATAGAAAGCGAGCTTTTCAGCTTATTAGAGCTTGGGGACAATCCCAAGATCTTACTTATCTTCCTGTTTTTCATCAGACTTATATGAGCTTAGAAGGCGAAAACGGTTTAAACGCTCGTGGTAAAGAGAATTCAATGCCCGGACAAAGTTCTTTGGAGTCTCTTCTGCAACGGCCTGTTCCGGTTCCTCCACCTGGTAGCTATCCGGTTCCTAATCAAGAACAGGCTAGTGGGGATGATGACGGTCTTGATTATAACTTTGGAAACTTATCGATAAAGGATAAGAAAGAACAGATTGAGATTACACGGAACAGCCTCGAATTACTCTCTAGCATGTTGAATGCTGAAGGGAAGCCGAATCACACAGAGGACGATCTAACGGTAAGCCTGGTGGAGAAATGTAAGCAATCGCAGCCGTTGATTCAAATGATCATAGAGAGCACAACAGACGACGAGGGAGTCCTTTTCGAGGCTCTGCATCTGAATGATGAGCTCCAACGCGTTCTATCTAGTTACAAGAAGCCTGATGAAACTGAGAAGAAAGCCTCCATTGTGGAACAAGAATCATCAGGAAGCAAAGATGCTGGTCCGAAACCAACAGAAGAAGAACAACAACCTGTAAAGAAAACGGGTGATGATGATGACCCAAAACATTCAGAATCATCAGGATCCTCCAACAAAACCGTCAAAGAAGATAAGCAGGTGAAAATAGAACTCGGCCTTTCGAGTGATGAAGATGAAAAATGAGCAGTCTGTATTTGTCTTTCTTCCGACATGGATATCAGAATGTTGCGAAGATTTGTTCTTGATGGTTGCTTTCAAATTATAACAATGTACTCCCATAAGTGTGGAACCTTTTTAGCTTCGTTTCTCGGTTTTGTGTGTTTAAAGTGGTTTTTTAAGACATTTTT
>AT1G06290_1
GACCGGTTTAAGTCAAGAATAAACCCTGGATACATATATTACATACCCCTTTTATTATGAAAAGCTTACAACAGCTTCTGTAGATATCGTGGAAACAACTTTTAAGAGATGTGGGAATTATGGAAGAGACTATAACTAGTAACTAAACTGAACACCAAGCGTTGGCTTCGACCCAGTTGAATGCAATTGGACTCAAGAAGGAGTCTGGAATGCCGAATGAAGTGACGAGTGCAAGGGCGTGAGGTCTCAGCTCTCCACAGAGCTTAGAAACTTCTCTCCTCACATCACCAACATTATCCCGAGAGAGGTAACCGTATCGCAGCAACGATGGATCTTCTTCCAAGCTGATCAGTGCGTACATTGATCTTACAAGACCCAACACATCCTTTACTGAGCCAGCAGGTAGTTTGGCCTCAGCATCCAAAATGGTTTTCAGTATTGCTTTCTCTGTGAAAGCTTTACCCAATTCTTCAGCAAGTTGATGACTCAGGAGGAAAGAGAACTCTCTACTTTCTCCTCTCCCTTGAAGCTGTGCAACTTCAGAAATAAATCGTTCCAGAAGATCTCTCTCTCTTAAGCAGAAAACACTCGTCTGGAACTGGCTGCATCTGAGGGCAGATGATGTGAGTTGAGTTGGCAATACAGGACGAGAACTGTTCATGTGCTCCAATCCCAATCCTTTAAAAGGTTTATTTCTCTTCTTACACGACACATATTCAGCAAAAAGTGCCTTGCTCACCTGCTGCATCAATACATTATTATCACCCTCAAATGTAGTCTGCACATCAAATTCACCTTTCAACTGACCAACTAGATTTTCTGTTTTCACACCTTGCCCTCCGACAGCTTCACGACATTCCTGAAGTGTTCGCATATTGTGCCAGGTGAGAACAGCTTTGAACCCACTTGAAACGACGTGGATGACTTTGTTGGTCTCAGGTGTCCTCTTCACGTAAATCATCTTCAATTCATTTGCAGCAAAACTCATAGCATATGTCTTTGCTAGGAGTGGTAGCAGTCGCCTCTGATGGCTTGGGTAATCAAGAAGGAGGACTTCAGGACCATTGGCTGTAACAGAGAAGGCTCTTCTCGATAATGAGTACCTTATAGCAATAGCTAATCCGACCTTTGCAGAATAAATTGCACTTGATGCAATCGTGACTCGGCCAGAGGTCAAAGGGGCCATGAATGCTCCAAATCTCTGATCAGGATCTTTAATTGCGCTAACATACTTCCCATCAGACGAAACATCAGCAACTGCGTTCAATAAATTCTCTCTTGGAATTCGAAGATTGTCAAACCATATTCGGCCATTGTCAACACCATTCAAACCAATTTTGTGTCCACAGTCGGCAATGCGGATGTTTGGACATATGTTACCATCTTGATCCCTGATTTGCGCGATAAAGGCATGAACCCCCTGGTTGGTTCCGTTAATATGAAGCTGTGAAAACACAATTGTGTGGGTTGCATGATTAGCTGCCCCACCGATCCAATACTTCTGAGCAGATTCACAAGGAGTATTTATCATAAACTCCTCACTTCTTTGGTCATAAGTAGTCACTGTTTCAATTCCCCGTACATTACTTCCATGGCCTAGCTCAGTCATTGCAAAACAGCCCTTGACAACATAATCTTCGGTGTTCTTCAGCCACTTTTCATGGTGACGCTTTGTTCCGAAGAACTTTACAGCATTACCCCACAAGAAGAAATGAACACCAACTTTGATGGAGACGGAGTGATCATAAATCCCGCAAACCTCGAGCAGAGCTAATTTCCTGAGCTCGGCCTCAGGACCTGTCTCCGTCAACCATCCCTTGAAGACCCCATTCTCGAGCAAGTACCAGATCCGTTTCATAGTAATCTCACGCTGCTGCTCCATCGTCTGATTGTAATCCGGCGACACGAAAATCTTACCTCCTCTCTCCTTTCGATTAAACAGATTGCTCTGCATCATGAGCCCATAAATCCAGTCCCGATCCACCACGTTGTGTCCATCGAGCAATTTCCTCATCTCTTTGACATCGAATCCGTAGCTCTCGTTGAGCTCCGGTGGAGAGTATTGCAAACATATCTCGCGCGTCAGGGAGAGGTTCGAAGACGGAGGAGTTGATTGGAGTATGTGATTGACGAGAACATGAGCTCGCTGGAGTGCGCGATTATCCGACATTTTGTAGGGATTCAGAGAATTAGGTTTGCGTACACCAATTTCAATTTTCTTGGAAGAAATAATTT
>AT1G06350_1
AAATTTTTCAGATTTTTTTTTAAAAAAATCATTACCGAGCGAGAGCCATCTTCTGTTTCTGATATTCGGAGGGCAATTTCACATCAGTGGCTAATCCGAAAACTTCAAATAGTCGAATGAGGTACCAAGTGATATCTATCTGCCACCACTCCAATCCTTGTCTCGCCGATGACTCAAACGCGTGGTGATTGTTGTGCCAACTCTCTCCCATTGTAAATAAGCTTAGCCACCAAATGTTACGAGATGTGTCTTTAGTCTTCCACGACCTCGAACCCCATATATGACATGCCGAATTTACGAGCCATGTCATGTGGTACACGATCACGCCTCCAACGCCCCCGCCGCATGTAAGGTAAGGTAAACCACCATAGAGATAGAGGACGGTCCAATACATTAAGTAGTGGAGACCAATTGTCCTTCGTAGAAACCTATAGAACCATTGCTTCTTCAAGTCCATCACGTTGTCACGTCCTCCACACTTATATTTGATATAAAGTGTGTCCCATATCCACAAGACATGACTAAACCAAAATCCTTCGTTAGGGCTATGTGGGTCGCGGTCCGAATCTGTGAACTGGTGATGGAACCTATGTATGCTCACCCAATCCAATGGGTCACCCTGAAGAGCGAAAATAGCAGAATAAGCGAAAGGATATTCTAGCCATTTCGGGAGCTTAAAACTCCGGTGAGACAAGTTCCTGTGGTATGAGAATGTGATGCTGATTGAAGTCAACACGTATAGTACCAAACCGAACTGTAAAGCTTCCCATTTGTAATAAAACGGCGCCAAGAGACACAAAAAGTGCACAATCACAACGGTTAACGCTCTTATTACATCGACATATGTCCACTTTCTCTGAAAATACGCTCTTTCTTCGTTACTCACTGCGACGCCGCTTCGGCTGGAGCCATCTTCTCTAATGGGATCACACATTGAACCGTTGAGGAACTGTATT
>AT1G06390_1
CAGAATTGTTTTACGGACAAAAACATATACAAAAATACACGAGGAACAGTGTCTCTCTCAACTCTCAAGGCTAAGGAATAACAAAAGAACGAGATGCAACTATCAGCTTCTGATGTCTCAAAAAAGCTGAATATGACTTTACTAAAGGGTATAGAAGCTGATAATAGTCGTGGTTAATATATTGTTGAACCTGTCAAATATCAAATAGTAGTCAAATCTGCTTTCTCCTCTTTTTCTTCAGACATGCACAGTTTTTAAATGTTTTGTAATCCTGTGCTCATCTGTCGTCTCACATGCTCAGGTATTAGCCTGTTGATCAGCTCCATTGAAGCTCCACCTAACTCTTGTTTAAAATTGAACAATGGCGGTAATGGACGCCATTTGGAAGACGGGCGTTTTGCTCTCGGAGTTCATTAAAAAACGGATGAGCACATGCTTCAAGCGCAGTGCAGCGTAGACTTGGTGAATATTGAAGAAGCCGAGATGCAAGGTCGATGGCTTCTGGAGGCATCCGCTTATGAAAAACCTTGTGCCAAGGGTGAGCTTTGATTTGTGGGAATCTAAAGTCTGTGTAGTTTGGGTTCATACATCGAATTTCTTCACGAGTTGGAGTACCAAGAACCTTTATGATCTCCACAAGCTGATCAACTGAATTTTCTCCTGGAAATAACGGCTGGCCAAGAAGAAGCTCTGCCAGAACACAACCAGCAGACCATATATCTATGGATGCTGTATACTCTGTGGCTCCAAAGATGAGTTCCGGAGCTCGATAATAACGGGAGCATATATATGATATGTTTGCTTCACCTTTGACCAATACTTTTGCACTTCCAAAATCACACAGCTTAACCTGGTGGGTTAAGGGATCAACCAAAAGATTTTGTGGTTTCACATCTCTGTGGCAAACACCAGGAACAGTATGGATGTAAGCCAAACCTCTGAAGATTTGATATGTGTAAAGTTTGACATAGAAAATTGGCATCCTCTGATTTGAACTAGTATAGTGCCTCAAAACCCGGTACAAAGTCTCAGGTACGTACTCCATAACGAGGTTGAGGAAGAGCTCATCTCTACTCGTTGTGGAGAAGAAACAGTGCTTCAAGGAGATGACATTTGGGTGATCCATTAGTCGCATTAGTTGCAACTCACGGTTTTTGTATCGTCGATCTTGCAAGACCTTTTTAATGGCTACTGATTCTCCAGTTTCCAAGCATTTCGCCTGGAAAACAATTCCGAATGAACCTGTTCCAACAACCCGTTCAGCCATGTAACTGATGGTCTGCTTCGGTTCACCGTTTTTGCCGCCAATGGTAGTGGAAATGATATGACCGGTAACAGCATCATTTCCTTCTATAACAGCAGCAGTCATTTCCTTATCTGAATCCATTTCAGGACGGCGTTTCAAAGCGTCACAGTCGTGAAGCTGCGGCTGCGGCGGAGGAGCAAGAGCATGAGGCTGAGCCCCCAATGGTAATGAAGCCATGTGCTTTTTTACACTTTCTCTCTCAACCACTGAACAATGAG
>AT1G06430_1
GGTTTTTATATCGAATTCGTATGTATGTACTCCAACTCGTCAATTTAAGATTTACTTTCTACACAGTATGGGGGCAGCATGTGAAGTCTGACAGTAAAGATTTACACAGAGATTTGAGTGATTCAAAGTCTCTTACTCAGACAGAAGCTGGTGTTGGTGTTGGTGTTGATGTTGATGTTGAGGAAGCAACACGGTTTTCAGGTGGGATTTCTGTAAATTCAGATAGGATGGCTCGGAATTCATCACCTGACATTGTCTCCTTCTCGAGAAGTACTTCAACAATCTTGTCCATGGCTTCCCGATTGTTCCTTATGTGGCTCAAAGCTATCTTATATGCCTTGTCTGATAGTGTCTTCACCGCTGAATCGATATCATTTGCAAGCTTCTCAGACATCGAGTTTCTTGCCATCATCCTCATAATGACATCGCTTTGAGCCGATGAATCCATTAGCGACCATGGTCCAATTTCAGACATCCCAAATGTTGTCACCATCTGCTTAGCCAAGCCGGTGATCTGCTGCAAGTCACCAACTGCACCAGTAGTCACCTCGGGCTCACCAAAGATGACTTCTTCAGCAGCTCTACCACCAAGTCCACCAACAATTCTTGCAAAGAGTTGCTGTTTGGAGATTAGAGTTGGGTCATCTGAGGGAATGAACCAAGTCAGACCTCTCGCCTGTCCTCGTGGAATCAACGTGACCTTTTGGACAGCATCATGTCCTGGAGTCAATGTTCCACATACGGCATGGCCAACTTCATGGTAAGCAACCAAGCTTTTGCTCTTCCCATCTGTCATGACTGTTCCTTCCATGCCAGCTACAATTCTATCAATTGAGTCATCAATCTCTTTTGATGATATTGCAGTCTTTCCACGGCGGCCAGCCAATATGGCAGCCTCGTTCAAGAGGTTTGCAAGATCAGCTCCGCTAAATCCAGGCGTTCTCATGGCTATTACTTCAAGTGAAACACCATTTTCAAATTTCTTATTCCCGGAGTGAACCTTGAGTATATCTGTTCTTCCCTTAACGTCTGGAACGTCAACAGATACCTGCCGGTCAAACCGCCCTGGTCTTAGCAAAGCGGAGTCAAGAATGTCTGCTCTGTTGGTTGCAGCAACTACGATAACACCAGTGTTACCCTCAAAACCATCCATCTCAGTCAGGAGCTGATTAAGGGTCTGTTCTCTTTCATCATTACCTCCACCAATTCCGGTTCCTCTCTGCCTACCAACAGCATCTATTTCATCCACAAAAACAATGCATGGAGCATTTTCTTTGGCTTTTTTGAAAAGATCGCGGACCCTTGAGGCACCAACACCGACAAACATCTCAACAAACTCAGAACCCGAGATGGAAAAGAAGGGTACACCGGCTTCACCAGCAATGGCTTTTGCCAACAGGGTTTTCCCAGTACCAGGAGGACCAACCAGGAGAACACCTTTGGGGATCCGGGCACCAACCGCAGTGAACCTCTCAGGCTTCTTCAGAAACTCCACTACTTCCATGAAATCTTGCTTGGCTTCATCCACTCCAGCAACATCATCAAAAGTTACACCAGTGTTTGGCTCCATCTGAAACTTTGCCTTCGACTGACCAAGTTGAAGCGGGAAGCCAGGACCACCAGGGCCACCCATTCCACCAGAGGAGCGTCTCGAGAGAAGGAACAAACCGCCAATAAGAATGACCGGGAATGCAAGATTCCCAAGCAAGTTGAGTATTGGAGAACCTTGGTCTTCCTGAGCATTATGTGCTGCAAAATCAATATTCTTAGCCCTCAACTTCTGGAGAAGCTCCTGACTCAATCCCGGTAGCTGCACGCGCACACGCTGAATCCGGTTACCCAACTCAGGAGAAACAGCCTCCACAATAGCTATGGTCCCATTCTCATACAAATCTAGTTTCTCAACCCTACCCTTGTCCAAATACTCTAGGAACCTAGAATATGACATCCTAGACGAAGAAACTCCTTGTCCTTGTTCGTCTGCGTTTGCTTTTCCACTTGCAAGCAAACCCACTCCGGCTGCAGCGTTTCCTAGTAAGAGTTTAAAGAAACCTCTTCTTCCTTGATGTTTCTTCTCATCCAAAGAAGCCTTCACAACTGTAACTTTAGATGTCCTATCAATCCCAAGCTGTTTTGATCTCTGTTTGGTTGTGTAGACAGATAGACCACTCCCTATAAGACAAGCCGATGAAGCAGCCATCTGGACCTGTGAAAATTTGGCAGACGAAGAGAAGGAGAATGTTTGGAGAAGAGAATGAAGAGTAGGACTTTTGAAGCCAAGAGATGTG
>AT1G06510_1
CGCGTGTGTGCTGCTACTGCTTTGTAAGAAGACCAAAGATGGTGACGACGAGCCTCGGCGGAGCTCCGGTGGTGGTTGCTCAGTTTCGGCGGATTTCGACTAGCCCGAGGTGCTTCTCCGCTTCCGCAAATTCTGACCTTCTTCGCTCCCAGCTCGATCGGCTTCACGCAGAGGCAGAGTCCACTCGTGCCAAAGCAAACAGTAATAGGTTGAGACTTCTGAGATTATCTGAGGCTGCTGAGAATCTACGGAAACAAGCAGCTGTGAATGTTCAAACAGGGAAAGAGAATGATGCCAGAGAGTTGCTTCTTCAGAAGAAAAAAGTTATGCAAGCTTTGGACAAGGCGAAAGCTCGTATTGAGTTGCTCGATACGCTTTCTTCTAAACTTAACGAGGCAATATCTGTCAAGGAAACACAGCTGATAGGGAATATATCTTTGGATCTCGAAGAGGATGGAGAGAATACTTCAGGTGGAATCCACATTGTATCACCAAAGCCCAAATCGACTGAAGACGGGCACGAAAATGACCATACTCACTTGGATTCTGAGGAAAGTCAACTTACTGAAAGGAATTTTGAGGATTACCAAGAACTTCTCGATACCGATAATCATGTACTAGAAGATGTTTCAACTGGTAGCATCCTTAAAGAAGTGTCTTCTTATGAATCTTTCTTGGAAAATTTAGACCAGAAACTTAGCAGAATTGAAGCTGAACTAGTCACTGTTGTAAATGTTGCATCCTTGGTGCTTAATCGTGAAGATAAACCCAAGAATCTAAAGGTTCAGCAGACTGCAGAAATTCTTGAGGAGATTCGTCGTGTAAGGGAAAGAATCGCAAATATCATTTGCAAAGAGGCAAACTTCAGTTAGTGCTTCAAGCATTACTTAGTTCACATCAAGATCTGAGCTTCAATTTCAGTGAAGACAGTGAAGCGAAACCAGCGGTGTGAACTAAAGAAATGAAACCATTCTTGGTATGAACAGTTAATTTAGCATTTCTTTAATAATTCGGTTTAGACAGGTATATAG
>AT1G06515_1
CGGGAATCGATCAGATATGAACTGGGTTCAACGCAAAATCTACCTTTACAATGTCACATTCGGGCTCTACATGCTTGATTGGTGGGAACGATACCTATTCAATTCTTTGGTGGTAGTCTTGATGTGGTTCGTTATATACAACGGTACACGCTACTTTTCGGAGCTCTTCAAGAGGCATTTGACATGAAAACAGGTCTTGTTTCT
>AT1G06550_1
CAAAACAATTATTGGTAAAAGCTTATTGTTAATGACATAACACCTGTCCTCAAATTATATTAAGGAGACCTTATTTTACCATTGCTGCATTGAGTGTGAGCCTGTCAAGCAACACATTATGCAATAACACAACATACGTGGAGTTTCGGTTTTTAGGATAAAAGTTTTAAAATTTGGAACATATGCTCTGATCTATTCTCTTCTATCCTCGTACTGGTGCATAGTCTGAAGTCTCGTATCTGCCTCCCCACCTGTTTTCTTCTGTTTCAGGGATATGAAGCTCAATATCATCCTCCAAGGGCTTAAACACCTGGTTAATTTTCTCCTCGTCTACCTCATCTAATGTCGCTGGATTCCACTTTGGAGAATTGTCTTTGTCTATGGTCAGAGCTCTTATACCCTCATACACGTCAGGGGATATGGTTTGCCTCAAGATATTCAAGGTGACCCGAAACTCCTTCTTGAGGCAATCACCCAGCGTTTGTTTTCTACCTTGACGGATCGATCGTAGGGTTATCTTCATCCCTGTGGGTGATGATCGTTTTAGACCTTTGATGACTGGAGTTATCCATTCATTTCCCTCTCTGCTCGCTTCAGCTTCAAATGCTTGTATGATCTGCCTCACACTTTCTTCTGAGAAACACTCATTAATTATTGACTGCTTGTTAAGGATGCTGTCTTCGTCGAGGTTGACTTTCTCGGAGAACTCTTCAATTGTAGATTGGACTACATCCGCGTCTCCTGAGTCTAAACTCACAAGCCGTGCCTCCAGATCTGCCAATTTAACAGAAGGTACAAAATGTGTTGCCATTCCAATTGCTACAAGTTCTTTGCCATTCAATCTTGTCCCAGTTAAAGCCAAGAATTCTCCTAAATGACCAGGAAGTCGTGAGTGGATGTAGGAGAACCCACAATCAGTGTGAAACCCGATACTTGCTTCCGGAGTTGCAAAAACAGTTTTCTCTGTCACAATTGAAAAGTTCATTGGGACCATCAACGATGCACCTCCACCCATAGATATTCCATTAACGAGAGAAACCTGTGTCTTCTTGTATGTATGGATATGATAGCAAAGCCAGTACATCCGGTAAACAACCTCAAGGCAAGAATCCTTTGATTCCCGGCCGTCATAAAACATCTTTAGATCACCACCGGCAGAGAAAGCTCTCCCTGCACCCTTGATCAATATAAGCTTTGTTTTGTCGTCCTTCTCCCACATTTCGAGATATTCTGAAAGCTTGAGGACCACTTCCGAAGAGATGACATTTAGCTGACGAGGGCGGTTAAGAGTAGTCAATCTCACAGAACCTTTTTCCTCTATAAAAACAACCGGCTCATCTATGTTTCGACCTTCTTGAGCCATCTCTAGCGTTCTCAAAACGTCAACGAATACTTACTTATCTTGAGAGAGGAGAAGCAAAAA
>AT1G06680_1
AATCTTCATAGTTATCAAATGCTTGTTTTGTTTTCTTGATCCATTTTTTATACAAGGGACAATGAGGAAGAAGACAACAGAAAACAGAGCATTTCATTAATGTATATGTTTCAGTTTCAAGCAACACTGAAGGAAGTAGCCGCATTCTCGACGAATTTCCTAGCTCCTTTAAACCACCTCTTGTCTCCTGCTTGTGCTTTGCAGATGTAAAGCTTTCCACCATTCACAGTGGCTGTTATCAGTTGGTGCTTCCCACCTTCATCTCCATCAGCTGTTCTTGTCAAAACCGACAAGTAATAGTATTGTTTCCCTCCGATCTCTTGTGTAGATGTTTCCAAAATGTTCGCAGTTGCTACTGCATTTGCATCAAACCCTCCCTCAGAGGCTGTTTCGCCGAAGTAAGCTTGCTTTCCCAGGAGATAATTCACCTGAGAGAGGAACTGTTCGGGAGAACCGTAATCAGTGATGGATTTCTTGGCCGTAGGAGTGATCATGACAGAGACATTGCTGGTGGCGTCGAAGTTATCCTCGAACCTGAGGACTTGTCCTGGATACTCAATCTCTTTGCTTGGGTTCCACTTTGATGGGATCTGGATTTTGAATCCTTCTCCTGTGTACGGCAGGAAATCTGTGTTCTTCTTTGGCTTACCAAACACATTTGCAGCTTCACCATAGGCGGCGTCAGCAGGGGAGACTTTAGATCCGACAGCAGCAGCACCAACGAGGAGGGTGAGGGCAAGACGGCGGGAGATGGCGGAGTTATCGTCTTCCTGAGACTGTTGAGCTCTACATACTAAATGGACGGGTCTATAGAGGGACACGTGACGAAACGACGAGGAGGAAGGTGATGATCGTGCCGCGGAGGAGGCGAGTGCACTCTGGTGCAAGAAGCACGCGCTGTACGACATTCTCTCTCTTTCTCTATCCTCTTTTTTCTCTCTTT
>AT1G06760_1
GTCCAAGGAACCATTGAATTACAAGAACACTGAAATAAGAAAAGCAAACAAGTCACATAAGGATCATTGAATTATACAAGACTAACCTCCTATCGTTAACCCTTCTTCTACCTAAAAACCCTAATTTCACTTCTTCACCCTAGAAGAAGCCCTCTTTGCCGGAGATTTAACCGTCTTTGGCTTCACAACCTTCTTCACCGGAGTCTTCTTCTTCGCCGCCACCGTAGCAACTTTCTTCTTCGCAGCAACAGCTTTCTTCGCCGGAGATGTTACCTTGGGCGTTTTGGCTGCCTTGGCTGGTCTCTCCTTAGTAGCCTTGGGCTTCGCAGCAACAGCTTTCCTCTTAGGTGCAGCAGTGGCACGAGGAACGGCCTTAGCCTTGGCCTTCGCAGTCACTTTCTTAGCAGCAGCAGTCTTAGGTTTAACGGCTGCTGATTTCTTAGATTTAGAAGCCGCAGTGACCTTTCCCTTCGGCTTGGTAACCACCGCAGTTGCAGATTTCTTCTTGGCCGGTGCAGATGTCGCCGCCGCCGCCTTAGGAGATGATGACTTAGCCGACGCCGACGGAAGTTTAAACGAGGCTTTAACCTTCACAAGCTTCCCAGAAGCAACAAGTCTCTTCAAATTAAGCAGCAACAGCTTTCTGAATGTTGGAGGAAGCTCCTTACGCTTCTCCTCGATAAACTTCTGAATCGCGTATTGGCTAGATCCAGTTCTCTCCTTCAACGTAACAATCGCATCCTTGATCATCTCTTCGTAAGTAGGATGAGATGAAACAGTTTTCTTCTTCGGAGCAGCGGCAACAGTCTTCTTCTCCTTCACTTCCTTAACTTTCTTCGTTTTGCGTCCCTTTGCTGCTGGCTTCTTCTCGACGGCCGCCTCCGTCACCGACGCATCCACAGCTGTGTTTCCGTCGATCGTAGCAGTATTCTCTAACTCCATCTCGGTCATCGTCATCGGAATTTAAGATTAGAAAATTATGAGGAATATGAGGAATATGGTGTTCGAA
>AT1G06790_1
TTTCTCTATACCGGTTTTTTCTATCCGTTTAAATTAATAGAAAGTTCGAATTCTACTTCTTTGATTGTTTCTTTCGATGCATCTGACTTCTGAAATTTAGAACTTTGAAGAATTTGCAGAAATGTTCTATCTTAGCGAGCTCGAAGATTCACTAAGAGTGCCTCTACATCTCCTTAACCTCCCCCTCGAAGATGCCATTAAGTCAGTGCTTCAAAATGTGTTCTTGGACAAGGTTTTGCCAGATTTGGGCCTTTGCGTATCTGTTTACGACATTAAAAACAGTAGAAGGAGGGTTTGTTTTACCCCGTGATGGTGCTGCCACCTATAAGGTAGGTTTTAGAATTGTTGTGTTTCGTCCATTTGTTGGTGAGGTTATAGCTGCAAAGTTCAAAGAATCTGATGCCAGTGGCTTGCGCTGTGAGTACTATATTTTACTAAATTTTCGGGAGAATTCTAAAGTTGTGCGCTGTCCACATCCTGATAGTCTTGTGCGTTGTTACTTATATCTTAGCTTATACTTTGAAACTTATATCTTAGTAGTAACACTTCGATTCTTTGACGATATTTATGTGCGTGCTCCACTTATACCGACATCCAACCGCTGCGAACCTGACCCTTATAATAGGATGCAAATGAGGTGGGTGTGGGAATTTGGAGAACCGAAAGAAGAAAACATTATTGACGATTCCTGTCAGGTTAACTTTTGGTTCCCCAATTTCTTTTAAGCGTAATATTTTGAAAGTGAAATGGCAGATCAAGTTTCGAGTTGAGAGCATCAGCTATCCATCAGTTCCAACTGAGCGAACAGAGGACGCAAAGCCTTTTGCTCCTATGGTGGTCACTGGGAATATAGATGATGATGGTTTGGGTCCTGTTCCGTGGTGGGAGTCTTTTGACCAGATTGATCAAGAAGAGTGAGAGTCTGAGACCGAGTCTACGCATTCCTAATGATAAGATAGTCATGCACCAAACATCAATCCCCAATT
>AT1G06800_1
AAAAAGTAATGATACAAAGTAGAAAGACAAAAAAAATCTGATTAATTACAAAAATCATGATAGATGATGGAGTTGGGTAAGAAGTTGATGTATGTCAGGAGCGTGGTGATCCTCTGCACGGATGCGATCAGGTTGAATCCAACGGCCATCAGTGTGCTTCACCATTCCTTTGTTTGCGTCTTGGCGCCAATAGGGAGGGACCATGAAATGGTCTTTCAAAAAATCAGATGCTTTGTTCACTAACGCTGGATCTCTCCCACTTGATAACACAAATCTTTGTCCTTTCCCATGATACCCGTCAAGGAGATGGAGGAGAGCTTCCAAGTTATGAGCAGTAGAAAGATCAACGGTAGGCTTAAGGAACGGCGAGTTCTGATGATCCAACGGCAGCTTCTCGCCCACGTGGCAGTAACACCACGGCAATCCTCCCGCCAATTTCATAAGCGCGTGTGGCGCACGCTCGTTCAGAAACAGTCCCGGCGATTTGGCCACGACGTCGTGCTCGTTCACCACCCTCAACACCTTCACTCCCAATTCCTCTATCCTCTCCTTGAATCGAATGTTTCCAACGCGCGGTCCTCCGTACGTGAACACCGTCACTGGAACCACCTTCCCTCTCCTGGTTCTGTTTAACCTCATCTCCGCCACGTCGTACGCGCTTAGCACCGCCAATGCACCGCCGAGACTGTGTCCCGTCACGGTGATGCTCAGATCTTCTCCTTCCTCGTCGCCGTGCCTCTCCACCAGCCGCTTCACTTCCGTCAGAACCTGCTCACGCGCCGAGAATTTCGAGAAATTGCATGATGTGTCTTTGTCAGTGTATAGATCCAGAAACCCGGATTCGGCTTTAACGGCCGGGTCGGGGCACCGGATTCCGTTTCCGGATACCGGTTTGAGGAAATCCTTAAGATCCGCTATCCACTCGAGCCGCGTGACGGTTCCTCTCCATGCGATCGCGATATCACGGCGTCCGAGACGGTGGCGCGTGGCTTCTTCGTCGTCGGAAACCGCCACGTATCCCATCCAATTGGCGTTCTTGCTCCACACCTTGGACCATCTAGATTTCGAGAAGAAGTTCGGGAGGTTAATGTTCGACGTCGCGTAGAGATAACGCGCCACCTCGTAGCCGGAATCGACTATCCCGAGCGATTCGAACAGGTGACGGCGCGTGAATCTGCAGCTCCCACAATACCTTGAAAATGGATCGAAATCGAAGGCGTCGTAACAGGCCTGGGCCATTTCCCCGTACCTGATCAGCTCGGATCTCAGAACCGGGTCCATCGGATCCATTAACCCGGCCCAATCATCTTCCCCTTGGATCTTCCGCCACGTGTCTCTCAAACTCTTCGATTCTTTAGCTTCTCTGTCCCGCCGGCGAATATCCTCCGCCGTCGTCATCCCATAGCTTTCTGGCTCGAGCCTTGACGATATAGAAGCGTCCTCGTCGGTTTTTGACATAGCCCTCGCCGGAAAAGTAATACGAGTAGAGTGTGAAGAGTGTGGTTTGAGGGAAAGAGAGTACTGAGTTTTTTGGTTAATAAGATGAGGAAGACGAAGGTAGTGGGAGGGAATGGTCGCCATTGTTGAAAGCTTGATGACTTTCAGAGTCGTAA
>AT1G06820_1
TTTAGCAACTAGTAGGAGGATCGTTGAGACAGTATCTTTTGTATCTAAGAGGAAACATGAAAGATAAATCATATACGTCTTATCTATGTGCAACTCTTCTTGGTCCGTAACCAAAAAAAGCATAAAAAGACAGACCAAAAAGGTTCGGTCTCATCAAATCATCTTGTTCATGGTAAAGCTGCTATCATAGATTTGGGAACATTTCCATTGATCTTGTGATCTCTGTCTCTCTTTTAGTCTAGGCGTTGTAAGTACAACCATCAGTAGAGAGAGTTATGCGAGTGTCCTTAGCCAACCAAGTAAACCAAGAAGGCCAATGTCAAGTACCCGTGATTTCTTCTCAAGCCCAATATCAGCAGCTACCCGATGAGCACACATCACTCCTGAGAATGCCACAGCTATAACTCCCTGACCAGGAAAGCAACTATCCCCCACGCAGTATAGACCATCGATAGCCGTTGTATTGAACGGCATGCCTAATAAACCTTTTGGGGTTCCTCTAGGCATTGGCCCATAAGTTCCCTTATCCCTAGCAAGAAATCGTCTGTGTGTTCTTGGTGTTCCCACCTCCTTAAACGTAATAGATGAACTGAGCCCTGGAAACAGTTTTTTCTCTAGCCTCTGTATTATTCCAGCTGCTACTTCTTCCTTTTTCGCTTCATACTCTTTTGGAGGGAGTCCCTCCCAATCCTCGATGGAAGAAGTTGTAAATATGTGAAGTATATGTCGACCATTTGGAGCCAAAGAGGGATCAAGAATGGTTGGAATGCTGAGGAAGATACTACCATAAGGCTCTTCCAGATTCTTCCAATCGTCCTCAAGCACAAAATGATGGCAATCTGTATCTGGAGGGAGAACCTCTGCTTTAACACCCATGTGGATTGAAAGAAATGATGGAGCCTTGACATAGACTTTCTGGAAATTTTCTTCTTCTTTTGGAAGCTTTTCTCCTTTTAACAGCTTCCCAAACGTATCCCATCTTGTAGCATTTGAAATTATTGTTTTGGCGTAAAATTCTCTTCCATCTGCTAGCCTAACACCGACAGCCTTTCCATCATCAAGTATTATGCTTTTTACATTAGCCTTGTAGAGTATTTCACTGCCCTGATCAACAAGTCCTTCTGCCAAAGACTTGGCAATCCCACCAACGCCACCAACCGGGTAGTTAATTCCTCCATAGTGCCTGTCACATAAAACCATACTTGCATTGATCATTGGCGTCTGCAAAGCATTGACTGTGCTCACGATGAAACACTCTGCATCAATGAAAGACAATAATTGAGGATCCTTTATGTACTTCCGAGCTATAGCCCCAGCATTTTGCGGCAAGTAATAAGCGAGTGTCAAGCATTCAAGCGGCTTCTGAAAGAACTGTCCAAAAAGATAGATAGGCTCTTCTAGTGACTTTAGTTCCAGGGAGTTCAATGAGTTGAAGATCTTCCAGCAGTCGCCATAGAATCCGAGGATCCCTTCTTTTTCGTGGGGAAACTTGCTCGTAAGTTCAGCGATGAAATCATCGTATTCTCTATGAATCCGAACAGAAAGATTATTGGGAAGATGGAAATGGACAGTGGTAGGATCAGGTATAACTTCCATCTTACGACCAACTGCCTTCAACGCCTGAGTTATCAAATTTAGGTTCCCCTTATCGCTGAAACCAAACATCACAGAAGACCCAACATCAAATGTATATCCATCTCTTTCGTAATAACCAGAGCTCCCACCAGGAATCAAATACTTCTCCAGAATTAAAACCCTAGCTTGTTTAACAGCTAGCTGAGTCGCCGCAACCAATCCTCCAATCCCAGAGCCGATGACAATGGCGTCGTACACACTCTCTCCTCCACTTCTTTCATCTCTCTTCGTCCCTTCTACTGTACCAACCGCACTTGAAGAAACAGATTTCATTGTAACCTTAGGTTGCTTCTTCTTCCGATTCTCTAAAACTCGACCATGAAACCCTAAATTCGAAGTACCCAGCTTGTAATACGCGAAATTCGAGGTCTTCAACGCGGAGAACAAGGAACTACGATGACCACCGTTTACGGGATTTTGAAAATACAAATTCATGCTGCTAAGTTCGTTGTCTTCACTGGATTGTAAACTTGGATATTCCCAAAACCAATCAATTCATGAGAGGACTATAAAGCAAAAATCAAATCACCAGCATCATCAGCTAGATTAGGCAAAGGGGTTTATCCAAATT
>AT1G06830_1
GTTTAACATAGATATGGCTTCACTAAGGGAACAAGCGAGCTGCTTAGGTGCATCGACATTACTTCGTTGGTCGAACCAACGAGCTTGCCACCAATGAAGACGGCTGGGACAGGCTTTGAACACCCTAGCCTCATTAGTGCCTTCTCGATCTCTCGGCATTCGGGGTCCTTATCGATCTCGTGGATCTTAGGGTTAACCCCAAGATCTTGGAAGAGAACTTGGACCGTGTAGGACAAACAACACGAGCTCTTGCTGAAAATAACCACCCCTTTTTCGGACGACATTCTCATAACTTTGTCCATTTTCTCGAATAAGGTGAAGAAG
>AT1G07010_1
GATATACTATCTGTAAAACTAAAAGTAACACTAACCAGTATTTTGCTATACAAACCCTTGACTTGATGATTATAGTATGTTTCTGATGATTCACATACATATATATACATACATAGAGTTCAAAGTCTGGCCTCATTCAACTGCATCTGTCTCTCATCTAAGTCTGGTCTTAAACTTCTGCTGCCCTGTTTTTTGTTCATCATGAGAAATATGGCTATAAGTTTGAATCTTGAACATGAGAGTCTGTTTCTTGTCTTTCAAAGCTTTTTAAATGTAATCTGCAACTTGAAGTTCATGAAGTGTGTCCCTGTTGCTCCGTATGACTCTAGCTTTGTCCCCTCTTATCTCCAGAACCTCTGGTCTAGAGTCAAGAACACCACTGGACATTCCCACATCAACTCTCCATATGCCACAACCATATTCACAGTTCACGCCCGATAACTGGGGAGTATGCCCGACCACCATTGCCTTGGCACCGACAGCTTCAAGAGTGTCCCGGAGAATTTTACTTACCTGCTCAATTTGATAGTCTGCCAGCTCAGAAGTCTCTCTTGAGTAGAGTCGGCTCCAGACCACACTGTCATATCCACGAGTCGCAATGAAAGGCATCTGAGGACTGTCTTCATAGTTAGTAGCGCTTCTCATCCAAGTAGAGACTTCTCTATTTATCCTCTCTACGCCATATGCAACATGGTGAGGAAGGAGACCACCGTGACAGAAGACCCAGTTATTAATGCGCAGAACAACTCCGTGACGCGCCAATTCACATGCTAATCGACCACCTGGTCTGAAAAGGACCGACCTTGCAATCACTCCCTTTTGCCTCTTTACTACATTCCATTGATCCCAATAGGTTTGAGAACTTCTCCTATCTTCTTTCCACTGTCTTGACTCAAAAATCCAATTAGTAAACGCTTTGTCCCAGTCTTGTGCATAGTCCTCCAAGTAGTCAAGAAAATCTGTACATTCATCAAATGCTCTCGCATCTACGTATCTGAAATCCCCTTCAACATTCATCGTCTCGTGGTTCCCATTAACCTGGAAAACAGCTCCACCATTAACCTTGGCCTGATCATCAAGTGACCTTAGTAAAGAAAGTATTGCAATTTCATCATCACCACGATCCAGTATATCTCCTACCTGAACTAGTACAGTGTCTTGGCCGATCCACTGGTCTCGTCCGTCGGAGCTCAAGACGCCAGCCATCTGAAGCGCGTCTCTAGCTTTACCCAGATCGCCGTGAAGGTCTCCAACTGCAATGATACGGCGAGCAGGAGCAGAGACGAAAGTGGGTGGATCTCCATTGATAGCAATCGGCTTCAGAGCCACTTCGTTACAATTGGAAGTGCTCAACAAAGAGGAAGAAGAAGAAGGTTCTATAAGTTTCTGGGGATGAGAAGGAGGAAGCGGGAGTAAGGAATTGAGGTGAAGGGAAGCCATTGGTGGTGGAGAAGCAATGATCCACCAGAGCTTTGATGAAATCACTTAACATTTGTGT
>AT1G07050_1
AAAAAAAAAAGAGAGAGAGAAAGATAAGAGTTTTATGGATACACAAAGGTTGCCGAAGAAAGAAGAAGAAGAAGATCATCAACCTTCTTCAACCTTCGAGTCTATTAATGCTCTCTCTCAAGACCATTCTATAGATGATTTCGACAGCATATTCGAGATCACCATTGACAATTTAAGCTGCTCTCACGAACTCACATGGGATTTCTGGGGAGAAGACGAAGATGAAGATATAGGGAAAGAAGAAAAAAGCTTGAGTACTGATCAAGAAGGCTCAAGTTTCGGGTTTTGGGACAATAAGCCTACGGATTATGAAGACAAAGAGTTGGGTCTGAAGCTGAATCTGAACCATCAAGAAGTTATCGATGCTTGGTCTGATCACCAGAAACCTCTGTGGACAGATACTTCAGCTCCGGCCAATTCCTTTTATAGGGGAGAAGTTCCAGTGATAGAGGAAGAGAGAAACGTGAGAAGAGAAGCAAGTGTGTTAAGGTACAAAGAGAAAAGACAGAGTAGACTCTTCTCTAAGAAGATAAGGTATCAAGTCCGAAAACTCAACGCTGATAAACGACCTCGTTTTAAGGGTCGGTTCGTGAAACGGGAGGCTTAGAAAGAGAAAAAAATATCTGGAAGAAAAATATCTCCAACCTTGGTTGTGTCTTTATTTCTGTTATTATTATTTGTAGTTTTGAGGTATCATTATC
>AT1G07070_1
CCGGACGATTCGACAAAAATGGTGAAAGGACGCCAAGGAGAACGTGTCAGACTCTATGTCAGGGGAACCATACTTGGCTACAAAAGGTCGAAGTCGAACCAATACCCAAACACGTCCCTAATCCAAGTCGAAGGAGTTAACACCACGGAGGAAGTGGCATGGTACAAAGGGAAACGAATGGCTTTCATCTACAAAGCCAAGACCAAGAAGAACGGTAGTCACCACCGATGCATTTGGGGGAAAGTCACAAGGCCTCATGGCAACAGCGGCGTTGTTCGAGCCAAATTCACATCAAACTTGCCTCCTAAATCAATGGGAGCTCGAGTTCGAGTGTTTATGTATCCGAGTAACATCTAAAGCTTTGTGTACTCATGAACTGGATTTTTGTCTGCAAGTCTCTATTAATGGACCTTTATTATTTGA
>AT1G07180_1
CTGGCACGTAGGTTTTTCTCTTACGTATACAGTGAAATACAGCACCAAAGGCGGCTCGTAGAAGAGTTGTTCGATTCTCCAAAAACTTAAGCTAGGCACAATAATAGCATTATTGTTTGCCGATTCGAGAACTAAAGAATCATGTTTTGGATCAAAAACCTTGTAAGAATCTCGCCGACCACTTCGTCGGTCGGAAACGTATTCAAAAATCCTGAATCCTTCACTCTCTCGTCCCGTTTCTGCACCGCTCTGCAAAAGCAACAAGAGAGCGAGACGGTTCAAGCAAGGGAGGTAGTTAATGGATTGAAGCCACATCCTTACGACGGTTTGGCTCCGACTAAAGAAGGAGAGAAGCCGAGGGTCCTGGTTCTCGGGTCGGGTTGGGCGGGTTGTCGGCTTATGAAAGGGATCGATACGAGCATTTACGACGTCGTTTGCGTCTCTCCTAGGAACCACATGGTCTTCACTCCTCTATTGGCTTCTACTTGCGTCGGTACGCTCGAGTTTAGGTCCGTTGCTGAGGCAATCTCTCGTATCCAACCGGCGATTTCACGAGAACCCGGTTCTTACTACTTCCTCGCTAATTGCTCCAAACTTGACGCTGATAAACATGAGGTGCATTGTGAGACTGTAACTGAGGGATCTAGCACATTGAAGCCATGGAAGTTCAAGATCGCGTACGACAAACTGGTACTAGCTTGCGGTGCAGAAGCATCCACATTTGGAATTAATGGCGTCTTAGAAAACGCCATATTCCTCCGTGAGGTTCACCACGCTCAGGAAATCCGCAGGAAGCTTCTTCTTAACCTCATGCTCTCTGATGTTCCAGGCATATCTGAAGAAGAGAAGAAGAGGTTGTTGCATTGTGTTGTGGTTGGAGGTGGGCCAACTGGTGTCGAGTTTAGTGGTGAATTGAGTGATTTCATCATGAAAGATGTTCGTCAGAGATATGCTCATGTGAAAGACGACATTCGTGTTACTTTGATCGAGGCAAGGGATATACTTTCTTCGTTCGACGATCGGCTTAGGCACTATGCAATCAAGCAGTTAGACAAGTCTGGAGTGAAGCTTGTGCGTGGGATTGTGAAAGAAGTGAAGCCTCAGAAGCTAATCCTTGACGATGGAACCGAAGTTCCTTACGGTCTCTTAGTCTGGTCTACTGGTGTTGGTCCATCTTCATTTGTTCGGTCTCTTGATCTTCCAAAAGATCCAGGTGGAAGGATTGGAATTGATGAATGGATGCGTGTACCTTCTGTACAAGACGTGTTTGCGATTGGTGACTGTAGCGGTTATCTCGATAGCACAGGAAAATCAACACTTCCTGCTCTTGCACAGGTGGCTGAGAGAGAAGGCAAATACTTGGCGAATCTGTTGAACGTGATGGGAAAAGCTGGAGGAGGAAGAGCCAAGAGTGGAAAGGAAATGGAACTTGGAGAACCATTTGTGTATAAGCATTTGGGAAGCATGGCTACTATTGGGAGATACAAAGCTCTGGTTGATCTCCGTGAGAGTAAGGAAGGAAAAGGAATATCAATGGCGGGTTTTGTAAGCTGGTTCATATGGAGGTCTGCGTATCTGACTCGAGTCGTTAGCTGGAGAAACCGTTTCTATGTCGCTATCAATTGGCTCACCACTTTTGTCTTTGGTCGTGACATTACCCGAATCTGATCCAACTCTCCTCTACTTTGCTACCTACTTATTATCTCTGTCTTTCCCTCCTCCACTTTATAATCCCTAATACGGAAATCACTTAAACGATGTCGTTTTTCTGGAACAAGTCAATGAGGTCAATTCAGCATTTTAGAAAAACATGGGTACTGACTTTTGACCTTGAGTTGAATGTTCTGGTTTGACTGATGTGAATGCCG
>AT1G07210_1
CGACCCTCCTTCTCTGTATCAGCCAAAACCTCAGATCGGAAAAATTCGAAAAACCCTAAGTCGCGGAAGATGAGAATGGCCCGTTTCGCTATTCGTTCTGTTAACGATGTAACTCTCCTTCGACCATTTCGTCCCACCTTGTCTAGAAGCCTCTCGACCAACGCAAACGAAGATCCAAGCCAGAATCGATCTTCTTTTGACTCGTCGGACAATTTCGATTCGTTGTTTGGTGATTATACTGGCAACGATGAGAAAAGCAGTGGTTTCTTCCAGCATCTCGGTAAGGCGGAGAGAGATAAGCGCGATTTCAGTGGCTACAATAGATCAGGCGGGTCGAGATTCTCTGCTGGTGGTTCTATGAATAGAGACGAGAGCTTCGATCCTTCATCTGATGGCGTTGATGGGAAATTAAAAGAAGCTGCACTGCTTTACAATATGGACCAAGGAGATGGCTTGAAGGAGTACTCGTTTAGGCCCGATTTCAACAATAGGGGCGGTAACAACTTCGCTAGGATGCAAAAACAGTTGCAAAATCCTAGACAAAATAATAACAAGTCTGAGGTAACTACTGAGGAAGTTCTGAAGAATGCTGATTTCAGGAATGTTAGGTTTCTGGCAAAGTTCATCACCGAAGCTGGGATCATCATTAAGAGGAAGCAGACTGGCATTAGCGCCAAGGCACAAAGGAAGATTGCTAGAGAGATCAAAACAGCCCGTGCATTTGGGCTGATGCCTTTCACTACAATGGGTACCAAAGCATTTCAGTTTGGGAAAACCATGGAGAACAGAGACCAAGATTTCGAGTATGAAGTGCTTGATGATGATGATGAGTTTGACGAGGGAAATGCTTGAATCCGAAGGATTGGATCG
>AT1G07230_1
CGACAATCATCGCAATTGTACTACATTACGTTACCATATTCTTTGATCCATTACATGCTAAGTATATACTTTTTCCACATCATATATGTATTTAAGTAAAGTGGGTACATGAGAAGGCCACATACATTTACATATAATCCATTTCTTTAATTACAGATTTCAGTAATTTCCAATATACTTGTTGGTCCCTTCACTGGGACTGGTCCTGGTCGTCAGAGACGGCCTCATAGTGACTATAGTGTTTTCGTCTGCTCCTGCTTCCAGTGCAGCCATCCCTGCTTCCAGAAACTTTTGAACAGCGTCCTCTGCGTACTTGTTGCCTTCACTTACTGTCATGTTCTTCCCAATGTCTGGATATGAGTTTAGAAGATGGTCTCCGATGAGTTGGGAAGCGAGTTGGATCAGCTCCACCTGGAATTCTGAGAGCTTTGAGTCTTCTCTTGCTCCCCATGGCCTCAGCGATCGTTTCACTTCCGGTAGTTTCTCTGGACAGTCTTGGCGAGGAGAATCTCGGATACGGAAGTACTTCTCAAATGTACCAGCCCATGCATCTCTCTTAGTGAGGAAGTGCGACTTTAGGTTGAAGAGTTTCTTCACGGTTGCGGGTATAGAAGAATGCTCATACTGTGAATGTGGTGTTGGACCATCAGGTTCATGTATCACAGTGCCCTTCTCGATCCAGGGAGAGATCAGAAAGGTAGGGACCCGAACGCCCAATCGATCAAACCCGAAATAAAACGGGTCAGGTCCAATGATTCCATCAGGGTTAGGCACACTTTTAACCGGCGTCGGAACATGGTCATAAAACCCACCATGTTCGTCATAAGTAATGAGCAAAGCCATCTCTTTCCACTGTGGACTACTCCGTAACGTCTCATAAACTTCCTTAACAAACCGTTGACCCGCCGCCACATCATGCGACGGGTGATCATCGTTAGCCGGAAAAAGATCGACATCGAAATATCTCTGTTCCACAACGGAATAATTCGGAAGCTTCCCAAGCTTCGCATGGAGCTTGAATTTAAGCGCATAGCTATGAAACTTCACCAAATGCTTAAGCCTACGAAGGGATTTGAAGAAGAACGTAGCAGGAATGTTTTGGTAATAAATCCCAAAACTGAGTCCGTTCTCTTCTAACGAATCAAAGATCGTTTTTTGAGGAAACCCTCTAACGAGATCTTTCTTCACGTTGCTTGAGCAACCATGGGAAGTAGCTGAGTGAACATAGAATCGATTCGGTTGAGTTGAGGTCGGTACTGATGCGAACCACCGATCGAAAACTCCGAACTCGTTCGCTAACTCAGTGTAAACAGGTAGAACTTCGGGTTTGAATCCACTCATCACGTTTTTAGCCATTCCAGGCTCCATACTCTCAGATTGCTGTGCGAATCCGTTCATTTTAGGATCACCAGATGTGTCGTTCGACCCGAATATCTGTTCGCGGATCGCTTGGAATGAATGACCCGGATCCATGTCTACGAAGACAGCGTCGTCGGAGACGAAAATCTTCTTGGAGTTTGGATCGGAGACGTTGAGGGGGTTTGATTGTTTACCCGTTAATCCGTCGATTTCGGGTCGGGTCGATTTGAGCCAACCGAGGATGTGATCGAAGGAGCGATTCTCCATGACTACAACGACTATGGTCTTGATTGGTCCTTCGATTTTGTGGGGTTTTCGTAAATTATTGAAATCGAGAGATTGAGATGAAATTAGTAAGTAGCAGAAGAGAATAAGAGTGGCAGATACTCGTCGGAAAGCCATGTTCCCGGTGACCTCGGACCCGGGAAAACGCCGATGCCCGGTGGAGATTAGTAAAATTCGGCGGAGTTTTCTAGGGTTTATGAAAGAAACTGTGTTGAGAGAGTAG
>AT1G07240_1
TTCAACTTGAGCACAAATGGCCTTTTTTTTCTTTTTGACATCGACAAATGGCGTTTATTAACATTTAGATTAAGTGCATGATAAAGTGATCACATTGTTTATTTATTAAAGATTACACAACTTTGGCTCCGACAGAGAATAATCAAAAGTGATCCCCCAGAATATCATTGATAAAATTCCCGGTGGCCGCCGTAGAAGATCCACCGTCACCAACAGCTTTCCTCGCCAGTGCCGATATCTCTTTAACCTTCTTCCTTATAGGGTTATCACCATCCAACAACGATCGGACGGCTGTGGTGATTTCATCGGCCGATACAATCTCCAATGTGACCCTATCACCATCCGCCACGTAATCAAGCCTTATCTCCACGGCTAAGCCCAGCTCCTTCACCATCTCGAAAGCGTTCAGCTGTTGCTCCGCATACATCGGCCACGTGGCAATTGGTACGCCGTACCATAGACTCTCCTGTACAGAATTCCACCCACAATGAGAAACGAATCCACCTGTTGCCTTGTGGGCCAAGATATCCACTTGTGGGGCCCAGCTGCACACAATTCCACGGCTCCTTGTTCGGTCGATGAATCCTTCTGGAAGCAGCTCGTGAGGATCGCCGTCTCCCGCAATGTTCGTACGGATCGCCCAAATGAATCTGAACTCGACTAGCTCGAGCGCGTGAGCTATCTCTGTGATTTGAGGTGCAGGGAAGACTCCCATGCTTCCGAAGCACAGGAACAAAACCGACGAGTCCGGTTGCTCGTCCAGCCACTTCATCATCTCTTCGTACTGGGATGAAGCTAGACCCGGATTTGTACGGCCCGTTAAGTTGAGAACCGGCCCAACAGGATACACGCGAGGGTAATCTCGTCCCCGAGGAAAATGTTCAGCAGCATAAGGCTCGACCTCAGTGAACGAATTTACTAAAATACCCTTGGCTTCGCGTAATCGCTCGCCAATTTTGACCAGAGATCCGTAAGAGAGTTTGTCGAACACACCAGCCGGCAGAACCTTAGCGGGAACACGGTTCATGAACGCCAGAATCGGCAATTCTTTCTCGCCGGAGCTCTCATCAAACTCCGACGGAATTAAACGATGTCGTTCCGGGAGATACTGTAAAAACCCCAAGAAACCGAAGTTGGAAGTCATGAAGATATACGAAGGAAGGTTTACCTCACGGCCGATTTTGATCAAACCGACGCAAAAGAAATCAAGAATCAATCCGGCGACATAACCTCCGGAAGATGATGAGACTAAATCTCGGATGGTTTTTCTGAGCGAAGGTACGTTTTTATCGACGAAATCGAGGATGTAAGTCTCGGAGGAAGTGTCGAGAAGCTTAATAGGAGGTGGATCGTGGATCTCCGGGAGGCTGATGAGTCGGATTTGAGGCTCGGAGGCTGTGAGCGATGCAAGAGAAGCGTCGGCGTGAGGGGCGTAAGGGAGATTCATGGAGAGGATTGTAATCATGGAAATCCGACGGTCCAGATTGAGCAGACGCTTTCCGAACTCGATCGTCGACAAAAGGTGGCCTGTCTCCGGGAGAGGAATGAATATTAGCTCTGCTTTCTTCATTTCTTTACTTTTCTTTGTGGTTTTTCTATTGAAGAAGATGAACACACACAACAGAGTATTTTTCTTTCTGCTATGAGTGGATGGTATGGTGGTAGACTGGAAGTGGAGTCCGATGTGATAAAGTAGAAAATAAACAAGAAAATAGATTACAATATTAGGCAGATCGGAAGAGCACACGTCTGAACT
>AT1G07250_1
CTTGTTTGTTGTGTTTGTCGTGCTTCTCACTTTCTCTTTAAAACAAACAAATCTCAACCCGAAGAACGAAAGAGAGAGATGGTGAAGAAAAAAGAGCTGATCTTCATTCCAGTTCCATCCACAGGTCACCTTCTCGTCCATATTGAATTCGCCAAGCGTCTCATCAATCTAGACCATCGGATCCACACCATCACCATCCTCAACTTGTCTTCACCCTCTTCTCCTCACGCCTCTGTCTTCGCCAGATCTCTCATCGCTTCACAGCCCAAAATCCGCCTCCACGATCTTCCCTCTCTCCACGATCCTCCTCCATTCGATCTCTACCAAAGAGCTCCTGAAGCTTACATAGTACAGCTCATCAAGAAAACTACTCCTCTGATAAAAGACGCCGTCTCTAGCATCATCGCGTCGCGCCGTCAAGGCTCAGATTCGGTTCGAGTCGCCGGTTTGATTCTCGATTTCTTTTGCAACTCGTTGATAAATGATGTTGGCAACGATCTTAATCTCCCTTCTTACATTTACCTCACGTGTAACGCTAGATACTTGAGTATGATGAAATATCTTCCAGATCGGCATCAGAAAATCGCATCTGAGTTCGATTTGAGCTCCGGCGATGAGGAATTGACGGTTCCCGGATTTGTTAACGCTATTCCCGCGAAATTTATGCCGCCTGGTTTGTTTAATCGAGAAGCTTACGAGGCTTACATCGAGCTAGCGCCGAGATTCGCCGATGCGAAGGGTATTTTGGTAAATTCCTTCTCCGAGCTTGAGCCGCACCCGTTTGACTACTTCTCTCAGCAGAAGAGCTTCCCTCCGGTTTACCCGGTCGGACCGATTCTAAGCTTGAAGGATCGAGCGAGTCCGAAAGAGGAATCGGTAGATCGGGATCAGATCGTGCGATGGCTCGATGATCAGCCAGAGTTATCGGTGGTGTTTCTCTGCTTTGGGAGCAGACGAAGCGTTGATGAGCCACAAGTGAAGGAGATAGCTCGAGCGTTGGAACTCGTCGGCGTCAGATTTCTATGGTCAATTCGAACAAGCAGCGCCGCGGAGACGAATCCTAACGATCTGTTGCCGGAGGGGTTCATAGGCCGAGTGGCGGGCCTTGGTTTGGTATGTGGTTGGGCTCCACAAGTGGAAGTGTTGGCCCATAAAGCAATAGGTGGATTCGTGTCTCACTGTGGTTGGAACTCCACGCTTGAGAGCTTATGGTTCGGCATTCCTATCTCCACGTGGCCAATGTACGCAGAGCAACAGCTGAACGCGTTCACGCTGGTGAAGGAGCTCGGGCTTGCGGTGGATCTCCGAATGGATTACGTGTCGGGTCGTGGGGATTTGGTTACTTGTGATGAGATAACGAGAGCCGTCCGATCATTGATGGACGGTGGAGATGAGAAGAGGAAAAAGGTTAAGGAGATGGCTGATGCGGCGAGGAAGGCTTTGATGGACGGAGGATCGTCGTCTTTGGCGACGGCTCGATTCATTGGAGAATTGTTGGACGATGATTCGTGCTAATGCAAGGGTGAGTGCACACGCGCAGTTATTTATCTCTGAACTGAACCTAGAGAACATAATTAAACTGTGTACGTTTATTTTCACTAATTAAACTTATATGTAAAATGAAATATTGTGCTCTAATAGGCAAAAACTATGGCAGTCTTTATGGTATCTTTAACTCTATGATTATGGATTAATCGAATATTCAAGTTGATA
>AT1G07310_1
ATACAGATATCGATATTCAAGCGCACGTTAGCTAAGACCAACGCGAACACCACCGTAACGCCTTAAAACGCACCGTTTTCATGGCCTCGTCGGAGCCACTCGACCTGGTCGTCACCGTCGTGTCAGCCAAGCACCTGAAGAATGTCAACTGGCGTAACGGTGATCTGAAACCCTACGTTGTTCTGTACATTGACCAAGACCACCGTCTCTCCACCCGCTCCGACGATTCCGCCTCCATCAAACCGGTGTGGAACGAGCGGATCACTCTCCCTATCACCCGATCCGTCCACGAATCGGTTCTCAACATCGAGATTTTTCATTCCAGTTCTTCGGATCTGGGGAAAACCCTCGTCGGATCGGTTAGGTTTCCTCTGGCTCGTTTGGTTGACTCAGACGGAACGATGATTCCGGAGTTGATCAATTCGCTTGAGCTGGTCCGTCCATCGGGTCGGCCACAGGGGAAGATGCGCCTGAAGCTCGCGATCAAAGAGAGACCAATCCCTCCACCACAGCAGCATCCTCCTCCTCCTCCGCCGCCGCGTCCTCAATCCCAACCACAAGATTACTACTCTGCCCCTCAAAACAACCATTATTACTCCCCTACCCCTCCTCCACCTCCAGCTCCGATTACCGCTCCGTCTCCTCAGCGTGACTACAGAGACTTTTCACCGTCACCGTCTCCTTATCCGTTCACTGATCACTACTATTCCGGGTATTATTATCCGCCTCCTCCTCCACGTTCAATGTACGATCGTTCCTCCAATTACGGTCTGCCAAGTGGCCCATCTGCTCCCGTCGATGCCTTCTCATCGATTGATCACAAGCAGCCTCCTTTAGCCCCTCCTCGGTTTTCTAACTACGCTCCACCGCCGAATGGGCCATCAGCTCCCGTCGATACCTTTCCTGTTAACGAGTACAAGCCACAGGCTCCTCCTGTGGGCTCGCGATTGTCTAGCTACGGAGTGCCTAGTGGCCCATCGGCGCCAGTCGATTACTCTCCTTATGATCACAGGCAGCAGTTGCAGAAGACGATGGGTGGATTGAGCTTGGAGGAAGAGAGAGCTGCTGCAGAGAGGTCTGAGAGCGATTTCGGAGCAAGGCCTAGCTACAGCTACGGTCGTGATTATCGCCGTGAATGTTAAAAGAGGATATGAAAAAGTTGTGGAATTTCATAAGTGTGTGGCGTTTATAAGGCTTTACTATCATCAGATTTACCATCCATGTTGGTGTTT
>AT1G07320_1
GAAAACTCTAAAATTAAATGCACATTTCTCTTGTTATACCACAAAAAGGAAAGAGAAGACCTCATCAAGAAGAGTAAAAAGATGTACTGAAGATTAATCTCATAAGCCACACTTGAAGCAATCTGGAACTACGGTGCTACTCATTCTTCAGCTTCCTCTGACCCTTCCGTGTCATCTTCATCCTCCTCGTCCAACGCATCAACACCGTACCTCGCATTCAGAAACTCAACCGCCGCAGGAGTCAGCACAAGCTTATCAGAATTCAAAATGTCAAACAGATTCAACGTCCTCGGCGTCAACATCCTCAACGTTCCAATGTTCCTACTCGATTTCGCCACATTCTCATCCACATCAATCATCAAAAACATAGCTTTCTCCTTTGGATCCAATCCCCACCTCTTCATCGCAGCTAAGAAATCTTTCGTCTTCGGCTTCTCAAACTTCTCCCCAAATTCCTCCACCACTATCGCACCACCTTCCGCCGACGCCGCACTCGAAATCGCCGTCGATATCGCCAGCTTCTTCTCCTTCCTATTGATTTTAATTGACCAATCCTTAGGTCTCGGCCCAAACACCACACCTCCACCGGGACGTAACGGTGTTCTCTGAGATCCACGCCTCGCGTTACCAGTTTTCTTCTGCGCGTAAGGTTTAATTCCACCACCACGAACTTCACCGCGAGTCAGCGTCGACGCCGTCCCTCGCCGCTTGTTCTGCAGGTCCGTCACGATGGCTCGGTGAACAACGGCACGCGCGGTATCTTCCGGCGCCGTTTTGAGGTCCAGATACGTCTCTCCAACCTTCTCTCCTTCGAATGAGATGATTGGTAGAGTCGCTAGCTGGGAAGCGACAGAGAGAGGCTTCGATACTCTGCCGAAGCCGAATTTCGAAACGGAAATGTAGGTTTTAGGGATTTGGTGAGAGGAAGACAGAAACAGAGAAGATGAGAAGAAAGATAGAGAATTTGGCGCTGTTGCAAAGGAAGCCATTGTTTTTC
>AT1G07380_1
AGACTCTTTCTCTTTCGCCTCACTCATCTCTCTCTCTCTTGCTCGCATCATAGTCCTTTCTTCTTCCATCTGGCTTATCTCTCCCGTTTCTTTTAGAAGAGTCCCGTACTGAGATCAGGTAATGTGAACTAATTGTGAAACTTCACCATGATGGAGCTATCCCTAGTCAGATTATGGAGCACTTGTTTTCCTAGTTTCTTCTACATATCGACAGTGCTTTTGCTGCTCACCAGCGTAGGAGTCTACTCTAACTCTGAATATTTGATTGGACTGGGAAGCTATGACATAACTGGCCCGGCGGCTGATATTAATATGATGGGTTATGCTAACATGGAGCAAGTAGCATCTGGTATTCACTTCAGGCTCCGGGCTCGGACATTCATTGTCTCTGAGCCCGAAGGGAAGCGGGTTGTGTTTGTTAACCTTGACGCCTGTATGGCTTCACAAATTGTAACACTAAAAGTGATTGAGAGACTCAAGGCAAGATATGGGGACCTATATACAGAAAAGAATGTTGGCATTAGTGGTATTCACACCCATGCCGGTCCAGGGGGGTATCTTCAGTATGTGGTGTATATCGTAACATCACTTGGATTTGTTCGTCAGTCATTTGATGCCCTTGTGGATGGAATTGAGAACAGTATCATACAAGCTCATGAAAATCTCCGTCCTGGATCAATTTTTCTCAATAATGGTGAACTCTTGGATGCTGGTGTTAACCGCAGTCCAAGTGCATATCTTAATAATCCTTCAGAAGAAAGAAGAAAACACAAGTATGATGTTGATAAAGAAATGACTCTCTTAAAGTTTGTGGATGATCAATGGGGTCCAGTAGGTAGTTTCAATTGGTTTCCTACCCATGGGACTTCCATGAGTCGTACAAACTCTTTAATCAGTGGGGACAACAAGGGAGCTGCAGCACGATTTATGGAGGATTGGTTTGAACAGAATACTGCTGAAAGATCCTACTCCGAAGAGTTTATTTCAGATGAGATACCTAGAAGAGTTTCAAGCATAATCGAGAATCATCAGGACAGCCATCACGAGTTGCTAGAGCTTGCATCTTACTTTGAGTCACAACCTGGTAGGCCTGCAACTAGAATTTCAAGTTCTGCAAGACGGGTGAGGAGTGCTCTGAGGAAGGCGGACATGCCTGGCTTTGTTTCTGCTTTCTGTCAAACGAACTGTGGTGATGTTAGCCCAAATGTGCTTGGAGCCTTTTGCCTAGACACTGGTCTTCCTTGTGATTTCAATCACAGTACATGTGGTGGGAGAAATGAGATGTGCTATGGGCGTGGACCAGGCTATCCTGATGAATTTGAGAGTACACGTATAATTGGTGAGAGACAATTCAAGATGGCTTTGGATCTTTTCAACAGAGCATCTGAACAGCTACAAGGAAAGGTTGATTACCGCCATGTTTATGTTGACTTTTCACAGCTCAATGTGACACTTCCTAAAAAATATGGGAAATCAGAAGTTGTAAAAACATGTCCTGCGGCAATGGGCTTCGCTTTTGCTGCTGGAACCACAGATGGACCAGGAGCATTTGATTTTACACAAGGAGATGATAAGGGGAACCCTTTCTGGAGATTGGTGAGAAACGTTCTTAAAACACCGGACAAGAAACAAATCGATTGTCACTACCCAAAACCCATCTTGCTTGACACTGGAGAAATGACAAAGCCGTTTGACTGGGCTCCGTCAATTCTTTCATTGCAAATTCTACGTATTGGACAACTTTTCATTCTCAGTGTTCCTGGAGAATTTACAACTATGGCTGGAAGGCGTCTCCGCGATGCAGTGAAGACACAGCTTAAAAGCAGTGGTATTAAAGAATTGAGCGGTGAGATTCACGTCGTGATAACTGGGTTGGCTAATGGTTACTCACAATATGTGACTACCTTTGAGGAGTACCAAGTGCAAAGATACGAGGGCGCATCTACGTTATATGGCCCACACACCCTCAGTGGCTACATTCAAGAGTTCAAGAAACTCTCCAAATCTCTCGTCCTTGATATGCCTGTTCAACCGGGGCCTCAACCACCGGATCTCCTTGACAAGCAACTAAGTTTCCTCACACCAGTCATGATGGACACGACTCCTGCCGGAGACAGTTTCGGGGATGTAATTTCGGATGTTCCTAAAAATTTGTCTTTGACGAGGGGAAACGACCAGGTGACTGTTGTATTCTGGTCAGCTTGCCCTAGAAACGATCTACTGACAGAAGGGACGTTTGCTCTAGTGGAGAGACTAGAGCAGAAGGACAAGACTTGGACCCCAGTTTATGACGACGATGATCTATGTCTAAGGTTCAAGTGGTCAAGGCCTAAAAAGCTGAGCTCCCAGAGTCAGGCCACTGTGGAATGGAGAATTCCCGAGTCTACATCACCAGGTGTTTACAGGATCACCCATTTTGGTGCTGCAAAGAAGCTCTTTGGGTCAGTCCACCATTTCACAGGCTCTTCTAGTGCTTTCGTTGTAACATAAACGAGTAAAAACCAAAGTAGATGTAGTCAAGTTGTATTATACTTGGTTTACCTGATGCACTGTCTTGTGCACTTACATATACGACACAAATGTATTGAATGGTGTCAAAGAACTCATGTTGAGAAGTCTAATGGAATAGATCGGAAGAGCGTCGTGTAG
>AT1G07400_1
AATGTCGCTGATTCCAAGCTTCTTCGGCAACAGGCAAAGCAACAACATCTTCGATCCGTTCTCACTCGACGTTTGGGATCCGTTCAAGGATCTGCCATTCCCGTCGTCGCTCCCGAGAGAAACATCGGCGTTAGCGAACGCACGTGTGGACTGGCGAGAGACGCCGGTGGCGCACGTGTTTAAGGCGGATCTGCCGGGGATGAAGAAAGAGGAGGTTAAAGTGGAGGTAGAGGACGACAGTGTGCTCAAGATCAGTGGAGAGAGACACGTGGAGGAAGAGGAGAAGCAGGACACGTGGCATCGGGTGGAGAGGTCGAGCGGGCAATTCTCGAGGAAGTTTAGGCTGCCGGAAAATGTGAAGATGGATCAAGTGAAGGCTTCCATGGAGAACGGAGTTCTGACTGTGACTGTGCCTAAGGTGGAGACGAAGAAGGCCCAAGTTAAGTCCATTGACATCTCTGGCGGAGCCAATTTAGCTTGAATTTTCTATCTGTAATCCTGACTATGTGCGTGTTTCTGAAAGACAAAAATCGTAATTCGCATCACAGTTTGTTGGTTGTACAAATTGGCG
>AT1G07430_1
CAAAAACACTATTCGACTCTTCTTTTTGTTTTTTTGAAAAATAAATAAAAATCGGAGAGACATTTTTCATTCTTCATCGGAAATTAATTGACGATCAACGGAAGAAAGTTAGTGGAGGCGATCGAGTTATGGCGGATATTTGTTACGAGGACGAAACGTCAGCTTGTGAATCGAGACCGTCGTGGTCTAGCCGGAAGTGGAGGATCGGTGTCCAGCGATTCAGGATGTCTCCGGCGGAGCTAAATCGGACGGCGGAGACGACGGAGGATAAGTCGGAGGGGATTTATAATAAGCGTAATAAACAGGAAGAGTTCGATTTTATGAATTGTGCATCACCTTCTCGAAGCTCTCGTGAGAGTTGTTCAGAAGCGGAAGAGAAGAATGTATTACTTGAAGACGGTAACGTCTCCATCTCCGATGGAAATTCATCGGTTAATATTGCAGTTATTCCTTGTAATAAAACGGTGAAAGAGACGGATCTGAGGCCGAGATACGGCGTCGCATCGGTGTGCGGGAGGAGAAGAGATATGGAGGATGCGGTTTCGATTCATCCGTCTTTTGTACGGAAACAAACGGAGTATTCTCGAACAAGATGGCACTATTTTGGAGTTTACGATGGTCATGGCTGCTCTCACGTTGCGGCGAGGTGTAAAGAGAGGCTTCACGAGTTAGTGCAAGAAGAAGCGCTTTCGGATAACAAGGAAGAGTGGAAGAAGATGATGGAGCGTAGCTTCACGCGCATGGACAAGGAGGTGGTTCGTTGGGGAGAAACTGTGATGAGCGCTAATTGCAGGTGCGAGCTTCAAACGCCCGACTGTGACGCCGTCGGATCCACCGCCGTTGTCTCCGTCATTACGTCGGAGAAGATCATTGTCGCGAATTGTGGCGATTCCAGAGCAGTTCTTTGCCGGAATGGTAAAGCAGTGCCTCTATCCACAGATCACAAGCCGGATCGTCCGGACGAGCTGGATCGAATCCAAGAAGCAGGAGGACGAGTGATATACTGGGATGGTCCGAGAGTCCTAGGCGTTTTAGCCATGTCACGAGCCATAGGAGACAACTACTTGAAACCGTACGTGAGTTCAGAGCCGGAAGTAACGGTAACGGATCGGACGGAGGAAGATGAGTTTCTGATTCTAGCGAGCGATGGGCTATGGGACGTGGTGACGAACGAGGCGGCGTGTGCGATGGTGCATATGTGTCTAAACAGAAAAAGCAGCCGTGGAGGAGGAGGAAGACGGCGAGGAGAAACTCAAACTCCGGGGAGGAGGAGTGAAGAAGAAGGGAAAGAGGAGGAGGAGAAGGTGGTGGGGTCAAGGAAGAACGGGAAGAAAGGAGAGATCACGGAGAAAGCATGTACGGAGGCGTCAGTATTGCTGACGAAGCTGGCGTTGGCAAAGCACAGTAGTGACAACGTTAGCGTCGTCGTCATTGATCTCAGAAGAAGAAGAAAGAGACACGTTGCTTGACACTAATCTCTTCATCACTCTTACTCCACCGTTTTTTTTTTGGTTTAAAATGATTATTTTTCCTTGGGACGAAGGTAGCTCAGATCTTCTCCGAACCCAAAAGAGAAAAAAGAAGAAGAAAGCATTTGTTATAAAAAATAAAATACCCGGTTTATCGAAAGCG
>AT1G07640_1
TTAGTTCTTTATTTTGATTTTGATTACTTTGATTTTTTGTTTTTGGTTTTTCAGCCTACGAATTCGAATCATCAGCATCATCATCATCAGCACCGGCTTCATGAAAATGGAAGTATAGTTAGTGGCCACGGACTACTCTCTCACCAACTTTCACCTCTCCAAGCAAACCCTAACCCTAACCACCACCATGTCGCTGCCTCTGCTGGTCTTCCAGCGAGGATGGGTGGATCGATGGCGGAGAGAGCGAGGCAGGCCAAAATTCCTCCGCCCGAGGGACTCCTAAAGTGTCCTCGATGCGACTCCAGCAAAACTAAGTTCTGTTACTACAACAACTATAACCTCACTCAGCCTCGTCACTTCTGCAAAGGATGCCGTCGCTACTGGACACAAGGCGGCGCCCTGAGGAACGTCCCTGTCGGTGGAGGCTGCCGGAAGAATAACAAGAAGGGCAAAAGTGGAAATTCAAAATCTTCTTCTTCGTCGTCCAAACAGTCTTCCACGGTCAACGCTCCAAGTCCAAGCTCAGGACAGCTAAGGACAAATCATCAGTTCCCGTTTTCACCAACACTTTACAATCTCACTCAACTCGGAGGTATTGGTTTGAACTTAGCCGCTACTAATGGCAACAACCAAGCTCACCAGATCGGTTCGAGTTTGATGAACGATCTAGGGTTTCTTCATGTCGGAAATGGACGAAATAATTCAGCTCAGATTACTGGAAACATTCATGACAACAACAATGAAAACAACCTAATGACGTCTGTTGGATCGCTGAGTCACTTCGCCCTCTTCGATCCAACAACAGGGTTATACCCTTTCCCGAACGAGGGTAATATCGGAAACAACGTCGGGATATCTTGTTCCTCTACTTCTATGGTTGATTCTAGGGTTTACCAGACGCCTCCGGTGAAGATGGAAGAACAACCAAATTTGGCTAACTTATCTAGACCGGCCTCCGGTTTGACGTCTCCGGGGAATCAAACAAATCAGTACTTTTGGACCGGTTCGGATTTTTCGGGTCCTTCTAATGAACTCTTGTGAGAT
>AT1G07750_1
AGAAAACACAGGAAGAGAATCAAACCCCTAAAAATACTAAACTAAGAATAGTACCGTGAATCACAAGCAAAGTAAAACCCTCAAAAAACTCTGAGGGAAAGCAACAAACAGTAAAAGATAAAAGATAAAAGGTGGTTCTTGTTATCCTTTCTTCTCCTTCTTCAGTTGGAAGGAGGGAAGAAAATGGCGTCTGAAGTCCTCTTTGATCGGAAGGACTTCTCCACCTCCGGAGCCACCTTAAACGCCGCTTGCAAAACCTCCGGCGACAAAGCCTTCCACACCGATGTCCTTCCGGCCAAATGTGTGAATATCGGATCAGGAGTAGTGACAATGGAGAACCAAGACATGCCATCAGAATCAGCAATCTTTGAAACCACAAAGAACCTTGGAACAATGAAGAGAGAACCAGCTTTGATATGAGTCTCAAGAACTCTTTTCCCATCAGCACCAACCACCTGGACTCTTCCACTCCCACCCACAATGTAAGTCACCTGAAGAGCCGAGTCACAAGAGAAACCAGGCGAACACATGGAATGTCCATCAATCCGAACAAGATCAGCTCCAAACCCAACCTCTCCAACCAAAGGAAGGTTCTTGGTGTTCAAAACAACGACTCTGCCTCCATTCTTGATGTCTACATCAAGAGGAGCCTCCAAGCAATTCAAGACAAACCCATCACGGTGCTCCTTCTTGGGCTGTGGCATCTTGAAGCTCGCATCAAGCTTCACAATGCCTTTACCGGTTTGAGAACCGACGAGTTTCTTCACGGTGCTCTCATCAAGGTCCCAGGCTCTGCCTACGAACTCAGTGGAGAAACCAGTGAAGATGCCGTTTGAGCCGGTGAGGTAGAAATCAGTGAACTGTCCTGCTTTGTGACCCTTGTGGGTTTCACCAAGGAAGAGGATAACAAGCTCGGTTTCCTCGCTGTTGAACCACCATGTGACCACACCAAAGGGAAGAGCAATCGAATCACCTTGGTTGATTGCGATCACCTTCTCCTCCTTCTCAGGGAGGACAATTCCGGCTGTTCCAGATCCTTGAAGAACATAAGCGACCTTAGAGGAATCAGAGTAACGAGGGATAGCGAAGCCATGCTTCTCGAGAGCAAGCTTGGCGGCTCCAATGTTACCCTCTTTGAGCATCGGCAACTCTTCTGGGCACCACGCATAGTAAGATCCTCCATCTCCTCCGTACACCTTCTTCGGCAGCTTCGGTGAAAGATCCAACTCCATTTTTTTCAATTTCTCTGCTAAAACACAAAGATCAACGAGGAGAAGAGTAAAGAAAAGACGAAGGCCGTGGCTGATGTGAT
>AT1G07770_1
AGAGGATTGAGCTTAGGGCAAGATGGTGAGAATCAGTGTTCTTAACGATGCTCTCAAGAGCATGTACAATGCTGAGAAACGAGGCAAGAGGCAGGTCATGATCAGGCCGTCCTCAAAAGTGATTATCAAGTTTCTGATTGTCATGCAGAAGCACGGTTACATCGGCGAGTTTGAGTATGTCGATGACCATAGATCTGGCAAGATCGTCGTTGAATTAAATGGAAGGTTGAACAAGTGTGGTGTTATCAGCCCACGTTTTGATGTTGGTGTCAAGGAAATTGAAGGTTGGACTGCCCGTTTGCTCCCTTCGAGACAGTTTGGATACATCGTGCTGACTACGTCTGCTGGTATTATGGACCATGAAGAAGCCAGAAGGAAGAATGTCGGAGGCAAGGTTCTCGGCTTCTTCTATTGAAGTTATATTTACG
>AT1G07770_2
TGCTTCTCTCCGTCACTGAGTGCCCAGCCTCTCCAGCTCCCAATCTAAGTAGAGGCTTGAGCTTAGGGCTAGATGGTGAGAATCAGTGTTCTTAACGATGCTCTCAAGAGCATGTACAATGCCGAGAAACGAGGCAAGAGGCAGGTCATGATCAGGCCGTCCTCTAAAGTGATTATCAAGTTTCTGATTGTCATGCAGAGGCATGGTTACATTGGTGAGTTTGAGTATGTCGATGACCATAGATCTGGCAAGATCGTCGTCGAATTAAACGGAAGGTTGAACAAGTGTGGTGTTATCAGCCCTCGTTTTGATGTTGGTGTCAAGGAGATTGAAGGTTGGACTGCCCGTTTGCTTCCTTCGAGACAGTTTGGGTACATTGTGCTGACTACGTCTGCGGGCATTATGGACCATGAAGAAGCCAGGAGAAAGAATGTCGGAGGCAAGGTTCTTGGCTTCTTCTACTGAAG
>AT1G07780_1
CAGCCAGTTACAATTCCAAAACTTAATGACATGGAAACAACAGTTCGATGCTCGAAACAACAGGTTGCTAGCCATTAGTAGTGTACAGAGCGAACTGCAGTTATGAAGGAACTTATCTTAGACTTATCCTTCTGGATGCCGTCTGTACCGCAAATACCGCTGCTAACATCAATTCCATCAGGTTGAAGGATAGAAAGAGCTTCTGAAACATTTGTTGGATTGATTCCCCCAGCTAAGAGCCACCCATTTCTGCTTCTGATGGAGGGTAACTTGAACTGAGCCCAGTTAAATCCTTTACCACTCCCACCCGTTGCACTATCCACAAGAATCCAATCAGCGAGATGACAATCCTCTTCAGGAACTTCATTCAGGAGCTTTCCATCCTCATTTGCATTAAGGACATATATGACTCTCCTTTCGCGTACTAATCCCGAGAAAGCAGCACGCGAACCATTACCATGAAGCTGCACAAGCTCAAGGTCAGAGGCATCAGCTGCTCTCAGTATTGTGTTCTCATCATCCTCAACAAAAACACCAACAGGTTTGGCCCCACCTTCCCTCGCCACTTTGGAGATATCCTTTGCAACAGAAAAAGAAATGGATCTTTTAGAATTCGGCCAAATAATCATCCCGATGAAATCAGCACCAGCCTCAACTGCCATAGCAGCATCTCTGGCTGACGTGATACCGCACATCTTAACCAAAGGTCTATCCTTTCTTCTGTCATCATCCTTAGGAGCTACATTCTCTGTCTTGGAAGAAACACTGCAGCTGAATTTCCTATTCTGAGCATACCCGACTCTCGAAAAAGACACATTTCGACTGCTTATACCGGATTTGTAGGTTCTGGAGAAGTTCAGAGCTCTAGGATGGACGCGAATATCTGTGGATAGACAAGTTATCTGCATTTCTCCCAATGAGCTCATCACCGGCAGAAGAGTGCCTGTTGACATCTTAATTCCACTGTCTTGAATCTCAGATGATATCGGATTTTCTCCCGTCGATGAAATGAGAAGAGGAGGGGTCAGCGGACACAGCGG
>AT1G07820_1
AAATCCCCAAATCGATTAACCGCCGAAGCCATAGAGAGTGCGACCTTGCCTCTTCAAAGCGTAGACCACATCCATGGCAGTCACCGTCTTCCTCCTGGCATGCTCAGTGTAAGTGACGGCGTCACGGATGACATTCTCGAGGAAGATTTTGAGGACTCCTCTGGTCTCCTCGTAGATCAGTCCGCTGATACGCTTGACGCCACCTCTACGTGCAAGACGACGAATGGCTGGCTTGGTGATTCCTTGAATGTTATCTCTCAGCACTTTCCTGTGCCTCTTGGCTCCTCCCTTTCCCAATCCCTTCCCTCCCTTTCCTCTTCCCGACATCTCCTCA
>AT1G08110_1
CTCAACATGTGTATCAAGAAACAGATACATTGATAACGACGACTATGTTGTTTCGATTATTCATTGAAAGAGGAAACATCTTCAATTGTATGCAAACTCAGGTGGAACGAGCACAAGAACACAAATAGCGCAATTGTTACTACCTCAAGCTGCGCTAACGGTTGTTGTCCCAATAGTCTTGAGATCAAAGATCTCGATCCAGTAGCCATCAGGATCCTTAATAAAGGCTATATTCTTCATCTTTCCATCGTTCGGTTTCTTGACAAACTCTACACCCAATTGTTCAAATCTCTCACATGCCTTGTGCACATCATCGACCGTAACCCCGATGTGCCCAAATCCACGAGGCTCGGAGTTCCCATTGTGATAACCTTTAAACTCATGATCACTCTCTGTACCCCAGTTGTGAGTCAATTCAATTGTTGCCGGTCGACCAAAGGTCCAAACCGTTCTCTCAGTTGGATCGGTCGGAGCTGTTGTAGTATCCTCGTAGCCCAGGAAGTACAAACTAAATTTCATCTCAGAGAAATCCAGCCTCTTCAGCAATGACATTCCCAGCACACGTGAGTAAAAGTCAAGACTAGACTTAGGGTCCTTGATCCGAAACATAGTCTGCTGCATGATATATCCATTTGTAGCCTCATCCCGAATCGTTGACAGGCCAGGGTTGTTTGCTGGTGATTCCCTCGCTTCCGACGCCATAGAGAACATACGAATATGATCAAATCTCTTTGGCCTCCGGGCACTGTTGCGAACGCAATTGATGAAAGAAAAATCGGTGGAGTAAGGTTTAGCGAAGCGGATTAGAGGCGTAATTAGAGATATAGCACTTGCTATTGAGTATGAACCCATTACGTTTCCTTTAATTTTCAATTCGTG
>AT1G08125_1
CTGGATTTGATCAAGGAATTAGTTTCAGTATGAAGCACATTACAGAAGCTGAGAAGCACAAGCAGCTAAATCAGTGAAAGAAAGAAGTCTACAGGATTCATTCATTGTATACATTGTCCATGATACCAAAAAGTAATATTACAATGGTGAGATCTTGAGGAACAAGGCTCTGAAAGTCGGTTATGCAAAGTCATTTTTTCACCTGAACATCTATCTTAACGTCACGGAGAAGCTGTGCAGCAACTGTACCATACCTTCTCATCTCCCATTCACTTAGCTTTCCGTCCCGTAGTCTCATCAACAAACTATCTTCCTTAAGACGAGGATGATGTGTTGCAACGGCTTCCTCTTCCAACTGGTTTGGTAAATCATGGCATTCTCCGGCTGGGACTTTCGTCTCGCTCTTTATTTTGTCTGTGTCAACAACAACTTCATCTCGAGTCGCGTTTCCAGAGCTCTCGGCAGGAGACTTCTGTGCCATGATGTACAGATGAATGCTCGGGTCTTGGTATTCACCATCCATCTTGGATCTCGGTATGGTTTTGACTTTGAAGTTGTCTTTCCACATCTGAAGCATTTTATCATGAACAACAGTGGAACGTATCTCATATCCCAACATAATTGTTGTCTTTGGCCCTGATAACGCAAGTATTGTACGCAATAGAGGTTCCAGAAGCTGCTCAGAATATACAACATCAGTACCGATGACATAGTCAAAGGGCGGCTCAACGGCCCTTATATGATCTTCGTTTCCCCAGTCGAGTTCTGCAACTCGGAGTGATCCAAACGATGCTGAACCAGGATTCATCTGCAAGATTCTGGAGGTATTCCATTCTACATTCCTCTTTAGCAGTGGTAATACCTCCTTTTGATCAGTTGTAACCACATCACACCCCAGCATCGCCAAAGCAAATCCTGCAACGCCGCAACCTGCTCCTAGCTCAATAGCACGCTTTCCTTTCAGTTTGGACGGACTAAACCTTCCCTTCCTGCAATTTTTCCCCAGATATTTGGCAAACACCATGGAGGCATCCCACACGGTTGTTCCTAAATGCTTCGAATTTGGATCCTGAGCAAAGTTTAATTCGTGCCCCAACACCTCAATGGTAACAGTACAGGTGCTTGGAGAATTTAACCTGTCGGGATCCATTTGTTCTTCGTCCGACGAAACACAAACTACGGCGATTTATTGTTTCAAGGAGATTTTTCG
>AT1G08160_1
CTATCCCAACAATTAACTAGAAGTCCATCAAAATCTTCTCTGACAATGGCTCCTCCAAACCCAGCGCACCAACCGCCTCGACAAACGCAACCGCGACCGCAACCACTGCCGGGCAGGCGTATGAACCCCGTCCTATGCATCATCGTCGCCCTCGTCTTCTTGGGACTCCTTGTGGGTCTCGCCATATTGATCACATACCTCACCCTCAGGCCAAAGAGACTCATCTATACGGTTGAAGCCGCGTCGGTCCAAGGATTTGCCATAGGCAACAAAGACGATCACATTAACGCCAAATTCAGCTACGTGATCAAATCATACAACCCGGAGAAACATGTCTCCGTAAGATACCACTCCATGCGTGTCTCCACGGCTCACCATAACCAGTCCGTGGCTCACAAGGAGATCTCTCCCTTCAAGCAACGTCCTAAGAACGAGGCGAAGATTGAGACGCAGCTTGTGTCGCACAATGTGGCATTGTCTAAGTTCAATGCGAAGGACTTGAGGGCTGAAAAATCGAAAGGGACGATCGAAATGGAAGTGTATATAACGGCTAGAGTGAGCTACAAGACGTGGATTTTCAGGTCGAGGAGACGTACGTTGAAGGCTGTGTGTACGCCAGTATTGATCAACGTTACGGCGAGCTCGTTGGATGGATTCCAGAGAGTGTTATGCAAAACTCGTCTTTAGTTTGAATTATTGTCCACTTGAATTGGTTCCATTTGTCTGCAAATTTGCTATGTGCCCTTGATTGATTGTGTGTGAGTGAGTTTCTTTTTA
>AT1G08180_1
GAAACTTTCACACCCATGTGACCATGTCTAAGGTTCTCGAGCCCTTAGAAGAAGAAAATACAGTAGAGAAGAAACCCAGAAACCAAGAAGAAGAAGAAGATCATCAAGAGACATCGAAAGAAGAGTTGTTAGAATCTCTGTGTACACCAACTTCAAGCGATCACAAGATTCCAGAGGTGGAGACATGTCCTCCGCCGCCAAGAAAGCGACCGCGTGAGATTTCTCTGACAAGGAAGAAAAGATTGTCCAAAGATCTTCGGTTCTTCGAAGCTACCGAAGTCGGGAGCCACGAGGTAGAGACTTTATTTGTTGATAACCCAAATCATGTCCTTAAGAAACGGAGGAGTAATAGCGCCTGAATTAAATTTGGATTCTGTAGATATACTCTTGTTTACACATAATTTTCGATCGCTT
>AT1G08200_1
CATGATATATCATTTGCTTAGAATGGCCTAAAATAAGGGAAGAAAAGGTTTCTGTTGGGTGAATTAAAAAAACAAAAAGAATGGAATTGTAGCCACCACATGATTTTGAGGTGTTTATAAGAGAGATGACCTCTAAGATGCGACTGGTTTTGAAGTGGCCTTCTTAATGGCTTCTGCATAGGTCGTGTGCTGGTAAGTTAAGGTTGACTCAAGTAAGTCCCAAAGCGATGTCTTCGGGTTCCATCCAAGTTGACGGTTGATAATGGTCATGTCTGGGATCCTCTTGTCGCTGTCGTCATAACCTTCTCCATAAAATTCTTTGGAGCTCACGTCTATCGTTGGACTCTCGATAGCTGTCTCTCCACTCACTTTTGAGTAGACCTCAGTCATCATTTCAGCAAGTTGTCTTACTGTCACTTCATTGTTTGGGTTGCCTACATTGAAGATATGCCCATTGGCTCTCTCTGGGTTTTCAATCATCAAAAGGACAGCTTCAATAGCATCTTTGATGTAGATGAAGGTTCTCTGTGATTCTCCACCATCCACAAGCTTGAGAGGCTCCCGTCGCAGAAGGTTGTTACTGAAGCACGCTAGGACCCGAGGGACACCCTCGCTAGGACCATCAATGCCAGGGATGAAATCCATCCTAGGTCCAATCCAGTTAAACGGTCTTACAATGGTGAACTCGAGCCCGTTCTCAGCACCCTCAGCGTAGACAAGTCTCTCAATCAGTTGCTTTGCACAAGCATATGACCACCTCTGCTTCTCAATAGAACCAAATATGCAAGGGGATACATCTTCTTTGAGTACATAAAATTCTGGATCCTGACGCAGAGGATGATCCTTCGGAAGAAAGCTTCCTATGGTTTTTCCATACACTTCACAAGTGGAAAAGTGAATCAGACGCTTGTTGTTCTCTGAGCAGTACTTAACCACCGGGAGAGCATCGATGAAATTGCTGTAGATGGTGTCAAGAGGACGCGTATTGTAATCTGCTGGAGTACAGATCGCAGCCAGATTTATCGTCAGATCTGCCATCTTGATCAGTCCTTCGAGTCTAGAATCATGCTTAATGTTGATACGATGAAACTGGATCCGGCCAGCCCATTCAGCCGTATCAGGCTCAAGCAAGTGCTTGATCTTATCATTGTAAACATCAAGCGCAAGCACCTTGTGAGGAGTCTCCGTCATCAGCTTCTCGCAGAGATGAGAGCCAATGAAACCTCCGGCACCGATCATGCATATCGTAATCGGCTTAATCGGCCTACCGTCCAGATCCAATCTACCGGCTCCATTCGCCATTTTTGTTGTGTCGGTGAAGAAAAAACCAGAATACGC
>AT1G08450_1
TGAGAGATTCTCAAAAAATGGGATTACCTCAAATTAAGCTCGGTTCTTTCTCCCTCTTCCTCTTCTCTTTACTCATTATTGCTCCATTGGCTTTCTCCGACATCTTCTTAGAAGAGCGTTTCGAAGGTGGATGGAAAAGCAGGTGGGTCTTGTCTGATTGGAAAAGAAACGAAGGCAAAGCTGGAACCTTTAAGCACACTGCCGGAAAATGGCCCGGCGATCCTGACGATAAAGGTATTCAGACCTATAATGATGCCAAGCATTATGCGATTTCTGCAAAGATTCCTGAATTTAGCAACAAAAATCGGACTCTTGTTGTCCAATACTCAGTCAAGATTGAACAAGACATAGAATGTGGTGGTGCTTACATCAAGCTCCTCTCTGGCTATGTTAACCAGAAGCAGTTTGGTGGTGATACTCCTTACAGTCTAATGTTTGGACCAGATATCTGTGGAACGCAGACGAAGAAGCTTCATGTTATTCTTTCATATCAGGGACAGAATTATCCGATTAAAAAGGATTTGCAATGTGAAACAGACAAATTAAATCATTTTTACACATTTATTCTGCGGCCTGACGCTTCTTACAGCGTTCTGGTTGATAATAAAGAGAGAGAATTTGGCAGTATGTACACAGATTGGGACATCCTTCCTCCAAGGAAGCTAAAGGTCAAGAATGCAAAGAAGCCAGAGGACTGGGATGATAGAGAGTATATTGATGACCCCAACGATGTCAAACCCGAGGGTTTTGATTCTATTCCGCGTGAAATTCCAGATCGTAAAGCTAAAGAGCCGGAGGACTGGGATGAGGAAGAAAATGGTCTCTGGGAACCCCCAAAGATCCCAAATCCTGCGTACAAAGGTCCTTGGAAAGCAAAGAGAATCAAGAACCCGAACTACAAGGGAAAATGGAAGACCCCATGGATAGATAATCCAGAGTTTGAAGATGATCCAGATCTTTACGTTCTGAAGCCTATAAAATATGCAGGCATTGAAGTATGGCAGGTGAAGGCTGGTTCAATCTTCGACAATATCTTGATCTGCGATGACCCGCAATATGCAAGAAGCATCGTGGATGACTATTTTGACCAACACAGGGAGTCTGAGAAGGAGTTATTTGCGGAAGCTGAGAAAGAAAGAAAAGCTAGAGAAGATGAGGAAGCTCGAAAAGCACGGGAAGAAGGCGAGCGTAGACGGAAGGAAAGGGACCACCGATATGGAGACAGGAGGAGGCGTTACAAACGCCCCAATCCACGTGATTACATGGATGACTACCATGACGAGCTGTAAGGCGCAGTGGTGGGCATTTGGCAAGCACTGAAATTAAACTATTTGGCTTGTCAGTGTGATTGTAGTTTCATAATTTGTAACCGTTGGAATTCATTTTCCTATAATGTATTTTGGCATGAAAACTTGAGTTGTTATTTTGCTTTCAATACAAACTTTCAAAAATTG
>AT1G08460_1
CTCCGACGTCCCATACCTATCTCCGTCGCCGGCTTCTCCGATGGCTACCAGTCGCGTAGACGTCTTCTGGCACGACGGAATGCTCCGACACGACGCCGTAGAAGGCATCTTCGACACCGGACACGACCCTGGATTCCTCGACGTATTGGAGAAGCACCCGGAGAACGCCGATCGTGTCAGGAACATGCTTTCGATTCTCCGACGCGGTCCCATTGCTACCCATGTCGATTGGTTTCCCGGCCGTCCAGCAATTGTTTCAGAGCTTCTAATGTTTCACACTTCAGATTACATTGACAAGCTAGTGGAGGCAGATAAATCAGGAGAAAGGTGTGAAATTGCAGCAGGTACTTTCATGAGCCCAGGCTCGTGGGAAGCTGCTCTTCTTGCAGCTGGAACAACTCTATCAGCAATGCAACATATTCTTGACTGCCATGGAAAAATTGCATATGCTCTGGTACGCCCACCAGGCCACCACGCTCAGCCTACTCAAGCTGACGGGTATTGCTTCCTCAACAACGCGGCTCTTGCTGTGAAGCTGGCATTGAATTCGGGTTCTTGTTCCCGAGTTGCGGTTATTGACATCGATGTGCACTACGGAAATGGCACAGCTCAAGGGTTTTACACATCTGATAAGGTTCTGACGGTGTCGCTCCATATGAACCATGGATCATGGGGCTCGTCTCACCCTCAGAGAGGGTCGATTGATGAACTTGGTGAAGACGAGGGATTGGGTTACAATCTGAATGTCCCTTTACCTAATGGCACGGGTGACCGGGGCTATGAATATGCCATGACTGAGCTGGTGGTTCCTGCAGTTAGAAGGTTTGGACCCGATATGGTTGTTCTTGTTGTTGGTCAAGATTCTAGCGCTTTTGATCCAAACGGGAGACAAAGCCTGACGATGAATGGATACAGAAGGATTGGGCAGATAATGAGGGGAGTGGGAGAGGAGCACAGCCGTGGAAGGTTGCTTATGGTGCAAGAAGGTGGATATCATGTTACATATGCAGCGTACTGCCTCCACGCCATGCTAGAAGGCGTGCTGAAGATTCCAGAACCACATCTATCGGATCCAATAGCTTATTATCCCGAAGAAGAAGCTATTGCTGTTGCAGCTGTGGAATCAATCAAGAGATACCACTCCGAATTTGTTCCATGTCTCAGAGGAACTTGAAGATGTGTCGTATGAATGAGTTTTATGTGGTTCCTCGTTGTGTTGTGACCTTTTGGAACATAGGTCCCATTGTAGATTGAAATGGCTAAAGAATCACAAGTTTGGTCCTTTCTGCCACTCCAAATCGCATACATCAAAAAACTTGTTGAGCAAACGCTCTTTTGGACGACAGCTTATTCACACGATCCTGCTTTGTTTTTTGAGTTTCTTTTTTTTGTTGAGAATTAGTTAG
>AT1G08465_1
TCATTGGGATAACTTAAAGTTTCCATATAACCCAAACAAGAAGAGAGATATCATTGAAGAGAATCCACACAAAAAATGTCTGTGGATTTATCATCTGAGCGTGTTTGCTATGTCCACTGCAGCTTCTGCACCACGATTTTAGCGGTAAGTGTGCCATATGCAAGCTTGTTCACACTTGTGACGGTGAGATGTGGCCATTGTACCAATTTGCTCTCCCTCAACATTGGAGTTTCGCTTCATCAAACCTCACCTCATCCCATTAATCAAGATCTTCAGCCGCATAAGCAGCAGATAACCTCTTCGGTAACAAGGAAAGATTTTGGATCATCTTCTAGGAGCACCAACAATATATCCACCACATTGTCCGAAAATATCGACCGGGAGGCTCCTAGAATGCCTCCTATTCGTCCGCCGGAGAAAAGACAACGCGTTCCTTCGGCATACAATAGATTCATCAAAGAGGAAATCCAAAGAATCAAGGCTTGCAATCCAGAGATTAGCCACCGTGAGGCGTTTAGCACAGCTGCTAAAAATTGGGCACATTTTCCTCACATTCACTTTGGATTAAAGCTGGATGGCAACAAGAAAGGCAAGCAGTTAGACCAGACAATTGCAAGCCAAAAATCTAATGGCTATTACTAAAGCCTTTCTATATATACATATGCG
>AT1G08470_1
TTCAAAACATCATCACCTCAGCCAAAGAAACCCCAAAGAAAATGGCCATGAGCATAGTACCCAAGATCTTTCTCGTCTTTGCGATCTATTGCGCTCTCGATCCCTTCAATCACAGCTCTATTTCCAAGTTCCCGGACTTTGAAACTTACAAGATTGACATGCCTCCGTTATCGTCGCTTCCCAAGGAGAGAGACCGTCAGAATCTGTTGCAGAATTCGGAGATCAGGTTTCTTAACGAGGTTCAGGGACCCGAGAGTATCGCTTTCGATCCGCAAGGTCGTGGTCCTTACACCGGAGTTGCCGACGGTCGAATCCTCTTTTGGAATGGTACTCGCTGGACCGATTTCGCCTATACTTCGAACAATCGGTCAGAACTATGTGATCCAAAGCCATCACTTTTGGATTACTTAAAGGATGAACATATCTGTGGTCGACCTTTGGGTCTTCGATTCAACAAGAAAACTGGGGATTTGTATATTGCAGATGCGTATTTGGGGATAATGAAAGTTGGTCCTGAAGGAGGTTTGGCAACTTCTCTTACAACCGAGGCAGATGGTGTGCCTTTGAGATTTACCAATGATCTTGACATTGATGACGAAGGCAATGTTTACTTTACTGATAGCAGCTCTGTTTTCCAACGGAGGAAATTCATGCTTTTGATTGTTTCGGGGGAAGACAGCGGGAGGGTGTTGAAATACAATCCAAAAACAAAGGAGACTACCACTCTCGTGAGAAATCTCCAGTTTCCTAATGGTCTATCCCTCGGCAAAGACGGCTCCTTTTTCATTTTTTGTGAAGGATCAATTGGAAGATTACGGAAATACTGGTTGAAAGGGGAAAAAGCTGGAACCTCAGAAGTGGTAGCTCTATTACATGGGTTCCCAGACAACATCCGGACAAACAAAGATGGGGATTTCTGGGTGGCTGTGCACTGCCACCGCAACATATTCACACATGTGATGGCGCATCACCCAAGGGTGAGGAAGTTCGTTCTGAAGCTACCGATATCAGTGAAGTTCCAGTACTTGCTGCAGGTAGGTGGTTGGCCTCATGCTGTGGCTGTGAAGTACAGTGAAGAAGGGAAAGTGTTGAAGGTGTTGGAAGATAGTCAAGGGAAAGTGGTGAAGGCAGTAAGTGAAGTGGAGGAGAAAGATGGGAAGCTTTGGATGGGAAGTGTATTGATGTCTTTCATTTCTGTATATGACTTGCCTTAGTTTGTTTGTTTGTTCTTTTTTTTATAAAATCAACTTGATGATTTTGTAAATTTAGAGTTGGCTACGGGATTGCAATATCTCTTTATCAAACTCTGTCTCTG
>AT1G08510_1
TCGAAAATAAAAAGAAGAAAATAACAAATATACAAAGGGTGGCCGAAACTTTTGAGAGGAGGAAATGAAATGGTGGTGGTGGTTGCAAGCAAGGTGGTAGCAGATATAGTTACAAAGGAACCAAATGAGCCATTGTTGTAATTTTTTTACGGTGTAGTGCCCCAAGTTGTTGTTGGTGTTTTACTACTCCACTCTGTTCTTCCTCTCACCACTTCAGCTCCTTCCTGGAGTCGGAGCAAATGCTGACACTCCACATCACCGGCTGTTGCGAGGTTACCGATATCGCAACCCGAAACTGCGGTGAGCGACTGAAGGACACTGTCTCTTCCGCATTCCCTCCGATACTCCAGAGTCATGCTTTTCAGCTTCTGCCTCTCCATTATTCCCACTGGAGCACTCTCCAGGATCCACCCAATGTACTTTACATTATTAACATGCTGGTTAACATCTAGGTCACTCCATCGCGGAGTGAGACCAGATCGAACATAGTCAGCAGTCTTGTCATCAAGTTTTGTTAACTTTCTGCTGTCCTCGACAAGGACAGGGTCAGAATTCACAAAATAAGGCTCTATTTCCCCTCGAACCTCTTCAGGAATCTTTGACAATCTCCTTGTCAGTTTATTCATCATCACCCAAACACTTGATGCTCGTGTTAAGGTTTCTCCAGTATTGCAATCCCGAACTAGCCAATCACGACGCATACCATTCTTTCCAGACTGACTGACCCAGGTATCGACTTCAACAACATCTCCCCAAGTAGGATATTTATCAACAACAACCTGCATACGAGTAACGACCCATATCAGGTTCTTCTTAAACATCTCAGGTGTAGAACCAAACCCATCTCCCAGCAGTCCAGCAGTCTTAACATGATTAAGTGCCGTTTCCTGCAAATGATTCATGACTGTTTCTATAGATGCTGCGCGATCAGCACCTATTTCATATGATCTAATAGAGAAATTCTGACGGAACACAAGGCCATCCTGAACTATTCTCCCTATACCGAATGGATCCATTAGCATGTCAGAACGCCTGGGTTTCCAGTCAAGCATCATCCACTGTTTCTCTGCTGCTAAGAAAATCGTTGTTATGGCAGCAAGAAGCATGCTCCAGTCAGGTAACTGGTTGATGAAAGTTCTCGGTGCGGGATGTGACGTTTCGGTATCAGTCCTTACGATCTCTACTGAACCAGGCAAACCAACTTTTTTCCCATTTATCTTGGGAGGAGCCTGAGCGTTTGGTTTAACCTTCATCCTGCCAGAGTTTGGTGCTGAATTGAGTCCAGCAAAATTCGTGGACCCAATCTTGTTGCCTTTTCCATTAGGATCAAGCGAGGAAGATGGTACAGGAAAGAATGACGACGTAGCAGAGGTGGCCACCATGACGAGGAGATGAAGCGTTCAAAGACAAAAAATGAAGAGAGCAGATGAGAAATGATTGAAGAAATACAAAAAAATGTAACGCCAAATTTCTGCAAGTCTCTCCAAACCCTAAAATC
>AT1G08530_1
CAGCTTTCCTGAGAGAAATGAAATCTCTTTGCTTCGTTTCTACAGCTCCACCGGTTCGTTCGTCTCCATTTCTATCTCTTTCTCGAACAAGTTTGAATCGATTTACCCTCAAGATTCCAGCTACGCTCTACTTATCCCCTCCGAGATGCGGTTCGAGTTCTGAGGGATTGTTGGATTCCCATGGTGGAATGTCTAGGGCATCGATCAGTGTCTTGGCAGGTAATTCGCTTAACAATCTCAAGATGCAAGTGGGAAGCCCAATTTCCCTGCATTCAATCAATCCATTAGCCAAGCTGAGTTTAAGTGATCAGGCATTTCTTCTCTTGGCCTTCATCGCTTGCACGACTTCTGTGGCGTTCACAAGTCTTGTGATTGCAGCCATTCCCACACTTCTCGCCATGGGTAGAGCTGCAACTTCCTTTGCGAAGTTAGCTGACACAGCTCGCAAAGAACTCCCTAGTACCTTGGCAGCCATAAGGCTCTCCGGCATGGAAATAAGCGATCTTACTCTTGAATTGAGTGATTTAAGCCAAGATATAGCTGATGGGGTGAACAAATCAGCTAAAGCGGTTCAAGCAGCTGAAGTTGGAATCAAACAGATTGGAACACTAGCACACCAGCAAACTCTCTCTATGATTGAAGAGAGAGCAAGTTTACCAGAGATATCACTGCAACCTGTTGTGGCTGGTGCAGCCGAGAAGATGTCTCAGGCAATAGGCAATGCAACCAATAGACTTATGAACATTGTAACCAGAGGAGACAAGGATGAAGATTTAGACCTATAGAAGCTTTCACTTAGTGACTTAGATTGTTTTTTTTGTCCGCCTTTGTTTGAAGGAATCAATACAAGGTAAAGTCCAATTTAGGGAAACTGAGAATATGAACG
>AT1G08540_1
TTAGCGGAACCTCCGTCACGTATGTTCCCGCCATCACCAGTTTTCCTCTCTCTCTCTATAATCCCTTCAACGGCCTTCATGGTCAGACTTGGCTTTCGAATTTAGCCAAGAACGAGCATGTCTTCTTGTCTTCTACCTCAGTTCAAATGCCAACCTGATTCCTTCTCTATTCACTTCAGAACTTCTTTCTCCGTCTCAAAGCAAATTAAGGGTTCAGTCTTCTTCCAACCGCAATGTGCAGTATCCACTTCACCGGCGTTATTAACTTCTATGCTTGATGTGGCAAAGCTTAGACTACCCTCTTTCGATACCGATTCAGATTCCCGAATATCAGACAGGCAATGGACTTATACAGGAACCATTGGTCCTTCCACTGAGGCAAAATATTTAGAAGCTTTAGCCTCTGAAACACTTCTCACAAGTGATGAAGCTGTAGTTGCAGCAGCAGCAGCTGAAGCAGTCGCCCTTGCAAGAGCTGCTGTCAAAGTTGCGAAAGATGCCACATTATTTAAGAGCAGTAACAACACGAAACTATTAATTTCATCAACGGCCGACAAACGCTCCAAGTGGGACCAGTTTACAGAGAAGGAACGTGCTGGCATATTGGGACATCTAGTGGTTTCAGACACTGGAATTGTGAGTGATAAAAGCACTGCACCTGGCTCTAACAAAGAGTCGTCTGGTGACTTAAAATCAGAAAAACAAGAAGTTGAGCTTCTGGAGGAGCAACTTTCAGCGAGTTTAGCTGTGAGATCTACACGCCAAACTGAAAGGAAAGCTCGGAGGGAAAAAGGGTTAGAGAAATCTGCATCAGCTATTCCGTCTGTGAAGACTGGTTCGAGCCCTAGAAAGAAACGTGTTGTTGCGCAAGAAGTTGACCATAATGATCCTTTGCGTTATCTAAGAATGACAACAAGCAGTTCCAAGCTTCTCACTGTCAGAGAAGAACATGAGCTGTCTGCCGGAATACAGGACCTTCTGAAGTTAGAAAGACTTCAAGCAGAGCTTACTGAACGTTGTGGCCGTCAGCCAACCTTTGCACAGTGGGCTTCTGCTGCTGGAGTCGATCAAAAATCTTTAAGGAAACGTATAAATCATGGCACACAATGCAAAGACAAAATGATTAAAAGTAACATTCGACTCGTTATTTCGATTGCAAAGAACTATCAAGGAGCTGGGATGAATCTCCAAGATCTTGTCCAGGAAGGGTGCAGAGGGCTTGTGAGGGGAGCGGAGAAGTTTGATGCTACAAAAGGTTTTAAATTTTCAACTTATGCGCATTGGTGGATCAAACAAGCAGTGCGGAAGTCTCTCTCTGATCAGTCCAGATTGATAAGATTGCCTTTTCACATGGTAGAGGCCACATATCGGGTGAAAGAGGCACGGAAGCAACTGTACACTGAAAAAGGTAGGCATCCAGAGAATGAAGAAGTTGCAGAGGCAACAGGGCTGTCGATGAAAAGGCTCATGGCGGTTCTACTCTCTCCTAAACCTCCGAGGTCGCTAGACCAGAAAATTGGAATGAATCAAAACCTCAAACCTTCGGAAGTGATAGCAGATCCTGAAGCAGAAACATCAGAAGATATATTGATAAAGCAGTTCATGAGGCAGGACTTGGACAAAGTGTTGGACTCGTTGGGTACTAGGGAGAAGCAAGTGATACGTTGGAGATTTGGGATGGAGGATGGGCGGATGAAGACATTGCAAGAGATCGGAGAGATGATGGGAGTTAGCCGGGAGAGAGTGAGGCAGATAGAGTCCTCTGCATTCAGGAAACTGAAGAACAAGAAGAGAAGCAACCATTTGCAGCAATACTTGGTTGCACAATCATAATTTTTTATCGTTTTTTCAAAATGGAATGTTTTGTGCATAGAACCCACCCGAGCATAAATAACACGCAGTAATTATTTTTTTAGCATTT
>AT1G08580_1
CGAAGAGAGGGGTTTTGGGTCTAGGAAGATATGGCGAAATACAACGAGATCGCGAAGAAGAAGAGAGAGGCTAAAGCTGATAGAAAACGAGCCTTTCACGGCGATCCTCTCACCAATAAATTGAAGACCAGAGTTCCGGTCCCTTCCGTCTCCGGTAAACGTCAGAGAAAACTCCTTCGCAAATGGCGCCGAGAGCAGAAAGAGATGGTGGAGAAGGGTCTTGTTACCATGGAAGATGTGGAGATGGCTTCTGCTGAAGCTGCATCAGAAGACTCCAAGAAACCCCCCAAAAATTTTAGCGTAAAGAAGACCTTGAAGCTCAATAAACTAAAGAATAAAGGCAAAAAGAAGAAAAACCAAAAAGCCAGTGGTGAAGGATCTGCTGATTGTATGCTAGAATGAGTGTCGTATAAACCTGTAAACCCGTTTC
>AT1G08580_2
GTCGAAGAGAGGGGTTTTGGGTCTAGGAAGATATGGCGAAATACAACGAGATCGCGAAGAAGAAGAGAGAGGCTAAAGCTGATAGAAAACGAGCCTTTCACGGCGATCCTCTCACCAATAAATTGAAGACCAGAGTTCCGGTCCCTTCCGTCTCCGGTAAACGTCAGAGAAAACTCCTTCGCAAATGGCGCCGAGAGCAGAAAGAGATGGTGGAGAAGGGTCTTGTTACCATGGAAGATGTGGAGATGGCTTCTGCTGAAGCTGCATCAGAAGATTCCAAGAAAGCCCCCAAAAAATTTAGCGTAAAGAAAAGCTTGAAGCTCAATAAACTAAAGAATAAAGGCAAAAAGAAGAAAAACCAAAAAGCCAGTGGTGAAGGATCTGCTGATTGTATGCTAGAATGAGTGTCGTATAAACCTGTAAACCCGTTTCTT
>AT1G08630_1
ATACAGTACACACTTTTGAAAAGTATATTTGAGTTCCGTCTTCAACTTCATCGCCTTTTTTACTACCAAAGTGGCCACAACAAGCTTGTTTAAGAAACTTTGATTGGAATAAGAAACAAGAGCATCCTTCTTCATCTACACAGGTAAATTTGGTGTAAAAATGGTGATGCGATGTGTGGATCTACGATCAGATACCGTGACTAGACCGACCGATGCGATGCTAGAAGCAATGTGTAGCGCTGAGGTGGATGATGACGTCCTAGGCTACGACCCAACGGCTAGACGTCTTGAAGATGAGATGGCTAAGATGATGGGGAAAGAGGCGGGTCTGTTCGTGCCATCCGGGACAATGGGGAATCTGATCAGCGTGATGGTTCATTGCGATGTGAGAGGCAGCGAGGTGATTCTTGGAGACAATTGTCACATCCATGTTTACGAGAATGGAGGGATTTCGACAATCGGAGGAGTGCATCCTAGGACTGTCAAGAATGAAGAAGACGGGACCATGGACTTGGTGGCCATAGAAGCAGCCATCAGAGATCCTAAAGGAAGCACATTTTATCCATCAACAAGGTTGATTTGCTTGGAGAACACTCACGCCAACTGTGGTGGGAGATGTTTGAGCGTGGAATACACTGAGAGAGTTGGAGAGATTGCGAAGAGACATGGTGTAAAGCTCCATATCGATGGAGCCCGTCTTTTCAATGCTTCTATCGCACTTGGAGTTCCAGTCCATAGGCTTGTAAAGGCTGCTGACTCTGTTTCGGTGTGTCTCTCTAAAGGCCTTGGAGCTCCAATAGGATCTGTGATTGTTGGTTCCCAAAGCTTCATAGGGAAGGCGAAAACGGTAAGGAAAACATTAGGTGGAGGAATGAGACAAATAGGCGTTCTGTGCGCAGCCGCTTTGGTCGCACTCCAAGAGAACCTCCCAAAGCTACAACATGACCACAAGAAGGCCAAGTTGTTAGCTGAAGGGTTGAATCAAATGAAAGGGATTAGAGTAAATGTTACAGCCGTGGAGACCAACATGATTTTCATGGATATGGAGGATGGTTCAAGACTTACGGCTGAGAAACTGCGGAAGACTCTAGAGGAGAATGGCATTCTCGTCATCCCGGAAAACTCATCCCGGATCAGAATGGTTATACACCACCAGATAACAACAAGTGATGTGCATTACACATTGTCTTGCTTACAACAAGCAGTGCAAACGATACAAGAACCAAGCCTAATCTAATTTGGCGAAACCGAATTATGCTTCTCCTTTTTCTTTTGGGTATCGTCAAGAAGTATCGTCTATTTAATATTGTTTATCTTAAGTAATTTTTAATTATGACCAAGG
>AT1G08770_1
AATTTTCAAGGGTTCCCCACACAAAATCCAACCCAATGAATCAGAAACCTCCGCCGTACGGTTACGGCACCGGTGGTGGAGGAGGACCTTCTTCATCTTCCAACACAATTATCGGGACGTTGAGTGCACGCGCCAAGCAGACGACGCAATCGATGATCACCACGCTCCGTCCATGGCGAGAGCTTCTCGATCTCTCCGCGCTCTCTCCCCCTCACAGCTACGATGAAGCCATGGCGCACCTTAGGCACAACATCTCTTACTTCCGAGCAAACTACGCTCTCGCCGTCCTCGCCATTGTTTTCCTCGGCCTGGTTTACCATCCGATCTCTATGATCGCCTTCATCGTCGTCTTCATCGGTTGGATTCTCCTCTATTTCTCGCGAGACGCGAAAGATTCGATAGTGATTTCGGGGAGAGAAGTAGATGACCGGATCGTGCTAGTTTTACTCAGCTTGGTAACGATTTTGGCGTTGGTGTATACAGATGTGGGCGAGAACGTTCTGGTTTCGTTGGTCATTGGATTGCTCATCGTCGGAGCTCACGGCGCTTTTCGTAGTACCGATGATTTGTTTCTTGATGAAGAAACTGCCCGGCAAGGTGGCCTCGTATCCGGTCCAAACCGGCCACCCACAAGTTATACCCCAATCTGAGTTACCGGTTATCAACATTTCTTGGGTTCTGCTTGAAGCTTTTTGGAATTCCCAAGATCCTTTGTATTGTATTTGGGCGTGTGTGTGTGTG
>AT1G08780_1
CTCATTTGTCCCAAAGACCAACAAAAAACGAAAATGCAGCAGCAAGGGAGTAAGAGTGGATCTGAGATGGAGGTGACATGGGAGGACCAGCAGAACATTAACACCTTCAGCCGTTTGAACAACAGATTCCACGACCTCGATGACGAAATCAAATCCGCCAAGGAAAAGTGTGATAACTTAGAGGATGCAGGGAACGAGTTGATCCTTGCTGATGAGGAGATGGTGCGGTTTCAAATCGGAGAAGTGTTTGCTCATGTGCCGAGGGAAGAGGTGGAAACAAGGATAGAAGAGATGAAAGAGGCAACCTGCAAAAGCCTTGAGAAGCTTGAGGAAGAGAAGGAATCAATAGTGTCACAAATGGCAGCGTTGAAGAAGGTATTGTATGCTAAGTTCAAGGACTCCATCAATCTTGAAGAAGATTAATAAGATCCAACTTGGTTTCTTTAATACTGCATTCAGTTTGATGATTGCACTGAGTGTTGTAGACCAAGG
>AT1G08890_1
ATTTAATAATACTTAGATTTATGAAACTCGGGCTAGTGATGCTTGAATCTCTTCGAGTGTTCGGCCTTTCGTCTCAGGCACCAAAGTCCATACGAATACGATCGTCACAAGAGAAACTCCAGAAAATATGAAAAATGTTCCGGAAGCGCTCCATTGCATCATGAAGTTGAAGCTATAAATGACAATCCAACTGAAAAACCAGTTGGACACCGTTACAAGGCTACCGGCTGTGATTTTCACATTCACCGGAAACACCTCGGACATTATTACCCATGGTAATCCACCTAGACCAATGCCAAATGATGAGACATAACCCATTATACCGACGATTAACATAACGGAACAAAACTTCTGAAATTCACCAAGCTTCTGAAGATAGTAAGAGAGGCCAATTAAAAATGAACATATGCACAGGCCGATAGAAGAAATCATAAGAAGTGGTCGGCGTCCCCATCGGTCGACGGTTAACATGACAATTATAGATTGCGGTATCAAAATAACTGCGAGGATGGTTGTTCCTATGTCGCTTGGAAAACCGGCTTCGTTGAAAATACGAGCAGCATAAGCACTTATCGCCGAACTCCCACAAAATTGTTGCAAAAGCATTAGTCCCAACCCAATGACTAATGGATGTGCGTTTCTCATATGGAACAAATCTCTTACTCCACTTTGAGATTCTCTTCTGGAGATTTCCACTGTTTCTCTGATTTCAGCTGCTTCTTCGAGAATGTAACTATTTTCTCCCCTTAGTCTCTTCAAAGCAACTTCAAGCTCTCGATCTCGACCATACATCGCCAGCCATCTAGGAGAGTCAGGAATAAAAAATAAACATATCACTTGGATAGCACATGGGATTGCACTTAAAAGAGCTAATGTTCGCCAATGGAAAAAGTTTCCGGTGAAGAACATGAGCGAAATCCCAAAACATTGTAGCATTTGATTGGAAAAAGAGAATCCTCCGCGAAATGTTTTGGGTGTAATTTCTGCTATATACACGGGAACCACATAACTAATGAGACCAACCCCAAATCCTAGGAAGAGTCGCCCAATATTTAGCAGCATATTATCATGTGCAAACGCTACAGCGAGCCAACCAAAGATGCAGCAAACATCTGAGATCCACATTGTCTGTCGACGACCAATAAGTGCAGCGATTTTTCCGCTAAGTGCGGCAGTAATCATTCCTCCCAATGTCATTACTGAAGTGAAAAACGAATAATCTGCCACAGAAAGTCCCAGTTCTTCCATGATCTTGAATTGAGCAGGCGACGTATATGACATGGCGCAGCCATAACAGAAGGATCCAGCTACAGCGACGGATGTGCTGAGAAGAAGACCAGAGGTGAAGGAAGAAGAGCATCTTGATTCTTCTTGCTTATTCAGCAGATCGATTTTGAGATTTCCAGATTCCATCTTCTTTGGTTCTTA
>AT1G08930_1
CGAAACTTCCAAGTTCCTCACAACTCTACATTTCTTGTCTCTGCTTTCCAAAGAGAGAAAACAAAAAAACAGAAAGAAAAAAAAGGAAAGAAAGAAAGGAGAAGTTTTTGGGATTGAAATGGAGAGACAAAAAAGCATGGAAAAAGGGTTACTGAGGAAGAGCTTAAGCATACGAGAGCGAAAGTTCCCAAACGAAGACGTTTTCTTAGAAGCCGGTTTGCCGAGAAAATCGCCGAGAGAGTTTAAGAAACCCCAAAACGACGATGGTGAATGTCGTGTTACCGCCTCTGTTTTTCTCAGCACTTTCGTTGCCGTCTCTGGCTCCTTCTGCACCGGTTGTGGCGTCGGTTTTTCATCGGGTGCGCAAGCAGGAATTACCAAAGATTTATCTCTCTCCGTTGCAGAATACTCAATGTTCGGGTCGATCTTGACGTTAGGAGGCTTGATCGGTGCATTATTCAGCGGTAAAGTCGCCGATGTCTTGGGAAGAAAACGGACGATGCTGTTTAGCGAAGCCTTCTGCGCGACAGGCTGGCTTTGTGTAGCATTGGCTCAGGACGCATTGTGGCTGGACTGTGGAAGATTGTTACTTGGAATCGGCGTTGGTTTATTTAGCTACGTGATTCCGGTGTATATAGCCGAAATTGCACCAAAACAGGTCCGAGGATCGTTTGTGTTCGCCAATCAATTGATGCAAAATTGCGGCATTTCACTCTTCTTCATCATTGGCAATTTTATTCCATGGAGAATACTATCAATAGTCGGATTGGTGCCATGTTTGCTCCACGTGGTTTGTTTATATTTCATCCCTGAGTCTCCAAGATGGCTGGCGAAATTAGGTCGTGATAAAGAATGCCGATCTGCTTTGCAACGCCTTAGGGGATCTGACGTCGATATTTCTCGTGAAGCAAACACAATTAGAGATACCTTAGACATGTCAGAAAACGGTGGTGAAACTCGGATGACCGATTTGTTTCAGAGACGATATGCATATGCGTTAATTATCGGAGTCGGTTTAATGTTTTTGCAACAATTGTGTGGGAGCTCGGGTGTTACCTATTATGCAAGTAGCCTCTTCAACAAAGGAGGATTTCCGAGTGCTATTGGCACATCCGTAATAGCCACAATCATGGTTCCAAAAGCAATGCTGGGAACAATCCTAGTCGATAAAATGGGGAGGAGAACGCTCCTAATGGCTTCTTGTTCTGCGATGGGTTTGAGTGCTTTGCTCTTAAGTGTTTCCTACGGTTTCCAGACGTTTGGCATTCTTCCAGATCTCACTCCTATCTTCACTTGCATCGGCGTATTGGGTCACATTGTGTCATTTGCGATGGGAATGGGAGGATTACCATGGATTATAATGGCTGAGATATTTCCTATGAATGTGAAAGTGTCAGCTGGGACCTTAGTTACTGTAACTAATTGGTTATTTGGTTGGATTGTCACTTATACTTTCAATTTCATGCTAGAATGGAATGCGTCAGGAATGTTCTTCATTTTCTCAATGGTCTCCGCCGCTTCGATTGTATTTGTATATTTTTTGGTACCTGAGACGAAAGGCCGATCACTTGAAGAAATACAAGCATTGCTCAACAACTCTGTGCAATAATATCATGTAGATTTTTTTTTCCTTTTTCTTTTCTTTCTCGGTAAATGATCATATAAGTCGATTGTTATTATTCGTGTGAATTTGAATGTGATTCGTGTAAGGATCAAATTTCGGATGGGAAATTGGAAGCAATAAATTTGTATATTTCCAGTGTTGGGAAAGGAATGTAGTTGTTTTCAAGCAGAACAAAGTTTCTGCTTAAATGATTGTTACTATATTAATAGTACTTACCAAAACAATATATGTTGAAACTCGC
>AT1G08940_1
CTTCTCCATACACAAAATAGTAGCAATATACAAATATAATCATCATTCTTCATCATCAGTCCCATCTAACAAATCAAAATACTCATTGAGATGCAATGTACAACAATCGTTTGATGTTACACGACAACCATCAACACGATCCTTTTGATCATCAATCATATCTTTAGACATCCCCCAAGCCAACATCTCTTCTTCACTGTGGTGTATCGCGAAAGTGTACTCTCCGCTCGCACCTAACTCCATCACTCTGAACTCGCAGTTCCCAAAGTTGTTCAACCTCTCGAACTCTTCCACCGTCCACTTGAACCATTTCGTTAGAAACACCCGAGAAGTCAGTCCGTGGGACACGATCACTAGGTTTAGTTCACTTGATGGATCCACTTGATGTCTGTTCATGTCCACGTCTCTCCACATAGACTCCAAGAAACTAGAAACCCGATCGTAGACGTCGGCGGCAGATTCACCTTCGGGAAAACGATAAAAAAATCTTCCAAAACGTTCCCTCGTCTCCTTCACAATTCTCATCCTCTCTTCCACTTGGAAATTCCCAAAATCTTGTTCTCTGATTCTACACTCTTCCCTCACTCCTATCACGCGCTTCCTCGAGAACCCTTTCCCCACTTCCCTTAAAGTCGTCCTCGTTCTCTCGTACGGCGACACGTAGAAGAACACGCGCCAGTTTTCTCCACACGCGGCACCGACGCTATGAGTTGAGATGAGGGCTCTCATCTTCTTCCCGGCCTCACGCGCCTGCGCTCGTCCTTCTTCCGTTAAAGGGATCTGGTGATCGGGCGTGGTCGCGTAAGCCCCTGCATCGATGTTGCCGGCGGATTCACCGTGTCGCATAAGTATGATGCGTTTTGGGAGCATCTTCTTCTCATTCACCATTTTCTCTCTCTCTCTCTCCTAATAACATTAGGGTTTGGTGAGGAGATGATTAACCGATTTCGG
>AT1G09000_1
AATCTTTCTTTTTCTAAGCTGTATTCGGCTGGTTTCTCTCATTTTGAGAGCCAGCAAGTTCCAATCGCGTTTCATGAACGTTGATTGGATTATCGGTTCATCGGAAGTTTAATTTGAAATCGGAAAAGTTCGTTAACACTCGGTTCGTCGATCGCTTGTTTTCCGTCCTACCGCCGAAGAAGATAACCAGGAGAACCAGCCTCCATTTCCCGGTCTTCCCGTCGATAAGATCACTTCTTGCATCCGCAAATCGAAGGTTTTTATCAAACCCTTCTCCTCCTCGCCTCCTCCTGCTACCACCGTAGAAATGGCACCTCCGATTTCGTGGAGGAAAGGTCAGTTAATTGGTCGCGGCGCGTTCAGTACAGTCTACATGGGTATGAATCTTGATTCTGGGGAGCTTCTCGCCGTAAAACAGGTTCTGATTGCAGCCAATTGTGCTTCCAAGGAAAAAACTCAGGCTCATATTCGGGAGCTTGAAGAAGAAGTTAAGCTTCTCAAAAATCTCTCCCATCCAAATATAGTTAGATATTTGGGTACAGTGAGGGAAGATGACACCCTGAATATTTTTCTCGAGTTTGTTCCCGGTGGATCTATATCATCGCTCTTGGAGAAATTTGGACCTTTTCCTGAATCAGTTGTACGGACCTATACGAGGCAGCTGCTTTTAGGGTTGGAGTACCTTCACAATCATGCAATTATGCACAAAGACATTAAGGGGGCTAATATCCTTGTGGATAACAAAGGATGCATTAAACTTGCTGATTTTGGTGCGTCCAAACAAGTAGCTGAGTTGGCTACGATTTCTGGTGCAAAATCTATGAAAGGGACACCCTATTGGATGGCTCCGGAAGTTATTCTTCAAACTGGACATAGCTTCTCTGCTGATATATGGAGCGTAGGCTGTACAGTTATTGAAATGGTGACTGGGAAGGCTCCTTGGAGTCAGCAGTATAAAGAGGTTGCTGCTATCTTCTTCATTGGAACAACAAAATCACATCCTCCAATACCTGAAACTCTCTCTTCTGATGCAAAAGACTTTCTGCTCAAGTGTCTGCAGGAGGTACCAAATCTGCGGCCAACCGCATCTGAGCTACTAAAGCATCCTTTTGTTATGGGAAAACACAAGGAGTCTGCTTCTACTGATCTTGGTTCTGTCATGAACAATGCTAGTACTTCTCAACTGTCACAGTTAAATAACACTAAGAGCTCTCCAGATTCTACATGCGAAGATGTAGGTGACATGTGTAACCTGAGCAGTTTGAATTATTCACTTGTATATCCTGTGAAATCAATCCAAAACAACAATTTATGGCAACAAAATGATAATGGAGGTGATCAAGACGATATGTGTTTGATTGATGATGATAATTTCTTGACATTTGATGGAGAGACAAGGCCTACCCTTGAAAACAATAGTGATCTGAAGAATCGCTGTGATGCCATAAGTGATATGTCTATTGCTTTGAAGTCCAAATTTGACGAAAGTCCTGGTAAGGGAGAGAAGACTACAATGAGCATGGATTGTGACCAACCTTCATACTCAGAGGATGATGATGAGCAGACCGAGTCAAAAATTAAAGCTTTCTTAGATGAGAAGGCTGCAGACCTAAAGAAGTTACAGACACCCCTTTATGAAGAATACTACAATAGTTTGATCACATGTTCTCCCAGTTGTACGGAGAGTAATTTAAGTAACAGTAAAAGAGAGGACACTGCTCGTGGTTTCCTGAAACTGCCTCCAAAAAGCAGGTCACCGAGCCGGGGTCCTCTTGGTGGTTCACCTTCTAGAGCAACAGAGGCAGTTAGTTGTTCCAAGAGCCCAGGAAGTGGTAGTAGTAACAATGGAGGTGATGAAGCTTCACAGGATGGTGTATCAGCTCGGGCCACTGACTGGAGGGGTCTTATTGTTGATACTGAACAGGAATCAAGCCAGAGTGTTGCTCTGTCAGAGATAGAGAAGAGGTGGAAGGAAGAGCTTGATCAAGAACTGGAAAGAAAGCGACAAGAAGTCCCTTTTCTGTAATTCACGATTGCACTGCAGGCTTTGTTGCGTTTTCTTTGATGTCAGATCCTCCATGACAATGTTTCCTGTGTTCTTCACGATTCTAGATCAAGAAACAAGACTATTTTATAATAATCACAGTAGCTTGCTTCGTTGTTGCTGCCAGTCACTCTCATTAATCATGCAAAAGATGTGATAGATTCACCCATGTGTTGAACGAAAGCTGCATTTTGTAACAAT
>AT1G09130_1
AAGATTGTATTTACTTTGGCTAACGAATAAACACATTACAATTTTATCATAATATTTCAAGATCCTTTTAGTATGATTCTCCTAATCGCATGATTCACATTTACCAAGAGATTTGAAATAACGCTGTCGCGGTCAATGTGAATTTGGTCAGTCTATTTGTTCTTCTCCATTGCACAGTGATTTGAGGCAAGAGAACTTGAAACTAGACTCGTTCTACACTTCTAATCCCCGCATTCTTGTCGAATTCCTCTGAAGGAACCACGTCCGCAATAATCTTTTCTTGACCGCGCCAAAGAATCTTGTCAATGACTCCAAATTCTTTAGCTTTTGGTGCATCCATGTAATATGGCCTTCTCATCACGTTCGCTACAGTATCCACGGAATTCCCAGTGTGCTTTGATAGTAGTTCCACTAGAATATCCCTGTTTGTTATGACCTCTTTGGCACGAATCAGGACATCACTGGCAGGCATCAACCCAGAAGAAGGCACACGAGGTTGTTGGATCATTGCTTTGGCATGTGGCATCATAAACCGTTTACCCTTGGTGCCCGCTGAAAGTAATAGACAGGCCTGGCCTATGGCTGCTCCCACACATACTGTATGTACCTCATTTTTAAGTTGCATCAAAGAGTCATAGATTGCAAAACCTTCTGATTCCATTCCAACTGTCTCGCCATCATCACGAGTAGTCCCTGTGGAATTGATGTAAATGTATATGGGTTCCTTGGGATCAAGCCACTGAAGATACATCAGCTCTGCGACAACCAGTTCTGTCACTGCCGGCACCAGAGGCATTCCAATGTAAACAATTCTCCCGTCAAGAAGCATAGAAGGCAAGTCTGGTGGAGGTGTTCTCGGTCGGTGCTCGTTATAAGCCACTGATCTTTCAACCTGAGCTGGAGAAGACATGAGCTGAGGAGAGTCAAAGATGTCAAGATACGGCGGCACATCAGCATTTACCGGCCGATTGAGAAGTTTTTCAGGAGAATTCGCGGCAATGGAAGCGAGCGTCGAGAGAAAAGGATCCTTAGGATTTATCGGGGGCATAGGGATTTTGGCAGAGGCTTTGGCGCGAAAGGCATAGCGAAAGGTCTTCAAGTTTCTTCTTCTGGATGAATTCAAAGATAAAGGAGGATGAGAAGAAAAAGAAGAAGAGCGTGGAAGCAGAGAATTCATGGATGCTTGCAAGCAAGACGCCATGGTCAAAGAGCTCTTGGAGACGGAAGCTCGCG
>AT1G09200_1
CTCCGATCGAACTTGAAATTTTACATTCTTTCACTCATTCTTAAGAAAGACCTAAGCTCGTTCACCTCTGATTCTTCTAGCGAGCTGGATATCCTTGGGCATTATCGTGACTCTCTTGGCGTGAATAGCGCAGAGATTGGTGTCTTCGAAGAGTCCAACAAGGTATGCCTCAGCAGCTTCCTGGAGAGCGGCGACGGCACTGCTCTGGAAACGAAGATCAGTCTTGAAATCCTGAGCGATCTCTCTCACAAGCCTCTGGAAAGGGAGTTTACGGATCAGAAGCTCCGTGCTCTTCTGGTACTTCCTAATCTCCCTTAGAGCCACCGTTCCAGGTCTGAATCTGTGTGGCTTCTTCACTCCTCCGGTCGCTGGAGCAGATTTTCTCGCTGCTTTTGTTGCCAGCTGCTTCCTAGGAGCTTTGCCTCCGGTCGATTTCCTAGCGGTCTGCTTGGTACGAGCCATGTCGAAGATGAGAAAAGAACTGTTTGATTTT
>AT1G09310_1
ACAACTTCAGCTTTGAGACAAAGCTAAAACTAAAAACCCCTCAAGAGATACAAAAAGAAACCAGAGCAAAGAAACAGAGATGGGCTTGGTTACAGAGGAGGTGAGAGCTAGGGCAGAGAAGTATACGGGAGATGAGATATGCCGAGAGAAGACCAAAGTTTTTCTCAAGGAAATAGCTATGCCCAATGGCTTATTACCATTGAAGGATATAGAAGAGGTTGGGTATGACAGAGAGTCTGGTGTTGTATGGCTCAAGCAGAAAAAGAGCATCACTCACAAGTTCGAAGAGATCGATAAACTTGTCTCCTATGGAACCGAGGTCACTGCCGTTGTTCAGACCGGGAAGATCAAGAAGCTCACTGGAGTCAAGGCCAAGGAGCTTCTTATCTGGGTCAGTATCAGTGAGATCTATACCGAGGACCCACCTAACACAGGGAAGATCACCTTCAAGTCACCGACCACACTGTCCAGGACTTTTCCGGTCTCAGCTTTTACAGTCCCAGAAAAAGAGGAACCTGCCAAGGAAGAACTTTCCAAAGAGAAGAGTACTGAAGCCACCGAGGTCAAGGAGGCTGTTGCAATCAAGGAGGCTGTTGAAGTCAAAGAGGCCTAATCAAGCCTCTGCTTCAGAAGTTAAGAAGACCAGAATCTTTTAAGTGTAC
>AT1G09400_1
CTCGAGTATCGACTTTGACTTTTTAACACCCAACCTCTTCGTTCCTCTGTTTCACGTAACTGGTAATCAAACTCCAAAATATTCTCTGAAAAATCAGAAAGGCAACACTAATCTGAAGTTCTTGAAGATAAGATCGATGGAGAACGGAACTTTATCGGCAACCATCTCCCTTCTCACTCCATTCTCGATGAGAAACTTCAATCTTACACACAGAATAGTTATGGCGCCGATGGCGAGAATGAGATCATACGGCAACGTTCCACAACCTCACGCCGCCTTGTATTACTCTCAGAGAACAACGCCGGGAGTTCTTCTCATCAGCGAAGCCACCGGAGTTTCCGAAACCGCCATGGGGTATCAAAACATGCCAGGGATATGGAGAAAAGAACAAATAGAAGCATGGAAGCCCATCGTCGACGCCGTTCACTCTCACGGCGGCGTATTCTTCTGCCAGCTCTGGCACGCCGGTCGCGTTTCTCATCGAGATTGTCAGCCAAATGGAGAAGCTCCGATCTCTTCTACGGATAAGCCACTCGCCGATTCCGATTCATCGAATAAGTTTACACCTCCGAGACGGCTAAGAACTGACGAAATCCCCACCGTTGTTAACGATTTTCGTCTCGCTGCAAGAAACGCAATCGAAGCTGGTTTCGATGGAGTGGAGATCCATGGAGCGCACGGTTACTTAATCGACCAGTTTATGAAAGACTCCGTTAACGATCGAACCGATAGTTACGGCGGATCTCTAGAGAATCGGTGCAGATTCGCTTTGGAAGTAATCGAAGCTGTGACGAACGAGATCGGATCTGATAGCGTCGGAATTAGACTCTCTCCGTTCGCCAATTACATGGAATCCGGAGATTCAGATCCAAATAGATTAGGGATTTACATGGCTAAGTCTCTGAACAGATTCGAGATCCTCTACTGCCACATGGTTGAGCCGAGGATGAAAACAGCCGGTGAGATTTTCGAATGCACGGAATCTCTTACGCCCATGAGAAAGGCTTTCAAAGGAACGTTCATCGTCGCCGGCGGTTATACAAGAGAAGACGGAAACAAGGCGGTGGCGGAAGGAAGAACCGATCTTGTGGCGTACGGACGACTGTTCTTGGCTAATCCAGATCTTCCCAGAAGATTCGAACTCGATGCGCCGCTCAACAAGTACGACAGACCAAGTTTCTACACTTCTGATCCTGTCGTGGGTTACACTGATTACCCTTTTCTCGAAACCACAGATCAATAAAAACGTCGTCTTGTTCTTAATTTCCATTTTCAGTTCAATTGCTATATACTCAAG
>AT1G09430_1
TTCAGATTCTGGGTTTCTCGTTTTTGTCCCTTTTTCGTAGGTTTTTACGGGTTTGGATTGTAATTCGATGGCAAGGAAGAAGATAAGAGAGTATGACTCTAAGAGACTTCTCAAGGAACACTTGAAGCGTCTCGCTGACATTGACCTGCAGATTCGCTCTGCTCAGGTGACAGAATCTACGGATTTCACTGGGTTGACCAACCAGGAGTCATGGCTGTCATCCACAAAGCTAGTTGTGAAGCCTGATATGCTTTTTGGAAAACGCGGTAAAAGTGGCTTGGTAGCTCTAAAGCTGGATCTTGCTGAAGTAGTAGAGTTTGTCAAAGTCCGCCTCGGTACTGAGGTTGCGATGGAGGGATGTAAAGCCCCTATCACTACATTCATTGTGGAGCCCTTTGTGCCTCATGATCAAGAATACTACCTTTCTATAGTATCTGGTAGGCTTGGCTGCACTATAAGCTTCTCTGAATGTGGCGGCATTGAAATAGAAGAGAACTGGGACAAAGTGAAGACTATATTTCTTCCTGCGGAAAAGTCAATGACACTAGAAGTATGTGCTCCATTGATAGCAACACTTCCTCTTGAGGTTCGAGCTAAAATCGGCAATTTCATAAATGGTGCGTTTGCTGTATTTGAAGATTTGGATTTCAGTTTTATGGAGATGAATCCTTTTACACTAGTCGATGGAGAGCCATACCCTTTGGATATGAGGGGAGAATTGGACGACACTGCTGCCTTCAAGAATTTCAACAAGTGGGGAGACATTGAATTCCCTCTGCCATTTGGAAGGGTCCTCAGTCCAACAGAGAGCTTTATCGATGGTTTAGATGAGAAGACAAGTGCTTCTTTGAAGTTCACTGTTTTGAATCCTAAAGGCCGCATTTGGACGATGGTAGCTGGAGGCGGTGCTAGCGTCATATATGCTGATACTGTTGGGGATTTAGGTTATGCATCAGAGCTCGGAAACTACGCAGAGTATAGTGGAGCACCTAACGAGGAAGAGGTGTTACAATACGCAAGAGTTGTCATTGATTGTGCTACTGCTGATCCTGACGGGCGTAAACGAGCTCTTTTAATTGGAGGAGGCATTGCCAATTTCACCGATGTGGCAGCTACTTTCAACGGTATCATCAGAGCCCTAAGAGAAAAGGAAACAAGGTTGAAAGCATCAAGAATGCACATTTACGTAAGGAGAGGTGGACCAAATTACCAGACTGGTTTGGCTAGAATGCGAACTTTGGGAGAGGAACTGGGTGTTCCTCTAGAGGTATATGGACCAGTAGCAACGATGACGGGAATATGCAAACGAGCTATTGACTGCATCATGTTACCTGATGCATAACCCACCTTCAGTTTAAAAAGCAGAACACAAGCTCTGGAGCTGGAGATTGGGAGGAGTGAGGGATTGTGTTGATTCCTGTTCTTCATCTCTCTTTCCACATAAGAAAATGAGAAGCTCTTTAAAACTTATTTTTCCCGTCTGGATGTGAATTTGAAAACTGTATAATTGTGTGTTGCAAGTGTAATTGTAATCAAACGGTCAAAAATCCTTATTTGAAATGTACAATAAGACTTCAAAA
>AT1G09560_1
AAGAGATCAGTTATTGTTTTATTATGGAAGACAAATCAAAGGAAGAAAAAAAAAGATGTTTCCTTTAGCAAACAGAACCGGGAAAACTGTAATGAATTTGGAGAGATCATTTCTTGGGTTGGAACTTGGATTTGATGTGTTTGACAGTTCCTGGAGATGTCTGAAAGGCTTGAGCCAAGATGTTGTCAGGAACAGGAGGAGTAGAACCGAACAAAGTGGCACCAAGAGATTGAGTTCCAGGAAGCTGACTATTGAAAGCTGCAATAACAGAAGCAGGAAGATGGCCATTGTTCTTCTGGAAATGGACGAGTCCTTTAGGGAAAGCAAAGACGTCTCCTTTCTTGAGAGATTGAGAGATGAGCTTATTGGCCGTAGTGAGAAAGCCAACGTCGAGTGTTCCTTCGAGGACGAAGACGATTTCAGTGGCACGTGGGTGCGTGTGAGGTGGGTTTAAACCACCTGGTGCGTAATCGATGCGAGAGAGAGAGACACCGAGTGTGTTGAGTCCTGGTATTGTCATAACGTTGGCTCCGGTGACTAAGGCCCCGAATGTGTTGTTTGTGAGACCTGGATTAGCTAATCCATGTGAGAAGAAATCGGATGATGTGACTGAAGCTGCGTCTTTACAAGGGAAGCCATTGACTTTGATTCCGGAGGAGAGGTCAGCGACACAGAGATCTTGGAGCAAATCGGGATCTGCGGAGACTGAGAAGAAGAAGAAGAAGACGGTGAGACCGGTGAGGAGAAGGAGAGTTTGAGTTGGTGACGCCATTGGATTTTGA
>AT1G09630_1
CAAATCTATAAATCTCCTCGAAAAAAGTGTAGCCATGGCGAGAAGACCGGATGAAGAATACGACTACTTGTTTAAAGTGGTTTTGATCGGAGACTCCGGTGTCGGCAAGTCAAATCTCCTCTCTAGATTCACTCGCAATGAGTTCTGCTTAGAATCCAAATCTACCATCGGTGTCGAATTCGCTACTCGTACTCTCCAAGTGGAAGGAAGGACTGTGAAAGCTCAGATATGGGACACGGCTGGGCAAGAACGATACAGAGCCATAACAAGCGCCTATTACAGAGGCGCACTTGGAGCTCTCTTGATCTACGACGTCACTAAACCAACAACGTTTGAGAATGTAAGCCGGTGGTTAAAAGAACTCAGAGACCATGCAGATTCCAACATAGTGATCATGTTGATTGGAAACAAGACAGATCTGAAGCATCTCAGAGCAGTTGCCACAGAGGATGCTCAGAGCTATGCAGAGAAAGAAGGCTTATCTTTCATTGAGACATCGGCCCTCGAGGCAATAAACGTAGAGAAGGCTTTTCAGACAATTCTCTCGGAGATTTATAGGATCATCAGCAAGAAATCGATAACTTCAGACCAGGCAACTGCAAATGCCAACATCAAGGAAGGCCAAACAATTGATGTCGCTTCTTCTTCTGAATCAAACGCGAAGAAGCCTTGTTGCTCTTCTACCTGAAAG
>AT1G09630_2
CAAATCTATAAATCTCCTCGAAAAAAGTGTAGCCATGGCGAGAAGACCGGATGAAGAATACGACTACTTGTTTAAAGTGGTTTTGATCGGAGACTCCGGTGTCGGCAAGTCAAATCTCCTCTCTAGATTCACTCGAAATGAGTTCGTCTTAGAATCCAAATCTACCATCGGTGTCGAATTCGCTACTCGTACTCTCCAAGTGGAAGGAAGGACTGTGAAAGCTCAGATATGGGACACGGCTGGGCAAGAACGATACAGAGCCATAACAAGCGCCTATTACAGAGGCGCACTTGGAGCTCTCTTGATCTACGACGTCACTAAACCAACAACGTTTGAGAATGTAAGCCGGTGGTTAAAAGAACTCAGAGACCATGCAGATTCCAACATAGTGATCATGTTGATTGGAAACAAGACAGATCTGAAGCATCTCAGAGCAGTTGCCACAGAGGATGCTCAGAGCTATGCAGAGAAAGAAGGCTTATCTTTCATTGAGACATCGGCCCTCGAGGCAATAAACGTAGAGAAGGCTTTTCAGACAATTCTCTCGGAGATTTATAGGATCATCAGCAAGAAATCGATAACTTCAGACCAGGCAACTGCAAATGCCAACATCAAGGAAGGCCAAACAATTGATGTCGCTTCTTCTTCTGAATCAAACGCGAAGAAGCCTTGTTGCTCTTCTACCTGAAAG
>AT1G09780_1
CTTCATTCTCAGATCTGCTTTTGAGATTCTTCGATCGCATCTCAAAATCTCAGCTATGGCTTCCTCCGCTTGGAAACTCGATGACCATCCCAAGCTCCCTAAGGGCAAAACCATAGCCCTAATCGTCTTAGATGGTTGGGGTGAATCTGCTCCTGATCAGTACAACTGCATCCACAACGCTCCTACTCCAGCCATGGATTCTCTTAAACAAGGAGCTCCTGATACTTGGACGTTGATCAAAGCTCACGGTACTGCTGTTGGACTTCCCAGTGAAGATGATATGGGAAACAGTGAGGTTGGTCATAATGCTCTTGGTGCTGGTCGTATTTTCGCTCAAGGTGCTAAGCTTTGTGACCTAGCTCTTGCTTCTGGCAAAATCTTTGAAGGTGAAGGTTTCAAATACGTTTCCGAATCTTTTGAGAAAAATACTTTGCATCTCGTTGGACTTCTCAGTGATGGTGGAGTTCACTCTCGTCTCGATCAGCTACAGTTGTTGATTAAGGGATCTGCAGAACGTGGTGCTAAGAGAATCCGTGTTCATATTCTTACTGATGGTCGTGATGTTTTGGATGGTTCTAGTGTTGGATTTGTGGAAACTCTTGAAGCCGATCTCTCTAAGTTACGTGAGAATGGTGTGGATGCTCAGATTGCATCTGGTGGAGGACGTATGTATGTGACTTTGGATCGGTATGAGAATGATTGGGAAGTTGTTAAAAGAGGTTGGGATGCTCAAGTTCTTGGAGAAGCTCCTCACAAATTCAAAAACGCTGTTGAAGCTGTGAAGACATTGAGGAAAGAACCTGGTGCAAATGATCAGTATTTGCCTCCGTTTGTGATTGTTGATGATTCAGGGAAAGCAGTTGGTCCGATTGTGGACGACGATGCTGTTGTCACTTTCAACTTCAGGGCTGATCGTATGGTTATGCATGCTAAGGCACTTGAATATGAAGATTTTGACAAATTTGATCGTGTGAGGTTCCCAAAGATACGTTATGCTGGTATGCTTCAGTATGATGGAGAGCTTAAGCTACCTAGCCGTTACCTTGTTTCTCCCCCGGAGATAGATAGAACTTCTGGTGAATATTTGGCTCACAATGGTGTCAGGACTTTTGCTTGCAGTGAGACCGTCAAGTTTGGGCATGTCACCTTCTTCTGGAATGGAAACCGATCTGGATATTTCAACAAAAAATTGGAGGAGTACGTTGAAATCCCAAGTGACAGTGGAATATCATTCAATGCCCAGCCAAAGATGAAAGCTCTGGAAATTGGTGAGAAGGCGAGGGATGCAATCCTTAGTGGCAAGTTCGATCAGGTGCGAGTTAACATTCCAAATGGCGATATGGTGGGTCATACAGGTGATATTGAAGCCACGGTTGTTGCATGCGAGGCTGCTGATCTTGCTGTGAAGATGATTTTTGATGCAATCGAACAAGTGAAAGGCATTTATGTTGTGACTGCTGATCACGGAAACGCAGAGGACATGGTGAAGAGGGATAAATCTGGGAAGCCTGCTTTGGATAAGGAAGGGAAGCTTCAGATTTTAACCTCTCACACACTCAAGCCAGTGCCAATTGCCATTGGAGGTCCTGGCTTGTCTCAAGGAGTGAGATTCCGTAAAGATCTGGAAACACCGGGGCTTGCGAATGTAGCTGCAACGGTAATGAACCTCCATGGATTTGTGGCTCCTGATGACTATGAGCCCACCCTAATTGAAGTAGTGGAGTAGAAGAATCGAGAGCCCAATCAGTTTTGAAGAGGGCTGAAACTCTCTAACTATGTTACGTTGTTTTCTAATAATAAGTGTTACACACAGACATGTTGTATTTTTGATTTTGGCTTTTAGCCAAACACGTTAATTTCAGTTTACAATATGCAAGTTTTTC
>AT1G09800_1
CGTATATCACTATTTCATTTCATTAGATTCATATGGTGGAACACATCAGAACTCAGTATCTCTATGATCTATTTATTCAGCTTCTGAATAAACCCCACTCTGGTGACTCCTCACCCATTGTTGCGGAAATGAAGTGAACTTAAATCTTCATGGAAACTCATATTTGACACGGGCAAGAAACAGACCAGATGCAGGATCCATGGGTTTGGCTACAGTCACTGTCTTCGCCTCCAGGATTCGTTCAACTAAAGCAAATCCATAGATAACCCCAATGACAGCGACATAATACCGTCTGCGACCGTCAATTCTCCAGTGCCTACGCATTTTAGTACTCCTACAAGCAGTCGAACCTGGTGGTACAGAAAACCGCGGGCACGCGCTGTAACTACATAGCAGCGGTGCCGTCTCCTTATACCAAAAGAATCACCATCTGTAGACCCCTCCACTTCTCCAACATTAGTAGTAACACCAGCAGTCTCAGTCTTGGGTTGACTGGAACATGCGAGAGGATCTCCATTGTTTAGGTTACTCCACGCCCTTTCCGTGATAGATGGAAAATATGGTGTTGATGGTACTTCAGTGACATTTAGTTCATCTAAAGATCTCATAGGTGACTTTGCCTGGCAACCAGCAGCCCTGAAGGAGCTAAAATCGTGAGATCCAACAAGAACTCTGCATGCTTCCTGCATAGAGCGAAGATTTAGCTCCTCAGGAACATGCCAGCAACGGTCTTTTTCAAGGATTGATAATGGATCCAACCCCGATAGCAAGCGGTAGAAGTATGTGCGCTCCCGGGCTTTATATCTGGCATGATAGTTACTTGGGACACACCGAACATCAATCACCATAACATCGCCGTCTTTTCTCTGTAAAAAATGGTTCGCAGCTCTCTGGACCACACCAGGCTCATGAGGTGGTAACACTTCACCCGGCTTCCTTTTACTGATGCGTTCCACATCTACATGGCAAACATTTTATAGTGCATGCACTCCCGCATCCGTTCGACTTGAGCAGAAGATCTTAACTGGCTGACCAATAAACTTATGAAAAGCCTCCTGAAATGTATCAATTCACAACTTGAATCCCCCAAGAAACTTGTTAGCCAACATAAACTGAACCTAAGCTCTGCTCTATGGCACCATAATTAGCTACGAAACCAATCTACCAACTTCTCGAATTACAGACAAATCGTAAAAGACAGAGTGAGAAATCGATGAGACAATTTAACATTGATCCACATGTAGAAAACATTCCAACGGCGGAGATGAAAAATCTAAGAAATTACAAACACACAACAACCAGCAATACACCGACGACGGTGCAGTCCGTAGCTTGCTGTTTTGAACCGGAGAAACGAGTTCCGATATACTCGATGGCAACCAAGTAACGCTGCAATCTAGGATTTCCTGGGTTCATGGACAGCTCCGACTCCGAGACGACCAATCCTTCCTGTTCCTCTTCTTCGTCACTGAATCCCTCGATTCTCACGGAATCACTCGAGTGATTCCTAAGAAGCTGTAGATCGAGGGGATGCTTCAGATTATCGGACATTATCACTCACCCACCGATGTTTGTTCTCTCACCAGAGCTCCGTGCTACTGCCTCAGGTTTAAGAAA
>AT1G09812_1
CTTTGATCTAAATTCTCTACAGAGATAAAACCTATAGACTCCAAACCAAGAAAAGGCTCAAATTTCGCATGCTACAAGGAGAAAATGAACAAGTCAAGCTCGTGGAGCATATACAGTTCCAGAGATGGAGAGAGTGAAGGGCCATGGAGATCGTCGACGTCCATGAATGCCATCTCCTTTGGGTTTGTAGCTACGGCGATACTCATCTCCATGTTCTTGATCATGGCCATCTTCGAGCATCTCTTCAGGCCTGAGAATTCTTCATTTGATTCACCACATCGGATCACACAAAGACAGAGAGATGGGTCCAGTCAGTTCCAGAAACTTGCTGATCAAGCATCCATGGTTCCGGTGAATACGGTGGTGGATGTATCGGTAGTGATGCCAGGGGAGAAGTTGCCGTCGCACATAGCTTTGCCGGCTCCGTTACCTTGTCGGAGAGAAGGCATTCATTGGCCTCTCCATCTTTAA
>AT1G09815_1
GCGATTCAAAGATTCAAAATTTGAACTGCAGAGAAAGAGGCTATGGCGACGATGGCGAAGAATATGAAGGGTTTCTACAAGCAGACGAAAAGAAATATCACCGAAGTTATCTCCAAGTCCAAGCCTTCTTCTTCCCGGAAAGTCTCTCCCAAACACGCGGCGGCTCAAGATTCTGATGCTACGCATCCCGCGGCATTGATTTCACACGGCTCCCTCGATCTCAATGACGATTATGACAAGAAGGAGGAGATGCTCAGACAATTTGACATGAACATGGCTTATGGTCCGTGTGTGGGTATGACAAGACTTGATCGATGGGAGCGTGCATTGCGTCTTGGGATGAATCCTCCCAATGAAATCGAGATGCTTTTGAAAACTGGGAAAGTTCAGCAAGAATGTTTGTGGCAAGGTCGTGTCTAGATGTTCTTAAATCTTTATCTATGCCCTTGTATGA
>AT1G09850_1
TAATGAGGAAGAAGAAACTTGTTGGTATGACTGATACAGATGTCGTCTCTGGGAAAAATAAAACAAATCTCGAGGCCTTCCTTATTTCTAGGCCAAAACTATCTCCACGACTCTCTCTGAACCAAAAAAATTACAGAAATGTCAATGTCATCCTTCTCCTTTGTCTCTCTCACTTTCTTCTTCCTTCTTCTCGTTTCTTCATCTTCATCTTCCGATGACATCTCGGAGCTGTTCGACGACTGGTGCCAGAGACATGGCAAAACTTACTGTTCGGAAGAAGAGAGGCAACACAGGATTCAAATCTTTAAAGATAATTACGACTTCGTTACCCAACACAATCGCATCACTAACGCTACTTATTCTCTCTCTCTCAATGCCTTCGCGGATCTGACTCACCACGAGTTCAAGACCTCTCGTCTTGGACTCTCTGTTTCCGCGTCGTCGGTGATAATGGCTAGTAAGGGGCAGAGTCTGGGTGGTAGCGCAAAGGTTCCAGATTCTGTTGATTGGAGGAAGAAAGGAGCTGTTACTAATGTCAAAGATCAAGGAAGCTGCGGGGCATGTTGGTCGTTCTCTGCTACTGGAGCTATGGAGGGAATCAATCAGATTGTTACAGGAGATCTCATCAGCCTCTCTGAGCAGGAACTGATTGATTGTGACAAGTCCTACAACGCTGGCTGCAATGGTGGTCTCATGGACTATGCTTTTAAATTTGTCATAAAAAACCATGGAATAGACACAGAGAAAGACTATTCTTATCAAGAACGCGATGGCACCTGTAAGAAGGATAAGTTGAAACAACGGGTTGTGACAATTGATAGCTATGCTGGTGTAAAATCAAATGATGAGAAAGCGTTAATGGAGGCTGTAGCGGCTCAGCCAGTTAGTGTCGGCATCTGTGGAAGCGAGAGGGCATTTCAGTTATATTCTAGTGGAATATTCTCTGGCCCGTGTTCGACATCATTGGATCACGCTGTGCTCATAGTAGGATATGGTTCACAGAATGGTGTTGATTATTGGATTGTGAAAAACTCATGGGGAAAAAGTTGGGGAATGGATGGGTTTATGCACATGCAGCGTAACACCGGAAATTCAGAAGGGATATGCGGAATCAATATGCTTGCTTCATATCCCATCAAGACACATCCAAACCCGCCTCCACCGTCCCCTCCCGGCCCCACAAAATGCAACCTTTTCACCTATTGTTCAGCTGGAGAGACTTGTTGCTGTGCAAGAAACTTGTTTGGTTTATGTTTCTCATGGAAATGCTGCGAGCTAGAATCCGCTGTGTGTTGCAAGGATGGTCGTCATTGTTGTCCACATGATTACCCGGTTTGTGATACAACCAGAAGTCTCTGCCTTAAGAAAACCGGGAATTTCACGGCAATCAAGCCCTTCTGGAAGAAGGATTCTTCAAATAAACTTGGTAGATTCGAGGAATGGGTTATGTGAGAGAAGTTTTACGCATATGTTACAGAAATTTCAAACTCATCCACACAGAAACCTCGTAATTCGATTATATGTATCTGCGAGGGGATTATTTGTAGCTGTTGTTGAGATATATATATCATCACAGATGTATTTTTAGTCTCTCATTTGAATGCATACAACTTCTGAGTCAATAAAGGACATTTGCA
>AT1G09920_1
CTACTCAGGCTTCCTCTGGAAGAAAAACGATCCTATTAAGACAGCTATTCCCGTTATCGCTATAGTGAAGAAAAGCCTTTTGTGCGAAACACCATTCCCATCTCTTCGTCTCCTACCATTTCCATCTCCTTCTGCTGCACTCGGGATCCTTCTAGATGATTCGACATTGTTGAGCACAGTACCAGGGCATTTGGTTTCATGGTTATATCTTTCTCTCAGTCTAACATAACTGTTGCATTGATAACAGAGTTCCGTCCGGTTGCCACATACTTCCTGATGCTCAGCAAGATCAACTGCAGGCAATGGAAACTCACAGAACTCACATGTTACAATCCTCTTAGGGCAAATTTCTCCTTTATGACTGTCAAAAACCTCACGTTCTATGGTCTCTTTGCACATCAAGCATGCTATCGGAGCATGTGTGTTCAAGAAGTGTTCCTCAGCATGCTTTTTGGGTACCATATCACCACAAATCTTACATTTTTCTAGATTCCGGGCACAATGTACACGATGCAAATCGATATTTTGTGATGGAATGTCTCTGTCACAATGGTTGCATACGATGGTGATTTCTCCAGTCGCAGCCTCCATCTTCGAATGAAAACAAAATACTTTAGTTTCACAGGTGGAATGGAAGCAGATCAGATGAGAAGCAGGGCGATCAGAGAGACCTGAACAAGCGAAATTTCAGAAACACGAATTGAATCACGG
>AT1G10030_1
GGAGGAAGAGGAGGAAGAGGAGGAAGAGGAGGAAGATGAAGGCGTTAGGGTATTGGTTAATGGTGGTTGGTTCACTGAGACTAGCTTCTGTTTGGTTTGGTTTCTTCAACATTTGGGCTCTTCGTCTCGCCGTCTTCTCTCAGACCACTATGAGTGAAGTTCATGGACGTACATTCGGAGTATGGACACTCTTGACCTGCAGTCTCTGCTTTCTTTGTGCATTCAACCCCGAAAACAAACCATTATACTTGGCTACCTTTCTATCCTTTATCTATGCCTTAGGCCATTTTCTGACCGAATACCTCTTTTACCACACGATGACCATCGCAAATCTCTCAACTGTGGCCTTCTTTGCAGGCACATCGCTTGTGTGGATGCTCTTGGAGTGGAATTCCCTTGAACAACCGCACACCAAACTTTCATGATGTTAGCCTGAATGCATGTAACCAAGTCTTTCTTC
>AT1G10070_1
GAGCTTTCTGTTTCTGTCTCGTAAATATATTTACATTAAAGTGTTCTTCATTTTTGTGTATACACAGCTTAAAATGTAGATTAATCTCCTTGTGACAAAATGCAGAGTGATATTGGTTTCTCAGTTGATATTTGTGACCCATCCCTTGTTATCTTCAATCAATCCTGTCTGGATACCAACAAGGACCGAACGCAATTTCTGGCTGACAGATACATCCCCGGCTTTATACTCTACTCTTTTGTCCTGATATGTTATAGTGCCCACAGGAGCAACTACTACAGCCGTTCCAGTGCAGAAAACTTCATCTGCATCCATTACTTCATCCACATGAACTGCCTTCTCTACTACCTGATAACCTTGATCACTTGCGATTTCCATAATACTCTTCCGCGTAATCCCCTCAAGAATTGTTCCATTAGTTGCAGGAGTTGAGATTGTCCGACCCTTCACAACAAATACATTGCAGGAAGAAGCCTCCTCTAGATACTTCTTCTTGATAGAATCGAGATAAAGAACGTCTGAAAACCCCAGGCTCTTGGCCCTGCTCAATGCTTTCAAAACTGGGGCATAATTTGTGATGCTCTTGACGCCTCCAGCTCCACCAGGAGCTGCCCGGACATATTCTTCCTCAACATAGAGGTTAAGAGCAGCCATCCCTTCCTTGAAGTAGTTACCAACTGGAGATGCATAAGCAATGAATGTATATTCAGGAGCAGGACCTAAACCAAGAATTGGACCACTTCCCATCAACAGAGGCCTAATGTACAAAGTCCCTTTCCCTGAAGGAGGAACCCAATGTTTGTTGGCGAGAGCGGTTTGTTTAACTGCATTAACAAACTGATCAACCGAAGGAGAAGGCATGAGCATCCGTTCAGCGCCAAGCTTCATTCGGATAGCATTGTGATCCGGGCGAAACAGAAGAAGCTTCCCATTTTCTTTCCTGTATGCTTTTGTACCTTCATATATCGCCTGTCCATAGTTTAAGACTCCAGCAGAAGGACTTAGCTGAATATTCCCATAGGGATTAAGTTCTCCTTCAGTAAATGCACCGTCTTTTGAGCATTTCATGACATACATGTAATCAGCTGGAGTTAGACCAAACCCGAGATTATCCCAATCCAAATCCACATACTCATCATCTCCATTTTGGTAAACAGGGTTCTTACGCTCTTCTCGCAAGGCTGAGGCAGCTTGTGCGTTGTTCTTAGAGAAAGTTTGTAGCGTACGAATATGTAAATGAAGAGGTAGAACCAGACTTTTGCGTAGAGATGAGATTGCTTTGATCATCTTCACAATTGCAGAACCTCTGTTTTGGGTGTGAAATAAAATTCTATTGATTTAATATAAAAC
>AT1G10090_1
AAAAAAACAAAAAAACAAATTATTTGAATTTATTTCCATGTTGCAGAGTTTTCGAACTTGAACGCGAATTCTCCGCGGAATTCAGTTATAAGCAAGAACTTAGGGCTTTTGATTCATCGGGTTTTGCCTACTCGATTCCTTTCAAGTCAAAGCAAGATCTTTTGACGACCTGTGTTCTTGCTGTGTTGTTAGTCAGCCATCTGCCTACGCCCGTGGACTTTGAATAGCTATTTTGTTCTTCTCTGCCTTCATTATTTAGTAAGGCAGGGTTTGAACTAAAAGTGAGATGGATATCTCAGCACTTCTAACGTCTGCTGGGATTAATATAGCCATATGCGTAGTACTTGTATCGCTCTATTCCATACTAAGAAAGCAGCCTGCCAATTATTGTGTTTACTTTGGCCGATTGCTTTCTGGCGGAAGAGTTAAACGTCATGATCCTCTTTGGTATGAGAGGTTTGCCCCCTCTCCAAGCTGGCTCGTGAAAGCTTGGGAAACTACTGAGGACGAGATGTTGGCTGCTGCTGGTCTGGATGCTGTGGTTTTCATCAGGATGGTCATTTTCAGCATTCGTATTTTCTCAATCGTTGCAGTCGTTTGCATTGCCTTTGTGCTGCCTGTTAACTATTATGGACAAAAGATGGGGCACAAGGAAGTCCGTTTGGAGTCATTGGAAATATTCACAATTGAAAACCTTAATAGTCGCTCACGATGGCTGTGGGTTCATTGTCTCTCATTGTACATCATATCCTCTGCAGCATGTGCTCTTCTTTACTTTGAGTATAAGAACATAGCCAAAAGGAGGCTTGCACATATTACTGGATCTGCCTCAAAGCCAAGTCATTTTACTGTTCTTATTCGTGCTATTCCTCAGTCTCCTGAGCAGTCCTACAGCGAAACAGTTAGCAAATACTTCACAAATTACTATGCACCAAGTTATGTGTCGCACCTAATGGTCTACCATGATGGCTTCATTCAGAGACTGCTGAGTGATGCGGAAAGGATGTGTCAGGCTATAAAACATGTTTCTTCTGATGTAAGTTGTAATCCGAGTTTGGCGTCAAGCACCTTTTGCGGACCTGCACCCACAAATTCTTGTCAAATCCTCTCTAACGAGGCTGACAGTGCCAAAAGAGTGGAGCTTGGTGAGTTGACTTTGACTACGACAGAGGAAGAACGTCCTGTTGCTTTTGTGTTTTTCAAGAGTCGTTATGATGCTCTTGTTGTTTCGGAGGTTCTTCAAACACCAAATCCAATGTTATGGGTGGCAGACTTAGCTCCAGAGCCTCATGATGTTCATTGGAGGAATCTCAGAATACCTTATCGGCAACTTTGGATGCGAAGAATAGCAACCCTTGTTGGTGCTATTGCCTTCATGTTTGTGTTTCTTATTCCTGTTACCATTGTTCAAGGGATGATTCAACTACAAACGCTATCTAAGAATTTTCCTTTTCTAGGAGACCTCCTGAAAAAGAATTATATGAACCAGGTCATCACAGGGTACTTACCAAGTGTGATTTTGGTTCTATTCTTTTATGCCGTTCCACCATTGATGATGTACTTTTCAACCTTGGAGGGATGTGTTTCTCGGAGTCTAAGAAAGAAAAGTGCATGTATCAAAATTTTATACTTCACCATCTGGAATGTGTTCTTCGTCAATATTCTATCAGGCTCTGTTATCAGGCAGTTGAGCGTCTTTTCTAGTGTGAGGGACATACCTGCACAACTTGCAAAAGTAGTTCCAACCCAGGCTGGCTTCTTCATGACCTATTGTTTCACGTCTGGTTGGGCCGGTTTGGCATGTGAAATCATGCAGCCTGTAGGCCTTATCTGGAATCTGATAGCCAAAGTTATTGTAAAGAACAAGGATGACTCATATGAAACACTTAGGTTTCCATACCATACGGAAATTCCGCGACTACTTTTGTTCGGGCTCCTGGGTTTCACCAATTCAGTCATAGCGCCTCTAATACTACCGTTTCTGCTGATCTACTTTTTTTTCGCATATCTTACCTACAAAAATCAGATAATCAACGTCTATATTACAAAATATGAAAGCGGTGGACAATATTGGCCTGTTTTTCACAACACGACAATCTTTTCACTGATCTTGTCGCAAATTATAGCTCTGGGCTTTTTCGGTTTAAAGCTATCAACGGTTGCTTCAGGTTTTACCATCCCATTAATTTTTCTGACTCTTCTATTTAGTGAGTATTGTCGGCAGAGGTTTTCGCCCATATTCCAGAAATATCCAGCCGAGGTCCTTATCGCTATGGACAGAGCAGATGAGATGACAGGAAAGATGGAAGAGATACATAACAACTTGAAAGCTGCATACGCTCAGATACCATCGTGTTCTCAGGAATCGAGCAAAGCTGGATGCAGCTCCCCTTGCTCAGATCAGGAGTTACCAGATTCTGAACAATTGAAGCCTTAGAAAGAGAATCTTAAGCTGAATACATATGGGCGTTTCAGAGAAGTAAATCTGGTCAAGATCTTGAAGTGAAATCCTGTCCCAGTGCTTCACCAAGCCGTTATTCCCCAGGATTTGCCGAGATCTACAAACGACCATAGATACTTGAGTTACAATGTATACTTGACTCTCCAGAAGAAAAAATGTTTGTCATTGAGTTACAATTTTAGCAGTTGAAACCCTTATGGGTAATGAAGGTAAGAAGTGAGGAAGCCATCAAAGCATATACAGTTCCGCCTGCTCAAATGAAGTGTGAATTTTGTGGTTACTGCAGGAGGAAATGAAACTATGCTCGGTTACTTTGTGTATAAGTAGACAACTTTTTTTTTTATCATAGTTTTGTGAAAGACAATGATATTACTAAATAGAAAGG
>AT1G10155_1
GAAATGTCTGTCCAAAAAGCTGTCAAGAGTTCTCACTACCAGGCAGAATCCAACATGGAACAAGATATCGTTAGAAATGCATGGGTCTTTAAGCCAAGTGGTCTTAATTTCATATGGGGAGGTGATTCTCGGTATTGGGTCATCCCTAAAGAAGACAGGACGCCTGCTGAACTAAAGATGGTGAGTTGGTTAGAAGTAACCGGTTCGTACGACAAGATAGAGCCAGGCAAAACATACCGAATCGGTTTTAAAATCTCGTTCACAGCTGATGCAACCGGATGGGACCAAGCTCCTGTTTTCATGTCAGCGAAAATTGGAAAGAAAGGGAAGACAATTTGGAAGAGGATCAAATCGGTTAACAATAACATTGAGAAACTCAAAGGCGGAACCGGACCAGTTAACATACCAGATGAGACTGATGGTCGGTTTGAGGTCTTTGTCAGTCCCAAGGTAGCAATTAACCAAGACACCGAGCTTCAATTTGGTTTGTACGAAGTGTGGACTGGAAAATGGAAGAGAGGTTTGTTGATCTATGAAGCTTTTGTTGAAGAAGTGTAAAAGAGATTATGAATCAGTTCTAAAGATTAAAGACTATATATCTTAAACTTCAATGTCCCAAGAACCTTTTCAATGTGTGTATATATATGATCCATCAATAAGAATCAAGTTGTGCACATACACGCACACAATCTT
>AT1G10180_1
TGAGAGTCCAATACATCAGTATCGTGCTTCTTCGGCAACCGTGTCTGAGACAGTGAGACTCCGAGGAAGACTGAGGGAAATAAACAGATAGGGCGACGACATGGAGAGCAGCGAGGAAGACGACGAGTACCCATATATCGAAAGCATAACTCCTCAGTCAAAGATCGATTCCGTTCACCAGTCTCTCACCGAAAAGGGAATTAGAAAGCTCTGCTGTGAGCTTTTGGATTTGAAGGAAGCTGTGGAAAATATGTGCGGTGATATGCGTACCAAGTACCTTGCTTTCTTAAGAATATCTGAAGAAGCGGTGGAGATGGAGCACGAGTTGGTTGAGTTACGGAAACATATATCTTCTCAGGGGATTCTTGTGGAGGATCTGATGGCTAAATTTTGCCGTGAGATGGATCATTGGAATCGATCCGCTGTTGATGCAGATGACGCTGAAGTCATTGAGGATCCCTTGCCTGATGAAGAAACCGATCCAAAGTCCGAGTTCCTGGAGAAAATTGACCTTCTTTTGGCTGAACATAAAGTGGATGAAGCACTGGAGGCGATGGATACTGAGGAAAGAAACAGCCCAGATCTTAAAGGATCAGTCGAGATGTCCTCTTACAAGTCTGCTTTTATGGAAAGAAAGGCGGTTCTTGAGGATCAGCTCCTTAGGATTGCTAAACAACCTTCGATTAGTGTAGCTGAATTGAAGCATGCATTGACTGGGTTGATCAGACTAGGAAAAGGACCGTCAGCTCACCAATTGCTTCTAAAGTTTTACGCCACAAGCCTCCGCAGAAGAATCGAGGCCTTTCTTCCTTCATGTTCGAGCTGTCCAAACACTTTCCCCGCCACTCTGTCTAAGCTTGTTTTCTCTAACATCTCAGTGGCTGCAAAAGAATCCGCAGCGTTGTTTGGTGATGATGATAATCCCGCATATTCCAACAAAGTTGTTCAATGGGCAGAGAGGGAAGTTGAGTATTTGGTGCGGTTGGTTAAAGAAAACGCTTCTCCTTCCGAAACAGCTTCTGCATTGCGTGCAGCCAGTGTATGCCTTCAAGATTGTCTTAACTATTGCAAAGTGTTGGAACCACAAGGCTTATTATTGTCTAAGCTGTTTTTAGTGCTGTTCCGGCCTTATGTTGAAGAAGTCTTGGAGTTGAATTTTAGACGGGCTCGAAGGGTTATCTTTGACTTGACTGAAACTGATGAGGGCTTGGAATCATCCTCTGACTTTGTGACAATATTATCTGAATTTGCTATCGCTTCAGATACTACGATGACTGATTGTAGCATTCGGTTCATGCTAATTGTGCAAGACATACTTGATCAGTTAACACACCTAGTTGTGTTACACTTTGGTGAAAGTGTATTAACACGGATATTGCAACTATATGATAAATACATCGACTTTCTGATCAAAGCCTTGCCTGGCCATTCAGATGAGGATGGTCTCCCTGAGCTCCAAGATATTACCGTACTCGCTAGAGCTGAGACAGATTCCGAGCAGCTTGCTCTTCTTGGAGCGGCGTTTACAATACACGACGAACTTTTACCAAAATCACTTGTTAAAGTCTGGGAACTCCAGATTGAAAATGGCGGAGGAGAAGGTGAGAGTAGTGCTGCTCTAAACAGTAGCGCTGCACCGGAACTGAAAGAATGGAAACGCCACATGGTTCAAGCATTTGACAAACTCAGAAATTACTTCTGCCTGCAGTTTGTCTTGAGCTTCATCTACTCCAGGGAAGGACTAACGCGATTAGACGCACTCATTTATTTAACCGAAACACCAGATGACTTGCATCTGCCCTCTTTACCGTTTCAGGCATTGTTTTCTAAGCTACAACAGTTGGCCATAATTGCGGGGGATGTTCTGCTTGGTAAAGAAAAGCTGCAAAAGATTCTACTAGCGAGATTAACCGAGATGGTTATTATCTGGCTATCAAATGAGCAGGAGTTTTGGAGTGCATTCGAGGACGAGTCAAATCCACTTCAGCCATCTGGGTTGCAACAGTTGATCCTCGACATGAACTTCACAGTTGAGATCGCCCGTTTTGCGGGTTATCCATTTAAAGTAGTTCAGAACCATGCATCAGTTGTGATCAATCGAGCCATCAACATATTCTCCGAAAGAGGCATCAACTTACAAAGTTCACTCCCGAAGACCGAGTGGTTCACAGAGGCCGCCAAGTCAGCGATCAACAGGCTACTCATGGGCTCTGAGGATGCTTCAGAACCGGAAGAATATGACTGTGAAGAAGACGATCATCACATAGTCCTCCCTGAGATGAATGACGATGAACACTCAGATTCCCTAGATACTTCTTCACTTTCCACCATGGACTCGTTCGAGTCATTTGCCTCTGCGAGCATGGCTGACCTTGAGAGTCCTTCCTTCACCGATTCTGAGTCTTGACCTCTTTGTGTTTTGTAGTCTCTCAAACTCTCAAGTTAACATATATATATATATAAACTTAGCCAAA
>AT1G10200_1
AGAACATCAAAAATGGCGTTCGCAGGAACAACCCAGAAATGCATGGCCTGTGACAAAACCGTTTATCTTGTGGACAAGTTAACCGCCGATAACCGGGTCTACCACAAAGCCTGTTTCCGATGTCACCATTGCAAAGGAACTCTCAAGCTTAGCAATTACAACTCCTTTGAAGGAGTTCTCTATTGCAGACCACATTTCGATCAAAATTTCAAGAGAACTGGAAGTCTTGAGAAAAGCTTCGAAGGGACACCAAAGATCGGAAAACCCGATAGGCCTTTGGAGGGCGAGAGACCTGCTGGGACCAAAGTGTCGAATATGTTTGGTGGAACAAGAGAAAAATGCGTTGGCTGCGACAAAACCGTGTATCCAATTGAGAAGGTGTCGGTGAATGGGACATTGTACCACAAGAGCTGCTTCAAGTGTACACATGGAGGCTGTACGATAAGTCCTTCGAACTACATAGCTCATGAAGGGAAGCTTTATTGCAAGCATCATCATATTCAGCTGATCAAGGAGAAAGGAAATTTGAGCCAGCTCGAAGGAGGAGGAGATAATGCCGCTAAGGACAAAGTCGTCGCTGCTTAAAGAAACAGTTCAATCTCTCTGGATGATTTTGACCATCGAAGAATCAAAA
>AT1G10310_1
TTAATCGGCCACTGGCTACACGATGACGATGGCGACGCCTTTCAGTGGGGCTGCGAACTCTGTTGCGGAGGCGAGGACCGTTCTGATAACGGGAGTGAGCAAAGGTCTGGGAAGAGCCCTAGCTCTCGAGCTGGCGAAGAGAGGTCACACTGTCATAGGATGCGCTCGTACTCAAGAGAAGCTCACTGCTCTTCAATCGGAGCTCTCCTCCCCGGCTAATCATCTCCTCCTCACCGCTGATGTGAAATTAAACAGCAGTGTCGAAGAACTGGCACACACAATTATGGAGAAGAAGGGTGTCCCAGATATCATAGTTAACAACGCTGGTACTATCAATAAGAACAGCAAGATTTGGGAAGTCTCTGCAGAAGATTTTGACAATGTCATGGATACAAACATTAAAGGAGTAGCAAATGTGCTGCGTCATTTTATCCCTTTGATGCTCCCACGTAAGCAAGGGATAATTGTTAATATGTCTTCTGGATGGGGAAGATCTGGTGCTGCCCTGGTTGCACCATACTGTGCATCGAAATGGGCGATTGAGGGTTTAAGTCGAGCAGTGGCAAAAGAGGTAGCTGAAGGAATGGCAGTGGTTGCTTTGAATCCAGGCGTGATCAACACAGAATTACTCACTTCCTGCTTTGGGAACTCAGCTTCCTTGTATCAAGCTCCTGATGCTTGGGCTGTAAAGGCTGCTACGATGATTCTGAACCTTACAGCAGGTGACAATGGCGGATCTCTCACAGTCTAACAACTAAGCTACACATTTGTTTTCAACTTGAGTGTTATGGATAAG
>AT1G10360_1
CATAACTTGCATCCTAGTAAACCAGTTTCCATTCCTGCATCCAATTTTGCAATTTCAATCCCCAAATAATATATATTTAAGAGGATCCACATCCTTGGCTTTAGGCTTGCGGCTTAGGAAAGAGCTTCCTTGCAAATTCAGCGAGCTTTGTAATCTCCGGCATGATAGGTTTGACAGCGGGATCATTACAGAACCGCTCTGCCCATTTTGACAGAGAAGGAGTCTTGATCTCATCAAGAAATTTATGATTGGCATCCAACTCGACGACTCTCAACCAACCCAAGAAGCTCCCGAGGGCAATGTCGAGGTAACCGATGTGGTCACCGTTGAAGAACGGATTTCCTTTGCTGCAATCGATGAATGCTTTCTCCAGAAGCTCAGTCCTTTCTTCGACTTCAGCCAAGCCTGCTTTCTTCTCTTCTTCTCCTTGTGCTGTTAGGATACTTCTCAGAGAGATAAACCACTTATCGTCGATGTAGGCAGCCCAGAACCGAGCGATGGCCCGGTCGTAGGGATGGGATGGAAGAATGGACGGTCCAGATGAGTTCCAAGCATCGTCGATGTACTGAACGATGATGTTAGACTCGCACACCGGTTTGTCAGCGTGAATCAGAACCGGCATCTTCTTGTGAACCGGGTTAGATTTGAGGAGCAATTCGCTCTTAGAACCGAACGTCTCCTGGAGGAATTCGTAGCTAATAGATTTCAGGTGGAGAGCGATCCTCGTTCTCATGACGTAAACACTCGCCCATGAGCCGATCAGCTTCACATCGCCGGTCGCCATTTTATCCCGGAGATTAAGAACCGTGAAGCA
>AT1G10380_1
AATGAGTTTGAAGCGTTCTTCTTCTCCTTTCTTTTTCTTTCTCTTTTTCTTCTTCCTTCTTTCGTCTCATGTCTCCTCACAATCCTGCCAAAAAACATGCGGCCAAATACCCATCAAGTACCCGCTCGGAACCGGGTCAGGTTGCGGTGACCCACGTTTCACACGTTACATCACGTGCGATCCGGACCAACAGACTTTGACGCTCACCACGCACACAGGCTGTTACCCTATCACTTCCGTCGACTACGCCAAGCAAGAGATCTACGTCACCGACCCGTCCATGTCCACGTGTGCATGTACCCGACCCAGCCATGGATTCGGGTTGGATTGGGACGCTCCGTTTTCTTTCCACGACGACACCGTTTTCACGCTCCTTGACTGTTCCGTAGACGAATCCCCTGTTTTCACGCCGTTAAGTAACGTTAGCGGACGTGTCTCCCTCTGTGACCGTCAAAGCTCCTCCATTTGCACCTTCTTGTACTCCAATTGCAGGGCGATAAGTTTAATAAACCTCCAAGTATCAACGTGTTGCATCTACGTGCCTCTAGACCTCGGACCATCGTTCGAAATGGATCTGAAGAAACTCCAATGCTCGTCGTACTCCGGCTTCTACAATCTCGGTCCGAGCCAAGAATCTCACCCGGAGAATTGGAACTACGGAATCGCACTCAAGTACAAGTTCAACGTTTTCGATGAGTACCCTGGCGTCTGCGGTGGCTGCGAACGTAGTAATGGTGCTTGTGGCTTCAACACTCAGACAAGCTCGTTCGTTTGCAACTGTCCCGGTGGGATCAATACGACGTCAGATTGCTTCTTCCTTTATAACTCTGCTTCAATTCTTGTTCCTTGGCTCTCAAGAGAATGGGTAGTGTACCCTTTGTCATGGGTTGTTGTTTGGATGGTGATGAGCCTGCGTTAAAGGAGTTAAAGGTTTTCGCGTTAGTCAATTCAATCGGGGAGCATCAAAGGATGGAGTGGTTC
>AT1G10500_1
TGGTTCACATCTCGGCAGCAAAAGACTTCCCACATCCACAGGTTTGTGTAGCGTTAGGGTTCGAGAAAGAGAAGCCTCCACCAATTAAAGCATCGCTGTAATCAAGCTGCATTCCAAAAAGGAAGAGCATGCTCTTCGGATCACAAACTATAGTGAATCCTTCGTATTCAATGGTCGAATCATCTGGTCTTGCGTTTGCTCTATTCTCAAAGTCCATCGTGTAAGACATCCCCGAGCATCCTCCCTGTTTGACACCAATTCTCAAGCACAAATCTTCCCCACGTTCTGATCTCATCTTACTCAGATGCTTAAGTGCATTATCTGACAGAGATATCGCCGGCTTCAGTCCCTCCATTGCAGGTGCAGCTGGAACTGAAGTGGATCGAATATAGAGACGGTTTCTCCGATTGAGATTGAGATTCACATATGACAAACAAGGAAACGAAATCGAATTACATGAAACCACAGAACGTAAACTTGTGTTAGAGATCCTTAGCCCAAGAAAAGTTGGATTTGAAGTCGTGATTCCAGCAAACGCCATCATCGCCGAGCTGAGGAATCTCTC
>AT1G10522_1
GAAAAAGATAAGGTTCAAGAGTGAAGCAAACCTCAGTAATGGCTTCTATGCACGAAGCTCTCTTCTCATCTCGGCTTCTTCAAGTCAATTCATCTTCCTTTATCTCTTCTTCTTCTTCTTCGTCCTTCCGTTGCGCTCTTCCAATTATCTCTTCACCAGCTGCAGTATCCTGCGCAATCAAATCGACCCAGTTTTTTAAACAGCGTCGTAGTACCAAATTGAGGGACTTTTCTCTTTCTTCCCTTTCCCGGAGAGGGTTCGTTTGCAGAGCTGCCGAGTACAAGTTTCCAGATCCCATACCTGAATTCGCCGAAGCTGAGACTGAGAAATTTAGGGACCATATGTTAAAGAAACTATCCAAGAGGGATCTTTTTGAAGACTCTGTTGATGAAATTGTCGGAATCTGCACTGAGATCTTCGTGACGTTCTTGCGCAGTGAGTATGGAGGACCTGGTACACTCTTGGTCATACCTTTCATTGACATGGCAGATACTCTCAATGAAAGGGAATTGCCTGGAGGTCCACAAGCTGCACGAGCAGCTATTAAATGGGCTCAGGATCATGTAGACAAGGACTGGAAGGAGTGGACCGGTACTGATTAGTCCTTGAAGCATCAAAATATAGTCCGTCGAGTTATTTAGTTCAGTAGTGATGTATCAGAGTATAGAAGTGTCCTCAGTAAAACTCTGAATTTTGCAGATATT
>AT1G10630_1
CTCCGGAGAAGAAGCTTTCAATGCTCTCACCAAAAATATCTGGTCGAGCTAATCTCAAGCTTTGTTAGCAATGTTGTTGGAAAGCCAATCCAGACCTTCATAGAGCCCTTCACCGCTGGTTGCGCATGTGCTTTGGATGTACCAGTGGCGTTGCCGGAGAGAGTGAAGGCCAAGCTTATCAGTTATCTCAGCAGCATTCATTGCGTTTGGAAGATCTTGCTTGTTGGCAAACACAAGCAGTACTGTGTCTCGAAGCTCATCTTCATTCAACATCCGGTGAAGTTCATCTCTCGCTTCAACAACTCGGTCTCTGTCATTGCTATCCACCACAAATATCAGACCTTGAGTGTTTTGGAAGTAGTGCCTCCACAAGGGACGGATCTTGTCCTGACCCCCGACATCCCAAACCGTGAAGCTGATGTTTTTGTACTCAACTGTCTCCACATTAAACCCAATGGTGGGAATGGTGGTCACAATCTCACCAAGCTTGAGCTTGTACAAAATGGTCGTCTTACCAGCAGCATCAAGACCCACCATAAGGATTCGCATCTCCTTCTTGGCAAAAAGCCGGCTGAAAAGCTTTGCGAATGAAAGCCCCATTTCCTTTAACTGTTGATTCTTTCGATAATTGAAGGGATTTGAAGCGATCGAGAAGCTTCAAAT
>AT1G10950_1
AGTACACCCACTCATTTCTAATCTAAAGAGAACAATTCACTTACCAAAAAGGGGAAAAAAAATAAGAAGAAAAAAAAGATGAAGAGACAAAAAGCCCCCATTGGAGAATATATATGTCCCTTCAATATAATATATAACCTCGTAAGAAGCTTCCTTCTAATTGGATTTGTTTTCTCCATTTTTTTTCGTTTACCTCTTCTAGTCGCACTTGATGTTTCTGTAGATCCTCCTTACAAACAGATTTGATCCCAAGTAGCCAACAGCTCCGCATAGGATTCCAAGGCCAAGACAGAACATCATGGTGTATCCAAAGTAGAAACTTGTCTGGAAGAATCCAGACATCTTGGTCTTGACGGAGTAGTAATAGATGGAGTATAAGTAGACATAGACAGCCGTCGAAGCAGCAGAGAAAAAGGAAGTCCATTGCCAGTGATAGTTCTCTGCATTCAGCAGGAAATATGTTCCCACGATTGTCACACACACCGTCACTATGACGAGAATCACAAAAACCAGCAGCATGAATCCATACACATAGTAGACCTTGTAATTCCAGAAGGATGTGAAGACAAAGTACATCTCAATGAAGATGCTTCCAAAGGGTAGCAAACCTCCCATCAGGGATACAACAGATGGAGTCAAGTACCACTTTTTCTCAGGGATTGGACGTGGAATGGTCTTCACACGGCATGGATTGTTTGGCGCACCGCTCCAGTTTCTTCCAACGACTGTCCCAAGGAGGGCTAAGGGGAAGGAAATGAATCCCCAAATTACAAACACAACCACCATTGTCCCAAAAGGAATAGCCGCAAGAGATCCATAGAATATGGCAATTGTGTTAAGGAGAAAGCCAATTCCGAAGCACAAAAAGGGGAAGAGAGAAGCCGTAAGGACCATGCACTTGATCCAGTGTTTACCCCCGCTTCTTGAGTACATTCCACCGCTCACATAACCAGAGACAAAGGAAGTCAGAGCATAGCAAACTATGAAAGTTGTGACGATTGCTCCTCTCCCAACGTAGAGAGTTCCCACGATGGCCATTAATATGACAAGAAGAACCAGCAACGCCAACTGTGCACCTGTGCCAACAACAGCTGAGAGAAGAACTAGACTACTTGCTGGCCTGAAAACATCTCCGTGCACAAGTTTCCAACCAGATTCTTCACTTACATCCCGTTCCAAGCTCTCAAGATCATCATCTTCTCGAGCATACTTCGCATAATCATTTCTGAGAGTCCTCATCAATATCATTGAGACCAAACCAGTGAGGAAAATAACCATCATGAACGAGTTAAAGATGGAGAACCAGTGGATCTGGTGTTCAAAGAATGGATAATCCAGATATACGTCAAAACGGCGAGCAAATGTGACATTTGTTGGAATCCATTGCACAGAATACGTCAGGTCCACTGTTCTCCCTGCTTCCAATGGCCTTGGGTTGTCTTGAGTGAGATTAACATGAATGATCTGGTCTTTGTTGTATTTGACAACAATGTTCTTATGTGTGTAGAGGACATGCTTGCCGTTTTCACTATTTTTGTCAGGATGCAGCTCACCCACAAAGCCCCACAAAGGTAGATCATCCATAAAAAATTCAAACCAGTAGCTAGATTCAATGGCATCTTTAAAATGCTTGACCTTAGCGTCATCGAGTTCAAGCTGACAGATGACATTTCTGTTAACATTCTTCAAGAACTTTATCGCAATCTCACTGTCAATCAGCTCATTTCCACCAAGAACTTCACCAAGACCACCCCATTTGTGAACATTGTTTCCAGATGGACGGCAAAACGGAAGACTGTAATAGTTGTATGTTTCTTGTGGATTGTTATATGGGCCAACTTTGTTCACCCACAGGGTAACCTGCTCATCGGCTTGATACTTGTGATCTGAATCGGATGCGAACGTAGATGCGAGAAGGGAAACGAGAAGAAGTAATACGGCGACGGCGGCGGAGGAAGACGGCATCGTTAAAACCGGCGGACGATCAGATCTGAGGAAGAGGGAGCGAGAGACCGATAGGGAGAGAGAGCGAGATCCTCAGCTCAGCGTTTCACTTT
>AT1G11090_1
AGCTCAGGAAAAACCAATCTCTCTCTCTCTCCTCGATGTCTGATCACCAGCTTGCAACAGAGATCAACTTCTGGGGAGAGACTTCAGAAGAAGACTTCTTCAATCTCAAAGGCATCATCGGCTCCAAATCTTTCTTCACTTCCCCTCGAGGTCTCAACCTCTTCACTCGTTCATGGCTTCCCTCCTCTTCCTCTCCGCCACGTGGCCTCATCTTCATGGTCCATGGCTACGGCAATGACGTCAGCTGGACTTTCCAATCCACTCCCATCTTTCTCGCTCAGATGGGTTTTGCTTGCTTTGCTCTCGACATCGAAGGTCATGGCCGATCTGACGGCGTCCGCGCCTACGTTCCTTCCGTAGATCTCGTCGTCGATGACATCATCTCTTTCTGCGATTCGATTAAGCAAAACCCTAAATTTCAGGGCTTACCTCGGTTTCTCTTCGGAGAATCGATGGGCGGCGCGATTTGTCTTTTAATCCATTTCGCCGATCCGTTAGGGTTCGATGGAGCGGTTCTTGTTGCGCCCATGTGTAAAATCTCTGACAAGGTGAGACCTAAATGGCCGATTGATCAGTTTCTGATTATGATCTCCAGATTCTTGCCGACTTGGGCGATTGTTCCGACGGAGGATCTGTTGGAGAAATCGATCAAAGTGGAAGAGAAGAAACCGATTGCGAAGAGGAATCCCATGAGGTACAACGAGAAACCGAGGTTAGGCACAGTGATGGAGCTACTTAGGGTTACGGATTACTTAGGGAAGAAGCTAAAAGACGTGAGCATTCCCTTCATTGTGGTGCATGGAAGTGCAGATACTGTGACTGATCCTGAGGTGAGCAGAGAGTTGTACGACCATGCCAAGAGCAAAGACAAGACATTGAAGATCTACCAAGGGATGATGCATTCGATGTTGTTCGGGGAACCCGACGACAACATTGAGATTGTTCGTAAGGATATTGTTAGTTGGTTGAATGATAGATGTGGTGGTGACAAAACCAAAACCCAGGTTTGAATTAATTGTCTGTCTGATTCTCTCATTATTGCTTAATGTTTGTATAGTCGTATTTTATCATGAAACACTATTTGTTAAAAGACTAGAAATTGATGTACAGATCAATC
>AT1G11200_1
CATCAATAACATTCACATTAACCAAAAAAAAGCAAAATTCTTCTCTCTTCTAAATTTGTAAAAGGGTATTCTCTCTCAGAATCAATCCCTCTTGTTCATTCTCATTTTAGCTTCGGTTTCTCCACTGTAAGGAGCAACGTGAAAAGCGTATTGTTGCATGACGGAGAAGACGATCATCTCAAGACACACAAGCACGTTTTGCAGAGCTTCCTCAAGCTGATCCACCTCCAACCAGAAATGATGCGACTTTATTAATCCCAATCCCACCAATATCTCCAGCACTATTCCCTGCCAAAAGCAGAAGAAGACGATCCCTTTGATGCACATGAACTTTGTAAGTGGCTTATGAGGCTCCAACTCTTTGGCAAAAACATGGTAGAATTTCACCAAAGAATACAATGCCAGGGATACTGAAACGTTTAAAATGACGGTGAAAATCCAGCTCAACCACGCTGGATAAATCCCAAGGATCTGCAGTGCTATCATCAAGATGGAACACACTGGGCGGATGATGCAAAACTGCCATGTCCATTGCTTGAGCTGTTTCAGTGTGCGGTGATCCAGATACGTGGTGCGGGGCACGAAAAGAGTCATTGGAAAAGAATGGTGGATTTCTCTCCCTTTGATTTCATCTGGGATAATCCGTGCGCTCATCGATATGTTCAGGTAACTATACATCAAAGCCAAGAATTTAGCAATGACAAGTGCCTCATAGCATTCCTTAACAGCGTCCAAAAACATGAAGAACGGTTTGCTTCCCTTAGCATCTAACAAGCCCACAAAAGAGTTAATAGCGTAAACAGGAGCCAATAGTACAATAATTATAATGGCTTTCTGTTCTTTTGGGTTCTTCCAGTAAAACAGATGCTGGGATATGAGCTGCATCGTGAAGTGCAGTGAGAGCAAAACACAGAACACGGATCCCATCACCGTGATCTCCGCAGGAGATAGAGTAGATAGGTCTATCATTCTGATTGAAACGAGTGGGTGATTATCGAAGAAGACGATTCAAGTAGAGAATTTC
>AT1G11210_1
CACTCAATTATAAACTAACATAGCCATCTCTTTGTCCAGTCTCATCGACGCGAACCTCTCATCGTTGCATTTTTTTATAAACGCTTCTACTCTTCGATTCAGCTCATCTCGACTCCGAGACACCTTCACCTTCTTCACCTTCACCGGCGGCGGCATCGCCGGAGACTGGTAATAATTAGTTCTGTCACCAAAGGTCTCCGATTTCGTTAAAACAGCTTGTTTTGTCTCTTCGCCAAGTCCGAACGTGTCGGGTCTCCGGTAATAACTAGTCAACGGAAGCGTTGACTTATCTTCCATTATCATCTTCCACGTATTCTCCAGCGTCTCGTTCCGCTTCGGCTTTGCCACTCTCAACGCTCTCATAGAATTTCGCGCTGCTGGGCTGGTCTTAACCACCGGTTTCCGTTGGCCGATCCTAGCCGTAACAAGAGGTTTCTCAGCCGGAGGTTGATTTTCCGATACGGCCACCACCACTAAACACCTCTTCTCCTCCTGTACCGTCACCGCCGCTTCTGTTAGCCTCTCCTTCTCTGCATACACAACCTCCGGCTCCTTAACGATGATCGACGGCGAAATTTCCGCGACGAAACCGAAATCCGCATCCTTCATCTCCGTCCATCGCCGCAGAGGAGCTCGGTGGATGATCTGCTGGTGATCAGTCTGAAACTTATTGTCGCCACTGTAAGAAACCTCGTAGTCTTTTCCGTCGAGGCTGGAGACAGCAATCCGGTAATACCTGGAAGAAACTCCGATAACGATGATGATGACGTTGGTGATGACGTAGAGATACGGCGGTTTCAGCCACGTGAGAAAGGAGCTCAAAAGGATCGGAGCTTGTGAGAAATCTACAGCCACAGGAACAATGACCTTTAGATGCATAGCCGTGGCCACGAAACCAGTAGAGATTAGCACCGCCTTCATCCACGACGCCATGTTTTGCGACTCTGTCACTGTCACACTCTCTCTCTCTTCGGATTTGTCTAGTGTGGTATTGTTG
>AT1G11240_1
CAACATTATCCAATTGCTACCCACAATTTTGACAGCAGAAAACGATCCAGAAGCTTGAAAATCCGAATCATCAGAAGCTCCAAAAGCATCACATTCAAAGGACAACAGAAATCTCTATTCCTACCGCGAAGTCTTGATTCCTCTTGCTTGTTTCTTCTTATCCCTTTTCTTCATAGTTTTGGTGCTTGACCGTTTCCTGCTCTGCTTCATGGGTTTGGTTTTCCTCACAGGCACAGGCTGCTTTGAGGAGACTCTGGCCGTGGAACCAGATTCTATTGATTGGGTCTTGTCCTTGCGAATAGGCTCATCCTCTTCACGAGATATCTCGCTTGTTGTCACAGTTACTTTCAGCTCGCCTGTATCATACATCGTCGTGCCAGAAGTTGAAGCATCAGGCTCTGCTTCTTCATCCTCTGCATCCTCTTCATCATCAGCTTCCCCATTTTCATTATCCTCGCCATGACCCGCAAACATTAGCTCTTCCAATTTCCTCTTCTTACGAGCCTCGATTCGTTTCCGCCTCATAGCTTCCTCCTGCTGCTTCTGAGCTTCCTTTCTTCTTTTCTTCTTCCTCTTGTGAAAACCAGTCACAAAATCCTTGAGATCTTTCTCGTCAAAAGAGACGGTGAGGCCTTTGTTCTTGAGCGCTCTCTTCCCAATGTGCCTAGCTCTGGTCGGCGGTGCCAGTGAACCCGGCTCCTCATCATCCAAGTCTACCTTCATAGCCAGATACTTCCTCCGATCGGAAACGAA
>AT1G11360_1
GCAACATTGAGATTCTTCATCTGTTTTTTCAAAGACACAAATAAAGACATAGAACCCATTCATCTCTGAACTTCCACACAGTTTAAAACAAAACCCCAGAAACAAGACCATACTTACAAGGAATATCTAGAATACCCCAGACCCCAAACACCAGATGATAAAGCACGCTAAAGAACACAAACCAAGGCATAGGAACACCGAACGCTATCTTTTCCTTCCATGTCTCCTTAGGGAGGTCTCCTTCTGCATTCAAAGTCAACCTTGCTGCTGCTGCTTATCCGAAGCATCATGGTACTCATCCTTGTCTCCCTCTTCCTCAGCCACCTCAAGCACTGTATGAAGTTTATCACCATCTACCAGATTCTCCCCACCATTTTCGCCGGATTTCTCATCTTCTCCATCCTTATCATCTGGAAATCTTACAACCACCACCGGACAAGCACAATGGTGGACAGAGTAATCACTGACACTTCCTAACATCCCTTTGCTGCTCCTCTTCGTAGCGCCGAATCCTCTGCTACCCATAATCAAAGTACTTAGCCCTAACCTCTCCACCTCCAAACAAAGTCTCTCCTTCATATCGTGATCCTTGACGATGTGGATCTTAAACGGAATATCCGCCTCAACCAAAGGCTGAGCGACGTCGCTCGCTTTCTTATTCGTGAAAATGTCGAAATCGTCCTCAAGCTTCTTCTGAGACTCCTCGTTCTCCGGATCCCACTGCGGCGACAGGTCAATGGCGCCCCAATCGGCGCCGTAAAGTACACTTGTCGGTTGAACGTGGAGGAGAACGACGGCGTCACCTGATCGGAGATAGTTCTGAACAGCCCACTGGACTGCGTACGCACTCTCGTCGCTCAGATCGACAGCGATCCCGATCTTACGTTGTGCTCCAGCAGTAGGTGTGCCGATAGGGAATCTGGGAGACGACGGCTGCACGGTGACAACCGTCGGTGATTTCCGATCGGATCTCGGAGATTTTCCCGGAGAAGTCATATTTCTCAGGCGATGACGAGTAAGAGGAATGAGCTTGGC
>AT1G11380_1
CTCTGTTGTGTGTTGTTAGGGTTCAGATGACATAGTTGATGCAATAACTGGAGGCGAGTGCAGTTCGAGAAAAGCTTTTCCTTCAGGATAGCCACCTATGCATAGAGTGTCTCCTCGTCCATGCCAGATACCATCATGAACATTGTTCATCTCCAGTGATTTCGATTCCTGAGTTAATGTACAGAATGGACAGACGAGATGGTGGATGCAATCGTCCAAGAAACTATCAGTACCTCTAATGTTAAACTTCCTTCTTATCTGCATACGGAAGAAACCCAAGTAGGATCCAATCAAAAGGACAAAAGCGATAGCCAGATAGAGAAAGCAGTGCCTTTTGGTTACAGCAAAAGCAGCAACGTTGAATAAGAAACCGGCAATAAGAATCATATGAACAGCACCCTGAAGAAAGCAAGAACCAAAACCAGTCCTTGTCATGTTTTTCCCGAATCTGTAGCATGGACAGCAAGTGGATTCGATACAGAGATGACGATCTTCGAAGCAATCCATAACATCGCCTTCCCAAAGCCGTAAAACGCCGCCGCCATAATCATCATCCGCCGCATCTTCACCCTCCGAGCTCTCAAGTTTCCTCCATTTCCCCTGAGTCTGAAGCGCAACCGTCGAGCAAAGCAGATCGAAATCCAGCACAGAAATTCCATCAAGTTCCGTTAGCCTTTCCCTCTCTTCCACCGCTGCGCCGCCGTCGTCTCTAATGTCGATGATTACGACGGATCCTCCACTCTCTAGTTTATCCAAATCCTCCATTGATGAAAGAGAGAGTTAGGGCTTTT
>AT1G11430_1
CCGACTTCAATAAGCTAAGGACCAACCAAACGATCAAAACTCGCAAATACTCCATTACAATGGCTATCTTATCATTCGTTTAAGATGAATCAGAAGCGGCTGGTTCTTGTCTTGGTTTCCTCTGTTCAGGAGGTGGAGGACCATCTCTTTTTCTTTCGTACCTCTTACTTTGATACTTTGTGTTATTGCGCTGCTTTGGTTGGTATGTCGGGTATGTGCACGGAATAATCTCTCCATTGATGTACTTGTCGCCTCCGTAGTCTTTGTTCTTGACATCTATGTAGGAGTCAGGCAAAACCCAGAGAACTCCAGGCAAACCCTTGAACTTCTCAGATGTTTCTTCGTCAATGGTGCATTGGAATCCAGTATATGTGGTGGTACTGAATGCATACATGTTCTTCTTTGCCTCTTCCATGCTTCCAAGAACAGTAGCAAGAGTATTAAGGTAAGTATCAATCATCTGCTCCCTGGTTGGAGCTGGATCCTTGGGGAATTCCATCACAATAAGCCAATGATTGTAATCGCATCCAGGAAGCATAATCGTCTCTCTCTGCTCGTTGCTACTGCTCCGTTTCGACGAGTAATCCGAATCCACCGTCGCAGCCTTAACAATCGCCACCTGACGCCGAGACCCGGCGGTGGAGATACTACGGTGCAGAGGATTCCATATGTCGCCAAGGCGGATACCGGAGAGTGTAGCGAAACGATTCAGGTGGCTTACGGGAAGTAGGGTTTTGGGGAGAAGCGAGGAAGAAGAAGAAGATGTTGTGAAGGAAGCCATTGCAATTGCAGAAATCTGGAGAGTGTTCG
>AT1G11545_1
TGAAATTGCATTCTCTCTCTCTCTCTCTTCTTCGAAATATTCGAAGAAGAGACAACCAATGGAGATGAAAATGAGAATAATCACGAGCTGTTCTTCCATGGCGGCTTTGCTCTTGTTCATGGCGGCTCTAATGGCGTCTTCCTCTATCGCAGCAACACCGACACAGTCGTTCGAAGACAACTTCAATATCATGTGGTCTGAAAATCACTTCACGACTTCCGAGGATGGAGAGATCTGGAATCTCTCCTTAGACAACGATACCGGATGTGGATTTCAGACAAAGCACATGTACAGATTCGGATGGTTCAGTATGAAGCTAAAGCTCGTCGGCGGCGACTCCGCCGGCGTTGTCACCGCTTACTACATGTGTTCGGAGAATGGAGCAGGACCGGAGAGAGACGAGATAGATTTCGAATTTCTAGGGAACCGAACCGGAGAGCCCTACATTATTCAGACCAATGTGTTTAAGAACGGAACCGGGAATCGGGAGATGCGACATTCCCTCTGGTTCGACCCGACCAAGGACTACCACACTTACTCAATTCTTTGGAATAACCACCAGCTCGTGTTCTTCGTGGATAGAGTACCGATTCGAGTGTACAAGAACAGCGATAAGGTACCAAACAATGACTTCTTCCCGAACCAGAAGCCGATGTACTTGTTCTCCAGCATCTGGAACGCAGACGACTGGGCGACACGTGGCGGCCTCGAAAAGACCGACTGGAAAAAAGCTCCTTTCGTCTCTTCCTACAAGGACTTTGCCGTCGAAGGCTGTCGTTGGAAGGACCCATTCCCTGCATGCGTCTCCACCACAACGGATAATTGGTGGGACCAGTTCGACGCGTGGCACTTGTCCAAGACACAGAAGATGGATTATGCGTGGGTGCAGCGTAATCTCGTCGTATACGATTACTGCCAGGACCGTGAGAGGTTCCCTACTCTTCCTTGGGAGTGTTCCATTAGCCCTTGGGCTTAAAATCAATTTTGTTTCCCTTTTTTTAAAAAAGTGTATTAAGTG
>AT1G11580_1
GCCACATCACGAAATTTATTATTAAACAGTAACCTAATAACTTCTCGAAACAGAGCATGTCATTGGTTAAGTCCATACAAAACAGAGAAAGACATCAAACTAAAACAGAGATAACATAACACAACACAAAGTACAAGAACAAAACATTAAATCAAAGCCACTCTTGGTAAGTAACTCCAGTGGGCTTCAACCATAATCCTCCTTGAATTAGCTTCGCCACAGTAAACTGTTCGGCCTCCTTCGAGTCTCTAATAACCTTAAATCCCTTCCACTTCACTCTCTTACTCGTATCCGCTCCAGGACCGTTATTCGCGTACTCTCCATAATACAATGTCGAGAGCGCAAATTCGCCATCCCATGGGAACCAACCGGCCGGGTCGATGTGGTTCTCAATGAAAGACTGCATGATCACTGTTCTTGAGTACAACTTCCACGGCCGTCCAAGGAACGTCTTCACAGATCCTTTTACAGGAGCAAGATCAGAGCTAGCAGTTATTTTACATTTTTGGATCGAAATGGCTGTGTTCTGGTTTTGATCCTCCCGTCCTTGAGCCGTCACCATGTTCTTTTGCCCAGCCCCAGGCTTTCGGGCAACGATGTCGCAGTTCTGGAATACCACCGCAGAATTTCCGAAGATGAAGTCTACGGTACCAGTTATGTAGCTATCACGGTAGAATTGTCGCAGTGTGTGAGTGTAGAGTGTGTCTTGGTACGCATCTATGCGGCAACGATTTATGACAGTTTGATCAGCGCTCACGCGGAGAGCCACAGCCTGGTGCTTTGCTGGCCCGGCAGTGTTTTGGAACCATATGTCTTGTGCCATAAACCCGTCTCCATTGGCAGCAACAGTGGCTGATCTGAAGGTGGTGGATCCATCAATGACGTTCAAACTACCGGTTATGATCGTAGCGTCTTTGCCATCGCCAACAAGCATTAAGTTCTTCTTTTTCTTCCCTATATCAATAGTTTCCTTGTAAACCCCTTTCTTCACGTATATAACATATCTTGAATTGCTATTCTCTGGTGCTGCCGCCACTGCCTCATTTACTGTTTTGTACTTTCCGCTGCTGTCTTTTGCCACCACGACGTTCGCGGTCACCTTAAGTGTCTTGGGAGCAGATTCTAATAGCTCCCTGTCGAGAGCAGTTAGCCACGACGGGAAGTGATCGAAAAGAATCATCTTGAGGTCGTCTCTAGCAGGCAAGACGGACACAAAAACGGCTAGAGCCACTCTAGCCCTAGACACCAAGTCTTCGAGTTGTGGCTTGACTCTTGGTTTAGAGTCGACGGAGACATCATTAATAGTGTCCAAACACGTCATGTAGTTTGTAAGCACACTGCTCAGCCAAGTATGAACGTTTGAGTACGACTCAAGATTAAGGTTTCCTTCTCGGAGTTCCTCCATCGAACTCACCATCCGATCCTTTGATACATCCATCATCTCCTCGCAGTCAGCCAGACCCGCCTCGTCTCTCACACCGTTCGAGCGGGTTCTAGCCTCTTTCACCATGGTCATCGTGCTCTCAAGCCGCCACACCGAGTTCTTCAAGAACACGTGCAATAGGTCAAGACGGTTGAGCTTTGAGAGCGACAACGTCGTGAATTCGGACAAGAGAACTTGGCATGAGTCTTGGTCGTGAGCTCCATGGCAAATCTGGCTCGGGGTTAATAAGGAATCATCATTAGTGGTGTTAGTGTAGATTAATTGGGCTGCGAAGAAAGCTGCAGAGCCAAGAATGGCTGCAAAGGAGAGGACAAGGCATATATTCTTATGCTTAAGAGACTTTGGTTTGGAAAGAAGTGGTTGGTTTGAATTAGACATTGGTCTTTGGTTTTAGTGGTAAAAG
>AT1G11600_1
ACAACATCTAACCTTCTTCTTCATTTATCTTCCATCCCTCTCTCCAATAATAACAAACATGGATCTTACCGACGTTATCATATTATTGTTCGCTCTCTATTTCATCAACCTATGGTGGCGCCGGTTCTCTTCGGCCGGAAGAAGTCAGTGTCGCCTGAACATCCCGCCGGGACCAAAAGGATGGCCCCTAGTCGGAAACTTACTCCAAGTCATATTCCAACGTCGCCATTTCGTCTTCCTAATGCGTGACCTACGTAAAAAGTATGGTCCAATATTCACCATGCAAATGGGACAACGTACAATGATTATCATCACGGACGAAAAACTCATCCACGAGGCGCTAGTCCAACGCGGGCCCACCTTCGCTTCACGTCCTCCGGACTCGCCGATCCGGCTCATGTTTAGTGTCGGGAAATGCGCTATAAACTCAGCGGAGTACGGATCTTTGTGGAGGACTCTGAGGAGGAACTTTGTGACAGAGCTAGTGACCGCGCCGAGAGTGAAGCAGTGCTCGTGGATACGGACTTGGGCTATGGAGAATCATATGAAGAGGATTAAAACGGAGAATATTGAGAAAGGTTTCGTAGAGGTTATGAGTCAATGTAGGCTAACGATCTGTAGCATCTTGATCTGTCTTTGTTTCGGTTCCAAGATCAGCGAGGAAAAGATTAAGAACATAGAGAATGTTCTTAAGGACGTTATGCTCATAACTTCCCCGACGTTACCGGACTTTTTGCCGGTTTTTACTCCGTTGTTTCGGCGTCAAGTTAGAGAAGCGAGAGAGCTGAGGAAGACGCAGCTCGAGTGTCTTGTTCCGTTGATAAGAAACCGTCGTAAGTTTGTTGACGCTAAGGAGTGTCCTAACGAAGAGATGGTGAGTCCGATTGGTGCGGCTTATGTGGATTCTTTGTTTGGTTTGAACCTGGTCGAGAGAGGCGGTGAGCTTGGAGATGAAGAGATTGTAACTCTGTGTTCAGAGATTGTCTCAGCCGGTACGGACACGAGTGCAACGACGCTTGAATGGGCGTTATGTCATCTAGTGAGTGACCAAAACATTCAAGAAAAGCTATACGAGGAAGTTGTTGGAGTTGTTGGCAACGGCGTCGTTGAAGAGGATGACGTGGCGAAAATGCCTTATTTGGAAGCTATTGTGAAAGAGACTCTCCGGCGACATCCACCGGGACATTTTCTTCTCTCTCACGCCGCCGTTAAAGATACTGAGCTAGGAGGGTACGATATCCCGGCAGGGGCATATGTGGATATTTACACTGCTTGGGTTACTGAGAACCCGGAGATTTGGTCGGATCCGGGTAAGTTTCGACCCGAGAGGTTTTTAACCGGTGGGGACGGTGTTGATGCTGACTGGACCGGGACACGTGGCGTTACAATGTTGCCTTTTGGTGCGGGTCGTAGGATATGCCCGGCTTGGTCCTTGGGGATTCTACACATCAACTTGATGCTTGCTAGGATGATCCATTCGTTTAAATGGATCCCGGTTCCGGATTCTCCACCCGACCCGACTGAGACTTACGCGTTCACGGTCGTGATGAAAAATTCACTCAAAGCTCAGATCCTGTCAAGGACTTAGATGGATATGTTTCGTTTTGTATGCGTGTGTGGGGTAATTTATATTTATTTCTTTTGTACGTCGCATTAATCTTAGCTATTTTAAATGTTGTTTATGGACTATCTTTATCTATTTTCAAGGAGTGTATAATATACATATAATAATCATATTGCAGTTTCG
>AT1G11650_1
CACCGCAGTAACATTATTAAGAGTGAAAACTCTTAACACTCCTTTTAGTATCAATCTTACGCAGAAGAAACACACCTAAGAGAAACAAAGACAAATCAACTGTGTTTCGGAACACGTTCATAACAAAGTACGCAAACAACAAACAAGCAACATTAACCCAAGAAATACTCTCGCGGTCAGTAGCTGAACCCGACTTGTTGCTGCTGTGGCGGTTGCTGTGGTGGTTGCTGTCCTGCCTGTGGTGTCTGCTGGTAACCGCTGTATCCACCACCAGAGTAGCCTCCGTAATATGCATTAGGGTCTTGCGGCATCGAGTACCCATACTGCTCCTGTCCTTGTCCATACCCACTGTAATAATACTGGCTCGGATCCGCTGCCTGTTTGTTCGAAGGACTTCGGCCCCATGAGAGCCTGACTGTTGTTCCCCCCAATTGCACTCCATTCAGCATTCTTAGAGCTTCCTCAGCGCAGCTTTTCTCGGAAAATTGAACAAATCCACAGCGCTTCCCGGCGGGTATTTTCACATGCACAATCTCACCATACTGGCCAAAGACATTCTTTAGATGATCATCCGTGACAGATGGATCTAATCCACCAACAAAAACAGTTGTGTTATTTGGATCATTATCTGTAGGTACCCCTGCAGCAGCGCTCTGGTATGAATCTCTTTGACCAGTTACACCTTTTTTGCTAGCAGCTGGCCCAATTCTCATAGGCCTAGTAGAACATGGAACACCATTCATCTCTGTCATAGCACGTATCTGTTCACTTTCATCAGAAAACCTTACAAAACCATATCCCTTTGTATGCCCAGTCGCTCTGTCAATAACAACCTTCGCACCCTTAATGGAAGGATAAGATGCTCTGAACGTCTCAAGTAAGATATAATCCGTAACATCAGCAGCCAGATCACCAACAAATATAGTGTAATCCGGTGAATCGTCCCGTTTATCTCCTGAACTCAATGATGCCCAGTTCAATCTAAAGAGCTGATCCGGAAAGCTCGGGATAGGAGTGTTGTTGAATATTTGTAGAGTTCGTTCAGCAGCAGCATGAGACGTGAACTCAATAAAACCGTACCCTTCAACCTGTCCGGTTTGCTTGTTACGGATCACTTTAGCAGAAACAACCTCTCCGGTATGAGCAAAACAACCATAGAGGAAACTCTCATCCATCCAATACTGTAAATCCCCGATCCAAAGAGTCCGGATCTCTTCGGCAGTCATAGGCTGAGTTGATGGCGGCGCCGCCGCTTGAGGATTCCACATCTGTGGTGGTGGAGCAGCTCCAGCAATCCCGTAAGGAGACGGTTGCTGGTAACCGTACTGTTGTTGCGCAGAAAGAGGAGGAACGTGATGTGGAAGGATACCTCCGGGTGGTGGCTGCTGCATCATGATCGGAGAAGAAGAAGATAGAGAACTCTTTTGAATCTCTGACCGTAGAAAAAT
>AT1G11700_1
GAAATTTTAAAATGTTCATTTATAAACTATATATTACTTAACCGTAGAACCCTGTTTGGCTCCAAATCGCGTCTCGAACGCGCCTTAATTCTCGTCCTTTGAGAGTTCTTCCAACTCCTTCAAACACCGAGCCGCCTCCGCCGCCAGACTTCCTGCTCCGCCGCTTTTGGCTCTTCGCCAGGTACTCGTGCGGCGGCATCATCATCCCGGACTCTTCCTCGTCCTCTTCCTCCGACTCGTGTATCGACTCAACCGAGTTGACTCGGTAGATCTTACTCCAGTCCGGCACGTTCACCGGCGCCGACGACGCCAACTGCCGCTGGACTCTTCCTCCTCCTCCACCGCCTCCTTCTCCTCCACCGCGTATCTGGTGAACGATCCTTGGCGACGATGACGCGTCCTCAAACGCTAGCGACAGACCACCACCCACGCGCCCATTCCTCACCACCGCATCGCGTGAGTTCCACGCTCCGTGAGATTCCAGCATCTCGGGGCTGTGATCAACGGCGTGTGACCAGATGTCCTCCTCCGTGAGCTCTGATTCGTCGGTGACGGAGATTCTGTTACTGTCACCGTTACCGTAGCTGCTTCCCAGATACCTCTCGCTCTGGCTCATCGTCAGCTTTCGACCTCTTGCCATTGAAACTCGTTCATCTCCACAATTGATCACTAATTGTTTAATTAATTACTTTAAAATACTATCTTAAACATTCAGAGATTA
>AT1G11860_1
GTTAATTGCAATAACACTACATAGTAGTAGTATCAGGAATCTGGAAGAAGCTCCAGAGGCAAAGACTCAATCTTTCTTGAGGAGAAGATGAGAGGTGGGAGTCTATGGCAGCTAGGACAATCCATAACCCGTCGTCTTGCTCAATCTGACAAGAAGGTTGTGTCACGCCGCTACTTCGCCTCTGAAGCTGACCTGAAAAAGACCGCTCTTTATGACTTCCATGTCGCCCATGGCGGAAAGATGGTTCCTTTTGCTGGTTGGAGTATGCCAATTCAGTACAAAGATTCAATCATGGACTCAACGGTTAACTGCAGACAAAATGGGAGTTTGTTTGATGTTGCACATATGTGTGGATTGAGCCTCAAGGGCAAAGATTGTGTTCCTTTTCTAGAGACACTTGTCGTTGCTGATGTGGCTGGTTTGGCTCCTGGAACCGGGAGCTTAACCGTGTTCACAAATGAGAAAGGAGGTGCGATTGATGACTCGGTGATTACCAAAGTGACAGATGAACATATCTATTTGGTGGTGAATGCTGGTTGTAGAGATAAGGATTTGGCTCACATTGAAGAACACATGAAGGCTTTCAAATCCAAAGGAGGTGATGTCTCGTGGCATATCCACGATGAGAGATCTCTTCTTGCCCTTCAGGGTCCTTTGGCTGCACCGGTGCTTCAACACCTGACTAAAGAAGACTTGAGCAAGCTTTACTTTGGGCAATTCCAGATTCTGGATATTAATGGTTCCACATGTTTCCTTACCAGGACTGGGTATACTGGAGAAGATGGGTTTGAGATTTCGGTTCCATCTGAGCACGCAGTGGATCTAGCAAAAGCAATCTTGGAGAAATCCGAGGGTAAGGTAAGACTTACAGGTCTAGGTGCTAGAGACAGTCTCAGGTTAGAAGCAGGACTTTGTCTATATGGAAATGACATGGCGCAACACATTACTCCCGTTGAAGCTGGGCTCACATGGGCCATAGGGAAGCGTAGAAGAGCTGAAGGTGGGTTTCTTGGTGCAGATGTCATCCTCAAACAGCTAAAAGACGGACCTACGATCAAAAGGGTCGGTTTTTTCTCATCAGGACCACCTGCAAGGTCGCATAGCGAGGTCCATGATGAGAGTGGGAACAAGATTGGAGAGATAACTAGTGGTGGGTTCAGCCCGAACCTAAAGAAGAACATAGCCATGGGGTATGTGAAGTCGGGTCAGCACAAGACCGGGACTAAAGTCAAGATCTTGGTCCGTGGGAAACCGTATGAAGGAAGCATCACAAAGATGCCGTTCGTGGCCACCAAATACTACAAGCCAACATGATAT
>AT1G11860_2
GTTGAAATTTGGAAACACATTCATAGTTTGGTCTTACATGTGTTAAATTTATTTCAATAAAAATGGAATAAGCAATGCCCTCGTGGCTAAAGATCGTACATTTTCAGGCCAAATCAGAATAAAAGAAAAACAGAAGTCATTTAACAAAAGCAAGAGACAAGTCATGGACGAAGAAGACACACATATCATGTTGGCTTGTAGTATTTGGTGGCCACGAACGGCATCTTTGTGATGCTGCCTTCATATGGTTTCCCACGGACCAAGATCTTGACTTTAGTCCCGGTCTTGTGCTGACCTGACTTCACATACCCCATGGCTATGTTCTTCTTCAGGTTCGGGCTAAACCCTCCACTTGTGATCTCTCCAATCTTGTTCCCACTCTCATCATGAACCTCGCTATGCGACCTTGCGGGTGGTCCCGAGGAGAAAAAGCCGACCCTTCTGATTGTAGGTCCGTCTTTAAGCTGTTGGAGAATCACATCCGCGCCAAGAAACCCACCTTCGGCTCTTCTACGCTTCCCTATGGCCCATGTGAGCCCAGCTTCAACAGGAGAAATGTGTTGCTCCATGTCGTTTCCATATAGACAAAGTCCTGCTTCTAGCCTGAGACTGTCTCTTGCTCCTAAACCCGTAAGCCTTACCTTACCCTCGGATTTCTCCAAGATTGCTTTTGCTAGATCAACGGCATGCTCAGATGGAACCGAAATCTCAAACCCATCTTCCCCGGTATACCCGGTCCTGGTAAGGAAACATGTGGAACCATTAATGTCCAGAATCTGGAATTGCCCAAAATAAAGCTTGCTCAAGTCTTCTTTAGTCAGGTGTTGAAGCACCGGAGCAGCCAAAGGACCCTGCAGGGCAAGAAGAGATCTCTCGTCATGGATATGCCACGAGACATCACCTCCTTTGGATTTGAAAGCTTTCATGTGTTCTTCAATGTGAGCCAAATCCTTATCCCTACAACCAGCATTCACTACCAAATAGATATGTTCATCTGTCACTTTGGTAATCACCGAGTCATCAATGGCACCTCCTTTCTCATTTGTGAACACGGTCAAGCTCCCGGTTCCAGGAGCCAAACCAGCAACATCAGCAACCACAAGTGTCTCAAGAAAAGGAACACAATCTTTGCCCTTAAGGCTCAAACCACACATATGTGCAACATCAAACAAACTCCCATTTTGCCTGCAGTTAACCGTTGAGTCCATGATCGAATCTTTGTACTGAATTGGCATACTCCAACCTGCAAAAGGAACCATCTTTCCACCATGGGCGACATGGAAGTCATAAAGAGCCGTCTTTTTCAGGTCGGCTTCAGATGCGAAGTAGCGGCGTGACACAACCTTCTTGTCAGATTGAGCAAGACGACGTGTTATGGATTGCCCTAGCTGCCATAGACTACCACCTCTCATCTTCGCCTCAAGAAAGATTGAGACTTTGCCACTGGAGCTTCTTCCAGATTCCTGATACTACTATGTAAGTGTTATTGTGATTAACTGATGATCTTGGAAATAAA
>AT1G11890_1
CTTCTGGTTCTCAGATCTTTGAATCGAGAAGAACCATTTTAATGCTCGTATCAGGAGAAGGAATAAGGCAAAGATGGTGAAAATGACATTGATAGCTCGTGTTACTGACGGGTTGCCTCTAGCAGAGGGACTCGATGATGGACGCGACTTACCAGATTCAGATATGTATAAGCAACAGGTTAAAGCGCTGTTTAAGAATCTTTCCAGAGGTCAAAATGAGGCTTCAAGAATGTCGGTTGAAACTGGCCCCTATGTTTTCCATTACATCATAGAAGGACGTGTTTGCTACTTGACAATGTGTGACCGCTCTTATCCAAAGAAACTGGCTTTCCAATACCTGGAAGATCTCAAGAATGAATTTGAACGTGTCAATGGGCCTAACATTGAAACAGCTGCTCGACCTTATGCCTTTATTAAATTTGATACCTTCATACAGAAAACCAAGAAACTGTACCAAGACACTCGCACGCAACGAAATATCGCCAAATTGAATGATGAGCTCTATGAGGTTCATCAAATAATGACGCGGAATGTGCAGGAAGTCTTAGGTGTTGGTGAAAAGCTGGACCAGGTGAGTGAGATGTCGAGCCGGTTAACATCTGAATCTCGTATATATGCTGATAAGGCTAAAGATTTGAACCGTCAGGCTTTGATCCGGAAATGGGCACCAGTTGCGATCGTGTTCGGTGTAGTTTTCCTCCTTTTCTGGGTCAAGACCAAGCTATGGTAAGAAAGGAGGAACCTAAGGCTATTTTCGTAATTTAGCAGACTTCTCCGGACATATATATATATATCGA
>AT1G12020_1
GCAAAATTTTCTTATCCCCAAACACCAAAAACTTTCTCACCAATGAAACTCACAAATCTCCTTACAGTTCCCTTCTCCTCCTCCGCCTCTTGACGAGCATCTCCGTCACAAAAATTCTCCGTTGGTTCCAAACCGCCGTTGCAACCACCACCACCATCAGCCAACTCACTTGAACTCGAACACGGGCACGGATTCACAACTGACTCACCGAGTCGACTCGGAATCTCTAAATCATCAGTACCAAATCTAGAACTAGTAAGAAGTGAAGAAGACTTTCTCCGATCTTTCTTACCAGTCACGTTCTTCTTCTTATTCTTCTCCAAGCTATCTTCGAAAGCGTCGATGATTTCATGAATAAGCTGACGACTCGGTGACGAGTCCCACCTGACCCAGTAACTCGTGTAGCAGCTAAAACAGTCACAGAGGAAGAGAGGCGAGTGATTGTCGAAATGGGCGTTCTTGTGGGCTTTGGTCTTATTCAGAAGAGAGTTAGGGTTTCGGTCGCCGGAGTAAGAGGCGGTTGATATGAGGTAGGCCAGAACTTCACGGTCTTCCGGCGAGAGAACCGCCGCTAGTGAGAAGATAGCGACCGGAAGAAGAGATAAAAGGTGGTCGTCGGATTTTATCTGCGGCGGTGACGGGTGTACGGTTCCTTTTCTGTAGAGCTTCTTCATAGTTTTCTATGGAAGAGAGAGAGACTTGTGGAAG
>AT1G12080_1
AACAAACGATAGAAAATACATATATATGAGATTTTGATAAAATAAAATAAAATAGAAAACGATATGAGACCAAAAATAGGTCATATAGCTTCTTCCTTCCTCTTCACTCCTCGGCCTTCTCGACGAGGACTTCCTCAGCAGCCGCAACTTCAGTCGGTTTCTCCTCCACCGCCTCAGTCTTCTTCTCCTCCTCCACAACCGCCGGAGTCTCCGTCACCTCCTCCTTCTCTACTTCCTCTGCTTTCTTCTCCTCCTCCACAACTGCCGGGGCTTCCGTGATCACCTCTGTCTTCACATCTTCCTCTTCTGTTTTCTTCTCTGTTTCATCATCTTTCTTCTCTGCCTCTTCCACAACCACTTCTTTGCTCGTTTCTACGACTGGTGCTTCGGATTCTTCTTCTGTCACGGCGGTGACGGATTCTTCAGGCTGTTGGGTCACCACAGTCTCCACCACTGGCTCCTCCACTGTCTTTGTTGGTACCTCAATGTTCTCTACTGCTGTTGGAGTCACTTGTTCAACCTCAACGGTGGCCATTTCGAAATGAATAAGCAAAAGAGGAAAAATATAAAGTCAAGAAGAAGGAGAGGAAAAAGTGTATGTGAT
>AT1G12320_1
AACGTGAGAAACTAGGAGAAGACGAAGAAATAGAAAATGAAATTGGTTTGGTCTCCGGAAACAGCATCGAAGGCTTATATCGACACCGTTAAATCGTGCGAGAATCTTGAAACGCCGGACGCGGCGGAGCTAATAGCGGCGATGGCGGCTGGATGGAACGTGAAGCTGATCGTGGAAACTTGGTCAGATGGAGATGCAATAGCTTCAAGTATTGGCTTAAACGTTGCGAGCCAACACGCAAACGCTAAACACATATGTATTGTACAAAACTCGAGATCAGAATCTGCTTATCTCCAAGCCATTCAAGAGTCTTCATCTCCCTTGAACTTACCAGAGACTATCGTTGCTGAAGAACCCGAAAAAACGATGAAGAAGCTACAAGGAATCGATTTCTTGGTCGTGGATTGGCGGAACAAGGAATTTGCAGCAGCTGTGTTGAAGAACGCTGCGTTTGGAAGCAGAGGAGCAGTTGTGGTTTGTAGAAACGGGTATTCGAGCTTGAGACGGGTTTTAAGAGACCGGAAAGTTGTTAGAACGGTGACTCTTCCGGTCACCGGAGGTATTGAGATTGCTCATGTTGCGGCTAGGAACTCAGGGAAGAGTGAGAATAGTAAGAGAAGATGGATCACACATGTTGATCAGAGATCAGGAGAAGAGCATGTGTTCAGTATTTAGAAAGTAAGAAACAAATACAATTGTG
>AT1G12350_1
CGAACATACACATATCCATACCGAACACATATTTCTGTGAAGGAAAGATTGATACTTTTCTCGACTTAGAAGAATTTGAGGATCAAGTGTGAGATTCTTTGATGTATATTGAATGTCGATCTACGATGAGACGAATGAGATTATCTTCTACAATAGATTCAGGCTTGTTGGAATCACGTCTCACCACGACGTTACCGCTACTTGAGACAACCACAACCTCCTCCTTACGCGTTGATAGCTCATTGGCTACAACTGCGTGCACTTTGTATTTTTGTAGAGCCTTTGTAGCCTTCTCTATCAAAATCTTTGAGTCTGTCTCAAGCTTGAATGATATGCAGAAAGCCTTTGGAGCCCAATTTGATCTCAAGATTGAAAGCATTTTAGGGACTTGAGCTAGTCTTATGTCCAAAGGACCAGATCCTGATTCTATTTTGTGCTCTGTCATGCTTTTCCATGGCACATAGAAGTCAGATACAGCAGCAGCAAGATAAAACATTGAACATGGACCGACATCTTTCAATGCCGTTGCAATCAACCACAACATCTGGAGATATTCATATATGGTTGAGAATGGGAGTTTTAGTAAGCGACCTTCTTCCACTGCAGCTTGCTGGTCCATAACAGCCATCTTCACAGCTTCAGAATGTGACTCATGAACTCGAATGTTTTTGGCATCTGGAAACTCAAAACATTCAAGGAATGGATCATCGGGAAGAGACCGGCAATACGGTTGGCAAGTTCCCCTCCTATACAGAAAGATTACAGCATATCCAGCCTTGACGAAAGTCTCAGTAGACGCAGCACCTCTATTTCCGGAGCTGAAATTATCAATATACCTTACGCATCGTTGCTCCAATGGAACTGTGGTTCCACCTGAGGTCACACACACAATCCTCCTTCCTCCTTGCCGCGAAGAATTCAGCTCAATGAACTGATTAAGCTTCGCTACGATCTCCTCCTTGTTCTTCAGGTGTGGAGACGATTCGAAAAACGAACTGATTTCATCTTCCCCCAATCCAGAGATCGAACTCATTTCAATCCTGTACGCAAACAGAATTAGTGAATTGGGAAATCG
>AT1G12360_1
CAAAGATCTAGAAGTCAACTTTATGAGTTGCTTTACATATATCCGACAAACAATAAGGGTACACTTACAGTCATGATCTCATAATCTGATGATTTTTGTTCACTTGGTTACAAATTAGATTGGGAGATAAGAGAACAAAGACACGGATTTGATTTGAGATCTGGATTCTCATATTTGGAGATCGTCTATAGATAACTCATTTGCAGTAAGAAGCTTCAATTTCGTTATGAACTGTGGAGGATCGTCGAGGCTTGTGGACCCGAGGATTACTTCTCTTTTGAGTTTTGTGGATAGTTTGTGGCATACTTTTAACTCTGATCTTGTTGCTCCACCAACGATGAACACAAATATTCGCTGTCCCATCTTCCTGAAATCGCTTGACGCATGTCTCAGTACCGAATCACTTGAATATCCATCATCTGAACCTCGAGGTTTAGCCCATGTTGGTGTGCGTCTTGATCTCATGGACTGAGCAGCTTGACCTTGACTACTACTTGCTGCTGATGAAAGTGAAGTTGATCCATGGAAACTTGGGCTTGGGTCGTTCATACATGGGAAATCCTCTTTTGGCAATTCTCCTTTGCTAAGTTTTTCGATGAGTTCCTCAATCATGGGGTAAAACCGAGATAACTGCCATGCTGCTTCCTCTTGGCGCTCTTTCCTGACAGCTCGTTTTTTCTTGTGAAGATCAAACTTCAAAGTGAAACCTCCTGGGGTATTCTTTTTAGCATCGACGGCTGAACCAAGTAGTCTCATATTATTTACAGCGGTCATGTCATCAGATGAGAGTTTTGCTAACTTCATTAGATTTTGACCCTTTTCACCCTCAAACTTTTCAGGGTAAATTGTTGCGAGGATCATCAACAGGCGTAACTTACCTTCACGGCTTGCCTCCTCTTGAGTACTCAAATATTTAATCACATCTTTCATCCCCGCATCACCAAAAACAAGGTCTTGTTCAAGTTGTCCAAGCTCCCGAAGTCCCTGCTCTCTGATAAGGTCGTTGAGTTTTCTAGCAATCTCTACATGGAGCGACAGCTTGTCAATTTGTTCACTGTACTGTGGCAACGCTTGAACCATCTTCTGCAGATCCCTTGTAGAAAGCTCACCTCCATCTCTCTTACCATGCTGAAGCTGAGCAGCTTTGTTTTTCGATAAGAAATTGGTCATCTTGTCATGCAATCTTTCACTAGCATCTGCTATATGTGCATGTCGAAGCTCTAGCCAAATAGGATCGTGTTCCTCCAAGAGCACATCTTTCTTCTCTGGTTGTCCGCCTGATTTGCTTGGGATCACATGTACATATTTGTTCCCTTGCATGTCCAGTAAATCATGGCACATAGCATCATACGTCCACTCATGTATAACAGGGGCAATCTGGTCTATGGATCTGTCGAGGATGAGGAGCTCGCACGTTTCCGTCTGAGGGAAATTTTCAATCGACTGTTTATGTTTTGCCAGACAATTCCAGATTCCAGCTGCAAGCTTTGTGGGGATTAAATCGCGCAAAGTTGTCATTGTCGATGCATCAAGTGACTTTGCAGCTCGGTATCGTACTGCTGGAAATTCCCGTAGTGAAGCAAAGACTGTGGCAATTCGAGAAGCCATCACATTCAAACATGCATCGCCTTTTCGAGAAGTTTCCTCGTCACCGAAAAGATCCTCTAAAGCTCTCTCATGATCGGTGATGAAACCCTGGCTATCAATGGCAAAAAACTCCAAATTCATCTCTCTCAATGCTCCAATCCGAGGTAATACACTCGAATCTTTCTTGATGTGACCAACCAGCTCCTTGGAAACCGGTGAACTGAAAAATACAAATGCCTTCTTGTACAAGGGTGATTTCCCAGACATGTCTGACAAGAACATGATGACATTCTCTTTAGTTGGCTGGATGAAATATATTGCATCCATTGAAGGTAGAGGTTGTCTTCGTCTAAATATGTCTTCAACCAGTGAAACTCCTTCTTGTGTGATATCAGCCATTTTGCAGGCATACGACATTATCTTGACAGTAAGTTTGTCCATGATTAGTACCTTCCAAGTGGATTTTGAGCTCCCTGTCTTCGCAGATCTAAGCATCTCATACAAGAGTCGTTCACGAGTAATTTGCCGGAAATTCTTGTACTCGCCAGCCTGAGACGACGAATCGGAATCCGAGTACGACATAGCTGCGATCTGCCAATTTCAGACTGCTTAAATCTCCAGTCAAAATCTCCGATCGACGGATCGAACAAAAAGATTGACCGGAGACAAAGAGAGAGATGAAGATCGCGAACTAATCAAAAATGTAGAGAGAACGACAAACGACGAGACGAAGACCGATGAAGAAAGC
>AT1G12400_1
AACCCTCTCTATCAAATGGAAGAAAGAAGAAGCATTTTGTGATGTGATCTAAGAAGTGGACTTCTCATAAGAGTTTTGATCCCTAAACTCAGAAATGGCGCTGCGAATCATCTGCTCAACATGTGGCTGCACGAACAAGTGAGTACTGTCGAGCACATGAATTATGAATTTCTAGGACGAAGGCATCGAATTGTTCATGTTCACTATGAACTGTGCCATCGGAATATCGCTGGAGATGAACACTCCTTTGATTGCATTAACCATTGAAAGGAGGAAAACCTTCGA
>AT1G12430_1
AACACGAGAGAAGACTTCCCATAGAATTTGTTTGGTCGTTTTTGGATTTTTGCGTTTGAAGAAGAAATGTCAACTAGTTCAGGAACCGGAGCTGTGAATTACAGAAATGGAACACATAGAAGCTCACTCAGAACTCAGTCCTCTAGTTCTACTACTTCCGGTGGACTGAAATCTTCTGTCAAATCGAAGTCTGTGCTTAGAAAGAGCAGCCCCGCCGCACTTGGTGGCGACGCCGGTGTTCCTGGTAGAGTTCGAGTAGCTGTTAGATTAAGGCCACGCAATGGCGAGGAAATGATCGCTGATGCAGATTTTGCTGATTGTGTTGAGTTACAGCCTGAGCTTAAGAGGTTGAAACTCCGGAAAAACAACTGGGACACTGATACATTTGAGTTTGATGAAGTGCTTACTGAGTATGCTTCACAGAAGAGAGTTTATGAAGTTGTGGCAAAACCTGTTGTGGAGGGTGTTTTGGATGGTTACAATGGGACAATAATGGCGTATGGTCAGACCGGTACTGGTAAGACATATACACTAGGGCAGCTCGGGGAAGAAGACGTAGCTGATCGTGGAATAATGGTCCGTGCTATGGAGGATATTTTAGCCGAAGTGTCTTTGGAAACAGATTCTATATCTGTCTCCTATTTTCAGCTTTATATGGAGACTGTACAAGACCTTCTTGATCCGTCCAATGATAACATTGCCATAGTTGAGGATCCGAAAAGTGGAGATGTTTCTCTTCCAGGTGCCACCTTGGTCGAAATTAGGGATCAACAAAGCTTCCTGGAACTACTGCAACTCGGAGAAGCTCACCGGTTCGCTGCTAATACCAAATTGAACACCGAGTCATCCCGTAGTCATGCTATCTTAATGGTAAATGTCAGGCGCTCTTTGAAATCAAGAGATGGCTTGTCAAGTGAAAGTAATGGAAACTCCCATATGACTAAATCTCTCAAGCCTCCTGTTGTCCGTAAGGGAAAATTAGTTGTGGTTGATCTTGCTGGGTCAGAACGTATAAATAAATCAGGAAGTGAGGGACATACACTAGAGGAAGCCAAATCTATCAATCTCTCTCTAAGTGCACTGGGGAAATGCATCAATGCACTTGCTGAAAACAGTTCTCATGTTCCATTCCGTGATTCAAAGCTAACTAGATTGCTTAGAGATTCATTTGGAGGTACTGCAAGGACCTCCTTAGTTATTACAATTGGTCCATCACCACGACATCGAGGGGAGACAACTAGCACTATAATGTTTGGGCAGAGGGCTATGAAAGTGGAAAATATGGTGAAGTTGAAGGAAGAGTTTGATTACAAAAGCTTGTCTAGAAGACTTGAGGTACAACTAGACAATCTAATTGAGGAAAATGAAAGGCAGCAGAAAGAATTCGTTGATGAAATTGAAAGAATAACCGTAGAGGCGCATAACCAAATTTCTGAGGCTGAAAAGAGATATGCCAATGCACTAGAGGAGGAAAAGCTAAGGTATCAGAATGATTACATGGAATCAATAAAGAAGCTGGAGGAGAACTGGTCAAAGAATCAGAAAAAGCTGGCTGCTGAAAGACTTGCACTTGGAGAGAAAAATGGACTGGACATCACATCAAATGGAAATAGATCAATAGCCCCTACCTTAGAGGAAGTCTCTGAGCTGAAAAAGTTGCTTCAGAAAGAAGCTCAGTCAAAGATGGCGGCTGAAGAGGAAGTGAATAGGCTGAAACACCAGCTCACTGAATTAAAAAAAGTGGAAGTATCAGGAAATTCCGAGATCATGAGACTCCACAAGATGTTGGAAAATGAAACACAACAAAAAGAAAAACTAGAAGGGGAAATAGCAACACTGCATTCTCAACTACTCCAATTGAGTCTTACTGCTGACGAGACTCGACGAAACCTTGAGCAACATGGTTCAGAGAAAACTTCTGGTGCTCGAGATTCTTTAATGTCTCAGTTAAGACTTCCTCAGATTCAAGATCCAGGAAATGCTGAGAAACCTCCTGTAGCTAGACTGTTTGAACAAGTGGGGTTGCAAAAGATCTTGTCTCTGCTTGAAGCTGAAGATGCTGATGTGCGGATTCATGCTGTCAAAGTGGTAGCAAACCTGGCTGCCGAAGAGGCAAATCAGCAGCAAATTGTGGAAGCTGGTGGTCTCACCTCCTTGCTGATGCTTCTGAAAAATACAGAAGATGAGACTATTCACAGAGTTGCAGCTGGTGCAATCGCCAATCTTGCAATGAATGAAACCAACCAGGAGCTGATCATGGATCAAGGAGGCATCGGTTTATTGTCATCAACGGCAGCCAATGCTGAAGATCCTCAGACCCTCAGGATGGTTGCTGGAGCAATTGCAAATCTATGTGGAAACGATAAATTGCAGACAAAACTAAGATCAGAAGGCGGGATTGCAGCTTTGTTGGGGATGGTCAGATGTGGACATCCTGATGTTCTTGCACAAGTTGCTCGCGGGATCGCAAACTTTGCGAAATGCGAGTCAAGAGCATCAACCCAAGGAACTAAAAGAGGGAAATCACTATTAATAGAAGACGGCGCACTCTCTTGGATTGTACAAAATGCCAAAACCGAAACTGCAGCCATAAGACGACACATCGAGTTAGCTCTCTGTCACTTAGCACAACACGAAGGAAATGCGAAAGAGATGGTGAAGGAAGGAGCAATATGGGAGCTGGTGAGGATCTCAAGAGACTGTTCAAGAGAAGACATAAGAAGTCTTGCTCATAGGACTCTCACTTCAAGTCCCACTTTCCTCACTGAACTCAGACGTCTCCGTGTTGACATCCGATAAGCCGGTTTCACGCCTAACTTAACCGAAAAAAAATTCTATCGGAATTTTGAGATGAAGATTTGTCTATTTTGTTTTTACTTGGGTTTAGGGTGGTTTGTGGTTTTCATCGTGGCTTTGGCATTTTTTTGGGGGGGTTGAATGTGTATATTATTTTGGTGGGTTTTGTTTG
>AT1G12450_1
CACCATTTGATCTAACGGTCACATTTCCTTCAATTTTCTCGAGAAACCGAAGGAAAACAGAGGTGCAAAACGAATCTGACGGGAACTTTTGAGATATTTTTTGGGCAAAAGGGTTCATTTTTGGGTAATCTTCCCTCGATCTATGACGTACAGCAATGGCGTCGATGGGACGGTGCCTGAGCTGAAATTGAGAGTCGAAGATTCCGAAAATGGTGATTATGTGAAATTGAGAGGAGGATCGGATGAAGAAGAAGGATCATCGGCGGAATCATCGGGATGTTCGATTGGATCGGTTACTTCTGTCTGGTTCTGGGTGAAATTGATCTCCTTGGTCGCTTTTTTGGGTGTATTGGCCTTTGTAATTATCAAATGGATTGGTCCGTTTTTGATCGAAAAGGAACTGATTCCATTTATAAATTGGGTGAGAAGCACATTCAGCATCCCGGTTCTTGATCTTCTACTCTTTGCCTCAGTGGCATTGTTTCCAAGCATTCTTCTTCCCTCTTCTCCTTCCATGTGGATGGCTGGTCTTACATTTGGTTATGGAAAGGGGTTTCTATTGATTTTATCAGCAGCATCAATAGGTGTTACTCTTCCTTTCTTAATCGGACATCTCTTTCTCCACAAGATGCAAGAATGGTTGAAGAAATACCCGAAAAAAGCAGCCATACTTAGAGCTGCCGGTGAAGGAACATGGTTTCATCAGTTTCAAGCAGTCACACTAATCCGTGTCTCTCCATTCCCTTATATGATCTACAACTACTGCGCATTAGCGACTGGAGTTCACTACGGTCCTTACATCTTAGGCTCTCTTGTTGGAATGGTTCCTGAGATTTTTGTCTCAATTTACACGGGAATAATGCTAAGAACACTAGCAGTTGCATCAGCTGAGAGACACACGCTTTCGGTTGTGGAGATAGTCGTGAATGTTCTCGGCTTCTGTGTAACTGCAAGCGCGACTATAGTCTGCACAATCTATGCAAAGAAGAAGCTAAGTGCAATGCAATCAGAGGAAGTGGAGACACTACAAAATCTGATACTTTAAATATTTTCACCACTAAGCGCTTCGTTACCACAACATATCAT
>AT1G12530_1
ATGGCGATGGTGAGGAAGATAAGCAAAGAGGAAGTTGTAGAGAAGCTTAAGGACGACGGTGATTTTGATCGTCTCCGCCTCAAAATCATACGCCGCCTCAAGGATAACGAGGAATTACGAAACAACATGATATCAGTTGTCAAGGAGTCAACAGCTTTAAAACGACCGGGTGCTCAAAATATGAAAACCAGGCAACTCTCTGATGCGATTTTCGAAGAAGTCGGGAGCAAGATGCTGAGCCAGCTCTCAGATGGGTTATGGGGGATAATAAGATCAGAGGACGGGATGAAGAATGAAATCAGAGAAACCGTGCAATCCGTCTATGCTTCACTATCTAACCCGGGAGGCGAGAAATGCGGATCATCCGCTAGAGAAGTGGAACATAAGATTTCAACACCAGTCCCAAAATCAAGAGCTGATTCCAACACCAGTCCAGCGAATAAACAGAAGCAAGAGCTGATCCAAGGAGCTTTAGAAGTAAACAAAGGAGAAGCATGTAGTGATGAAGAAGATCCTGAACTCCCTCCTGGTTTTGGCTAGAAAAATGTAATTTGTTTTTATTTTAATCTGCCAAGTTTGTATCAATAAAACTCCCTTTAATATTATTGCGTTTAAGGTACTAACACGAA
>AT1G12580_1
TTCATATTTGTTTATACAGTTGAGGTCAGTTTCCATGGAAATGTTTTACTACAAAACAAAGACATTGCAGGAACAAAATCAGATGTGTACATACAATATTATAATGATAACAGTTGTCTTCTTTCTTCTTCTTCGTCTTCTTGTTCTAGCAGACAAGCGACAATCTGAGGGATGGAGCGGTGGGAAGATGCGTGCAAGATGCCCATCTGATTATCGACTCTGTGACTGCAACATCCACCACCAACTGATCTAGCTCTCCTAGTCCTATGGTCCGGTTCCTTTTGCTGTGCAGTCCTGACATTCTTGACCAGTTTCCTCTTTCCCTTCTTGTCTCTGACTTTCCTGCTGCTTCCGTCTGATTCTCCCCTGCTTCCTCACGCCTCTCAAGTTGTGAAGAAGAATCTGGTGAAGGCAGTGACCTCTTTGGGCTTGTGTCTCGAAGTTTTCCATCTGTTTCAGTGATGTCATTGTTCTGTGTCGTCGCTGGGCCTGGGCTAAAAAAGGTAAAGCTTGGCATGGAGGGAATTCCAGTTGATGAGAAGCCAGCTGAGGTTGATTCCGGTTGTTTCCCATCAAAAGAAAACCCACCAAAACCGGAATTTGGCAGTGTGTTATCCGCAGGTAAGAACGACGAGAATGATGATTTACAATCGTTATCTGTTGATTGCTCTAATTGTCCCATGCTAAAGCTATAATCTTGTTCCCGAGAAACGCATTGTGTGGAGAAAGAGCATCCACCATTCTCCAATCCTTCACAGCCAAACCCATCCTGATCATATTTTTCTTGACCTGATTCAGATAATTGCTTCATCCACGAGTGAGCTAGAACTTCATCAGCTGATAACCTTTGGGAAGGATCAACACAAAGCATCCCCCGGATCAAATCCTTGGCATATGAAGTTATATGGTCCCATGGCTCTGCAGAAAAACTCAAATCTGCAGCCCTGACAGCATCAAAAATCTTTGACTTAGTCTTTCCCCAAAAGGGAGGTACTCCACTGAGAAGAATGTACAAAATAACCCCTGCACTCCATACATCAGCAGCTTGGTTATATCCCCCTGACAACACTTCCGGGGCTATGTAAAACGGACTACCAACTGTCCCGCTCAACTTTTCGCCAGGCTTTATATAGGTTGCCAGCCCAAAATCAGCCAATTTGATAGGAGATGAAGAAGACATTGTGGCCATAAGAATGTTCTCGGGTTTCAAATCTCTGTGGACAATACCGATATCGTGACAAAACTTGACCACTTGCATCAAATGCTTGAAGAGCACCCTAGCACGGAACTCCGAATACCTTCCATATTTCTCAAGCTTGTGAAAAAGCTCACCGCCAGCGCATAGTTCCATCACAAGATGCACGGAATCTTCCTCCTCATAAACCGCTTTGAGATTCACTACGTTCGGGTGCCCAGCTAACTTGGCCATTATCGCAATCTCGAGTTTGATACTCTTCATGTCGTCTTGTGTTACCAATCTGTCTTTAGAGATAGACTTGCAAGCAAACCTCTCTCCAGTTAACTTATCAGAACATACTCTTATCACACCAAACTGACCCCAACCTAACTGTTCCCCAAGCACATATCGATCTTTTAAGTTGGAAACATTTACCGGGCTTAGAATGGTTTCAGTAAGGCTTGCAACTTTATAGCAATTGCAGAATTCAAATAAAAGCGGGCTCGTATTCTCCTTATCAGCTATGTCCATACCCATATATCCAAATGTTCACGGATCAAAACACCTCCCGAAATCTAACTTCCGCTAGCAATAAATCTCAGTTACAATTTTACAGCTATAATACCCGATTAAGCCTAATCCGGCAGGCGAATCTACTCTTCGATGAAATCGCAAGCTGCATTCACCTTCGGATCCTCCGATCTCTTTTTTGCAAAGAGTAGTGAGAATCCCGTCGAAGAGCAAACAACAGCTATAGGTTGCAGCGAAG
>AT1G12780_1
GTTCGATACATGTGGAAAATAAAGCACAACTATATCATATGTATAATTCTTTCTTTTATATTGAGTAATTAGAAATGGTAACTCAAAACAAAAAGGGAGTAAAATTCAAAGCTTCTTCTGGTAACCCCATGGATTGTTGTTTGCCCAATTCCACTGATCTCTGCACATCTCATCCACTCCATACATCGCCTTCCAGCCAAGTTCTTTCTCAGCCTTCTCTGTTGAAGCATAAACTGCTGTTGCATCTCCTGGCCTTCTCGGACAGAGCTTGATCGGAATTTTCTTGCCCGAAGCTTTTTCAAAAGCTGAAACCATTTCTAACACAGACGTTCCTTGTCCAGTCCCTAGATTGTAAGCGGTACAGCCAATCTTTGGATCAGCGAATAGCTTCCTGAGCGCAGCGATATGGCCATTTGCCAAATCCATCACATGGATGTAGTCTCTTACCGCACTACCATCCTTGGTGGGATAGTCATGTCCATACACATTGAGTTCAGGTAGACGTCCAACGGCCACTTGTTGGATGTAAGGCATGAGGTTATTGGGGATGCCTTTTGGATCCTCACCAATTGTGCCACTCTCATGTGCTCCTACAGGATTGAAGTACCTCAGCAGAACAATTCTCCATTCCGGTTCTGCCCTTTGAATATCTCTAGCTATTTCTTCAAGAAAGAGCTTAGTACGACCATAAGGATTCATAGCCTTTAATTCAAAGTCTTCCATGCATGGAATCTTTTCAGGTTGTCCATAAACAGTGGCAGATGATGAAAACACCATCATTTTGCAGTTGTACTTTGCCATGGTCTCGTATAGATTGATTGTTCCGACCAAGTTATTGTCAAAGTAGCGGCGAGGGTTTCCAACACTCTCACCCACAGCTTTAAGACCCGCAAAATGAATCACAGCATCAAATCTCTGCTTGGAGAATAGTTTCTCAATGTCCCCTTTGTTTCTTAGATCACCCAGATTGAACTCGAGCTTCTTGGAGAGATCAGGACAAACAAGCTCCCTAACCCTATCGACAGCTTCGATAACAGAATTATCAAGATTATCGATGATCGAAACCTTAAAACCCTCTTTCAGAAGTTGAACAACGGTATGTGTCCCGATAAATCCAGCACCACCAGTAACAAGAATGTTCTGCTCCACAGAAGAACCCATTTCAAAGAAGAAAGATTATCAAGAACCCACTTGGCAAAATCGATTCTTTCTGCACTTTTAAACTAAACCCTTTTGGATAAAGAAAGAGAG
>AT1G12790_1
GCTTATCAAGGTAAAGAAATGAGTCATTTTACTTACCCGGTAATGGCTTTTTCGCCTTAGCAAAGGACTACGAAGAGTCCTCAAATAGTACATTCAGAAAAACTGTTTTTGCAGTCATCAGTTGAATTTAAGACTGAGGTAGAACTCGGGATCTTGGAAAAACCTGGTGAGTATCTCAGCCTTTTCAGAAGAGAGATCTGTGTTTGCTAAAATGTCTTCTTTAGATGCTTTAGCTATTGCTTCAATGGAACCAATAGCTTGGTATAGCATGTTTGCATCATGTTTGTTAATGTTGGGTATGGATGTGACAAATCTAATGAAGATGTTTGTGTCCTGCACAGTTTGCTTTCTCTCAACCTTGAGTTTAGATGCCACCTTCTGTTGCTTGCACACCCCACGAGAGTGAGCAATCTTAACAATCTTCTCGAATCCCATCTCGGCATCAGTGACTTGTACAAATGCAGGTTTCCCAAACTCCATCTCATATTGGAAGTAAGATCGCACGAAAGAACCATTCTGCTCTTTGGTTGAAAGTGTGGCAACAACGTAAAGTCGTGCAAACTGCCCTTTCAGCCTCTTTACTCTGCTGAAGATGGAGGCAACATTACGACAATCCCATTTTGTTACAAAAACAAAAGCAATAGACACGCCTCCACAGTTGAAGATCAGATCAGGGGAAATAGAGACAAAGTTAAGCCGGAAAGAGTTTGTGCTAAGAAACGCGGATATGAAACTGATCAGTGAAGGGTATTGTTCATCTTTCCATGCATTGCTCATTATACAAACACCAGCAGCATTTCCTAAATTCACGAGAGATGACGGAACTTGATGATCTGTTGAGACACTGTAGCTTGATCCCGCAGTCGCCATCGACGAACCTCGAG
>AT1G12800_1
TGTACATTTACTACATAAGTCTATGAGTGATACCACTTTGAAGAATACAAGAAAATAGTGGAATCATTCATTCATTCCTCAGTTTTCTCATTCTACTCTGTTGGTGCAAGACATTATTGTAGATTTCATATCTTCTTTGCTCAATGATGCTTCAACAATAAGCTCTTGTACTCTGTTTCCAGCTCGAGCAAGCAGTTTGTATTGATTCTCAAACATTGGAGCCATGTAAACCTGAAACGTCGGAGCAAGACCTGGGCTCAAGAAGAAACGACTTTTTGAAACTGATTGAATTCCTTCGACCATTTCCAGCTCTTTGATCAGAGATTCCACGTCAGGCCACTCAGCGTCGAGCTCTGCTGCTTGTAACTTTCCACCCAACTGATCATTGTCACCAACTACAGATTCTAAGGCTTCGGTTAGGGGATCAGGCGTGATTTCTTTTAGGGACAAGAAGATACGTTCAAGAGCAAAATCTAGTTGGTGCACTTTGGCCTCCACAGTCTGACCAATCTTGAAATATGAAGCAGGGTCTAAAGTTGCATCCCATGAAACTTCTGATTGGTGAACCAATGCAGGGACACCTTCTAGCTCACAGAATATACCGAAATAGGTAATTTTCTTGATGCAGCATTTCACAACGTCCCCAACACGAAGCGTAGTCATAAGATTTCGTTTTTTCTCAACTTCCTCTTCATTTTCTCTCGGTCTCATCGAAAATATAAGCTTCCTTGAACTTCTATTAGCCATAACCACGTTCACTTTAATTTTCTGGCCAACAAAAGATGACAGGAACTTCTGCTTTTCTCTGTCATATACCATAAGAAGATCTTCCAGCTTCATATCAGAAGAAACTTCTCCATTGACCGTCGTAGCGACTTCAGAATCTAAGCTTAAATCTGGAGATTGAGCTTTACTCGTGACATCTTGACCTCCAATTACTCCAAGGTTTTGTCGATACAATGATGGATCTACACCTTTTCTTCTTAACCATGATTCAAAAGCAAGAAATTTCCATTTTGCTGCAAGGTTCCGGTAGGGCAAAAATCCGATCAAAGATCCATATGAAACAGCAAAGCCTCTAGTGCTCGAGCTTATGAGCTCAACATCCGCTCGTAATTCTGTCTTAACTAGAGACTCAGCCTTATTCCAATCACTTTCCTCCAAGGAAGATCTGGAGGGAGGGCCCTTGAGCTCAACAGAGACCTGACGACCTTCATGGTTCACGGTTAACGGTTGTCCTCTGTTTGAAACTGATGGCTCTGCGGAAGACGGGTCTAATCTTTGTGGTTTCCCTTGTAAAGAAGCTTCTATGATAGTTTGAGAAATTGATTTCGAAGGAATTCTCTCGAGTGGATTACTATTGATGGTTTTCCCCTCAGAGGATCCCGAGGACGTCTCGCTATTAAGCTGCATTTCAGTTGGAATTGAGTTATTTTCTATCTCTGATGATTCCACAGCTCCGCTATCTCCAACTTCCTCTTCTACGTTCTCAGGCTCGGGACCTTCCTCTTCTACGTTCTCAGGCTCAGGCCTTGCTTCTGGTTTCTCCAAAAGAGTATACTCTGAATATACACCATCTTCTTGTTCTCCTTCCTTCATGATTAACCCACCTGAGGGAAGGTTAACTTCAGAACTTTCCTCTTCAGCATCTACATTCACTGGTTCTGGTTTTCTCAACAATGTCATGTCACTAAATCTCTCATTTTCCCTCTTATTCCTCATTTTCAGTGTCAGATTAGGTTTCAACCGCAACTTAGACTCCTCATCGTCGTCATTACTCATATAGAACGAGCTCGGCTTTCTCAATATAACATTAGGCAATCTCACTTTTGGAGCAGCAACTGGAGCAGTAGCCTCCAGTGGCTTCTTCAGAGCAGGGTTTGGCTTTTTCATCACTGGCTTTTCCGCAGTTTCGAACTTGACTCCGTCTTTCGGAACAGGCTTTACCAAAGTCAATCCATCCAGTGAACTAGATTTCTTCTTCTTTTCCTTTGACCAATCCAATGGAATCTCTTCAACTTCAGCAATTTTACCCTTGTTCTTGTAGAAAGATTTCTCAATCTCGACGAAAGAAGCCTCTGGATTCACTTTTCTAGCTACTATCTTAGCCAAAGTCAATTTCGGGTCTTCGCCGAGTAAACGGCCGAATTTGAGCTCCATTTGATCCCATTCGTTGAGCTTATGCTCTTCCCTTTTCGAAGCAGAAACTAAAAACTTCTTCTGTTTAGCTAATAAATTATCCCGGTTTCTTTTCACTCTAACCCTAGAAGGAAACAAGGGGAAATTTCCGGCGAGAGAAGCAGCCGGTGCGGCGGTTGCGGCGGCGGAAGCGGAAGAGGATAAGGCGAGAAAGTCCATTTCCGATTAAGCCCAAAGATAATAATTTCTCTGAATAAGAATCATGGGTCCGATCAAAATCTCAAATTTCGTTTCACTCTCGC
>AT1G12820_1
CTAAAGCAAAGTACATCTAAAATTGGAGAAAGAGCTAACGAAACGACATCAAAAGCCTATAACAAAAACCAACATGAACCATAGAGAGATCTACGATGGTCGGGTCAGATGAAGTGGGAAATGGGAGACTAAAGAATCCTAACATATGGCGGTGCGTCTTTTCTAGTCCCAACCACTGTTCGGTAGAGGTAAAGTTTATCCACCTTCTCTCTTTCATCTTCTTCATTCCGCTCCATCCGATCATTCTCATTCTCGTTGATGATCTCTACGTTGAGCCGTGGCGAATTCTGCGCGAGCCTCTTGCAGCCACCGAGCGTTACTTCACAAGACGACATCCAAAGGGATCGCATTGTTTCGTACTTATCCACGTCAGCAAGAAGCGAAGCGTTCCCAAATGGACTGTCTCTTATCTCCAGCTTTCTCAGCTTTTTGCATCCATTCAACACATAGAGCATCCCTTTGTCAGTGTCCCCCGCAAAAGCTATCGAAAGCATCTCAAGCTGTTCCGCGTACATACCGATGTAGAGGAAGACTTGGTCAGTTAAGAGACCAGAGACAGAGAGTCGTCTCAGACCCTTGCAAGCTTGTACGATTGCTCCAAAGCCTTCGTCTAATGATTGAGATGTGATGTGATCGGGTTTGTGTGGCTCGAGGATGCATAGCCTGAACCGGATGAAGTTTGGGCAGTTTCTGGCCACGGTTATGAGCGCAGCATTTGTCATCTGTTTGCAGAAGTATAGAATTGAACGAAGTTTAGGGCAACCTGCAGATATCGCAACTAGTCCGAACTCAGTCACAGCTGCATTGTTGTCCTCTTCACCGTGTATATCAGAGGGGAAAACTCTCAGCTCTTGTAACTCTTTACATGTGGCAGCGACGACCACAAGTCCTTTGTCGCCAATACTATCCAATATCCATAATCGTTGAAGTCTCTTGCAAAGCTGAATAAGCTTAATGAGGTGGTTGCCTTGGATCTCAGCTGCATAGCTGAGGTTCAAGGAGATAAGGTTTTGGCAAATCGGGTAGAACGCTGGGAGGCAGTGTGGAGCAACCTCTAAAAAGCCCGACAAGCTCCTTAACAAGGTGCATTTTTTAATGGCATCCATGAGTTTCACAAAAGATTCTGGATTTGGCTCATTCTCATAAGACCCTACTCCTAAGTCCACTAGCTGTGGCGCACAACTCATTAACCTTGCGAGTGCTTCAAGTGGTACTGCACGGTTCAGCTTCAAGCTCTTCAGGTTTGGTGACCTTCCGACAAGCCTCTCTAGAGCAGCTACATTGGTTTCTCCTTTAAGACAGGCGAAATTCAACGAGATAAGAGTGGTGCAGCTGTTTGGAAAACAGTTCAGCCATTGACCTCTGTGATCATCGATTTCATTCTCTTGCAGGTCCAGCTCACAAAGATGCCTGCAATTGGCGGCAATGGAAGCTAAGCCGTCAGTGGTAAACCCTTCACAGCTGACAAGCACCAAGGACTTGAAATTTGCAAAGGAACGTGAAAGCAGCTCCAGGCTTTCGTCGGTAACCACCATCCGCTTCAACCTCAGCTCCTCAAGCCCAACACGACTCCTAGCCAAGGCATCAATCCAAGGGTGCACGAAACCTCCCCATTCGTGAGGAACCAGGTTAAAGTCCGCGAAATGAGGCTTGCCTTTCAGAGTTAAGGATTTGAGACATGGAAACCTCCCGATTAATCTTTCCGGGTTGATGGCGTAGCAGTTTCCGATAAACACTTTCTGCCTACTACACCTCTCGATCTTGTGCCACGATTTGCACACCAGAGATATCGAGTTCCTGTCTCTATGAGAAGCTATCGAGTCAAAAACGTGCTCTATGACCTCGTCCGGGAAATAATTCATCTCTTCTATGTCTCTCTAACTCGATTTCGAACCCTAATAGCCCTGATGATTCACAAGAAGGAAGAGGAATTTAACTTCAAGCTCAGCTCAGTGGCACAGCGAGATCCAAACACTAGCAGGATTTGAAATCGGGAGTTTCACAAAATGGAGAAAGCGAGATTCAC
>AT1G12830_1
CCTTAACACTAACCTCGTTATAACTTAGGTTTTAAGCATCACTATCATCACTGCTATCATCATCCTCGTCGTTGCCGCCACGGTTACTGACTTCATTGGAGATGTAAACTCCAGGCTGGCTCGATCGTCTCCTAGTCCTCGACGGGAGAATATTATCCAAATCAACCTCAGCCAAAGGATCATCGGAGAAATCACTTTCGTCGTCTTCATCAACACCTTCGTCATCTTCATCATCACTATCGTCTTCGTCGTCACTTTCATCCACTTCAATCAATTTGCCTTTCCCCTTGTCCTCTCTCGAAATCCCTTTACCTTTCCTATCAACCTCGTCTTCTTCTTCGTCGTCTTCATCTCCATATTCTTGCTCCTCTTCAGCTCCAAGATCGCCGATTACGCCATTCTTAACCTTTTCAGCTGCTGTCTCCGGTAAAACCGATGATTCTGCCACAATCTTTGCATCGGTGGAAGAATTCAGATTCTCGACGCCAGTTCCATTGATTTCTCCGTATTTGGACTCAGAATCAGCAGAATTCGATGAAGGATTAAGCTTTTGAGACTTGTTTGACACATTATCCTGGTCTTGGCAAAAGAGATCAGATTTTCGCTTCACAGGAAACGAAGAATCCTGTTGATTCTCGACATCCGCCATAGATGAATGAAACTTCTTACTTCAGAGAATCGCGGTTGGTTTGATGACGATTCAGAGTTGG
>AT1G12830_2
CACGAAATTGACTGGAGTTTGCTTCAGGGTTTGCCCAAAGCCGTAGCTCTGAATCGTCCTCAAACTAACCGCGATTCTCTATAGCCCCGAGTAAGAAGATTCAACTATGGCAGATGTTGAAAATCAACAGGAGTCCTCGTTTCTAGTGAAGCGGAAATCGGATCTCTATTGCCAAGACCAGGATAATGTGGCAAACAAGGCTCAAAAGCTTATTCCTTCTTCAAATTCTGCTGATTCTGAGTCCAAAGACGGAGAAAGTAATGGAACTGGCGTCGAGAATCTGAATTATTCCACCGAGGTAAAGATTGGGACGGAATCATCATCGATTTCGCCGGAGAAAACAGCTGGTTCTGATTTGGAAAAAGATGAGAATGGCGTAGCCGGCGATCTTGGAGCTGAAGAGGAGCAAGAAGATGGAGATGGAGATGAAGACGAAGACGAGGAAGAAGAAGAAGAGGATTATTCGATTGAACCCGAGACTGATAGGAAATGTCAAGGCATTTCGAGAGAGGACAAGGGAAAAGGAAAATTGATCGAAGTGGATGAAAGTGACGACGAAGACGACGAAGGTGTTGATGAAGACGACGAAAGCGATTTTTCCGACGATCCTTTGGCGGAGGTAGATTTGGATAATATCCTTCCCTCGAGGACTAGGAGACGGTCGATCCAGCCTGGAGTCTACATCTCCAATGAAATCAGTAACCGTGGCGGCAACAACGAGGATGATGGTGATAGCAGCGACGATAGTGACGCTTAAAACCTTAGCTATAAGAGGTTAGTGTTAAGAAATCAAGAGTAGTTCCTTTGATTTTAAAGAGAGTTTGTCTCTGTCTCTGTCTCTGTCTCTGTTCAGTGATTATTGGTTATATCTGATGTTTCGAACGCTTGGACCAAAGTGGGCTATTA
>AT1G12910_1
TGCAAGCTTTGCATCTTGAGGATACCAACAAGATCAAGCAGATTCATTAATACGATTGATAACAGTCTTTAGATCTTGAGGATAGTAAGAAGGGTAACCAGACCCCTAATACGATAGAAAATGGGTAATCTAATCTGACAAGCGATGAGAAATTCTTTTAAAAGATCAAACCCTGAGAATTTGCAGCTTGGTGGAGAAAGCAATGGCGACCCAATCAGGCTGAGAAGAGGACCATTGCAGCTGCTCAATCTCTGCACCAGCTGTGTAAGCAAGAATAGGGTCAAGACCACCTTCAACATGCTGTCCCATTGAAGAAATATCCCAAATCAAGGCTTGAGAATCATCTCCTGCAGTACAGATATGGCAAGAGCTATGAGGAGCCCAAGCAATGGCATTGACACTAGCTTGATGTCGTTGAAGCTCCACCACAGGAAGAGCCGGAAAACGAATGTCTAGCACCACAACCTTAGCACTGTCCATGATAATGGTAGCCATGTACCTTGGATCCTGCTTGTTCCAACCAAGACGCACCAAAGGAGTATCTGGCTCAGAGCTCTCATAGATAATCGTCGAATGTTCCTTATCACGAAGATCAAACACCCTAACAGAGCCATCAGCTGAAACAGAGGCGAAAACACCAACACCGCCCCAAGCAATGTCAAAAACTTCCTTATCATGAGCAATAAGCTGAGTATCAACAGCTTCACGCTCAATGTCCCAAATTGTGCAAGTCGTATCAGTGCTAGAAGTCCCAATTCGGCGTGGCTCAGCTTCGTTCCAATCAAAGGAAGTAAGAGGACCACAAAACTCACTGTTCTTGTTGCTATTGAGACAAGATTTGAGCTCAACACGAGAGTGATCATCAGCGATTCGCCATAGACGAAGGAAATCACTTGAAGTAGCGAGAAGATCAGGTCGCTGACACTCCTTGTCAGGGATGAAAATGGTCTTGGTTGGTGGGTAAGGATGCTCGAAGGAGAGATTAGGATCTGAACGAATCTCACCATTGGATTCATCAAGCTGCACAATCTCGACTCGGTTCGGGTACTGCTCGAGCAAGCTGGTGATAGCGAGACGATACTTCTTATCGCGACGAACGCTCCAATTCATTGCGTAGATGTGCCATGGCGCTTCGTATGTGTAGATCTCTGACCTCTTCTGCTGCTCATCGGAACCATCTTGGATCGGATCGCTGCTCGTTCCCATCGTGAATCGATTCTGAGCAGAAACCCTAGAAATCGCCTCCGCTTCTATCACTCAAGGACCAATTGCTC
>AT1G12920_1
GGGGAGAGAAAAGTTGGGATCGTCTTCGACTTCTCCTTCTCCATCTTCGACCTCGAGTGAATAGAAAAATGGCAGAAGAATCGGATACGAACATCGAGATCTGGAAGATTAAGAAACTGATCAAGGGACTTGAATCAGCAAGAGGTAATGGAACGAGTATGATCTCTCTTATTATGCCTCCTCGTGATCAGGTATCTCGTGTCACCAAGATGCTTGGTGATGAATATGGAACTGCTTCAAACATTAAGAGTCGAGTCAATCGTCAATCTGTCTTGTCTGCCATTACTTCTGCTCAACAGAGGTTGAAGCTCTACAATAAGGTCCCTACTAATGGTCTTGTTCTCTATACCGGCACCATTGTTAATGATGATGGTAAAGAGAAGAAAGTGACGTTTGATTTCGAGCCCTTCAGGCCGATTAACGCTTCCTTGTACCTTTGTGACAATAAATTCCACACCGAGGCATTGAACGAGCTTCTAGAGTCTGATGACAAGTTTGGTTTCATTGTTATGGATGGAAACGGGACACTGTTTGGTACTTTGAGTGGGAATACTAGAGAGGTTCTTCACAAGTTTACAGTTGATCTCCCGAAGAAGCACGGAAGAGGAGGACAATCTGCGCTTCGTTTTGCTCGTCTTAGGATGGAGAAGAGACACAACTATGTTAGGAAAACTGCTGAGCTTGCTACACAGTTTTACATCAATCCAGCTACAAGTCAGCCTAATGTCGCTGGTCTCATACTTGCTGGTTCAGCTGATTTCAAAACTGAGCTCAGCCAGTCTGAGTTGTTTGATCCTCGTCTTCAAGCTAAGATATTGAATGTTGTCGATGTGTCTTACGGAGGGGAAAACGGTTTTAACCAGGCGATTGAGCTGTCTGCTGAGATTCTATCTAATGTGAAGTTCATACAGGAGAAGAAACTGATTGGGAAGTACTTTGAGGAGATAAGTCAAGATACCGGGAAATATGTTTTCGGTGTGGACGATACTCTAAAGGCTCTAGAAATGGGTGCTATTGAAACCCTTATCGTGTGGGAGAATCTGGATATAAACAGGTACGAGCTAAAGAACAGCACGACAGGAGAAATAGTGGTGAAACACTTGGGTAAAGATCAAGAGTCTGATACAAGCAACTTCCATGATTCAGAGACTAACGCCGAGCTAGAAGTCCAGGAAAAGATGCCTCTGCTCGAATGGTTTGCAAATGAGTACAAACGTTTTGGCTGCACTCTTGAATTTGTGACCAACAAGTCCCAAGAAGGGTCACAGTTTTGCAGAGGTTTTGGTGGGATTGGTGGTATGTTGCGTTACCAGCTTGACATGAGGACATTTGATGAGTTATCAGATACTGAAGTTTATGAAGATTCTGATTAAAGTGGGAAAACTTTTGGTGCTGGTTTCATATCGATACAGTGGGGGAAATGTGGCATAAAAGATAATCTTTTTATCAACAAAGGGTTTGAAGTTAAAAA
>AT1G13260_1
AAAAAAAGAAGAAGAGTTGTTACGAGGCGTGAAAGATGCGTTGCTTCTTACTACACACCAACGATAACATCTCAGTATCGTTCACTCTCTTGTTCCCTCCCAGTGAAATGTTAACTCCGAACAATCTCAAAACCCGACCCGTTTGTAAATCCGAACCGGATCTCGATTTCCATCCAATGTATAGCTGTTGATCCTGACCGTTGGATCTGCTGAAACTAACCACGTCACCAGCACGTAGATTCTTCTCCTTAACGAACCGGCTCCAACCTTTGGTCAACACATAGCTTTGACTACTGTTCCAATACGAGTAACGGAACCTCCACACTTTCCCGTTCACGTCCTCGAAGTTCAACAGCACTCCTTTAACGGAAACGTTACTTGACGGTAACGGAAAATGTTTCTCTGCGTGGTGTTTCGGTATCACGAGACGGTTTAGCTTCCCAACGTCGCTTGGCGTAACCGCTTTCTCAAACAGAGGCTCCGCCGATCTAAACTCCGTTGTCGAAACGCCGTCGTTATTGAACACCGTAGTCGTCTTAACCGTATTTTCGTTACCGTTACGACGCCGTTTACTCTGCTCTAGCTCCTCGTTATACGTGTGCTTCCTCAACATATCGACGATCTCAGATTTCGAATGCGAATTCAAAAAATCGACCTCGCCTTCGTTGAGCGTAGCGTCTTTGAAATTCGTGACGGCGCCTCGGCCTCGGAACCGGTGAACCGCCACGTCGTAGGCACGAGCCGCTTCGTCTTCCTCGTTGAAAGTTCCGAGCCACACGCGCTGATGCTTCTCGTAAATCTGAGCTCCCCACCTTCCGTTTGGCTGAGGCACCACGCCTTTGTACTTTGACGACGGTAGCTTCCTCGATTCAGCTTCCACACCGTTCTCCGAATCTAACACAACGCTCGATCCGCTTCCCATCCTGTACAAACCTACCGACGACTTTCCCGACTGTCTTGCCGGAGTTATCGCCGGAGCTTCACAAATCGAACCTGTACTCGTCGTACTCTCGTCTACACTACTCACTTCCATTAATCTGAGTTTTTTTGATGAAATTTTTTTCTCAATTTAACTTTGAATTTTGAAACAATGGAGAAATCAG
>AT1G13270_1
TGCAAATTTTTGATATTTTGGGTTTAGCAGTGAAGTTGCGAAAATGGCGTCTTCGGTATTTCTATCCAGTTTCTCGTCATCGTCGTCTTTGCAACTCTGTTCTTCCTTTAACGGCGACTACTTAGCGCCGTCGAGATGCTTTATCGGAGCTCCGGTCACTTCCTCTTCCCTATCACTCTCCGGTAAGAAGAACTCATATTCTCCGACAAAATTCTACGTTTCTGCCAAGAAAGTTTCTGGGTTAGAGGAAGCCATTAGAATCAGAAGGATGAGAGAGCTTGAAACTAAATCAAAAGTTAAGAAAAATCCACCATTAAGACGTGGAAGAGTATCGCCTCGTCTTCTTGTACCTGATCACATTCCAAGGCCTCCATATGTTGAGTCTGGTGTATTACCGGATATATCGAGTGAATTCCAGATTCCTGGTCCTGAAGGAATTGCGAAAATGAGAGCTGCTTGCGAGCTCGCTGCTCGGGTTTTAAACTATGCTGGAACTTTGGTTAAACCATCTGTTACGACTAATGAAATCGACAAAGCTGTGCATGATATGATTATTGAAGCTGGTGCTTATCCTTCACCTCTTGGATATGGTGGATTTCCTAAAAGTGCGTGTACATCAGTTAATGAGTGTATGTGTCATGGAATACCGGATTCTCGCCAGCTACAGAGCGGGGATATAATAAACATCGATGTCACGGTTTACTTGGATGGTTACCATGGAGATACATCGAAAACTTTCTTCTGTGGAGAAGTCGATAAAGGTTTCAAACGACTTGTGAAGGTTACGGAAGAATGCTTGGAGAAAGGTATTGCCGTTTGTAAAGATGGAGCAAGCTTCAAGAAAATTGGGAAAAGAATCAGTGAGCATGCAGAAAAGTACGGCTACAATGTTGTGGAGCGGTTTGTTGGGCATGGTGTTGGACCAGTATTCCACTCCGAACCCCTTATATATCATTACCGAAATGATGAGCCTGGACTTATGGTTGAGGGACAAACTTTCACAATTGAACCGATTCTCACGATTGGAACCACGGAATGTGTAACATGGCCAGACAACTGGACTACTCTGACAGCAGATGGTGGTGTCGCTGCGCAGTTTGAGCATACCATTCTGATTACTAGGACTGGTTCAGAGATTCTTACCAAATGCTGAAGCTATTCACATTGATCATTTCCATTTCACTTTAATTTCAATTGCTGCTCAGTTAAGGTCCATAGTTAAAGCTTCCAAAAGCTGAAGAGAAATAGTAGAAGAAGAAGCATGAACCAGACAAAGGCTCGTGTATCAATTGAACAGCTAGTTGCTCTCAACATACACTATGCGGTTAGAAATACTTTAAATTTCCTTTTAGAAAAAAAACGACGATATGTTTCTTGACCGAAAAATTCATGGGCATCAACAAAG
>AT1G13280_1
ATGCAACTCTACTATAATACATTGATACCCATAAAAAGCCCAATACAAAGGCCCATTATTAAAATTTAACACAATGAAACAGACATTAAAGATCCATGACAAAGACGCACACAAAGATTCGATCGATTTCAATTAGTAAAGTTAGAGATCGCGGCACCGGGCTGAGTCGCCTGAGCTTCAGCCGCCGGCTTCACATCCTTCGACGGCTCAACAGGTGATCCAGTAAGCTCCACCGGCAAATTAGCAACAACACCTTTCAAGTAAAAAGTGTAAAACAGCTTCGTCGGATACACAAGCTGACGAAGTTTGACCTGTCCATAAGCTCCTTCAAAGACGCCGGAGCCACCAGTGATGGCTAGAAACGTGTCCTCGTAAGTGAGATAAGGACCTTGTACTGATATGTGACCATAATCTCCGAAGTAGAAACTGTAAGAAGCTTCAAAGCGATCACCTTTCTTCTCTGGAACGTGTTGGATCAAAACACAGAGACCTGCGGTGATTCCTATGCGTTTTGTGAGATCTCCGGTGTAGAGTTTGTTTGTGAAGGGGACAAGATCGCCGAGACAAAGCTGATCTGGTTTTTTCCCGAGTTTTAGAACCGCTGGGCTGTTTCTATCTCCTTCGTTGAACTCGTAGACGTTGAGTTCTTGAATTTTAGTTGGTCTGGAGTTCTCGCTGCTGCTGCAAATGGTTCTGAAGAAACCTCTAGTGGAGGAAGTGGTGGATCTTGATGGTGGGGAGAAATCTGGACCGTTAGATGAGATCCTTAGGTTATGGAAGGATCTGGAGAAACCCAGAAGAGAGCTTTGGTGAGATTGATGATTGCGAGAGAGGTTCCTTAGAGTTAAGATAGAGATCGATGCAGCAGCAGAGGAAGCCATGATCATAGACTTGCCTGTGTTGGTTGATTGTAATAAACACTGATACAAAGAAAAACTGATTTTGCG
>AT1G13320_1
CATGAAGCCAACATTAAATTAGTAGCAGAGGGTCACAATGGACAAACTTCGTACGGTCACTTACGTGTAAAGTAAACACAACACACAAGAAAGTATCGTTTACAAAACCTCATGAAAACCAAACACTTACCGTTTCATGAAAACCAAACACATTGTGTTTCATGAAAACCAACACACATTATTTTTAGCCAGACATCATCACATTGTCAATAGATTGGAGAGCTTGATTTGCGAAAAACCGTACATCAACGTCTGGGTCTTCACTTAGCTCCACCAAGCATGGCCGTATCATGTTCTCCACAACCGATTGGTCAACTATCGGAATGAGAGATTGCATCATTTTGGCGACGTTAAATTTGATGTTTGGAACTCTGTCTTTAGATGCGGTTATTACCGCAGGCAAGAGTTTGGAACATGTGATCTCGGATCCCATTACTGGAGTGAGAAGCGATACTGCACGAAGAATCGTCATCCGGTATAGATAGTGTGGATTGTTAATCATCTCTAGAACCTGAGGAACTATATGCTGCATTGCCCATTCAGGACCAAACTCTTCAGCAAGACGCTTAAGATTGTTCGCAGCAGCTTCGCGGATTGAGTGAACCTTGTCTTGTAACCATTGCATGCAAAGAGCACCAAGCTTATCGTCAAAGAAGCCTACACCTAATTGGCTGGCCAACAAGGGAATATACTCAATTATAGCCAGACGTACCCTCCAGTGCCTGTCTTCAGCAAGTTCTACAATGGCTGGCAATAAAGATTGTGATAGTAGATCAATCCCAATAACCTGGTTCACTTGGTCAAGTTTGCTGATAATGTTTAAGCGTACATCAGGAAATTCGTCCTTCAATAGAGAAAGAAAGATTGGAAGAAGATGCTTAATTGTTGCATCCTTACCCAAGACTGGAGCCATCCCCATTATAACTGAGGCCAATGCAGATCTGACGTGCTGAGAAGAGTCTGATGATAATTCCTTTACACAGGGAAGGATGTGCTGGATAGCGAGTTCAGGGTTTAAAATGCGACAAAACTTAGTAACTTTTCCAGCAGCTGCTATTCGAACTTCAGCCTCATTATCACAAAGTAGACGAACATATGCAGGCACCAAATCCGTCCTAGTTGGCTCTGGTCCTACAGCTTCACAAAGTTCATAGAGCTGATTGGCAACCATATAACGCACACGCCAGGACTTATCCTGAGAGAAATTAACAATTACAGGAAGAATGTGTGTGAAACAGTCCTGGGGCTCCAACAATTTCCCAAGAGCAGCACAACCCTCAACAGCCAATAATCTAACTGAATCTTGATCATCTTGCGTAAGATCCTCAAACATGGACATGATGTCTGTCTTCAAATGAGCTGATTCAATTGTAGCAGCAAACTTCCCCAAATTCGTTGCTGCAGCTCTACGCACCATTGGCATGTCATCTTGACAAAGCTGACTGTATATTGATCTTAGCTCCGTCTTTAGCAGATCTGGAGCACTTGGGTATGCAATATGGAAAATCCCACATGCTGATACTCTGGCTGTGAACCACTCACCAGCTGAAAGTCGCTTAGCCAGAGGAATGAAATGCTCAATCAAGTCATTCTCCCTCATCTGAGAACCAATTCTGCAAAGTGAATCTACAGCTTTTTCCCTCACGCAAGTTTCCTCAACTGTCGATAGAGTCTCCAGCGGTGGAAGCAAAACATGTACATGCTCAACGCCTCCTACATAAGGAATAAAAACTCCCAACTCTTCCGCCATCGCCAGAAGCACCTCATCATCATCGTCATTGTTTTCACTAAGAAATGGGATCAACTCTTTTCTTGTCCTCTCCTCTCCAAGAGCACGAGCAATGATAGAAAGGCGTCTAATGGAGTTCAATCTAAGCTGAATATCATCGTTTTTTAGCTCGTCTATAAGCACGGCAATTGGGTATAAAGGCTCATCAACCATAGACATCCTGAACAAAACTCAAATTACTCCCTACCTTCTTCAACTAATCCGATAACGCTGTTTTCCCAGCTCGAGCGATCTAT
>AT1G13330_1
AAAATATCGGAAAAGGAAAAAAGTTGCTCTCGCTCAAGGTTTTTATTTTCCCGCGCATTATTTCAGGAAAAAATGGCTCCTAAGTCGGATAATACGGAAGCTATCGTACTCAATTTTGTGAATGAGCAAAACCGACCTCTAAACACACAAAATGCAGCTGATGCTTTGCAAAAGTTTAACCTTAAGAAGACTGCAGTACAGAAGGCACTTGATAGCCTTGCTGATGCTGGAAAAATCACATTCAAAGAGTATGGTAAGCAGAAGATATACATTGCTAGACAAGACCAGTTTGAGATCCCAAACAATGAAGAACTTGCTCAAATGAAAGAAGAAAATGCCAAACTTCAAGAACAGCTCCAAGAGAAGAAGAAAACAATCAGTGAAGTGGAGTCAGAAATCAAGAGCTTGCAGTCTAACTTGACACTAGAAGAGATACAAGAGAAAGATACCAAACTAAGGAAAGAGGTTAAGGAAATGGAAGAGAAACTGATCAAACTACGTGAAGGAATTACATTGGTGAGGCCAGAAGACAAAAAGGCTGTTGAAGATATGTACTCGGATAAGATTAATCAGTGGCGCAAGCGTAAGAGGATGTTCAGAGACATTTGGGATACTGTAACAGAGAATTTTCCCAGAGATATTAAGGAATTTAAGGAGGAGCTTGGAATTGAATATGATGAAGATGTGGGTCTAAGTTTCCAGGCATATTCTGACTTAATTCAACATGGTAAAAAGAGGGCCAGAGGACAGTAATTTCCGGATTTCCATACCTCAGTGGACGTAGAAGCTTCTTCT
>AT1G13360_1
GGGAGAGCCAAAACGCTTTACAAAACGGCATCGTTATCATTTCCCACCTAATTAAAAAAAAAACTCCGAAAAGTTTCTTATTTATTCCGCCGGTAACGACTCCGACCGCCACGAAAATAGATCGCCGGAATCAAAACAATCGTCGGAAAATTCGAAAAGTCCTTCAACGGCAACGTAATCTCCACCATCTCCGACGCCGGAACCAAAATCTAAATCACCATAATTCGAAACGTGGTCTTCAAATCCCCAAATCTCATCGATTCCAGACGAATCAGATGACGCTCGTACCAAATCCGTTAACGTCTCCGTCGTTTCTTCCTCCTTTGCGACGGGAACCGGAGAAATCGATGGAGGCGGTGGTAAACCAAGCTCGTCATCAGAAGCTTCGAGAAGATAACCGAGATCCGGCTGAGTTTCCCCGGTGGAGGAGCCTTGCGCCGTCGTGGTGACCGTTGATAACTCGTCTTCGAAACTCTTCATAACCGAGTCGAGATCTTGACTCACCGGTTCAGGATCCGAGTCGTCGAGAACATCGAATAAATCATCTCTCAACCTCTTCACCTCCGGCGAATCAAGAACCGCGTCATGGGACTCGTCCCTTACTCGTTTTTTCTCGACCGAGTCAGTCCGTATTAGCCTCTCCGAATTAGCCAACAACTCTTCCACCATAGCTTAACGATTACGCTTTGTTTTTTTTGGTTATGTTTTGTTTGAGTGGCAATATCGAAATTAG
>AT1G13470_1
GAAAGACACTCCAATTTTTTATTACCTTATCACACAAATGAAATTCAATAAAAACATTACCACCAACACACAAAGAAGCTCTCATGTTTCCCACTTGGTTCTCAACTTATCAACATGTTTAAACTCAAATGTCAACACTAAACTCTCATCCATTCTCCTCAACTCAAAGCTCTCCACCAACACATAACATCTATAACTTTTCCAATTCGAACCGCCTCCATCAAATCTCTCAGATTTCTTAACCACTGCTCTTCGCGATTCGCTCTTCCACCCGAATCTCTCCTCTTCCCATTTCATCTTCTCCATGACCACAGATCTCAAACCCATCCTCTTGTCTGCGACCTCAAACCAAACAACCCCATTTTCATCAACACTTCTTGCCTTTTTTCCAATCTCTTGTCCCTCAAGCTTCACAACTTCTGTTTCCACTTCAACATTAACTACAACCAGGCGGTTTTCGTTGTAAGCGTTTTCGCAAGAGTAAACCTCTTCCCATCTTTGGATAAGAATCATGCTATAATAAGTTGAACTCTTAAGCTGATCCTTTGCATCTCCTTCCTTCAAAAATATGAAAGGGACATACCATTTTCCTACCACAACGCTTGTATTAAAATCACCTGGAAGCTCCGAACGAATCTTAGTGTAAATACCTTTTGCATCATCTCTTAGACCAAAGTCTTCTGATGTCGAGTACTCAACAATCCAATACTTTCTCTTGAGAAACTCTGGTGGTACCCCGTTAGGTGCAACGGATGTCGCAAAGTAACTTCGAGACAATGATTTTGGTTGATGGATCTCAAATTGTTGGTATATATCATAAGGATCTGGTTGTTGTGGCTTAGCTTCAGGAACATAGCTGAAGCAAAAGCAGCAGGGTACTCTGTCTTCCTCTTTCGCATTAGCCGAAGCTTCTCCTGGGTGTTTCCCGCTTCGTTTAATGGCGTAATAACGGTTTGAAGATAACGGCTGATCAAGAACCGGAATGAAAATGACCGGATCACGATATGCAGTGGTCACGTTATTAACTGTGATGCTGTAATTCACAGTCAGTTTTGCGTTCTGTGGGAAAGGTAAGCCTTTGAGTCCAGCCTCGTAGCAAGATCCAAAGCAACAAGTTGGCTTTGACTCTTCATCTTGAATTATAAGTACGCCGGAGTTTGGACTTTCCTGCAACTCCGATCTGTTTCTTTGGCATTCCGACAAACTCCTTGTAACATACATTTTTGGTTATAACCGGTGAAGATATTT
>AT1G13560_1
TGTGCAACTAATATATTTTTCTTAATATTTCAAGAATAATTTTCGTATTTTCCCCATGCATAAAGCCAAACTAGAACATTATACAAAGTTCTACATAAATTCACCTACCCCGATCAAACAAAGACAACAATGGATAAAGAAGAAATACATCACCGATCCAACAGGTCCACATCGATCATTCACGGTATCGATCCAACGGTCCACACAAAAAACGCATTACCCTTAAGGTTTCTTTTCAAGCTTCTTTACGCGTGATCCTGAAGCAGTAGATTCCAAGAGCCTCAGTGATCTCATGAATGACAGATGTTGCAAAGTGCAAGTATAATGACACTGTGAATATGCAGTAGCCAAGAAGAACCCATAATTCGTCGACTAGAGGAACCCCAGCATTCAATCTCGCGGTTAGAGCATTTGCAAGTGCAAAAGGAAGATAGAGTAGAGACATGCACATGTTTGTTTTCAGTCCTTTTGGCTCATCACACAAGTGAGCAAGAATCATTCTTCCCACTAGAAATCCAAATGCAAGTCCAGTTCCGAGTACAACTAAGTGAGGGTACGTTGCTATGAGATTGATTGGAGACAAGTAATCCCATATCAAAACTCCTCCAAGTAGGACAACAAAGGGATACAACATAGCTAATGCCAACACCATGCTCCCTTTTCTTGATTGAACGACTTTGTAGACATTTGACACATTGAATGCAACGGTTGGTATAACAGCAAAAGCGATCATCATGTATAGCACTGCTCTGGAAATTTGGATCTCATTCACAAATGGCACCCAACTAAACAATGGTATGGATTGCCCCAACTGCTGAGCCCACCATTCAGCACCAACAATGGCTGTGAAGAAGTGGCTGACAAATATAAGTGCAAGACCCTCTGTAGGCCCATTGATAACCGGAAGAATAAGTGTGTTTGTGAAATAGTGTTCCCATGTAGCTCCATAAAACGGAATAGCTGAAATAACCCAGAACCAGAAAGTATCTCTTCCACACATTGCGGTGCTTCCAAATGCCATGGCTTCAAACGCACAAGCAAGTGCATCACAACCATGATCGAAAAGCTCTCCTAGGGGGCTAGAGGAATTTGTCCTTCTTGCTTGCTTCCCATCAACCGCATCGAATGTCTGATACAAGAATAGAAGTAAACCATGTGCGAAGTGAACCCATCGTGGAGGAGGAGAATCCAACTGAGGTGAATATATATAGCCTAGCAGGGAAGATGTGACTAGAAACATAAACCCCATTAGCGTTATCATGTTTGGTGGCATCCATAGAGGGAAGACTTTGACAAATCGGGTCCAAAAAGGTTGAAGCACGTATTTGGCAAGATAAGAGTGATCCACTCCACTGTATTTGTACCTATGAAGAGCTGCTACACCATGAGCTCCTATGTAACCCATTATTGTCTACTGGGTCCGGTGGTTCTTGGCGGCAAAATCAGATTACGAGCCTTTCTCGTCTCGGTTGTCCGGAAAGAGAGAAGAAAGAGACAAAGAGAGCGACG
>AT1G13570_1
CTTCGGTCAATTACATTAAAGTTACTCTTGTGGATTCAACAGTTTTGTCATTTATCCACAATCATCTATTTTCTCCAACAGATTCACACCAAAACATGTTCAGACATGATTAACAGAGGGAGAGGAGGAGAGTCAGATTCAATCTTGAAGGAAGAGGAACTGAGCTCGAGGAGAAACACGCGGATACCTGAGCAATTCGACAACCATATCCATTTTCGCATCTTTATCTGATAAACTTGATGATACAATGACTGTCTCCAAAACTGGAGAAGTTCCCAGCAAGAATCTGATAAATTCCAACTCATTTCTGATGCCAGAAACGTCTGTCATCTTCACGGTTTCAAGTCTCGGGAGTTGGTAGTCGAAATAATCTCTTTCGAGAAGGTCAAAACCTTCTTCTTCAAGAGGAAAAAGTTGGATTGGTGAAGCCGAGACTTTGAGCTCTTTAAGGTTGGGAGAGTGAGTGACCAAACGAAGAAGAACTAGTACCTCATTAGCATCTTCAAAACTTACTTGGTATAGTTCTATAGTCTTAAGCTGAATGTAAGTAATTGGAAGCCTTCCCGGGTCATCTCCTATGCTCAAGTACTTTGTGAAGTAGATATACCCGACGAGCTTCTCAAGAAGGGGTACACCGCCAAGGAACTTCACGAGATTATAATCAGAACTCTGCTCAAAATCAGTAACATCCTCATGCATGTACATTGAAACCGATATTACAACTAGCTTGGGCGTATTCTCAAGGAAAATGTCTTTGAATTCGCCGTCTAAATACAAGTACATGAGATTCGGAGCTGATATACTCAAAACCAAACTGTCAAAGTAAGACAAAGACAGGAACTCGAGAAGCAGACATCCCGAGATCAGACTTACAATCACCTCAGGAGCAACAAGGATTTGATGAAGGTTCAAACTCTTCAGAGACGAAAACCCTTTGAAATACCGAGGCGGATCGAACTCGCAGTGACATAACTCCAAACGGGTTAGTTTCAAACAGTTAAAGAGACATGAAGGAACCCTGAATTCTCCTTCACCTAACTCAAGAACAAGCTCCTTAATCCCATTCCTCGAAAGAAAAAGCAACCACTGATCAATATCCGGACGACATTGTAAGAAAGAAGTAGAGAGCTGAAACTTATGGATAGGTCCTTGGTGAAGGAGAAGCACTCCAGTTATGAATCTGACAAGATTGGCCTCAACAACGCAACGGTCATTGGCAGGAGAAACACATTTCTCATCAAAGACAAGATCAGTGAGTGTAGACCATTTATATCTCCATTTGCTAGATAAAACACTTGTTCTTATTGCATCTCTAATAGAAAGACGAGTAAGGATATTCTCAATTATGCTTTGAGGTAGATCGCTTATGAAATCTGGAGATTCACCCATCTTT
>AT1G13600_1
AAAGATCATGAATACAATTCCGGCGGAACTCACCGGATACTTCCATTATCTATCACCGGTTAAATATAATAACCAAACACCAATCATGGAGTCTGAGTACTTCAACATGCCCTCTTCTCCTACTTCTTCTTCCTCCTTCTACCACCTCAACGGTCTGATCAACAACAACAACTACTCTTCATCATCCAACGGTCAAGATCTAATGACGAGCAACAACTCAACATCGGACGAAGATCACCAACAAAGCATGATCATCGATGAGAGGAAACAAAGAAGAATGATCTCTAACAGAGAATCTGCTCGTAGGTCAAGGATGAGAAAGCAGAGACATCTCGATGAGCTTTGGTCTCAAGTGATAAGACTTCGTACTGATAACCACTGTCTTATCGATAAGCTGAACCGCGTATCTGAAAGCCATGAGCTTGCCCTAAAAGAGAACGCTAAGCTTAAAGAAGAAACTTCTGATCTCAGACAGCTTATCTCTGAAACTATGTCAAACAACGAAGATGACAACAGTTTTCTAAGAGAGCTCGAAGATTCAATATCAAACTCTATATCGGATTCGAACCAAAGGGGCAGAGATTTTGAGTTGTGTTAATGATCTTGATCATTGTTTTGCTTTTGTCAAGAATGTAGA
>AT1G13640_1
AGAAAGAACATTTCTTCACATTGCAATTGCTCGTCGTCGCCACAAAAGTAAGCTAATCTTAACAAGTCATTGTTTCAAAACTCGTAAGAGTAAAATCTTTGATCTTCTATTATGTGAACTCTTAAAAAGTTTTACTTATATGATCTCAAAACTTGCACGACGTACCAAGCCTCTGTCTATTCCTCAACGTCATGGTCTTACGTTCTGCAAAAGCCGAGTCAAGCAACTCCTGAAACTTCTCCAAGAACACAACCCATTCGACTTCTTTCATTTCTGCTAACTTCACAAAGTTTGCGCTCACTGGGAGCTGCACGTTTGCACTCTTGTGACTTACCAATGTTTTGTCGGTTTTGTCTCTCGGAGGTTTAAGGTATCCAGATCCCATGTTGTTGCTTAGATTGTTGTTCTTCAATGATGTTGAAAGCTTTGTGAGAGATAGAGTAAGTCTTGCCTCTTCTTCGTCGTCTTCCTCTTCTTCCGCGATGCTTTCTTTGAGCTTTCCAAGTGAAGAATGTCCATTGGAAAACGGGTTTTTGGCGAGTAATTCATCAGAGTCATAGACCATGTCTATGTCATTATAGTCGAGATCAAACTGAAACTCTGTGTCTCCTTCTAAATCTGACTTGGGAGATAAAACGTCTTGTTTCACTGTTAATCTCTTTGCTTCGATACACACCATTTCTAGTTCACTTGGCTCTTCTTCTCCTGCGCGGAACTCCCGAGTCATCATCTCACCAATCTCTGCAAGACAAAGTCCAAAAGCAGCAGCTTCTTTAAGGAAAATAGTACACAGAACTAGGACCCTGAGACAAGCCTCTCGAATCATTGGAAGCTCTCTTCGCAGCATTTCACAGTCTTTCACTGGATCAAGACTTTCTATGTAGTCAAGTTCTTCTTCAGAGAAAGGTATCGAAGATTGAGGCCAATGAATCCATTCGAAGTAAGGATCTTCGAGTGTTTCCGGCAAGCAAAGACCATGATCTATAGGAATAAGCTCCACTTGACCAAACCTCCCAGCAGCACCATCATCAAGCTTCTTCACCAAAAGGTTTCCACCATGCCGATCTGTATTGAGAATCCTTATGTCCAATATCCCAATGCGGTGCACAGAAGCGACTGGGAAGCTTGAAGTCCCGTGATCACTGGCATCAAAATCATGAGGTACAAACTTCTGGAACGAAGCAATCTTGCTGCTGACCAACTTCTTCTTCTCACGAGATTTGTTCCCGTCCATTCCATCATTGACATTGAAAACAGAGTGTGTTATCTTCACAAGAGCTGTGGGAGGAACATTAGCAAAGTGATCATAGTCAAGAAGGTACGCAGCAACTTCTCTATATCCGGTTTCCCCAACTCGCACAGAAGGCTTTAAACCAGGCTGCCCAAGTGTTTTCCCTGTGAAGCCTTTAGGATTGTTAGGCGCAAAAGGTTCTTCATCAGTAGGCTTGACAATAGCAACGCTTTGACCCTTTTCATTCCTAAAATAGTAAGCCCCTCCAAGCCCACCATTGACAGGGATTGGTTCAACACCCATCTTTATCGCCTTAACAATGTCATTCGCCGTTTGCTTCAAAGACAAAAAACAATGTGAGTGGCTAAGTATCTCAATAGGACCACTCCGATCTTTTCTCTGCAGATCATTCCCAGTAGGTGAAAGACACGGAGTAGAAGAGCTTCTGTGCATTAAGTTACGCTTTAGGAGCAGCGGAGAATCATTCCTCACAGCACTCAAGTCATTCTTCAACACCATATCCCCAAAGGTCAAAGAGCTTTCCTCAGTAGGTAAGTTAAAGGCAACCTGAAGCCTTTTCTTCACAGTATGAACATTATCATTACGGTCTAACTCAACTCCCAAAACACAGCCAGTTTCGGTTTGCACGAAAACACGTCTTCTTCCTGAAGACTGTTGCTGAAGCAGATGATGCTTATACTGTTTCCCTTCCATCTTTCTAGCCCCATGAAATTCCCCTTTAAGAGGAGCCTTAAACACAGCCATTGCCATCTTTCAGACTCAACGGCACCAACACGAGCTCAACAAGGCAGAAGTGAAAAACAGAAACTTTTTATCCTCTGACACTACATCAGGTAAGACATGCTTTATAGGGTGTTACCAGAGAAAAGAAGATTAAAATCGGAAACCAAGATCTGAAGAGGAGACGCACATGGAAGAGAGAGAGAGAAAGAAGACAGTGAAGCGTAGAATCTTGGAAAATAGGCTTCAATGGAGGCAATGAATCTGTAAAATCTAACTCAGTGAGTCACTTATCCATTAGCCTCTCGCTCTCTCTATCTCCTTCACCAATTCCAGA
>AT1G13770_1
CTTTAAAAGCATATGATCCAAATTGCACACTATGGAAACCAAGAACTAACATAATTTTTGTATGTGTTTGCAGTACTTTACCAAACAATTTTGATCTTAAAAGGCGATAAAGCTCAGTCGATCTTAGCAACCGAACTGTGAGATATCCAATTTGCTCTCCAAGTAATAGAAGGCGAAAGAAGGCGCTCTGTTTTCCAACCTCCTGATCTCAGCTTGTGGAGAAATTCATCATAGTGTTTATCCATCCAAGCTTCTCCTTCTGAATAAAAAGATGTGCTTTTTTCCATAAGGTTTGCCAAAACAATGGCGTGAATATATGATTTCAACACATCTGCAGCCGCTGAATCTTTGTGCAAGATCACACTAACATTTCCCTTTCTATGAGCCAATAAGTAGTTAGCATTCTTGTATGAAGAAGCCCCAACACCATTTAGCAGCTGCATCATTTCTAGACGAGGGAGAGACGAAACTCTTATACCTAAGCGCACTCTTTTATGCAATAGCTTTGAATTAGTTGACCTCAATGAAGTGGCCCACATGGGCAATACACCCTCCAACGAAGAAACCTGTTCGGGAGAGAGAACTTGGCCAGTTTGCATGAAATGTATTAGAAGAATCGAACTCCTCTCAAAGTTTAATGAATTCAATACAAGACACCGGACAGCTCTATAGTTTGCATACATATGAAACACAGTGAGGGAGAGAAACGAAAACCAAATAGCCAAAGGGTTTCCAGAGGTAAACCGAGCTAACAACATTCCCAATGACATGCCCATCATAGTTGCCATAGTCTCTTGGCTTCCCTCCTTAGCAGATATATCCGCTGCATTGTCTTGGAGAGCAAAGTGCTGAGTTAAAGCTGCTCTGGTTGCTCCACTTGCAACACCAGTAAATGATCTCGATAGACTCCCTAAGCAAACCACAATAATAAAGGCAGATGGAAACAAAGGAGAAAGAAAGTCCATTAGCATTCCGATATCGTTCATAAGGTCAGCAACTAGACGCCACATTTTTGCATTACTATCTAGGTTGGAACCCTGATAAAATGTGAACAATATGCCTCCAAGCATCCCAGTAAAATCCCTCAGAAACCACTGAAATGTAGCACCTATAACTGTTGCAGATTTCTCACCAACGCCAATTGCACTCAAAAGAGCCTGAGTGGAAAGCATCATCTTTATATAAGTTGAGAGCCCCTGTAACGTGTCCCATAATTGAAACCCTACATAATCCGGAGTTACACTACCAGGAAAGCCCTCCGGTACAAATGCTTGAAGAACTCCTCTCCATACATGATTGAAGCGATTAGCAGACCTTTGGATGGAGAGAGAAGAGGAAGCAGTGATGGTCGCTGTTCTGAAAAGCTTAGTAGAAGAGGAACCATTCCATTCTTCAAGTGTAATAGATGCGCAATCAGAGACTTCTTCTCTCATGGCGAATTTTGCTTCTTACCAATTGATCTTCTCTTTAGG
>AT1G13790_1
TTCCGGTCACGGTTTACGCGTCTCTCTCTCTCCCACCTGCTCGAAGGAGACTCGTCGCCATTCTCGTTGCTCTCGAAAGGTTGCAATGTATTCCAGAACAGAGTTGCAAGATATGGAGTATAGATACTACAGTGACATGAAAGATGGTACCAGGAAGGTTAAAATCTCAGAGTCTCTGTTTAGGTGTCCCTTCTGCTACAGAGATAGTGAGCGTGATTACCAGTTTGAGGACTTGCTACGTCATGCTATTGGCGGTAGTTCCCACACTAAGGATGGGAGAGAAAAAGCTAGACATCTCGCACTGGAGAGATATATGAGGAAGTATCTCCTCCCTCGAGAAAGACCGGATCCTACTGCGACTTCAGATATCTCTTCTCTCCCTAATGAGGAGTTAACCGGAAAGTGGAAATCTACTTCGTCAACTAGTGCAGAAGGAGAACTGAAAAGCTTTGAAAAATCTAGTTCACCACATATTGCTAAAGCTGAACCAAAGTCTGTCTCAGGAGATTTTCCTGGACGAAGTGGCGAAGAAAGACCAAAGTTTTCTGATAAACCCAACTCTTTAATCAACGAAGACAAAACATACCCTGCCAAAAGACCTTGCCTAGTTGCTGGTGCGAAAGAGGGAAAAGAACCTGTCCAACAGATTGGTCTCAGCCATGGTGCTAGGTTTGCTCCAAAATATCCTCAGAGGCTCGATTCTTTGGGTGCTGGTAATGGGGATTCGATGTTTGTGCATCCCTGGAAAGGTATCCTGGCGAACATCAAAAGAACTTTTAATGAAAAAACAAGGAGATTTGCTGGTGAGAGTGGAAGCAAGATAAGAGAAGATTTGGTCAACAAAGGGTTTAATCCCGACAAAGTCACGCCACTGTGGAATGGAAAACTTGGTTTTACTGGTTTTGCTATTGTTGACTTTGGTAAAGACTGGGAAGGATTCAGAAAGGCGACAACCATGTTTGAGAAGCATTTTGAAGTCAATCAGTGTGGGAAGAGAGACTATGATCTCGCACGTGATCGAGGTGATAAACTTTATGGTTGGGTAGCTATAGAGGATGACTACTATTCAAGAACTGTTATTGGTGACCACCTTAGGAAAAATGGGGACTTGAAGAGTGTTTCTGGTAAAGAGGCAGAAGAGCGAAGAAAGACATCGACGCTTGTTTCAAAGTTGGAAAACACACTAGAGACCAAAAACACTAGCCTTCAACAAATGGAGAGCATATACAAAGAAACCATTTCGACGCTTGAGAAAAGAATGAGAGAGAAGGATGAAATGATCAACACACATAATGAAAAAATGAGTAAGATGCAGCAAGCGGCACGTGCTTATTTGGATAGTGTTTACGAAGAACATGAAAAGGCCTCTCAGGATCTGGAAGCTCAAAGGAAAGAATATGAAGACTGGGAGAAATATCTTGATAAGTGTCAAGCACAGAATCAGAAGGAGCGAAGAAAGCTTCAATGGAAGAAACAGAAGAATTTAATGGCAACTCAAGAGCAAAACAAAGCTGATGAAGACATGATGAGATTGGCTGAGCAGCAACAGATGGAGAAAGATGAATTACGTAAGAAAGTCCGTGAGCTTGAGCAGAAGCTCGATGCTGAGCAGGCATTGGAGCTAGAGATAGAGCGTATGAGGGGTGACTTGCAGGTCATGGGACACATGCAAGAAGGTGAAGATCCAGAAATCAAGAAGAGGATAGAAACGACAGAGGAAGAACTGAAGGAGAAAGAAGAGGAGTGGGATTACCAAGAGTCAATCTATCAAGCTCTTGTTGTAAAACATGGCTACACTAACGACGAGCTACAGGATGCGCGCAAGGCTTTGATTCGTTCGATGCAAGAGTTGAAAGTACGTGCTCACATTGGTGTGAAGAGAATGGGAGCATTGGATAACAAACCATTTCAAAAACTAGCTAAAGAGAAGTATCCAGCAAAACAAGCTGATGAAAAAGCCGAAGAGCTCTGTTCCTTGTGGGAAGACCACTTGAGAGACTCGGCTTGGCATCCGATTAAGGTCATTGTAAAAGACGGAACCCCCAAGGAAGTACTGAATGAAGAGGATGAGAAGCTGCAAGAACTGAGGAAAGAGTTGGGTGAGGAAGTGTTTGCATCTGTGACACAAGCGCTTCAAGAATTGAACGAGTATAATGGAAGTGGAAGGTACATAGTGCCTGAGCTCTGGAATTTCAGAGAAGGGAGAAAAGCGACTCTCAAGGAAGGAGTGGTTTATCTGCTCAACTTGTGGAAACAGAAGAAACCGAAGCCAAAGCGTAGATAAAAAACAAAGAATCTCATTTCTAGAACTTAAAGTCTTAAAAGAGACTAAAAGTACGGTTTAGTGTTAGTGACTGGA
>AT1G13910_1
GAAAATGAATCATAAGAACCATATTACTCTGTTAAATTACTATCTGAAATGAAACAGAGTTGTAATATGCATAACTAAACAAGGATGTCTATGTCAGAAAGTTTGAGGACCTTATGTGCACCAATCGCCTTCACGTCTGTTTTGAATGCGTTCCCTTCTATGTACATATCTTTTAGGTTCGGATGTTTGTAGAAGGCTTCAGGGATACTTCCACTAAATAGATTGTGGTCCAAGTGCAAGTAAGTTAGTCTTGGTATATTGGCTAGTGCAGAAGGTATTGCTCCAGTCATTTTGTTGTAAGATAAGTACAAGATCTCCAGGTTTGTTAGATTTGCAAGCTTGTTTGGGAGTCCACCAGTGAAGTAATTATTGTTTAGAAACAGGTTTCTAAGAGCTGGAAAGCATCCTTCTATGCCTAAAAGCTCGCTTATACTCCCCACTAAGTGATTGCTGCCAACATCCAAGTGGCGAAGTTTTTGTAATGTTCCCAACTCCGCTGGGATCTGCCCAGTAAAATGATTCTCCTGAAAATGTAGGTCTTGGAGCTCATGGAGATTTGCAAGCTCTTTGGGGATTTCTCCTTTGAAATTGTTAAAGCTCAGGTACAGATATGTAAGACTCTTCAAACCACCAATTTCAGGAGGCAGGGCATGTTGAAGTTTATTCCACCTCAAATTCAGTGTATTAAGACGCTTAAGGCGCCCAATTTCTGGAGGAATAGGTCCTGTCAATTTGTTATTGTGCAGATCCAGAACAGTGAGATCTAAGAGCCTCGTTACAGCCGTTGGGAAATTCCCCACTATCGACATTGCAAACACTTCTAGCTTGATGACGACACGGTAATTGCCAACTGTGGAGCAAGTGACTCCAGACCACGGAGGCAAAACTCCATCGCCACAAGGATCATCTCCGACCCAAGAGTACACTACTCTCCACCCAACTAAGCCCTTTATCTCATTCAACGCTTTCACGTCTCGTTTAAGTGTTTTAGCGAGGGAGACATTGATTAGCAATAAAAGAGCGTAAATTCGGAAGATCAGAGACAAGCTCAAACTCAAATGTAGAGCCATCGATTACGCTGCAGATGATCTGTAGAGCTTACGAAATCATGGATTCTTCGTGGGTTTAAGAAGAATAAAAAGAATCAATTTTGTAAACTGGGCAAGTGAAATGGTGTGGGAGAAAGAAGAAGGAAT
>AT1G13990_1
CGAGAATTTTCCCATTGATTTTCCCGAGAAAATTAAAAACCTAAACAAAATAATCGTTAATTTCTCCGATTGATTTCTAAAGGGGAAGAAAAGATAAACAGTGAATTAGAAAGAGGAGGAGTTTCAATGGAGTCGCTAACATCTGTATCTCCTTCCATAATTCTCCCTCCGATCACCACTACTACGATCGCCGTTTCAACTTCACGATCAGTGTTGATTCGTCTTCGTCCCCACCGTTCTTCTTCCTTTTCCGGCTTGTCCAGCTCCGGTAGACGAGTTTCGATATCGAGAAGAAGACTGTTCGTTAGCTGTAAATCGACCGGCGGCGGCGGAGGATCAGATAAGCTTGGTGGCGATGAAGATGGAAGCGAGGAAGTCGAGCGGGCGCTTCACTTGGACGGTACGATCCCTGGGACTTCCGATGAGTTTGTAAGGCAAGTCTCGTCGCGTGCTTACGAGATGCGTCGGAAATTAGAGCAGACGTTTGATTCCACCAGCTATGACGTGTTGGAGTCCAACCCATGGAGAGGAGACTCGAAGCCTGTATATGTACTAACACAGAGAGAAAACCAGATCTGCACCATGAAAACAAGAACAAACCACAGTGAAGTAGAAAAAGAGCTTGGACTGTTGTTTCCTAGTAGGATCAGCAACCAGACAAAACAGTCTAGACCCAAAACTAAATTCGATATGCTCGTAGAAGACATTCGAGATGGAGTATTGATATTTGAAGATGTGAATGAGGCTGTTAGATACTGTGACCTATTACAAGGTGGAGGAAAAGGGTGTGAAGGCGTCGCTGAGATTGAGGCCTCATCTGTTTTTGACCTTTGCCGAAAAACAAGGTCACTGGCAGTGCTCTTCCGCCGCGGAAGAACACCACCCACACCTCAGACGCTGGAGCGTAATCTGGGATCCCGTAAGCGTTCTCTTGAGGACTTAAGGGATGGTAAATAGCTTGTGAAACAATGTAGGTCACCTTACAATTATTTGAAATACTAGTATAAATTAAACTGTAATTAACCGTGTGTGT
>AT1G14170_1
CAAAAACCATTGAAGCAAGAAAGCCAAGAGAGAAGCGAAGAAGCGGTCACATTTTCCGGCAAAACGGACAGATCGACCGGTGAAAGCTCCGATCATCGACGGTTTCTACTCCGCTTCCTGCGGCATTGTGATTGTTTCGCGTTGTCGTCATTGATAAAATGGCTAGTACTCTGAGGAACATCCATGATCAAAATGTTATTGGGTCAGAAGACACTGTGTATCGCTACTTGTGCCCTGTGAAAAAGACCGGGAGCATTATCGGCAAAGGTGGTGAGATCGCAAAGCAGATAAGGTCTGAGACAAAATCAAACATGAGGATAAACGAGGCTTTGCCCGGTTGTGAGGAGCGTGTTGTTACCATATATTCCACTAATGAGGAGTTGAATCATTTTGGAGATGATGGAGAGCTTGTTTGTCCTGCTTTGGATGCTCTTTTCAAGGTTCATGACATGGTTGTGGCGGACATTGATGATGATGATGATGATGATGATAATGATCTTAGCAAAAAACAAACGGTTACTGTGAAGATGCTTGTGCCATCAGACCAAATTGGTTGTGTTATCGGGAAAGGAGGCCAAGTAATCCAGAATCTGCGTAACGAAACCAATGCTCAGATTCGTGTCATCAAAGATCATTTACCCTCTTGTGCTTTGACTTTGAGTCATGATGAGCTTCTTCAGATAATTGGAGAACCTTTGGTTGTTAGAGAAGCTCTTTATCAAGTTGCTTCACTGCTTCATGATAATCCGTCACGGTTTCAACACTTGCTCCTGTCTTCTTCAAGTTCCATGCATCAACCTGGTGCAATGTTAATGTCTGCAGCACTAACGAGCTCTCACAGAAACTATGCTGTGCATAGAGATATAACAGATGCAAGAGAGTTTTGTGTTTGCTTCATCTGTCCAGCTGAAAACGTTGGAGGTGTAATTGGAAAGGGCGGTGGTTTCATTAATCAGATCAGGCAAGAAACTGGTGCAACGATTAGAGTCAATACCTCAGAAACTGATGATGATGATTGCATAATTTTCATATCATCAAAAGAGTTCTACGAAGATCAGTCTCCAGCGGTGAATGCAGCAATACGCTTACAACAGCGGTGCAGTGAGAAAGTGGGTAAAGATGCGAATGATTTAGCAATCTCCACTCGTTTACTTGTGTCGAGTTCCCAAATCGGGTGTCTCATTGGAAAAGGTGGAGCTGTTATATCCGAGATGAGGAGTGTAACAAGAGCAAATATCCGCATTCTTCAAAAAGAAGATGTACCAAAAATAGCACGCGAAGAAGAAGAGATGGTTCAGATTACAGGAAATCCTGATGCCGCTATGAAAGCCCTGACGCAAGTAATCTTGCGATTAAGAGCTAACTCTTTCGACATGGATCATGGACTTGTCTTGTTACCAACATCTTTTCCATATACCGAAAGTTCGAACAAATCCAAATACGCAAAACGCGATGACTACAGTAAACTGAGTTCGAATTCCAAGAGAAGAAACCATGTTTCTTAAATCGAGAAAACCCATCTTTGAAAGGAAGATTGAGAGTGTTCAACAGTTTCAGGAACTTCTATGTTGATGCAATTTTCATACAAAATGATGTTTTACTTATAGAAAGAAAAAAGTTGTCTACGCAATTCACATAAGAAATGTAAACAAG
>AT1G14200_1
CGGCAATTTTATTGAAATGAAATCGATTCAGAAAACGATAATGGAACTCTATACAAAGCTTTATTCTACCAAGCCTAAACCCTAAACCTAAACCTCAGTTTCATCTCGAGGGTTCGAGTCACCGTCCTCAGTTTGTCTTCTTCTTCCTTCGTCTTCTTCGTTTCTTCTCTCACCGCCTTAATGGAGAATCCAATCAAAACCCCGATTTTTTTTCCTCCTTCCTTTTCTTCAACAGGAATCTCGTACCTACACAGGACACGTGGCGTGTATCCCTAACCATTCCTCCACACACTTGGAGTGAAACTTATGTTTACACGGCATCTCCGCCGGCACGTCACCTTCAGACCACTCCTCCAAGCAAATCGCACACGAACCTCCTATCTCCTTATCTTCTCCGATCACAACACGCGGCATATTCTCAACCGATGATTTCTACGCCGGCGATCTCCCTTGTTTTTCGGCGCCGCTGAAGAAATCTTCCAGTCCCGAAGCAGATCTGATCATCACCACTCTTGGATTCAACGGATCGATGATGATCTCTCCCCGCCTCGTCGTCAGATCGGTCGATTCTTCATCCTCATCGTCTTCTCCGGCGGCTAAAGCGAAAATCACCAGTAAAAATTGAGAGAGACCATCGCCTCCTCCTTGGATCATCCTCTCGAAAATAGACGAAAACTCAGCGGAATCTGTCTCCGAAGACATCACGC
>AT1G14200_2
CTTTCTTCTTCTACTTCTTAGATTTTTCCCGAGAAAGTTAGCTTTTTTTCTTTGTTCTTCAGAAAAAACTCTTTTTTTTTTCTTTCATTGAGTGTTAGCGTGATGTCTTCAGAGAACGATTTCGCTGAGTTTTCGTCTATGTTCGAGAGGATGGCCGAAAGTGGAGGCGATGGTTTCTCTCAATTTTTACCGGTGATTTTAGCTTTAGCCGCCGGAGAAGCTGATGAGGACGGCCAAGAATCGACAGATCAGGCGACGAGACAGGGAGAGATCGTCATCGATCCGTTCAATCCAAGAGTGGTGATGATCAGATCGGGTTCTGGGCTCGAAGATTTCTTCAGCGGCGGAGGAAAACAAGGGAGATCGCCGGCGTCGAAAGCTTCGGTTGAGAATATGCCACGTGTCGTCATCGGAGAAGATAAGGAGAAGGGAGTTTCTTGCGCGATTTGCTTGGAGGAGTGGTCTAAAGGTGACGTGGCGGCGGAGATGCCGTGTAAGCACAAGTTTCATTCCAAGTGTGTGGAGGAGTGGTTAGGGATGCACGCCACGTGTCCTATGTGTAGGTACGAGATGCCTGTTGAAGAAGTGGAAGAAGAGAAGAAGGTTGGGATTTGGATTGGTTTCTCCATTAACGGCAGCGAGAGAAGAGGTGAAGAAGACGGAGGAAGAAGAAGACAAAGTGATGACTCGAGCCCACGAGATGAAACAGAGGCTTAGGTTTAGGTTTGGTAGAAGAAAG
>AT1G14270_1
CGAATACAAAAGATCTTACTAAAATCGATCACATTATGAAGCTTTCTGATGTTAATTGCGGACAGAACAAAGAACAAAGCTCAAAGCTAGTTTGCCTGCAATAGTTCCTTAATGTCATACCCCTGGATCTGAAGAAAAGTCAGCAGCAAAATAACTCCTGAGTTCCAAAAACCGTGTATGACCATTGGGGTAATGAGATTGCGGGTTTGCGCATACGATAATCCCAAAACAGTTCCTAGAATAAACAGCTGCGGGAATTCACCGGGTGTGAGATGGGCAAGAGCAAACGCCGCTGAGCTGATGATGATCGCTATTGGGGTCGGGACCCATTTGGTAAGAGAGACCATGAAGAATCCGCGAAACACAGTCTCCTCAAGAAGTGGAGCAAGGATTCCAGTTATGCCCACTAAGCTTAAGGTGCTTATGGTTGAGGATCCAATTAATGGGAGAAGCTTCATCAAAGAGTCTACCTCCCTCTCGGGTGTCTCTGTCCTGAACAAGGATAAAGTAACACCTGTTAACGCGATAGCACCAACAGCACCAACGAGACCGATTCCACCCCACACGAGCCATCCTTTTTTCAGGTTGAAGGGTTGTCTCAAATCATAGCGAAGAATATCTTGAGGAAGTGGCTCAAAGGTTTTGGCAACAGTGAATATGACAGCAAGTACCACCGCAGTTGTTAAGCCTTGATCCAGGAACAAAATTTCTGCCTTTTCATCCAAGCTCAGTTTCTCAACATTGATTCCTAAAAACGGTATGACTGCGATCTCTGTTAATCCTGTCAAAACAAAACTTAATGCACAAGCAAGAGAAGTTAACGAAACTGTCTGCCATTCCCATGGAACTTCCCATCTCTGAAGTATTGGCCATTCTGAGCTACCTCCCTCTCCTCCAGATTCTTTCCCGGAGTTGCAAATGCAAGCGGATCTCCATTTCTTCCGATTAACCGCAAATAACCGGCGGCTAGCAAATCCAGGAGATAACCGGCTCAAACCCTCGCGGTTATAAGTATTCGGCAGAATTATCCTCCGGGAATCGGAGAAACAGAAAAGAGACGAAGGTTGAGATAAGCATGAGACTATCTGCGAAACCATTTTAA
>AT1G14345_1
CTCCAATCTCCAATCACACTCCGATTCATCTCTAATGGCAGCTTCTACCTTAATTCCGCCGTCAACCGCCGCAACCTCCGTCGTTCGCAAATCTCTCCTCCTCTCTACAACATTCTCCTTCCCCGCTTCTTCACTGTCTCCCTCCACTAAATTACCACAAAGAAACACTCAGAGATTACTCCTAGCTTCCTCCTCCTCCGCATCCACCGTTCCTTCCGATTCCAAACCGGCGAAAAAAGAAACTGTCTACTTCGACGGTGGAGCTCATTACGGAGATCTATTAGCCAATCTCATCCTAGGTCTAACCATCCTGTGGCTCCCACTAACCTTAGCCGCAGTGTCTCGAGCCTTTAACCTCCGTTACAGGTTCACTAACCTCCGCGTGACGGTGATTTCGGGACTCACCGGAGAAGACCGGAGCGATTTCTCGTACAAAGTGATCAAGGACGTCCAAGTTGTGCCGAGGTTCATCGGAGAATGGGGTGACATCATCATCACTTTGAAAGATGGGACTAAAGTGGATTTGAGAAGCGTTCCTAAGTTCAGAGAGATTGCTAAATACTGCTTATCTATGGCTGATCAACCTGCCGTTTTGAAAGAATCTGGTGCCAAAGGCTTTTGATAGTTTTCTCAATTACTCAATTCTGTGCAAAAAGATAATTCGCCTTGTTGTTGTGATTTTTCAATAGTATATTGAATCATTTCGATGTCGATCATTTGTTATTGATTTCGTCTCTGTATGTGGCATAA
>AT1G14410_1
AGATACTACACTGAGAGAGAGGGAACAAACAAAAAGCGATGTCGCAACTCTTATCTTCTCCTCCAATGGCAGTCAACTCCAATCATCGCTTTCTCTCTTCGTCTTCAGTACTCGTCGCCGGGAGTTTTGCAGTGAAACGGCATGGATTCGCCTTGAAACCGACAACGATGACGGTGAAGCTCTCGGTTAAGTCCCGTCAGACGGATTACTTCGAGAAGCAGAGGTTGGGTGACTCTTCTTCTTCTTCGCCTTCATACTCCTCGCAAAGTGCTGAAGGATTGCCTGCTAGATTTTATGTGGGTCATTCGATATACAAAGGGAAAGCTGCGCTAACAGTAGAGCCAAGAGCACCAGAATTTGTGGCTTTAGACTCTGGAGCTTTCAAGTTGTCGAAAGACGGTTTTCTATTGCTCCAGTTTGCTCCTTCTGCTGGTGTACGACAGTACGATTGGAGTAAGAAACAGGTGTTCTCATTGTCGGTTACAGAAATCGGAACTCTTGTTAGCCTATGCCCGAGGGAATCTTGTGAGTTCTTCCATGATCCATTCAAGGGTAAAAGTGATGAGGGAAAAGTGAGGAAAGTGTTGAAAGTTGAGCCTCTCCCAGATGGTTCTGGTCACTTCTTCAACCTAAGTGTTCAAAACAAGCTTTTGAATGTGGATGAGAGCATTTACATACCAATTACTCGAGCAGAGTTTGCTGTTCTTATCTCTGCCTTCAATTTTGTCTTGCCTTACCTTATAGGCTGGCATGCATTTGCAAACTCCATCAAACCAGAAGACGCAAACCGAATGTACAACGCTTCACCTAACTATGGAGGGGACTATGAATGGAATAGATGATGAATCTTAGGGATAAATCAGAGATCATCCTGTCTTTTTGGTTAGCTGATAGGGTTCTTGAAAATTGATCATTGTTCGTAAGTTAGCAGAAAAGACTAAAAGTAGTGTTATTTTTTAGTCGTTTTGACCAAAAGTGGAAGTGCAAAGCCGG
>AT1G14450_1
CTTAAGAGAACGTACGGTCGCAGGAGATCAATCGAATACCTGAGAAAATGGCGAAGCCTTTGGGTACTACCGGCGAATTTTTCCGGCGAAGAGATGAATGGAGGAAGCATCCGATGCTTTCGAACCAAATGAGACACGCTCTTCCCGGACTCGGCATCGGCGTCGCTGCCTTCTGCGTCTACCTCGTCGGTGAGCAGATCTACAGCAAAGCTTCGTTTCCTTCCAAATCAGCTCACCACCACCAGGAGCAGCCTGCTACGTCTCACTGAAGAGCATCGC
>AT1G14580_1
GCTAAATTATTACCCTTAATAGTCGAAAACAGCAAACGAAAGAAAGCTTAAAAATAAAATCTCCAAGAAACCCAACAGCATATATATCCATATATATACGATCATCTCAAGCTTTTCCAAATGGATGATTTGGGTGTGAAAACTTCATCTCAGCGTCCAGAGGAGCTCCATTACGACCACCACGACCATTTACGTTGTTCACAATTCCTCCATTAACGCCAAGAAAGTCCAAAGTCAACCTATCCGAGCCTCCCATGCTGAGATTGTTTCCGAAATGAAGGTCGAAAATGCTACCGGAACGGCTTTGATGATTTGTTGTCGCAGCTAGAGAGTTCATTAGACCTTGAAAGTTTCCATTATCACTATCTCCAAAGTCATTAACGACCACACTTGACGAAGATGAAGAAGTTAACCCTCTTAGCAAAGCAGAAGTATCGTTGTTATCAGCACCATTGGTGAAAAGAGAAGGAACACTTGTCTGATCAGAGTTCTTAGTGTTGTCTTGAAAGTATCCGAGGTTGAACAAGTTGTTGTTGATGTTATCACCGAGGCTGATCAGACCGTGTTGGTTCATGAGATTCTGATCATTCTGCGCCAACAATCCTTGGTTCGAAGAGCATTGCATGAGGAAATTGGTAGGACCGGGATTAGGGTTTGTGGACTGAGGAACGAAGTCTTCAAACTTGTCGGAAGATGAACGGTTCAGATTGTAACCTGCAGCTAGAGGGGTAAAACTGGAATTTGAATTGTCACCGAAATGGTTGTGAGTGAGAGCAGAAGCAGCTGATATTGCCGTGAAGCTCACGGTAGGGTTTCTTGCTGACTCCTGTATTAATGCATCACAGAATGCCCTGTGCGTAATGTAACTGTCTCTTCTGGAGAAGATGGTACCACAGTCACATCGATACTCTTTGGTACCACAAGTCTTAGAGTGAGCTTTCCAATCAGATTGAACCGCATAACGCTTAGAGCATTTCTCGCACTTCCACTTCTTCTCGCCGTGTTTCCGATAATAATGCTTCTTGATTCCAGTGAGGTCTCCGAGAGCACGTGAGGGGTCATGGTGGACGCACGAGGGCTCCGGACAAAGATACACCTTCCTCCTCACTTCTTTGTTAGACTTTTGTTTCAGCTTCCATGGAAGGTTGTGTCCTCTCCTATGAAGCTGTAGATTCTGTTCCCTTTGAAACCCTTTGTTGCATACTTCACATATGAATCTGTTCGTCGCCATTATCGTCTTTGGAGATAAAGCTATCACTTCAGCATCTGGATTTGGGTTTCCGGGTGGGTTTCTTCGTTTCTTGGGTGGTGGAGCAACGGAGTTGGGTTGTTGAATCATCGTCATCGCCGTCTCTTCACGGTTAAAGTTGTTTGCTCCGGCGCCGGCGCCTGACAGGATGAAGGACTGAATGGAGGATGATGAAATTGAGTTATTGTACGATGAAGACATCTTCTCAGGGTCTGATTTTGC
>AT1G14700_1
GGACGATATTATTATTTAATAGTACATCATAAACTCGAAAGCTATAAACTCACACAAGTAAAACTGGACCCGCGATATTAATAATTTAATAGTACATCATAAACAATTACGTCCGATTTATTTGGAATCAAGAAGAGAAATGAAGCGCCTCCTTGTAAGTCTTCCAATGATGCAAAACGTGTCCAAAAACATCATAAAAGACGACACGTAGTTCAGCTTCTGAAATGTGAACCGACATGAAACCTTGTCCGTCGTAGTAAAACTTCATCTCTTCTGGCTCCAAGTAGTTTACGTCACCTCCTTTCCACGCCTTGGATCCACCTCCACTTGTCATAAATTGTATTGTACTGTCCACGCTGCTTATGTGCTCTAAGCAATGATCATGCCCATTTACGTAGAGATCCACTTCATTCGCGTGGAGAATAGGTAAAAGGTGCTTCTCCAACTCAATGGTGTTCCCGTGGTGGCCTGCGCTTTTGATCGTATGATGACCAATCACTATTTTCCACTTTGCAACTGACTCTCTCAATGCCCCGTCGACTTCCTTTAAGAGATTGTTCAGATATTTCTGCCTAGGTAATACGCCTCTCCAGTCATAAACGTGCTTATTTGGTTGGATGAAGTATTTATCGACGAATGGAATTGTGTCGACGAACAAAAAATCGACGATCTCAGCATTAACAATGAAAGATCTCATGCAAACCCATCTGTTGTCCAAAGCCCTGAGCATAAGGCTAAGTTGTGCCCTAACGTCACCTCTGTAGTCATGATTTCCTAAAACAGTATACCAAGGTTTCTGCAAGCTCGGTGCGGTATAAATGTTGGTAAAAGAATCTTGAAATAGAAGATCTTGCGAGCTGGTTAACCCATTGTCGTAAAAATTATCTCCAGTAGAAATTACAAAATCGATATCTAACTTTGCACCAATTTCTCCCATCTGAAGAGCTACTTGGGACTGGTTATATAAGCCTCTTCTTCCCCAGTCTCCGATGACGAGAAAGCTTAACGTACCATCGGGTTTCGCCGGCTGCAGTAACCTCCGGAGCTCCGCTGTGGAACTATGGGCGGAGAATATAATAATCAAATTATAAACGTAAAATATCAGATTTACAGGTTTGCATTTTAAGGCAGCCATTGAGAAATTGGAAAATAGAAAGCAAAAGAGGAAGAAGATAAGGTGTTGGACATTGGAAATTTAGCTGTGTCATGTCCTTTCCATGGAAATCCATTCTTTCAGCAACTGGTTACACGGAGTATTA
>AT1G14730_1
CTCAATCTAGCACATTCTCTTTTCTTCTCTTCTGTTCTCCCTGTCTCTCTCTTCATTGATTAAGTGATCTTCTTTTACAAGAAGTGTTCAGAACCAAAACCATATTTGACAATGGATCTAAAGCGTCACTCGTCGCTTTCTACACTTGTGGCTCATTTCTTTGGCATCTTAGCCGTTATTCTAATGCTCATATGGCTTCTCCATTACCGTGAAGGCATCGAGTATGGATCCGACAACCCCCTTAAGGTTTTAAATGTGCACCCATTTCTCATGTACTGTGGATTTCTCTTCCTCGTGGGTCAAGCTATGATGACATATAAAACGGCGTACGCGTCGCACCAAGTGCAGAAGATGGTTCACGGTGGGCTTCACTTAATAGGCTTGGTTCTAGGTATTGTCGGAATTTGCGCCGCCTTTAGATTCCACGACAAATTAAACCTTAAAGACATGGTCTCTCTTCACTCCTGGATCGGTCTCACCACTTTCATCCTCCTCGGTCTACAGTGGCTCTTCGGTGCGTTCACATTCTTAGCGCCGCAATCATCGTCGGGGACAAGGACGAGGATGATGCCGTGGCACGTCTTAGGTGGTCGGGCTCTACTTTATATGGGTATTGTCGCAGCACTTACTGGACTCATGCAGAGAGCTACGATGCTTGGTCAGAGCACAAACGCTGAGTCACGTCTAATTAACTTCCTCGGCCTAGCCATTCTACTCTTCGGCGTCTCCGTCGACTTCTCCGTCGCTCTTGGCCGTTATAATTGATGGAGTACTACTATATTAGCCCC
>AT1G14790_1
CACCAAACTTCTGATTTCTTACTCCACACCACCATTTTTTACACAGAAATTGCTGTTTTGCACACAAAACCAACCCTTATGTACATAAGAAACTCATAACCAAGAGAAAAACACAATCAACTCAAATTCAGAACGCCTAACCGCGCGAGCGTCTCCTGCCGCTGACGCCTCCCAACATTGGCCTTCTTGATCCTCACAAGCTTATCATAAATGCACCACGCAAAGCTCAAGAAATGGTCGCGATTCAAACCCTCATTATAAAGTCCCCAGTAACTTGAGTGGTACGTTACATGATACCAAGCCGAAGCCTTTGCCGATTCATCAAACACCTCTTCTTCTTCAGCCGCATTAAACCACGACAAAGCTTCTTTCCTCAGCGACCGAACCGCCCGTCCGATCGATTCAGCGTCTCGTCTCTTGGTGAACGATTTCGACATCCTCATGATACCACCACTAAGTATCTCAGCCTCAGTCTTAATCCCATAATAATCCATCAAATTACCTAACTTGTAATCATAATTTCCCTTGTGGAAGAAAGCTTCATCAATATACTCCTCAAATCCGTCAACTTCCATGTCCTTATCATAAGACTTCGAGGCCACATCAAGAGTAAATGATTTGATCGAGATCAACGGTGGAGCTCGCTCTTTTACCTCTCTAAAAAGCTTACCGATCACGTTCTTCGACTCATACGTTGGCTTATCCGGTTTCTCCATGAAATCAGGATACTCTTTCACATATAGATGCTGCGGTATCTCGGCTGCAACACCAGTTTTCGGGAAATCCACCGCAATTGAAAACTTCCTAGCAAGCTCAATGCATGGATCACTAAACGCCTTGAGTGGTTCCTTATCCGCAAAGGCGGTATGAGCATTCGCGATGATCCCTAGACTATCATTCACAATGTAGTTCGCGAAGTACTCTTCAACTTCCTCAATTGTGACATCATGACCCAAGATTTGAGCTGGTTCAGGAGTGTAGTCCATTGGTTCAGACGTTCTTGGTGGAATCAATTCAGGGTCCCAACATACAAAGTATATATCTCCATCTAAATCACTCCCGGAACATTCGTTAGGGTGTGGCCTCGAGCCCTTCTGCGGGAAAACAACGCAGTCCACCATGTGATTCAAAGCTGGGACCTCGACAGCTTGAAGAACACGCACGTCACCAGGATGCAGACACGGATTTTTTGCAACAACAACAGGTCCAGTGACGATGTATCGCCTTCCCGGCCTCGTGGGATCTGAATACTGCACGACCACCTGACCGTACTCCAGTGTTCTGGTCTCGTCTAGGCATCCCATCATAGATCTTCCACGAGAAATGAAAATCCGCGATTTCGTCCGTAGTTCCAACAACTTAGATGCCCTGAAATTCTGAAGCATCATCGAGAGGAAAGGTTCCGCATCAGGTTTATAACCACACAAGATCAATTCCTTGAGAATATTTGTGTTCTCCCCTGGAGCCATTAAACCAAGAGCTTCGTGAGCCTCCAAAGGATCCGTTAAGATTGCGTCGAGCCGATCCACAACTTCCCTTTGTTTCTTCTCAAAGGCATTGTCTTTAACTCCGAGAGTAGACAAAAGTGTAATTAGTTGTCTGTTCAGATAACAAGCTTGGTACTTGCTCCACGCCAAAACATCGAGCTTTGTGTTCCCTGACTCGAATTTGTTCATACTCTTCCTCAAAGACAGCTTCTTGGATGAGTTTGGATCCACAGCCACCACTCCTTTATACCCACCATAGCGAATTTGAAAAGCAGATGGAGAAAACTCTGCGAGGCCACATTTCTTAGCCACCCGTTTAGCAAATTCAGCTGAGATCTTTCCTATTCCATCCGAAAACACATAGCGTTTCTCCAAAGACCTGATCTCAACATCAGGAATCACTTCAATCTCATCGCTCCTAACATTAAGTGTCTCTCTTGACGAGCTAAAAGATTGGCCTAGCCTTGCAGCGTATTTCGCTACATTTCTTATATGGTCAAAATCACCCATCCAAGCTCTGATATGTGCTGCGGTAAGCCCGCCTCTTGGTGCAAACATCCAAGCGGAGTTCTCCCGTAATTGGCTGGAAGAAAAGGCAAGAAACTCAAACTTCTTATCGCCGATGACAATTCCATCGCGAAGAACTGAATAAATCCTGTCATATAACTTGGTTCTTCGTTGAGTAGAAGAGCGTGGAGACAGATCCATGGAACGAACCTTTTCAAGATCTTCATCAACAAAGGATATCCGGAGGAAATTGTTGATATAGTTGGAGTAATGTCGAAGCACACGATTCGAAACATTCACCTCTGGTCCAGAAAAATAGACTCTTGTTGGTGTAACTTGGACGCGATACATATAAACAAGTCCATCGTCCAGAGATATAGTAGGAGACAGTGGAAGCTTTCCTTTCGTGATCCATTTTTTGTACTCTTCGCGGAGCCAACGAGCAGGCTCATAGCAACATTCCCTAAGGTAAAAGAGTTTTTCAAGACAGTGATCTATGAGAGCTCTCTCATATCTTTTTGGATTAAGCAGCTGATAGAAGTCAAGATCAAGAGCTGGCCCGGGGAGACACGCGTTCTGCACCAATGTATTAACTTTAAACAAGATCTCGAAAGGCAAATCGAACCCTGGGGGAGGATCAACAACAGGGACAAGAATGTTTGCATCAGATGAATAGCTAGACCCGGATTCAAGGAGAAAAGTGCCGGCTTTGTGCTCTGCATAGTTGGCAAAATTCTCCCTGAAATCAGGAACATTGAGCTGACTGGGAAACTCTAAACAGAAAGCCGATGATTGACCGATACAAGAAGAGGAAGTGAAATCTGTGGTTCTTATCCATTGCTCATCAGATCCATCACGGTAGAAATCTAGCATTCCAAACAAAAGATTGACAGGTTGATCCTCTTTCTCGAAGATTTTAGGAGCACCAATCACCTGAATCACAAGAAACTTTGACAATTGTCCTTGAGGCGAATGCAAATCGATCTGCCATACATTCTCATAAGGCAGCTCAAGCCGATAATCCTTTTGATACCAAGACATCGAAAAATGCAGTTTCCGCATCCCAGTTCCAAACGAGACACAAACATTTTGAGCACTCCAGAGAACTGAAAACTTCTTGGGTGAGACTTGACATCCAAAGTACATCTTTAAATCAGAGATGTTGTGCAAAGAAGCTCTAGGTTTTGGGACAATGTCTTGTTCCACTTCAAAAGCCTTGAGATAAGATCTACCATAATAGAGAGGTTCTCCGGCTAGCGTGATGATCAGCCTCGCGTGTCTCTCAGATGTGAACTGAACAATGGCGTAGACTCTCGGACCACCTTTCTTGGGTTGCCTAACTTTGATTGCGTAAACCGTGCCTGAGCCAGTGAGTCTTTCAAGAAAGTTTTTGACTTCCTCTGCGCTAACACCACCAGGGAATCCAAACACTCGAATTGTCTTGCCCATCTTCTCATATATATTCCTCTCTCAACC
>AT1G14810_1
TTCAGATTTCAGCGACAACTTTATGAATGCAATGCAAGTAACAAAATTGGTCAAATAGAATACCCACGAAAAAAAAAAAATAATGAGACAAATTCTTGGCTCAAATCTGATAATACAGTGATCTCTTTGTCAAGAATTCAGAAGAAGCAAAGTGAGGGGTGTCAAATTCAGAGAAGCATCTCGGCGATCTGAACAGCATTCAGAGCAGCTCCTTTCCGTATTTGATCTCCGCAGACGAATATGTCCAGCCCGAAATTGCCATCTTGAGACACGTCTCGCCTGATCCTACCAACCGCGACATCGTCTTTGTTAGAGACATCTAGTGGAGTAGGGAAAGTATTAGAAGCACGGTCGTCTATTATATAAACTCCAGGTGCTTTCTTCAGGAGCTCCCTTGCTGTGTTCTCATCGAGAGGATTCTCAAACTGGAGATTTACACTCTCTGCATGAGCACGCATAACTGGAACACGTATACATGTTGCTGTTACTTTTACTTCTGGGTCATTCCAGATCTTCCTTGTCTCCTTCACAAGTTTCATTTCCTCTTCGTTGTAACCGTTGTCAAGAATAGGAGCATTATGCGAAAACAAGTTAAATGCATACTGCTGCCCGAAGATGTTACAAGTCGGGGGTTTACCCTCTAAAACCTCGCGAGTCTGCTGAACAAGCTCTTCCATAGCTGCAGCACCAGCACCACTAGCTGCTTGATATGTACTAACCACCATTCTTTTCACCTTTGCGTGATGATGAAGAGGCGTAACAGCCATCAAACAGATAATGGTGGAGCAATTAGGGTTTGCAATCAAAGCCCCTTTCCCCATTCCAACTTTAATCCCTTTCATTGCTTCAGGATTCACTTCAGGAATCACAAGTGGAACTCCCTCAACCATTCGAAACGCCGAGCTATTGTCAACGACAATGGTTCCTTTCTCCACCGCGAGAGGACCAAATTCCTTGCTTATGGATCCACCGGCACTGAACAAAGCAATATCGACGCCATCGAAGCTCTCCGCAGTGAGCTCCTCCACCGTGTATTCACAACCGTCGAAGGCAACGCGTTTCCCGGCGGAGCGTTTCGATGCAAGCATCTTGACGGAGCTGTAAGGGAAGTCTCGATCGGATAAGACGGAGAGGAATTCTTGTCCGACGGCTCCGGTAACGCCAACGACAGCGAGAGAAGGCGCAGATTCTTGGAGAGACATTTTGACCCTTGACGCGAAATGTCTGGGTTTAGCTCTGAGAGGAAAGCGAGAGAGGAAATGGGTTTGTGGGGTTTGATGAGTGAACGTCGCCATTGTCGCCGCCGTGAGGGAGAAGGAGTGAGAGATAGAGAGAGAGAAAAAGAAAAGGGCAAAG
>AT1G14890_1
TTTCAAAGCCTCGAATACTCAGAAAAAAACTAAGCACACTCAACACATATATATACAAGTATTTTTATAACTTCATATTTTAAGACCTAGCTTAGCTTAGGCACCATTGTTGGCGTAGGTGTTAACGAGAGCAAGCGCATTACTCGTGAACCTCTTGACGTCGGCGACTCTCTCGCAAATCGCCGTCTTAGTCTCTCCGTCTTCCATCTCCTCCGTAATCCCATCAGTACACGTCTCCTCGTCCGTCAACGCCGCGCTCATCCAGGTCTGCACGTTACTCATCTGAAACCTAAACGCCGGCGCTCCGGGACGACGGTGGTTCATCTCTCGGAGCTGCCTTAGGGACCCACGCATCTGATCCACGGCGTCTCCCACGTTCGAAACGCAATCGTGGACGGCGGCAGAGGATGCAGCAGCAGAGTGACGTGAGAGTTTGGAGAGGTACGCCGCCGTGTATTTTGCGCGGGAAAGGGAAACGCCGATGGCGAGCTTAGCTAGTCTCGCCGGATTATCTTGGACAGCGGAGGCGTAGCCAGCTAGAGACGTATAACAAACGTCTGGATAAAGCGTTGCGTTGCAGCTCGTACGGATGAAATCTAGGTCGTTGGTTGTTAGTTGTGCAGAAGGGAAACGGACGGCTGAGATTGTCCGGATAATGAAGAGTAAGGCGACTAAGTGGAGAAACGTCGTCGTACAAAGCTGCCTACTCATTTTGAAGTTTTAAGTTTTAAC
>AT1G14980_1
GAAGAATTGAGAAATGATGAAGCGTCTGATCCCAACGTTCAACCGCATCCTGGTTCAGAAAGTGATCCAGCCTGCGAAAACCGAAAGCGGCATTCTCCTCCCTGAGAAATCCACCCAGCTGAACTCAGGCAAGGTGATAGCGGTAGGACCTGGATCAATGGACAAGGACGGGAAATTGATTCCGGTCTCTGTGAAGGAAGGCGACACTGTTCTTCTTCCAGAGTACGGCGGTACACAAGTTAAGCTCGGCGAGAACGAGTACCATCTGTTCCGGGATGAGGACGTCTTGGGAACGTTGCACGAGGATTGAAAAAGCTAAGCTCGCCAACTCAACCACGAGGGTTCATGTTGGTGTTTGTGTTATGTGGGAG
>AT1G15000_1
CAAAAGTAATGTTTTGCAGTCAAATAATGCAAAGGGATCTTAATGTAAAGGCGCCACGAGCAAGTGGCGATAATGGAGCACGTCCCTACACTCTTCTTCTTGCTTTTCACTCTCTTTCTCTCCGTCTCCGTCTCCGTCGAGTCTCCTCCGCCGCAACTATTTCCCGATGAAGCTCTCCCCACTAAATCCGGCTACCTTCCGGTTAAACCCGCCCCCGGCTCCTCCATGTTCTATACCTTCTACGAAGCCCAAAAGCCGACCACACCTCTTCCCGACACTCCGCTCCTCGTTTGGCTCCAAGGTGGGCCAGGATGCTCTTCCATGATTGGTAACTTTTACGAGCTTGGCCCTTGGCGCGTAGTTTCACGTGCCACAGAGCTCGAGCGCAACCCCGGCGCTTGGAACCGCCTCTTCGGGCTACTTTTTGTGGATAACCCTATTGGAGTTGGATTCAGCATCGTTGCCTCAAAACAAGACATACCCACAAATCAGAGACAGGTTGCGGAGCATCTGTACGCGGCGCTCGTGGAGTTCATCGAGCAGAACCCAGGTTTTGAAAACCGACCGGTTTACGTCACCGGCGAGAGCTACGCTGGGAAGTACGTTCCAGCCATTGGATACTATATCCTTAAAGAGAAACCCAATGGGAAAGTAAATCTTAAGGGCCTAGCCATTGGAAACGGGCTAATCGACCCGGTGACCCAGGTCCAGACCCATGCGGTCAACGTCTACTACTCGGGTTTGGTCAACGCAAAACAGAGAATTGAACTAGAAAAAGCGCAGGAGATATCCTTGGCTCTCGTGAAGTCCCAGAAATGGCGTGAAGCAGCAGACGCGAGAAGCGAACTGTTGACCCTACTGAGTAACATGACGGGACTGGCGACGCTCTACAACACGGCACGTTCGATTCCGTACAGAACAGACCTCGTAGTGGACCTTCTTAACCAGAGAGAGGCTAAGCAAGTTTTGGGAGTGAGCGAAACGGCGCGTTTTGAGGAATGTAGTGATGAAGTAGAAGATGTGTTGCGGGAAGACGTGATGAAGAGCTTAAAGTTTATGGTGGAGTACGCATTGGAGAGGACTCAAGTGTTGCTGTACCAAGGCATGTTGGATCTTAGAGACGGCGTCGTTTCGACGGAAGAGTGGATGAAGACTATGAACTGGTCGGGATTGGAGATGTTCTCGACGGCGGAGAGACGGGTGTGGAAAGACGGCGACGGTGTGGTCGCTGGGTATGTTCAGAGATGGGGGAATTTGTGCCACGTGGCGGTTTCAGGAGCTGGTCATTTTGTTCCGACGGACAAAGATGTGAATTCAAGGGATATGATTGAAGGTTGGGTTTTGGGAAAAGGCTTGTTCGGTGGTGAAGATATCGTCAAGCTCTACCATTCAATCCAAATATGATCGTGTATTGTACTTAGTTGTGTTAGAGTGAATAAGATTCGGATTCTAATTGTACTCTGGATATAAATTGTACGTCATGTTCTCAAACTCATTTTAGTACGAATTGA
>AT1G15040_1
AAGACATAATAATACCAGTTAATTAGAAATGGTGGTCGCTAATGATCTCTCGTCCAAGATTCTCCCCAGAGTTCTCATCGTCTCTCGTCGGACTCTCCGCAAGAACAAGTACGTGGACTTCGTAGGAGAATACCATCTCGATCTCATCGTCTCCTACGGTGCCGTCCCTGTCATCGTGCCACGTGTCAATGGGATCCATTCTATGCTCCAGAGCTTCGAGCCCCTCCATGGCGTCCTCCTCTGCGAAGGAGAAGATGTCGACCCTTCTCTCTACGCCGACGCAAAATTCTCAGGTCTCTCGCCGGAGGAGATGGAGGAGATCAGGAAGGTGCATGCAGAGGACATGACCATCGATCGAGAGAAAGACAGCATCGAGCTCACTCTGGCTAGACTCTGTCTCGAAAGAAACATTCCTTTCTTAGGCATTTGTCGTGGATCTCAGATTCTCAACGTTGCCGCAGGCGGAACTCTCTACCAAGACATAGACAAGGAAGTTATAACTACGAGTAGGACGGAGCATATAGATTACGACAACTACGATGGACATAGGCACGAAGCTAGAATCGTGGAGGAGACGCCGTTGCATAAGTGGTTCGAAGAGATGGAGATTATGGTGAACTCGTATCACCATCAAGGCGTGAAGAAACTGGCGCAGCGTTTTGTGCCGATGGCTTACGCTCCTGATGGTTTGATTGAAGGGTTTTATGATCCGAATCGCTATGATCCAGAAGAAGGTCAGTTCTTAATGGGTCTGCAGTTTCATCCTGAGAGGATGAGGCTTTCAGGCTCTGATGAGTTTGATTATCTGGGCTGCGCTTTAGTTTATCAGGAGTTTGTGAAAGCTGTGACAGCATTTCAGAAGAAACAAGTAAACGCAACACAGATGGAGATGAAGAGGAAAACCACGACGCTCGTCAAAAGCTTCTCCCAAGCTGAGTTTCTAGAGGCAAATACGGTTTTAAGCAAGCAACAAGAGAATAGGCTGAAGCAGATGGGAGCCACGGTGAGGAACTCATGCGTGTATATGAAAAGGATGAAGAGGAAAGAGGAGCAAGAGAGAGCAATGGACAAGTTGTCGGCTGAGCGGCTGTCTGATCTGCTTTCCTTCCACCATATGATGGCTCGTCTTTGCTCTGATGCCATCAAGAGAAAACTGCTAGAACCAACAGATAGGACCATTGAGTTTTCCTCTTTCCTCAACTATTAGCTTTTATTGCAAAAACAGTGTTACACAAAAACAAAAAAAACTAGCATTCTGTGCACTTACAGAAGCTACCAACTGAAAACCTTGACGGCATTCTATATGTACGGTTTCCTCAGGACAATAATCATAAAGAGTTCCTTTTCATAACTTCCTATATCCTTTTTCGTCATCATAGTATAATCATATCATCACCGGCGGCAGAAGAAGATGAAATCAGGATGGTTGA
>AT1G15140_1
ATCAACACAGTAGTATTAATCTTTAAGGGATTACAAAAATCTGTGTGTTTATGAATTAGAGAGGCCTTGAAGAGACTTTGGTATCAAAAGAATAATGATATGATGAAACAGTAATCTGTCAAAAGTTTTTGAGCAGCTTGTCGTTTGAGACTCCATCAGCTACAAGCATTGTGGTTATCTCCTCAGCCATTTGTTTCTGTCCGCACAGCACCGCTCCCGTGGCCTTGGGAGCTGAAAGTTGTTTAGCCCTTGCAAAAGCAGCCTGCACGTATCCGGTTTCCCCTTTCCAACCATCATCTGGCTGTGATAATACCGGCACAACTTTGACACCCGATAATTCCCACTCTTTAAACTTATCCTGGTACGCCATCCTTTTCAGGTTCCTAGCCCCGTAATAGAGTCTTACGTCAGATCTTCTATCAGCGCCAAATCCTGCCTCAATTAGTGAGCGAATGGGACTAATCCCAGATCCAGTTGCAAAAATCAAAACCGTGGGATACTCCTCTGGAGGATCAATCTGATCGATATCGAAACCATTACCCATCACAGGGCTAAGCTCAACGGTTTCCCCTTTCTTCAACCCGCAGAGAATCTCCGCGGTAGATCCAGCGATGCTCTTGACCAAGAATTCGAAAGCACCACGAGAAGCCGCGAAGGAAGGAGGAGAAGCGATTGCCAGAAAAGAAGGCTTCTCGACATCAGGAACACGGAGCTGGAGATACTGACCGGGTCTCGTGTGGGAAGCTACGAGATCCGGGGAGTTAGAAATATCGATTGAGATGTGGAAAAGCGATTCAGCGGCCGATTCGATAAGAGAGAGCGGAGCTGGGGTCCAGAGTGTAGCGTCCTGACGAACGGCGGCGGCGGATACGACGGAGGCGACGCGGTTATGACGGGATAAGCGGAGATGGCGGGTGAGAGGGAGACGGCGCAGGATAAACATGGGGGAGAGGGTGTGGCTAAAGTGCGCATGGGTGACAGAAGGCGCGAAAGGGAGAGTGGACATGGTGGAGAGTTTTTGGGTCTATATGTGACCGTCAAATTTAGCCGGCGGTAGAAA
>AT1G15180_1
TGGTCAAGCTCACAGGTCAGTGCATCTCATCATTATTATTTATTGTTAGAGAACACAGAAAAGGCTCCTTTTTGCATCATTTTCCATGATGAGGGAGGCTTATTATTATTGTGGAAAATCATGCAGTACTATTAGCGGCTACCACTAGTCCAAAAGTGACATACAGCAATTTGGCTGCTAACAAAATGGTAAAACCGGAGGAACATATGGTCCCTGTAATCTTTAGATGCGAAGTTCTGACTCGGTAAGTACTGTTCTGCAGCGCCTTAAGTTCCATATGCCAAAGCCATTCGCTTCCTCGCTTCACGGGCCTGGTTTTCCCAGTTTGTGCACCCCGTGAAAAGAGCGAGCAGAAGAGTTTGCAGAATGGCACCGGCTTGGATTCCGATCCATAGTCCAACGCCTTTCAGATGAATCCAGAAGGCTAAAGATGCTGCAATGGGTATCCCCCAGAGATAGAAAGCTCCTAAGTTTATGTAAGCCCCTATATGTTGCCATCCGCATCCCCTTGCAATACCTGAGAGAACCCCTTGTAAACCGTCCAGTATGATAGAAATAGAGACCAATGGAGCCATCTTTGCAACATAGTCGATGGTTTCCTTGTCACTGCTGAAAACATGGCCGAAAACATTCCTGCCGACTAATAGAGATGTACTCACTATCAATCCCTCCACTACTGCTAGAGACATTGCTGCGTAGACCACAACATGTGCTGCTCGAGAGTTTCCAGCACCTAATTCATTTGAGATTCTTGTGCTTGCTGCAGCCGCAATCGCAAGTGGTATCGAATAGATTGTCGCAATTGTTTGGAGACAGACAGAGAGCACAGAAGTCTCCAGTTGTGGGTTGGGTAATAGACCAGAGAGTAAGATTATGAGTTCATATGACCACCACTCTAGGCAAACCATAGCCGCAGAAGGAAGAGCATATTTGAAGAACTCTCCAACGCCGTCGAATATCTCCATGGTCAGGGGCGCACGTGTCTCAGAACAGGCGGAGGAGTAGCACATGAAAGATCCAAGAAAAATGGCGTAAAGCCAGTTTGACAAACTGATAGCCAAGGCTCCTCCAAGATTACCAAGTCCTGATCTATAAACCAAAAGCCAACATAGAGGAACGTGGAGACAGAACACAACACAAGAGGTGATGAGAAGAGGTGTGATCAAGCTCTGGTTTTGGAAGTATCGAGTGAGCGGCTGTAGAACGGCGTAAGCAAACAATCCTGGTATGAGCCAGGCAGCATATCTGCCGGCTTCGTGTGCAATAGAAGGGTCTTGGCCAAGGAATACAAGAAGCGTTTCTATGTTGAACCAAATGAGAGAGAGAGGGAGACACACTAATGCAAGACAGAACATAGCTGTATATGTTTGAACACCTAGTTTCCGATATAGCTTAGCTCCATAAGCTTGGCCGCTCAGAGTATCTAAGGCACATGACAATCCTATGATGAAGCTGAAGCCAGTGACGTTGCAGAAGGAGGAGGCGAGAGAGGCACTAGCGAGGGAGAGATTGCCGAGGTGACCCACCATCACCATTGAGATGATCTGCAACAGGAACTGAGCGATAACCACAGCCGCCATAGGAGCCGCGAAGCTGATAAGCCTCTTGAGTTCTGCGGTGAATGATCCGTCTCGCAGATCTCTCCATGTCACTTTCTCAACTCTGTCTACCGGCAGCAACAAGCTATCCTCAGTGGTGCTCTCTGCGTCTTCCATGGCCAACAACTACAGCCTAGCCGGAGAGAGAGAGAGAGAATGTAAAACTGTAAATTTGGGTTATTTGTGCGGAAAAGGTCAAACAAGGCGGTGGGTGATACTGTGA
>AT1G15280_1
CAAAATCGCAGAAGAACGCCTCTGGAGCTGATAGGGTTTAGGTTTCTAGAGAGAATTTATGGCGACAGCTGACGCAGGAGAACCGGAGTATGAGAGTGATCCAGAGGAGATGAAGCGCTCCTTAGCGACGAGGAGGAGAGAAGCCAGTGATGACGATTATGATGTTGCTGATGATAGAGATGTTAATAATCAGAGGGCTGAGATTGATTCCGACCTATCTGATGAACATATTGGTACTGTGAAGTATGATAATGAAGAAGATGGGGAGGATAGTTATGAGGAGGAGGAAGGTGGTGCAGTTGATAATGACAAGAGGAGTAGTATGGTGAAGGAGGCAGGTGATTTGGATGGGGAGGAAGAAAAGGAGAAGCAACAGGCTGCAGTGCCCACTGGTGGAGCTTTTTATATGCATGATGACAGATTTCAGGAAATGTCTGCTGGTGGAAACAGGCGAATGCGTGGTGGAAGGAGACCGTGGGGATCTGGAGAGGAAAGAAAATGGGGACATGATAAATTTGAAGAGATGAATACTCGGGAAAAACATTATGATCAGAGGACTTCTAGAGGCCGATTCAGAGGTCGAGGTCGGGGTCGGGGTAGGGGACAAGAGCGTGGAAACGCTAGAGGGAGCAGTTCTAACGCATTAACCAGTAATGGACAGCAAATTTATCTTCCTAAAGCTGTCACACGAGGGAGAGGTCCCAGAATATTCGAGACTTCCCTGACAAATGGAAATCAAGCACATCCCGAGCGAAGCAAAAAGTTACGAAATTCTAATGAGTCACAAAACTCTCATGAGAAAATGTCACACTTTGATTCAAGACGTTCACCAACTGCCCCTGCTAAAACTGGGAATGAAGGTGCCCATGCCAGAAAGAATGTAGCTGCTTCAAGTTTAAGTTCCGCTTCTCCTCCATTTTATCCTTCAGTGCCCTCCAGTAACTTGGTACATGGTATACAAGTTGGTATGGAAAGACTCCACATGAATGAAAGTGCTGCACCTTCTGGGAAGAAGTACAGGAATACAAAAGCCGTTTTTTCACCAGTTTGGACTGCCAAGACTTCTCAGTCCGCGGGTCAAGGTAGAGGTGCACCTGCTACTGGGAATGTGTTTTACCCGCAATCTCATAGTCAAGGTGACTCACCAATGCAACTCAATGGAGATTCAAAAGGCACTGGCCAAAGCTGCATTAGACCTTCCGGTCAGGGTTTTGATCAGCATTCTGCTGTTATCAGATCCTTGTCTTCCTCTCCCCAGAGAACTAGCCCATTAAGAAGTCGATTTCCTCATGGTGAAATAGAATCTGCGTCGGAAACAGGTGCATCGATTGGTAAGGGAAAAGGGACTCTCCGGCCTAGTGGAAGCGGCTCGTTTATGTATAATGGATCTCAAATGATGGGGCGAGCAGAAAGTCTGCCATCTGCTGATAATTCTACTTTCCCTACTTTTCTGCCTGTTATGCAATTTGGTGGTCAGCATGGTGGGGTTCCGACTTTTGGAATGGCTTATCCAGGATACGTCCAGTCTGAACATGGTGTTAGAAATCCGGAGATGACATGGATGCCAGTTTTGACTGGTCCAGGAGCTTTAGGGGCTTCATACAGTCCACCATATGTGGCTAACCAAGCACACAAGCCAGGCTTACCTTCCTCGTTACGATCCTCCAGCAAAGAGAATAGTACAAATAACCTTATTGACCTGGAGAATCCCATGGAGAGGCCTGAGGTCACAGAGAGTGGGGTTTCACAACAGCAAATCAACAACCCAAGCAAGCAGCCTCGTAGATATTCGGAGATGAGCTTTAGCAAGTGATAACATTTGTGAGAATATAAGAAGAGGGTTTAGGGACTCCTTGGCACAGGGCCATGTTGCTTCTCCAAGGTTCGTTACAGGCACTTTAGGCAGCAACTGTTCCTGAAAATCTTTGTTTTATAAGGGAGGGAAAGAATTAAAAACAATACTACGACTACTACTAGCAAATAGAATGGAGAAGAAACGTGGTGGCTCATATAAAGCTATGGGCATCCATGTATGTATGTGTCTTTCGTATTTTCAGTCATCTGCTTGTTTGGTAATTTACCATTTACGCTATTTTCAGGAAAGTAGTGTCCTAAGCCTTGGTCAGCCTGTTTGGTGTCTCTTTTATTCTTTCCAAGAATCTAATCTAAACTACTCTAAA
>AT1G15340_1
AAAAAGCCGAAATTTTTGTCTAAAGATAAGGGTTTTAAGCGGGAGGTTTGTTTCTGGGTACTGTGTCAGGTGAAGAGATACGAAGATGGAAAACACAGAAGAACTTGTCTCCATTGAGCTACCAGCTCCTGCTTCATGGAAGAAACTGTTTTATCCGAAAAGAACAGGTACTCCGAGAAAGACAGAGATTGTGTTCGTGGCCCCAACGGGTGAAGAGATCAGCTCGCGGAAGCAGTTGGAGCAGTACCTGAAAGCCCATCCTGGGAATCCCCTCATCTCTGAGTTTGAGTGGACAACTGGGGAAACTCCAAGGAGGTCTTCAAGGATCAGCCAAAAGGTGAAGGCAACAACGCCTACTCCCGACAAAGAACCCCTCTTGAAGAAGAGACGATCTTCTCTCACAAAGAAGGACAATAAGGAGGCTGCTGAGAAAAACGAAGAGGCTGCTGTGAAGGAGAACATGGATGTTGAAAAGGATGGACAGAAGGAAAACGCAGAGGCTGAGAAGGAGGGTCAACCAGAAATTGTAGAGGCTGAGAAAGAGAAGGAGGGTGAAAAGACTGAAGCTGAGAACAAAGAGGGAGAAGTTGTGGCGGACAAGAAAGAGCCCATGGAAGTGGATACCTCTGAGTTGGAGAAGAAGACTGAGAGTGGAGCTGAGGAACCTCCCAAAGTTGAAGGCCTCAAGGACACTGAAATGAAAGAACCACAGGAAGTTGTTGCTGAGGATGATGGAGAGAAGAAGCCTGCAGAGGAAGAGACCGAGAACAAGGGCAGCATGACAACAGAAGCTAACGGAGAGCAGAATCTTGATGCAGATGCTGAAGCAAATAAGGAAAAAGAATCCAAAGAATCTGATGAGAAGAAGACGGAAGCTGAGGCAAATAAGGAGAATGAAACTCAAGAATCTGATGAGAAGAAGAAAGAAGCTGCAGCAAATAAGGAGAACGAAACCCAAGAATCTGATGTTAAGAAGACAGAAGCTGCAACAGCAACAGCAGTAGCAGAGGAGAAGAGTAACGACATGAAGGCAGAAGACACAAACAGAAGCTTGGAGGCGAATCAAGTTCAACAGCAGCAGGGCGCTGCAGCTTCCGTGAGCTGTTAAAACCTACATCGTTCTGTACTCTGTACAGAACGTGAAGAGTTTGTTGTGATTTCAGGTGTAGCATTAACATTATGAGTGGTTGTTGTATGTGTTGGTAGAACTAATGTCTCTATGTAGTTCAGTTCATTATCATTTGACGTTTGTACGTTTGTACTTTGTTGTATTATTA
>AT1G15370_1
AAATCCAAGGAAGAAACTTTGAGAGGAAGATCATGATCCTAGCAGTGTTGTTCGCCAACTCCGTTGGGAACGTTTTGATCGAAAGGTTCAATGGAGTACCAGCTGAGGAACGGCTGCACTGGCGAACTTTCTTGGTAAAGTTGGGAGCAGATAATCTCAAAGGCGTTAAAAACGAAGAGCTTCTTGTCGCTTGCCACAAGTCTGTTTATATCGTGTACACAATGCTAGGAGATGTTAGCATCTTCCTTGTTGGCAAAGACGAGTACGATGAACTTGCTTTGGCAGAAACCATATATATCATAACAGCGGCTGTGAAAGACGTATGCGGAAAGCCCCCAACAGAGCGAGTGTTTCTGGATAAATATGGAAGGATTTGTTTGTGTCTTGATGAAATCGTTTGGAACGGACTTCTGGAGAACACTGACAAAGACAGGATCAAGCGACTCATTAGATTGAAACCTCCTTCCGAGTTTTGATTTGGTCCAACCAACCACACATCCTTCTTCTACTCATTCTAAGACAATTCTCG
>AT1G15385_1
GAAACATAAGCACTCTTATACACATACACCATGAACAACAACAACAACAACATGAAGATGATGAGTTCCGCAAAAGAGAGTGGTAATGGTACCACTAACATTGTTATAACAGAGACGAGGAAGAAGAAGGTTGAGAGGAAGGCATCGATGGACGTGGACAAGTGCGCGGAAGCTTTCATCACAAAGTTCAGAAATCAGCTTCTTCTCCAGCGTCTCGAATCCATCGAAAACATGCTCTCCCGAGGCCCTTAACACTATTTATCAATATACA
>AT1G15430_1
CAAGAACTGATGTCGCTATAAAATATTACATTATGGGGAAAAATCAAGAGACATCAAAACTTTGGACGACTTCACCATACACTCGGCACTTGAATCTTCACGGAGTCCATCTGGGATACATGGGCGCATGGAACTCCAGTCGGGGTATGTGAGCCGGGTAATTGTCGGCACTTGCTTGGCTCCTTGCACGGCTCTCCATGGACGCACCAAAAAACAGATTATGCATGAACGCATCAAAGTTGAGATCAATCATGGGATGGCGATATGGAAGCTGATGGAGAGAGCTCGCCAACAATCTCTGTTCTGCATCCCATCTCTGACGAGCGTTGAGCATTTCAATGTACTCTGCCTCTCTCTCCAATTGCGCCCACATGTGTTGCTCCCAAGGGTCCAACTTAGGCGGTGTAAAACCTGGATGCTCAGCTTTCAAGTGATTTTTCAGCTGAGCATAGGTCCCTGAGAAATCGCACTTGTCCACAGAACAACACCTCGGTCTAGCATTCATGAATCTCCGAGCACACGTCGACTTCATTGTCCCATGAACCTCACCTCTGCAGTATGGACAGTTTAGAGTCTTGCCACTACAACGGCTTCTGGTGTTGTTTCTGCGGTACTGCTTGAAGCAGTTGGAGTGACGGGCGCTTGTGTCACACATGTAAGCACGACATCCTTTGGAGAAGGAAGAGCACTGCAAAAGGACGGCATTGTGAGGCGGCTCCATACAGATCACACACCTCACATCCTCCCATTCACTCACACTCTCTAACTCAACAGGTGACTCGACTTCTTTTTGTTTTTTGTTCCTACAAGAGCGAAGCGGGTAAGGCGATACCCTATTTCTGTTGCTTGAAACCGGCATTTTCCGTCTTTCCTTCTGCATCTCACACACTCGCCGGAGAAATTAAAGAGGCTTTGAGAGAGAAAAGTAGAGAGAGCCTCGTAAAGAGTTTCGTATGAAACGGTGAAGAT
>AT1G15690_1
AAGCACCTCCTCGAATCAACATGATTCTTCAGGAGAAGATCCTGAAGAGGAGACCGCCATGTGTGGCGAAGAAGGGAGCAAAGACGAGAGACTCAACAGCCATTAGCTTGATCAATATGTTAAGCGACGGTCCTGATGTATCCTTCAACGGGTCTCCTATTGTGTCGCCTATCACCGCTGCCTTATGTGGCTCTGACCCTTTTGGTCCTAAGCTCCTCGCGTGCTCTGATGCACCCGCCTCAATGTACTTCTTGGCATTGTCCCAGGCTCCACCAGTGTTTGATGCAGATATCGCAATCTGAACTCCGGAGATAAGGGAGCCAGCGAGGACACCAGAGAGGGTCTCAACGCCGAAAAAGAAACCGACAATCAGAGGCGTTAGCATGACAAGGCAACCGGGAGGAATCATTTCCTTGATGGAAGCATCGGTTGAGATCTTAACGCAGGTGGCATAGTCAGGTTTTGCAGTACCTTCCATGA
>AT1G15700_1
GAAATCTTAAACCTCTCAAGCTCCGAGTCTTATAACTCTTCTTCCCCAAACGAAAATGGCAGGTTCGATCTCGACCTCTTGGCTCTTGTCGTCTTCGTCGAATTCGAAATCAGTTTCGAGCTCAGACTCCTTCTCTTTCCTAGCCACCTTGAAACCATTTCGTTATTATCCGTTTCAATCACTGAGCCCAAATCGGATTTCGTCGAGATCTCCGTCGCCCTCAATTCAAATTCGATCTGGAATCCGCGAGTTACGAGAACGGATCGACAGTGTGAAGAATACCCAGAAGATAACGGAGGCGATGAGACTCGTGGCGGCGGCTAGAGTTCGTCGAGCTCAAGATGCAGTCATAAAGTGTAGACCTTTCACCGAAACTCTAGTCGAGGTTCTCTACTCTATCAACCGGTGTGCTCAATTGGAAGACATTGATTTCCCTCTGAGTATTGTTAGACCCGTGAAGAGAGTTGCTTTGGTTGTTGTAACTGGTGATAAAGGATTGTGTGGTGGTTTCAACAATGCAGTGATCAAGAAAGCTAATTTACGGGTTCAAGAGTTGAAGCAAAGAGGAATAGACTGTGTTGTGATAAGTGTAGGTAAGAAAGGGAATGCGTATTTTAGTCGGAGAGATGAAATCGAAGTGGATAAATGTATTGAAGGAGGAGGAGTTTTCCCTACGACTAAAGAAGCTCAAGTTATTGCAGATGATGTGTTTTCGTTGTTTGTGAGTGAAGAAGTGGATAAGGTTGAGCTTGTTTACACAAAGTTTGTGTCTTTGGTGAAATCTGATCCTGTGATCCACACTCTGTTACCTTTGTCGATGAAAGGAGAGTCTTGTGATGTGAAAGGAGAGTGTGTTGATGCTATGGAGGATGAAATGTTTAGGTTGACGAGCAAAGATGGGAAGTTAGCAGTGGAAAGGACAAAGCTTGAAGTTGAGAAGCCTGAGATCTCACCATCGATGCAGTTTGAGCAAGACCCTGTTCAGATTCTTGATGCAATGATGCCTTTGTATTTGAACAGCCAGATTCTAAGAGCACTGCAGGAATCTCTAGCGAGTGAACTCGCGTCGAGGATGAATGCTATGAGTAATGCGACTGATAATGCGGTTGAACTGAAGAAGAATCTGACGATGGCTTATAATCGAGCTAGACAGGCTAAGATCACTGAGGAATTGCTTGAGATTGTGGCTGGGGCCGAGGCTCTTCGAGGGTCTTAGTTAGAAACTACAGCTGTGTAACAATTTGTTGTTTGTGTAATAAATGTCATGAAAGATTTAACAGCTCATGAGAAATTGATAATCGTTTCCCTCACCAAACGCCAACAAAAGACTAATAATTAATTCCCATTTGTCTCGAAGAAGACCAAAACAATACAAGAAATAAGCAGCAGAAAGTAACAACTAAAACAAGTCTCAAATACTTGGTGGATTTCTA
>AT1G15710_1
CTTCCAAAAGTTTGGGGCTTTAGCATAAACCCTCTCTCAATTATCACTAAATCTTTACACCACCACAATGTTACTCCATTTCTCTCCCGCAAAACCCCTCTTTTCTCCACCCAGTCTCCGCCGCAATTCACCCGTATTCCTCATATCTCCGCCGAGATCCCTTCGAATTCGAGCCATCGACGCCGCCCAGATCTTCGATTACGAAACCCAACTCAAATCCGAGTACCGTAAATCCTCTGCTCTCAAAATCGCCGTCTTGGGGTTCGGCAATTTCGGCCAATTCCTCTCAAAAACCCTAATTCGACACGGTCACAACCTAATCACTCACTCTCGCTCCGATTACTCCGACGCTGCTTCCTCAATCGGAGCTCGTTTCTTCGATAACCCTCACGATCTCTGCGAACAACATCCTGACGTTGTCCTCCTCTGTACCTCAATCCTCTCCACAGAATCAGTACTCAGATCTTTCCCTTTCCAACGTCTCCGTCGTAGCACGCTCTTCGTCGATGTTCTATCCGTCAAAGAGTTCCCGAGAACCCTCTTCCTCAAATACCTTCCCAAGGAGTTCGACATTCTCTGTACTCACCCAATGTTTGGACCCGAGAGTGGTAAACATTCTTGGTCTAACTTGCCCTTTGTCTATGATAAGGTGAGAATCGGAGACGAAGCTTCTAGACACGAGAGATGTGACAAGTTTCTAAGAGTTTTTGAGAATGAAGGTTGTAAGATGGTTGAGATGAGCTGTGAGAAGCATGATTATTACGCAGCTGGATCACAATTCGTGACACATACTATGGGAAGGGTTTTGGAGAAATACGGAGTTGAATCTTCACCGATTAACACTAAAGGTTATGAGACGTTGCTGGATTTGGTGGAGAACACATCGAGTGATAGTTTTGAGCTTTTCTACGGTTTGTTTATGTATAACCCGAATGCTCTTGAACAGTTAGAGAGATTGGATATGGCGTTTGAATCCGTCAAGAAGGAGCTGTTTGGGAGATTGCATCAGCAATACAGGAAGCAAATGTTTGGTGGGGAGGTTCAATCCCCAAAGAAAACAGAGCAGAAATTGCTCAACGATGGTGGTGTTGTTCCGATCAAAGATATATCATCATCATCATCATCATCACCATCATCTTAAATCACAAGTTTGTAGGGTTTGATTGGATTATGTTAGATTCGGAATAAAAAAGTTATGACCTTTTGGAAATCCTCAGAGTGAAAAATAAAAAATGAGGTTTTGGTGTGTTCATATCGTTG
>AT1G15730_1
TATTTGCTCCTATAATCAAATCAAGCAAGCTCTGAAACCCATCTCTAACTCCTCCCGGTTCAAATTCTTGCCAATGAAAACGATCTTGTTGGTTCTTGTTTCATCTTTTCTCCATAGCCGGTCTGGTGATCCTTCGAATATTTCATGAACTCCCTGAAACACGAATCTTTCGTCCATGTCTTGGACGGAGAGGATACCTTTCATTCTGTAGATATCCTCACTACGTTGGTACAATAGCGCCCCAAGCCACATGTTAGCCTTCTCAAGGTCTAAGTCTCCTTCGCAAACTAAACTGACTGAAGCAACACCAGGGTCATGGGTGTGATCATGAGAATGGTGATGCTCGTGTTCATGATCATGCTCATTGTGGTGATCATGGCAGTCATGACCATGGTCATTGTCATGGTGATGACCATCATGTCCCTCGTGATCTTCCTTCTCTTCTTCATTCACAGAGCTCTCGATTCTTTCTAGATCAAACCCTCCAATTCCAAGAACATAATCCAAGTCAACCTTCCCATATTTTGTCCGCTTCATGTGAGCCATGCTGTTTATGGTCTTTATCCGCTGCATCACTGAAGCTAGTTCTGGCTCAACAACAAGATCAGTCTTGTTAACTATGATACGATCTGCGTAAGCTATTTGTTCAACCGCCTCATTGACATAGCCTTCGGGTTTAACTTCATCTAGATGCAAACGAGCATGTTTAGCATCAACTAGAGTGACAACTCCATCCAGTTTGACATCATTGAAAATTTGATCCTCAGCATAAAAAGTTTGAATAATCGGGGCTGGATTTGCCAATCCTGTTGTCTCAATTACTATATGGTCGAATCTTCCTTTCTTCGTCTTGACCAATTCAGAAATCATCCTCACAAGATCACCCCTAACTGTACAACACAGACAGCCATTGTTAAGCATCATTATATCCTCTGCTCCCGCAGTTTTAGCTGCCACAAGCGATCCATCAATGTCCACTTCACCAAACTCATTCTCGATCACGGCTATGCGCTTCCCATGATCTCCCGTCAATATATGGTTTAGCAATGTCGTCTTACCAGAACCCAGGAACCCGGTGATTATCGTTGCCGGAATTCGAGTGTCGGGTGAATTCTCAGTGGCAACATCGAAGGAATCTTCAGTATCCACAAACGCGAGCGAGGAATCAGAGGCAACGGCGGAGTGGAATGTCCGACGGCTGTCAGAGTAAAGCGCTGCGGAATAGAACGGCGAAGGCTTCGTTCTGACGGAAACTGTGGCTCTCCTGCTCCTAGCAGAAGCGAACCGATAGTTCAACGAAAAATTGACCCGGGGAACTCTAAAAGCAAGTGAAGTTGTGGCTATGTCGAGTCTTAACAGCGTCGCCATTGTTATTAGGGTTTAAGGTATCCAGTGAAGAGGTTGGACAGGGGAAGTTGAAGAGCTAAGTACGGACATC
>AT1G15790_1
CGCAACCTGACTCCAAAACCCTAAAGTCTTGTCGATAGGCTCTAGATTTGAGGTTAAGGTTTCGAATTTCATTATTTTCGTAGGCCTTCTCTTCGTAGCGGAGAAGCCACCATGGACACAGCTGACTGGAGAACTCAATTGCCATCTGATTCACGCAGGAGAATCGTCAATAAGATATCGGAAACACTGAAGAAGCACCTTCCATTTGCTGGACCAGAGGGAATCAACGAGCTCAACAGGATTGCTGCCAGATTCGAGGAGAAAATATTCAACGGTGCAATTAACCAGACTGATTACCTTCGTCAAATATCCCTGAAGATGCTGACTTTCGAGACTAAATCGCAAAATGCAGCTGGTTCTTTCTCGTCTATACCTTCATCTATCCTTGTCGCTGAGGATAACAGCCTACCGTTGGTTCTGGGTCGTCTTATGGTCAATGACAATTCAGAGCCTTCTCTTCCGAACAAAGAACCTGCCGTGAACACAGGTGACTGGAGGACTCAACAGCCACCAGATTCACGCCAGAAGAGTGTCAACGCGTTAATGGAAACACTAAAGAAACATGTTCCATATTCTGGACAAGAAGGAATTGACGAGCTCATGAGAATTGCTGTCAGCTTCGAGGAGTTGATTTTCAACACTGCTATAAACCAGAAGGATTATTTTTGCAAAATATCATTAAAGATGAAGACTATGGAAGAGGGCGACTAAGAAGACAGCTTGAAGGAGAAAC
>AT1G15825_1
CGATTTTGCCTCCACCTGTTCAAGACTTCCCTCCGATTTTACCTCCACCGGTTGAAGACCTCCCTTCGATTTTACCTCCACCGGTTCAAGAATTCCCACCGATTTTACCTCCGCCGGTTCAAGAATTCCCGCCGATTCTACCCCCACCGGTTCAAGAGATCCCGCCGGTTTTCACATTACCACCGACCGTACAAGATCCACCGACAGTTCCAGTATTTTCCACACCACCAGTCCTCGGAGATATCCCACCCCAAACTCCCATCTTTACCACGCCACCAGAGGTCACGAATCCATGGCTACCGCCGGAGCAACCGCCGATAACGTCATTCGCGCCACCAATCGAGTCCATCCCAACGATACCGGATAATCCATTCCCGGTTACACCAAACCCGGACATGGGTTCAAATCAACCGTTGGTTCAGCTTCCTCCGCCCACTTGGGATTCACCACCATTTAATCGTTAATTTTCTATATTTT
>AT1G15910_1
CAGAAACATAAAGCAGTGGTTAATTTAGCTGTTCGAAATCTCTCAAAGATAAGGATTCAAAGAGACATGTGGAAGAGCCAAGTCTCGATACAGAGAGTATATGAGCATATTAATTATTTTACATCATTTAGGCTCCTCAATTCTCAGTTATTTAATAGATATAAAAGCTTAACCATTTCTTCTTCTTCCTCCGCCGCCATCCTTCAGGTTCTTTTGCGTTTCAGACTTTTGATGTCGTTTGAAATGAAAGTTATCACTTCCTTCAGTGTTGCTTTCCTTCCTTCTTTGAAATTCCACAGTTCTGGAGTTGTGTACCGACCACTTGCATTATACTCATTCATCTCCTCAAGAGCTGTTTTAACAGCGTTATGCACCTCTTCTCCCCACTCTCCTTTAAGCTTCTTCAGCTGCTCATCCTCCTCGTCTACCACTTCCTTTGCTTTGTCCCCTGTTCCTTCCCGTTTGAACGGATGCCATGATGGATCCTTGAGGTTCTCCTGCCATGTAGAGCAAAGGGTGGCAGCTTCAACCGTAGCTTCACTTGCAGAATATCTCTTCGTGCAAACATTCACGAAGGGTTTCTCATCAAGTTCTCCCATCCTTTTCACCCCGATATCGGTTTGGGCACCCAACAATCCTGTCAAACCCGCCATCATTTTTTTCCGCGCTGCTTGTATCTCATCATTGCTTTGACGTTCTTTTGTCATCAGGGCTGAATTCATCTGCTCTAGCCCTTCTAGCTCAGATTTCTTGTCCTCCAGCTCATCATTCATCTCTTGCATCTTCTGCTTGACCGCCTCATCATCATCATCCCCCAAATGCTTCATCACTTGCAATTTGCCTTTTAGCTCTTGAATCTCCATTTCCAGTGTCTGTTTGGTGTCTAGCTGCTTCTCAAGCTGAAGGATCTTGTTCAAAGCCTCTTCTTTTTGCCTCTTATGCTCTTCTACAAGTCTCAAGACGCTTTCGTCGGCCTTTTTCTGCTCACGGGAGGCTAATTGTAGGGATTTGTTCAAAGCATCACTCTTTTTCTTGTCTTCATCAAGCTTTTGTCTCTCCAGTTCAGTTAGTGCTTCCTGTTTGTCCAATTGTTTGGCCCGAGACTCCAAATCCCGCATCTTACGATCCAGTTCATCGCTTAGTCTCTCTTTTTCAGCTAAAATCCTCTGAATATTGCGAAGCGACATCTGCTGCATCTTCTTTGTTTCGTCTGCAAAAGCGTCGTGCAAGTTTTTTTTCTCATCTAGGACCCTCTGCAGTGACATTGCTGTCTTGTTGTAACTGTATTGGACCTTGTTCAGATCTTCGTTTGTCATAGCAATTATTTTTGAAAGTTCGTCCAGAACATTGTTTCTATCCTGCGCTTTTTCTTGAGAAATATCTGAAACTGTTCTTAGCTGTCCCTCCTTGGAGAGGTACTCACCTATTGGACCTTCAGATGTATAGTCCTCTGCACGTGCACACCAACCATAGGCCTTTGACTCTGAATCTCCACTCCTCTCGGTCCACTCCTTTTTGCTGTACCCTTCGCTCTCAAATTCCTTTTCAAGCTCTGTGGCACTCGCAAACCCACTCCAGTCGCTGTTAAACTTAGCAATAACCCCAACAATCGAATCTTGTTCGACCCAAAAGGCATTCACCTCAATAGGCTTGAATTTAGAAAGCCTCTTCAACCAATATGCTGAATCAAGTAGAACTTCCTTGTCATCAGTTTCTTTCAAAGGATTAACGACAATCCCCATCCATGGCCAGACATAGACGTCACCCGGTTTTGGTTCTGTCTCGTTTAACTGAGGAACTGGAGGTCGTGGAACAGGTTCTGCATCACCAGCAAGCTCATTCTCTAAATACTTTGCTAAAGCGAGATGATTAGCCTTCTGTTTAGCACTTCTGTTGGCAGATCCTTTGGAAACCCCAGAAGCATGTGCATATAACTCCTTGTACTTGTAATCTTGCTTCTTCTTGCCTGAACAAAACGGGCATCTCAGCATGCCGTTCACTTTAACCTTGTAGGTCCCGTTCTGCAATAGCAGGTACGGTGTTTCAGAATAGTCATCAATCTCTGACTCGCTGATCTCAGACTCTTCATCAGATGAAATACCCATCCTACCTGCTTCACCTGGAACACAAGTTAGACAGGGAAGGAAGGGTTACTCGGCGGTGAAGCAAAGATTGATGAAGAGAAGAGAAGAATCTAGAGACTGAGGACTGAGG
>AT1G15920_1
AGATCCGTTCTTGGTTTATCGATTTCTTTCTATCAATCTCTCGTATCCGGATGCTCTTGCAAGTTCTTGACGCGGATTCATCATCAATCGACAGAGAAATGTCGCAGGTTCCGAATCCAAAAGAAGAAGACGATACGATTGAAATCCGCGAGGTCTGGAACGATAATCTTGAAGAAGAGATGGCTCTGATTGAACAAGCCATTGACGATTTCCCTTACGTCGCCATGGATACAGAGTTTCCAGGAATCGTTTGCAAGACAGTAACGGCGAATCCAAACCCAAACCCTAAACACTACGAATACAACTACGAAACCTTGAAGACGAATGTGAATATGCTTAAGTTGATTCAGCTCGGTCTCACGTTATCAGATGAGCGAGGAAACTTGCCAACCTGTGGAACTAACAAGCAATGCATCTGGCAATTCAATTTCAGAGAATTCAATCCCAAGTCCGACATGTTCGCCATGGATTCCATCCAACTCCTCCGTGCCTCAGACATCGATTTCGACAAAAACAACGAGTGCGGCGTCGATTCAACACGATTCGCGGAGCTTCTAATGGGTTCAGGAGTTGTGCTTAACGATAAGATACAGTGGGTGACATTCCACTGTGGATACGATTTTGGATACTTGCTGAAACTCTTGTCCGGGAAAGATTTGCCGGAAGAGAAATCGGAGTTCTTTGATCAGGTGACGAGGTTTTTCCCAGTAGTGTACGATATCAAATACTTGATGGGATTCTGCGCCCCCCTCTATGGAGGGCTGGAGAAAGTGGCGGAGTTACTAGGTGTTAAACGAGTTGGGATTTCTCACCAGGCTGCATCAGATAGCTTGTTAACGTTGCGTGCCTTCAACAAGATGAAAGAGACCTTCTTCACTGGTTCCTTGGCCAGATATTCTGGTTTTTTGTATGGATTAGATAATCCTCAGTTGCTCGCTGGAACCAAAAAATAACAATAAAA
>AT1G15980_1
CCTCTAATGGCTTCACTTCCTCTATTACCCAAACCCATTTCACCATTCTTCAATACGCCGCCGTTTCCCACCACCAAACCTCACGTCTTCCTCAACTTTCAAACTCGGCTTACTTCGAGATCCTCCGATGTATCGGCCAATCTCAAGAAGAAGAAGAACCCATGGCTCGACCCGTTTGATAGCGGTGAAGACCCGGAAAACGAATACGGGTCCTTGTTTGTCGACGGGAAGCAAGACGAGGATCCGCGACCACCAGATAATCCTGATAACCCTTATGGTTTCTTGAAGTTTCCCAAGGGTTACACCGTCGAGCTCGCTTCTTTGCCGTTGAAAATCAGAGGAGACGTTAGACGATGTTGCTGCGTTATCTCTGGTGGCGTTTACGAGAATTTACTCTTTTTCCCAACAATTCAGCTAATCAAAGACAGGTATCCTGGTGTTCAGGTAGATGTACTAACAACAGATAGAGGAAAACAAACATACGAGTTAAACAAAAACGTGAGATGGGCAAATGTGTATGATCCAGATGATCATTGGCCTGAACCAGCTGAATACACAGACATGATCGGAATTCTCAAAGGAAGGTACTATGACATGATTCTGTCCACGAAGCTCGCAGGGTTAGGCCACGCAGCGTTTTTGTTCATGACAACGGCTCGAGACAGAGTTAGTTACATTTACCCGAATGTTAACTCTGCTGGAGCTGGTCTGATGCTGTCTGAAACCTTTACCGCAGAAAATACCAACCTTTCAGAATTAGGTTATAGCATGTATAATCAGATGGAAGATTGGTTAGGAAGACCGTTTAGGAGTGTTCCAAGGACTCCTGTGCTGCCACTTAGGGTATCGATTTCGCGGAAATTGAAAGAGGTTGTGACTGAGAAGTATAGGAATGCTGGAGCAGCGACAGGGAAGTTTATAGTAATTCATGGGATTGAATCAGATTCAAAGGCATCAATGCAATCAAAAGGAGATAGTGATAGTTTACTTTCACTTGAAAAATGGGCTAAGATCATAAAGGGTATAAGGGGATTCAAGCCGGTCTTTGTGATTCCACATGAGAAAGAGAGAGAAAACGTTGAAGATTTTGTGGGTGATGATACATCTATAGTGTTCATCACAACACCAGGACAGTTGGCTGCTCTGATAAACGATTCTGCTGGAGTTATTGCAACTAACACAGCTGCAATTCAACTAGCTAACGCGCGAGACAAACCCAGTATTGGGTTGTTCTCTTCAGAAGAGAAAGGGAAGCTCTTTGTACCATACGCAGAAGAGAAGAACAACTGTGTAATTGTGGCTTCGAAGACCGGAAAACTAGCAGATATCGACATAGGAACTGTTAAAAATGCAATGCAGGTCTTTGAAGGATCATTGGCTCTCGTGTAGATAATCTTACAGTTTCTGAAAAAAGTTATATATAACA
>AT1G16030_1
TGCTTCTATCGATTCAGATTCCTCATCAAGCAGATAAACAAACAACACATCAAAGAAATCCAAATCCCTAATTTCTAATTCAGCGAAATCTTCAATTTACTGAAGCTTATATCTAGCAACAATGGCGACTAAATCAGATAAGGCTATTGGCATCGATCTCGGCACTACATACAGTTGTGTCGGAGTTTGGATGAACGATCGTGTGGAGATCATTCCTAACGATCAGGGAAACCGTACGACACCATCGTACGTCGCCTTCACTGACACCGAAAGAATGATCGGAGACGCGGCGAAGAATCAAGTGGCGTTGAACCCTCAGAACACTGTCTTCGATGCGAAACGTCTCATCGGAAGGAGATTCTCTGATCCTTCTGTACAGAGTGATATGCGACACTGGCCGTTCAAAGTTGTTTCAGGTCCCGGAGATAAACCGATGATAGTCGTCTCGTACAAGAACGAAGAGAAGCAATTCTCTCCTGAGGAGATATCTTCCATGGTGTTGGTGAAGATGAGGGAAGTCGCTGAGTCTTTCCTTGGTCACACCGTTGAAAACGCCGTCGTAACGGTCCCGGCGTACTTTAACGATTCTCAGAGACAGGCTACGAAGGACGCTGGAGCTATTTCTGGGCTCAATGTGTTGCGGATCATCAATGAGCCGACTGCTGCAGCTATAGCTTACGGTCTGGACAAGAAGGGCACGAAGACCGGTGAGAGGAACGTTTTGATTTTCGATCTCGGTGGTGGAACGTTTGATGTTTCGCTGTTGACGATTGAAGAAGGAGTTTTTGACGTGAAAGCTACTGCCGGAGATACTCATCTTGGTGGTGAAGACTTTGACAACAGACTTGTGAACCATTTCGTTGCGGAGTTTAAGAGGAAACACAAGAAGGATATCGGTGGGAATGCGAGGGCACTTAGGAGGTTGAGGACGGCTTGTGAGAGAGCAAAGAGAACGCTTTCTTCCACAGCTCAGACGACTATTGAGATTGATTCGTTGCACGAGGGTATTGATTTCTATGCGACGATCTCACGTGCGAGGTTTGAGGAGATGAACATGGATTTGTTCAGGAAATGTATGGATCCTGTAGAAAAAGTTCTTAAAGACGCGAAGCTCGACAAGGCCCGGGTGCACGAGGTGGTTCTGGTCGGAGGATCGACGAGGATTCCGAAAATTCAGCAGCTTTTGCAAGATTTCTTCAACGGGAAGGAGCTATGCAAGAGCATAAACCCTGATGAAGCCGTTGCATATGGAGCTGCGGTTCAGGCTGCGATCCTGACTGGTGAAGGAAGTGACAAGGTCCAAGATCTCTTGCTTCTTGATGTTGCGCCGCTAAGTCTTGGAATTGAGACAGCCGGTGGGGTGATGACTGTGTTAATCCCGAGAAATACGACGGTTCCTTGTAAGAAGGAGCAAGTGTTCTCCACGTATGCGGACAATCAGCCAGGCGTTCTGATCCAAGTCTATGAAGGAGAACGTGCGAGGACCAAAGACAACAACCTTCTTGGAACCTTTGAGCTCAAGGGCATTCCTCCTGCCCCACGTGGAGTTCCTCAAATCAATGTTTGCTTTGACATCGATGCGAATGGGATCTTAAATGTGTTGGCGGAGGATAAAACCGCTGGTGTAAAAAACCAGATCACGATCACAAACGATAAAGGAAGGTTGAGTAAAGAGGAGATAGAGAAGATGGTGCAAGACGCTGAGAAGTACAAAGCTGAGGATGAGCAAGTGAAGAAGAAAGTGGAGGCTAAGAACTCGCTGGAGAACTATGCTTACAACATGAGAAACACTATCAAGGATGAGAAACTCGCTCAGAAGCTAGATCAAGAGGATAAGCAGAAGATTGAGAAGGCGATTGATGAGACAATCGAATGGATTGAAGGAAACCAGCTGGCGGAAGTGGATGAGTTTGAGTATAAGTTGAAAGAGTTAGAGGGTATTTGCAACCCAATAATCTCAAAGATGTATCAGGGTGGTGCTGGTGCCGGAGATCCCACAGGGGGTATGCCAACAGATGGTGGCTTCGGTGGTTCCAGCGGTGCTGGAGGTCCAAAGATCGAAGAGGTGGATTAGAGCGTGTGCAGAGTGCAAAGACATAGAGTGGTTATGCGCCATTGGAGTCTCTCTTTGTATTGTGTGAGAGTTTAAGAGTGTTCATAGGTGTTCTGCGATGGAGACCAATGAAAGTAATTTAGTTGTATGCTTTACACATTTCAG
>AT1G16170_1
CCATGGTTCTTGATGGGCTTGTATCTTCACCATTAAGGAGACCACAGTGTCTAAAGAAGCAGTGGGAAGAGTTGGGTAGCTGCTCGACGGTTATTCAGAGGCATCTATATCTCTTAACAGCATTGGCTCTTTTGGCGTTCCTCTGCACTGTTTATCTATACTTTGCCGTCACTCTAGGAGCTAGGCACTCGTCGTGCTATGGCTTGACCGGGAAAGAGAAGGCAATGTGTCAATTAGAACATGTCCAAGCTATCTCCAAAGGGAAACTGAAATTCTTCTAGAGTGTCACCGGCGAGAGCTGAAAAACCCTATTTAT
>AT1G16240_1
TGACTACAGAGGCAGAATTCAGCAAGCTGATCTTTTACACAATACGAGCTCCGTAAAACTCGTATAAATTTCTTGGAATCAGGTCAATGGCGTCTTCGTCGGATTCATGGATGAGAGAATACAACGAGGCTTTAAAACTCTCAGAGGAGATAAATGGAATGATATCAGAAAGAAGTTCATCAGCTGTAACAGGGCCTGATGCTCAGCGTCGTGCTTCAGCTATACGAAGAAAGATCACCATTTTCGGAACCCGATTAGACAGTCTGCAGTCTCTTCTTGCTAAAATTCATGGAAAACCTATTTCAGAGAAAGAAATGAACCGGCGCAAGGATATGGTAGGGAATTTGAGGTCAAAAGCTAACCAGATGATGACTGCTTTGAACATGTCAAACTTTGCCAATAGAGACAGCTTGCTTGGACCAGAAATAAAGCCCGATGATTCCATGAGCAGAGTGACCGGCATGGATAACCAAGGAATTGTTGGATATCAACGACAAGTTATGAGAGAACAAGACGAAGGACTTGAGCAATTGGAGGAAACAGTCATGAGTACAAAACACATTGCCTTGGCTGTTAATGAAGAGCTTGGCTTGCAGACAAGGCTTATTGATGACTTAGATTACCATGTGGATGTTACTGACTCTCGCTTAAGGAGAGTGCAGAAGAACCTTGCTGTCATGAATAAGAATATGAGAAGTGGTTGCTCTTGCATGTCAATGCTCTTGTCAATGCTGGGGATCGTGGGCCTTGCTGTTGTAATATGGTTGTTGGTTAAGTATTTGTAATACCAACATTGGAC
>AT1G16350_1
TAAAACATGATCATCTTACAAAACTCAATCCCAGAATCCGAAATGGTATTACGAAACATGATTCAACTAACAAAAGATTACACATACTAAAGACAAGTGCGACAATCCTTATGGCTGACACTACAAGTCCACAATGAGAAAGTAAACTTAGGGAAAACTAAAACGATTTCTTTTCGTAAGAAACCAGTCCATGGATCCCACCTTCAATTTGTGCTGCACCGGTACGAGCCTCGAGTCTAAGGACATTATCTCTTAATAGCTCGTGAGCGGACTGCAAAGAAGAAGCACCGAGATCTTGGAAACCTTGCTTCACAGCATGCATTGTGTAAGGTATAAACTTCAATACTGAGCCTTTATCCGCAACCGCTCCAACCACTCCTTGTGCAATTTTGAGTTTTGCGGTATCTCCCAAGTATCTCTGGTCGCTTCCTTTGGTCATCGCTTCTAAAGAACCCATACCTCGGTATTTCTTCACTCTCCTACCATTTCGATATTTGTAAGCTCCAGGAGCCTCGGTGCTTCCAGCTAAGAAGCTTCCCATCATCACAGTTGATGCTCCAAGAACTAGAGCCTTCACAATGTGACCTGAGTTTGAGATACCTCCATCTGCAATAACAGGTACACCGTGCTGAGCAGCAAGCGTCGAGACTTTGTACACAGCAGTAGCCTGTCCACGTCCAACGGCACAAACCTCTTGTGTTGTGCATATAGATCCAGATCCCATACCTACTCTCAACCCATCAACTCCTGCTTTGATCAAGTTCTCTGCCTGGTACATAGTCACCACATTCCCCCCGACCACATCCAACTCCGGATATGTCTTCTTCACATACTTGATCATCTCAAGCTGGTAAATTGAGTTCCCTTGCGAACTATCCAACACCACAACGTTAGCTCCAGCTTTCACCAGGTGCTCTAGCCTCTCCTTGTCTGATTCCCTTGTCCCTATGGCTGCACCCACCATCCATTTCTTGTCTGGACCAACAGTTCCAGACCCTAATTTGGGATATCCTTTAACCCTCTCCACATCGTCTTTTGTTACTATGTTCACGGTTTCACCATCCTTCTCCAGAACCACAAATCCTTTCTGCTTATCTTCCAAAAGCGCCTCGATCTTGTCAAGATCAATATCCCACGGCACATAGTAGTCTTTGCTCTCACAGCTCCGCATGTAATCATATATCTTCATCTCCTTTTGGTCGTCTTTCATACTCGACCATTCCGATTTCGAGACGTAACCCAACAATTTCGGTGTAAATGTTCCTGTCTGCGACACAAAAACGAAGGAAGAAGGACCGAAATCCTCTACGGAACCAATCTGATGCTCTGGGCATTTGAAAACGGCGTCGGACGTAATAGGAACTCGGAGCGACTTGGCGTGACGGATGACGGAAGCCTGAGTAGCGATGTCGCAGTTATAGTGCACGATTCCGATTCCTCCAAGCGCGGCCATAGCAGCAGCCATATGGGACTCCGACACAGTGTCCATCGGCGAAGCGACGCACGGGATCGAGAGTGAAACGCGCTTGCTGAGGCGCGTGGATAGCGAGACGGCGTCCGTCGCGAAGTCGATGTAGTGAGGTAGAAGTATCACATCGTCGTAGGTGTATGAGTATCCCTGTGCGAACAGCCTTTCCGCTGAGAATCCATCCTCGAATCCCCGCATCTTCAGTCCTCTAATGACGTCGCTGCCGATAGATAGAAATGAACAGTGAGGGTAAGCTAGG
>AT1G16370_1
CAAAAAACAAAAAAAAAGCTCGAAACTAACAATAATGGCTGATCCATCAGAACCATTGTTGTCTCATCTTTCTGATGATCACGAAGTCAACGAAAAAAACAGATCTGAAGAATTGACTTTCGACAAGCTCGTCGAACAGAGTCTATCTGATTTCGGATTCTGGCAAATTTTCCAGATATGCCTCGTTGGACTCGCTTTGTTCTTTGATGGTCAGCAGATATTCATCACCGTTTACACAGATGCATACCCCGCGTGGCACTGTCTAAACCACACGATATGCGATCCTGCAGCTTCCGACATCTGTAAGCTTCCAAGATCAGCTTGGGAATGGGACGGTGGCTCTAAGGGCAAATCCGTCATTTCTGAATTCGGCCTCGAGTGCTCGAGCTCATTACTCAGAGGTATCCCTAGTTCTGCTTTCTACATCGGTGCAATTGTTGGAGGTTTTTTTCTAGCTTTGATCCCAGACGAATCCTGTGGTCGCAAGAAACTACTTTTGTTCTCAACCTTTGCAATGTCAATCACTTCAATCTCTGTTATCTTCTCAACCAATGTATGGATTTACACAACCCTAAAGTTTATCATCGGATTCGCACGATCACAGACCTGGTCATACGCGCTGGTTCTCATCAGCGAGCGAGTCTGCACCAGATGGAGACCAAGAGCTACGATGATTCCATTTACCCTATTCGTTTTAGGGTTTATGTCGTTGTCTGGAATTGCTTACCTTTCGCAACACTCATCATGGAGATTTTTATATCTATACACATCCGTTCCAGCAGTGTTCTACTGTATCTTCCTCTACCTTTTCGCACTCGAATCGCCTCGGTGGCTTCACATGCAAGGGAAGGATGAAGAAGCCATTGATGTTCTCACAAAGATGTCACCCAAGAACAGAGCTAATTTGGAATCAGTGATTTCTAAGCTACCCCTCGAGCAAGGAAACTTTCCACAAGTGCCAACTTACTCAGTTAAGGACTTCTACTTCCGAAAATGGGCTTTTCGGAGGATTTCAGTTGTTATGATCATAATGTTTGGGTTAGGAGTATCGTATTACGGAGTTCCTTTAGCAGCTAGAGACATAGACGTCAACATTTACTTGAGCGAAACCCTAAATGCATTGGTGGAGTTGCCTACTTTTGTTATCACGCCGATCTTATTGGAGAGATTCAACAGAAGAAGCTCTGTTCTCGTGAATACCTTACTCGGTGGAGCATCAGGAGTGCTCTGTTTCGTTCTCAGCGTTCTCGGAAAAACAGAAATTGCGTTTGTGTTCGAACTGGGGACATTCTTCTGCGCAAGGATCGGATTCAACCTAATGGCCGTTTTTATGGTTGAAATGTTTCCGACTTGTGTGAGAAGTTGCGCAACAATGATGTTTAGACAGGCTCTTGTTGTTGGAGGAGCTTGTTGTCCGCTAATTGCTTCGATTGGAAGAGACCTACAGTCAGTATCGTTTGCGATTTTCGGAATTGCAATGTCTATTTTAGGATTGTTCGTTTTGATTCTGCCTGAGACAAAAGGTTTGAGTCTCTGCGATTCCATGGAAGAACAAGAAAGGAGGGATCAAGCCGTAAATACTAGCCATTGTTGCTGAGTCTTATAGACTCTCCATTTTCGTATGTTTCCAAATCTGTGATGTCTG
>AT1G16390_1
CTAGAAGGAAAGAAAACCCTACCTCTTCTTTTCTATGGCAGACTCGACTCGGCCGCTTCTCTCCGGTTCCAACTCGTCCGAGTCAAAGCTTCCACCACCAAGATCCCTCGACGAGACGATCGAGCAATGTATCGGAAACTTCGGATGGGCACAGTTTCTCCCAGTCGCTTTAGTCTCCTTCGCTTGGGTCTTCGACGCTCAACAAACATTCATCACCGTCTTCACCGACTCACAACCCACGTGGCACTGCACCAACTCAGCCTGCAACTCGTCCTCCAACCTCTGCACCTTACCCAACCTAACCTGGTCTTGGGACTTAAACTCAGACGTGTCAATCATATCCGAGTGGGACCTACAATGTGCCGGCTCGTTCCTCAAGGGATTGCCTGCAAGCTCCTTCTTCCTTGGCTGTCTAATTGGCGGCTTATCTCTCTCTACACTCGCCGACTCGTCCCTCGGTCGTAAAAATATGCTCTTGTTGTCGTGTCTCATAATGTCTCTTTCTTCTATGTTAACGGCTTTTTCAACGAGCATTTGGGTATACGCGTTCTTGAGATTCGTCAACGGGTTTGGGCGAGCCACGGTGGGGACTTGCGCGCTTGTTCTTTCGACGGAGTTAGTCGGTAAGAAATGGCGAGGAAAAGTAGGTGCGATGGGTTTCTTTTGCTTCACGTTAGGGTTTTTATCGCTTCCGATATTAGGCTACGTCAATAACGGGAATTCTTGGAGGTATCTCTACATTTGGACATCGATACCAAATTTAATGTATTGCAGTTTAGTTCCGATTTTCGTCCGGGAATCTCCTAGATGGCTTATCGTAAAGGGTCGTAAAGAAGAAGCCGTCTCGATTCTGCAAAGCATTGCTTCTAATGCAATCACTATGAGCTTCTCGAACTTATGTTTGGATGTACAAAAGGATCAATCCAAGTCAAACCCTGATGTTTACAACGCGTTAAAGATCTTGGTGAGGAAACCTTGGTCTCTTAGGAGATTATTAGCGGTTATGGCGGTTGGATTCGGTGTCGGTATGGTTTATTACGGAATGCCATTAGCTTTAGCGAATCTAAACTTCAATCTTTACTTAGGTGTTGTATTCAACGCCTTGTCTGAATTCCCAGCTTTTCTGATAACGTTTTTCTTCATTGATAAAATCAATAGAAGAGATGCGTTGATCGGATTCACAGCTCTAAGCGGAATCTCGAGCATTCTAATTGCTGTGTTAGGACAAGAAGTAGGGTCATTACAGATTGTGTTAGAGCTGGTTTCGTATTTCAGTGCGTGCACCGCGTTTAACATGACGCTTATATACATGATTGAATTGTTTCCGACATGTGTGAGGAACTCCGCGATAGCTATAGGGAGGCAAGCGTTGGTGTTCGGCGGCGTTTTTAGTCCAGTGATGGTTGCTGCTGGTCAGGAAAATCAGTTTTGGTCGTATGGATTGTTTGGTTTGGTCATAGGATTGTTTGGATTGTTTGTGGTTGGATTGCCGGAGACTAGAGGAAGTGTTCTATGTGACACTATGGAGGAGGAAGAGTATAAGACTTTGGCAAAGGAACAATTTATTGGCTGATATTGTTGTTCTCGCTTGATTAATTTGTTGTAATGGTTAAAAAGTGTACATGCTTAAACGATTCGGTTTTGATACAAAAC
>AT1G16410_1
AGATAATATAACTCTCTAATTATATTCATCAAGTAACGGAGATACAAACAAAAGAAGACAAGCAAATATACAAAAGGAAAGAAAAAAAGACACACGAATAAAACGATCAGTCTGGCAAAGGATAGTCTAAAAACAACAACAAACGACAGTACGTCAAGTAACATAACATAGAAATGACCAAGAGAAGAGGCTTAGCCATAGCAGAGAAACAAACAAGGCGTCTTGTTTTTTCTTTTTGTCTAGGGACGGAATTTTGGATAAAGGTTCGGTGCCAAGCGTGGCTCAACAGACACGAGAAGAGGCTTAGCCATAAGCAATGCATCATCTTCCTCGAGGCTTAATGGTCCAAAACTTGGATGGAGTTTCCAGTTAAACGCTTGAAGAAACCTAGCCAACAATATAACCATCATGATCGTCCCGACTTTAACACCGACGCAACCACGTCGACCAGTGCCAAACGAGACGAAACGCATCTCTGTTTCGACCAGAGTAACCTCTTTTGAGATTCCGTCTCCTTCGAGGTGACGCTCTGGTTTGTATACCAATGGATCTTTCCATATTTTAGGGCTCCGGCCTATTCCAGGTCGGCATACATGAATGTGGCTACCTTTGGGAATGAAATAACCCCCGAGGGTGGTATCTTGACGAGCCACATGAGTAGGGATATAATGAGCACTTGGATGAATCCTGAATGTTTCTCTGCAACAAGCTTTTAAGTAGTTTAGATTTGGTATGTCTGATTCTTGAACGAGCCTCTCTTTCCCCACCACTTCGTCTAACTCCTTCAAAGCTTTCCTGAGGATCTCCGGGTTCTTTAACATTTCCGCAAGTGTCCATTCCATGTTATTTGCCGGGTTATCGATAGCTGCTATACAAAATTCAACGCATTGGGCTTTGATTTCGTCTGGCGTGACCAAATACTTTCCGTTTTCATCTTTTAGCGTAATGAACGTGTCAATCCAATCTTCAACAGCAGCCTTACCACCTTTAACTCTCCATAACTCGACCCTCTCGTCGATTATCGGATTGTTGTAACTACGAACAAGATTACAATTCATTTTCACCCTCTCCTCTTGACCATCAATATTCCAACCTTTGAACCATCGTTCCAGGTAATCCGCGGGACTAAAATTTGGCAAACAGTTTAGAGTATTGAAAATCGCCTCAAGATGATCTTTCTCCGCTTTTCCTAATCTTCCATCATCGGAAAAAACGTTTTCTTTCGAGACATGTCTCCTTCCAAACAACATTCTCATGGTCACTGCGTAACCATAAACCCTCGAGAGTTCTCTAAGGTCGACCGTCTCGGACCGTTGATACATCGAATGAACGTAAGCAATGAGATTATCCGCTTCGATGGTTCTCGCAGCTACCATCATGTTCAACTTTTTAGCGGACATAATTTCCGTTGTGACCACTCTTTTCATCTTCATGAATTGCTCACCGTACGGTGAAATCCCCATTGATTTGCAATTGTCTCCGATGGTATGCATGATGAAAAGACTAGGCCTGTCTGCGAAATCGGCGTCTCGCTCTTTGAACGCTTCTCTGGCTATCTCGTCGGAGTTTATGGTGATGGCGTAGATTCCGGCGAAGTTGAAACTCGCGATCTCCGTTTTTAGCTCTTTCATGGCAAGGTCGAAATATTTGTGCCTAGGACGAGTCATGAATAGTTCGGGTAAATTGCCGAGGATGGGCCATTCTGGTGGGCTCGGAGGAAGCTGACGAGATCGGTCTTTAGTTTTGGTGGACCTTGAGAGTATTCGGCCAAGTAAAGTGATTGATCCCATGGAGATGAGAAAGACTAGTAGGATTTGAAAAGGGTATGGCAAGGATGTGGCAAAGCTCATCATCGTCGTCATAATGATGTTTGTACAGAGGTGTGTGCTCGTTAGCAATGAACACTAACG
>AT1G16510_1
TTCAAAGCTACTCTGTAGTTTCAGGTATCAGCTCATCGCCGGAGAGCAACGAAGCGACGAGATCCTGAAGCTCGCCGGGCTCATGGAATCCCAATCGGAGCGTTTCCACCACGCGCTCAAAGACGATGACGTGGCAGGGGATATGGAGGACTCCTTTCTGAGCGTAACCGTATTCCTGAGCGGATCGGTTGAGCAATCCGACGAAGATCGGATGGTTCAGAAGCTCCGCGCTCACCACGAATCTCTCCATCTCGTCGCCAACGTAGACAGGTACGTGACCCGCGGGAACGTTGCTGACTCGTCTTGCCGGGCAAATTGACCACGGCGGCGGCGCGTGGAGACGATGATGACCGCGGCGGTTGCGGAAGGAGGAGGTAGAACGGCGGATGGAGAATTCGGAGGAAGAGTCGGCGACTCGAGAGAGGCGGCGGATCAAATGCTTCATTTTTGACTCCGGCGGTTTCAAGAGAGATGAA
>AT1G16510_2
CAAAGCTACTCTGTAGTTTCAGGTATCAACTCATCATCACCGGCAAGCAAAGAAGCGACAAGATCCTGTATCTCACCGGACTCTTGGAATCCTCCCAACCGGAGCGTTTCCACCACGCGCTCAAACACGATGACGTGGCAAGGAATATGAAGAACTCCTTTCTGAGCGTAACCGTATTCTTGAGCGGATCGGTTAAGCAAACCGACGAAGATCGGATGGTTCATAAGCTCTGCGCTCACCACGAACCTCTCCATCTCTTCGCCGATGTAGACAGGCACGTGACCGGCAGGGACGGTGTTGACTCTTCTGGCCGGACAAATCGACCACGGAGGCGGCGCGTGGAGACGGTGGTGACAGCGACGACTGCGGAAGGAGGAGGTTGAACGGCTGATGGAGAATTCGGAAGATGAGTCGGCAACTCGAGAGAGGCGGCGGATGAGATGTTTCATTTTTTTTTT
>AT1G16560_1
CCAAAAGTAAGGCAAAGATAAAATTCAGAAAGGCTCAAAGCAAATTCAATAGTTCACGTATAAACATTTGGCGACTCTGCCTTCTTGATATTTGAATCCATTTCCACCTTTTGTTTTTTCCCAGTGCTTATGTGGTCTGAGAGAAATCGTGCAATCGAATTAAAAATCTTGTGAAATTTGGCAACTCACTTTGCCTTTGTTTTAGATTTCTTGAGGAGACTGGAAGTTCTGAACTCTGCATCGTCTCTAATGAAGCTCCACCAAAGAATGGTAAGGGGAATTGTGGCGGCATGCCAGATCGAGTGAGCATCAAAGTAGCCTTCATATGGAGGAAAATCATATATCTCTAGAGGCATGGCTAAGCCTCCAGCAATCACAACCACCCAAAGTTTCCAAATAGATGGATGGCTCGAGACAGCGGCCCATCTTGCCCATAGGAGAAGCTGAGAGACTCCCATTGCCACACACACAATCATGTTCCAACCATAGTCGAGTTTGTAGAAGTTGATGTATAGTATGTGGGTGGTTACAAAAGCTAGTATTGGAGCGGATACCATGACCCTTGCAGCCTCGACCCGAACATCAAAGGTTCTTAAGATGGTTAAGATAAGTGAGAATCCAAGAACGGCTACTGCTGATGAGTAGTCCAACCTCTCTGTGAGGTCAACATCCCTGCTATGGAAAACAGCACTCCAAAACCACGAGTTCATGGATAGGAGACCATAGATATGCCACAAACCAACGTATTCATAGTAAGCTGTCCTATCTTGTTTCAGAGGTAATTTATAGTACAGCGTAATGAAAAAGGAAAGCCAACCATGGAAATGCATTGCTAGGTTGAGCACAGAGAAAGCAACAGAAGCAGGCTCCTGAATCCCAAGTACACGCTTGAAGGGCCATTTACCATGGTATTTGACAGGGGCTTGACCGAGAGTTTCTCGTTCTCTCTCTCTATTAACCATACATTGATAACGGCAATCACCTTGACAACCCCATTTTTTCCATTGTAAATACAGAGGTTCTTGGATGTACCATGGACCACCATTGGATGAAGAATTGCACTGAGGAAAGCACTCTTGTCCAACACAACCGCTTATCTCACATTCTGAAACACATGTCCTGTAATTTGGATCGGCATCACCAGCACTAGCATTTGAAATACTGAAAAGGCATGGCAACACTAGAAACAGGGCTGTCCAGTAGCGGACTGCCATCTGAGCAGAACAACAACTCCGAGTCTGAGTCTGAGTCTTCGCAACAAGGTTGAAGGCTTAGAGCTCCAAAG
>AT1G16840_1
CCAAAGGAGTAATGCGGTTTTACGTTTCCTCGTCCTCGGAGTGAGACTCAGTATTTGAAGCTGTCTCGGTCTTGGTCTCCATCAATTGAGGTTGTACACCTTTAAGGAAATAATCGGAGGAAGGCCATCCATGAGACGGATTGGTGGAGAGCGATTCATCGTCGGTTAACGGATTCGCGAGCTTCGCAACGAGCTGAGCGATCCCATGAGACCGAGATCCAGATCCAGGAGGTGGGACCCAATACGACGCACCGGCAACAAACGGGAGCCAATCAGGTGCAGATCGGCGGACGAATATCCTGTGAACGGCGTCTTCTAGCTTCTGGATTAAGGGATCCGACGGCGATTGCGAAGCTGCGGTATCGATCTCGCACAGATCTCCCCGACGATCGGAGGATTGAGATCGGAAAGAAACAAGGTGTGATGAAGGGAGGAGAGAGGACGATGCGGCGAAGCGGCCTTTAGAGAGAGAAAGTGAAAGAGAGAGAGATCGAGCCATCATCTAGAAAAAGAGCGAGCGACGATAATGGTTTCT
>AT1G16916_1
GAGTGATCATCATTTCATTGCTTTCTGAACCGAATCAACAGGCGTTTGATGCAATAAATCTCCATCTCCTTGTTGATTCTTCTCCTGTTGTTTTAGAAGCGAATTTCTCTCCATCTGACGCCACTTATTGATCGCGAATGTAGATAAAAATCCGGCGCCGACGAAGTAGAGCATTCGAAGGACCTTCGGAGCCGGTGGACCTTCCTCCATCATTTCGTCTAATCGCTAATCTTCTTC
>AT1G16916_2
AGAGTGATCATCATTTCATTGCTTTCTGAACCGAATCTCTAGGCGATTGATGCAATAAACCTACATCTCCTTGTTGATTCTTCTGCTCCTGCTTCAGAATCGAGTTTCTCTCCATCTCACGCCACTTATTGATCGCGAAAGTACATAGAAAGCCGGCGCCGACGAAGTAGACCATTCGAAGGATCTTTGGAGCTGGTGGACCTTCCTCAAACACTGCAAGATGAGTATGAAGG
>AT1G16920_1
GGAGAAGCAACCACCTGAGACGGCGGAGATGGCAGGGTACAGAGTGGAAGATGACTATGATTACCTCTTCAAAGTTGTTCTTATTGGCGATTCTGGAGTCGGGAAATCGAATCTCCTTTCCAGATTCACCAAAAACGAGTTCAACCTCGAGTCTAAATCCACCATTGGCGTCGAGTTCGCTACTCGAACCTTAAAAGTCGATGGGAAGGTCATCAAAGCTCAAATTTGGGACACTGCTGGTCAGGAGAGGTACCGTGCCATCACTAGTGCATACTACCGTGGAGCCGTGGGTGCACTCCTAGTATATGATGTAACCCGCCGTGCAACATTTGAGAACGTAGACAGGTGGTTAAAGGAGCTCAAGAACCACACAGATCCAAACATTGTAGTGATGCTGGTTGGTAACAAATCTGATCTCCGCCACTTACTAGCTGTTCCTACAGAAGACGGGAAATCCTACGCGGAACAAGAATCACTCTGCTTCATGGAAACATCTGCCCTTGAAGCTACCAATGTCGAGGACGCATTTGCAGAGGTGTTGACACAGATTTATCGCATCACAAGCAAGAAGCAAGTAGAAGCTGGTGAAGATGGGAACGCCTCTGTCCCGAAAGGTGAGAAAATCGAAGTTAAAAACGATGTCTCTGCTCTAAAGAAACTCGGGTGCTGCTCAAATTGAAGGCTTTTTTTACTGGTGAGAGAGAATTATAACCCCCATGGTCCATTGTTTGATTATGTCCTTGTTTTGTAACACTATCGACATGACAAAGTGCATCTACTGTGGTT
>AT1G17050_1
ATTATTACTTTATGACATACAGTAAAAAAATTCTGTGTTTGAAGTTTGAACAAATAAAGAGTGTTACAGTTTCCTATGCCAAAGACCCTTTGAAACTAATCAATCCTTTCAAGATTAAACATCACCATATCATCAAGTGCCGATCTGAAACCACTCCTAGGAAGACAATTCAGATTCTTTAATGCAAGTTCAGCTTTCTCCTTAGCCAATTCTTGAGCCCTCTTGATCCCACCGCGATTTCTAACTATTTCAATTGCTTCCTCAAGCGATCCAGGCTCACAAAACTCAGACTCAATGATCTCTCTTAGCCTCGGCTCATTCTCTAGCGCAAAGATCACTGGCGCGGTTATGTTACCTTTGGCTAAGTCATTTGCTGCAGGCTTCCCTAACTGCTCTGTGGACTGAGTGAAGTCCAGAATGTCATCCACCACTTGGAAAGATAAACCGAGATTCTTCCCAAATTGATACATTTGCTCTGCAACCTCACTTTCAACTTTACTGAAGATTGCAGCTCCTTTGGTGCTTGCAGCTACTAATGAAGCTGTCTTGTAGTAACTCTTTAGCAAGTAGTCATCGAGCTCGACGTCACAATCAAATAAACTCGATGCTTGCTTTATCTCACCGCTCGCAAAATCTTTGATCACCTGACTTATGAGCTTAATGACTTCGAGGTTTTCGAGATTCGCTAAGTACCATGATGCTTGAGCAAACATGAAATCTCCAGCTAATACAGCTACTCTTGTTCCGAAAAGTTCGTGAACCGTTTCTTTTCCTCTTCGCATATCACTTTCGTCTAACACATCATCGTGTATTAAACTTGCGGTGTGAATCATCTCAATGATCTCACCTAAACGCCGATGTTCTACTGTAAGTTCCTTTAAGCCAGCTAATTCTGCGGTGGCTCGTGATACAAGGAATACCAAACCCGGTCTTATCCTCTTGCCACCAGCACTGAAAATTTGCTCAGCTGCAGATATTAAAACCGGATTTTCTGCACCAACAATCGATAAAAGATTGTCGTTCAACCTCTGCAAATCATCAGCTACTACCTCAAACAGATTTTCCAAAGATATAGGCTTTTGTGATTCTGGCTTCAGATTGAGCATCACTGTTTTATCATTGACCAGATAATTCTCCTTTGGTTTAGCCGGAACCGCTCTGCAACTCCCCAAATCTCGCCGGAGTAACACCAAGTTTCCACCATAGCTTCTGCCACCAATCCTACAAACATTCTTCGAACAATTCCTAAACAAGAGTTGACGACTGGTTGGAGAAGAGGTACAAGAACACCCACATGGCATCAGATCAAGAACACTCGTACCCAAGTCTATATTCCGACATGACATCATCATTTCTCAGACAAAATCCAGAAGTGACGAAAACTT
>AT1G17100_1
CTACACCAAGAATAAAAAAACGCCATGGCAGCCGGTTTAAGCTTCTTTAAGCTCTCGTTCCTCCTCAGCCTCCTCTCCGGTGGATCAGACCTACTAGGTCCCGGAGCCGAATCCGGACCTGCCCTAATCGGGAAGTTCCCGCCGTCTTGTAACCGAATCGAGTGCCCGAGCTACGAGCGGGTTCACTCCGGAAATGGATACGAGATTCGCCGGTACAATACCACCGTCTGGGTTTCCACTGAACCGATTCAAGATATCTCTCTCGTCGATGCTACAAGAACTGCTTTCTTCCAATTGTTCGCATACATTCAGGGGAAGAACGAGTATCATCAGAAGATAGAAATGACTGCTCCGGTTATCTCTCAAGTCTTACCAAGCGATGGTCCGTTTTGTGAATCTTCCTTCGTTGTATCTTTCTACGTTCCCAAAAAGAACCAGCCTGATCCAGCTCCGGCGGAGAATCTTCATATCCAGAAATGGAACCCTAGGTACGTGGCGGTCAGACAATTCAGTGGATTCGTCTCCGATGACAGCGTCGGAGAAGAAGCGGCGGCGCTGGACTCGAGCCTCAAAGGTACGGCTTGGGCTAATGCAATAGAGAAAAGCAAAAAAGAAGGTGGTATTGGGTCGGATTCGGCTTACACGGTGGCTCAGTATAACTCACCTTTCGAGTTCACGGGTCGGGTCAATGAGATTTGGTTACCGTTTGAAATCGACGTTTAAGCCTCTGTTTAGTGAACCCTTTTAAATAAAAT
>AT1G17130_1
TTATAACTTAATTTTTCTGAAAAATCTCATATATGAACGGTACAAGAGCTCCAATTCTAAACAGTGATATAAGATCTGTGAAAGCGCGAAACCTGTTGAGAACAACAAAAAAAATCAATCCTCGTCTTCATCACTGCCATAGTTCTGGAATAAAGATGCTAAACTGGTATTAGCCACACCGTCCTTCTCCTCTGGTTTTGGAGGAGCTAGGGTCGTCGAAGAAGTTGGTTGAGATTGCTTCTTGATGACTGTTATGTGAACGGATTTGAAAGGTTGTTTGCTAGTAGCTTGTTTCTTGGGCTCCTTTGGATTATCTGCAGAAGAACTAGTCAACATATCTGTGGGGTTGCTTGAAATTTCTTCTGATGCCTTTCTCTTCTTTGATCCTTTCTTCTCCTTCTGAAGGCTGAGAGAATCATCGCTATCATCAGCATCATCATCAAATTCTTCATCTGCAATTCTCCTAATAACTTCTTTCTGTTTACCAAATATCGACTTTATAACTGCTTCATCTTCTTCTTCTATTCGTTTAACCTTCTCAGCGCCTGTTCTTTGCAAGGCCTCCAGCATTGCATCTACACTCACAGTAGCGTGTCTAGACTTCATTGATTTCATTTCATCAAGTGCCGCTATAATGTCCATTTCTCTTTTAGAATCTAAAGTTCTGTTCTCCAAGGACTTCATCGCATCCCCCATCTCCTCGGCATCTCTTTTCTGTTTATCCTTATCAACCTCCTCGTCTTCTGCACGCCAGGGTTCATAATTTCGACTTGCCCCAGATTCGACAATATAATCAGAATTTTGAGGATCCGTCTTCATTGTCAGCTCTGCAGAGCACTTGGTGCACTTGAAGTAGAATCTAAATATTTGAATCCCGAGATACGTCTCGCCAATGACGTCTTCTTTACGGGAATTGAACTTGGTTCCCTTGTAAATATAATTTCCGCAGGTACTGCATCGGACACTCATTGGAAGCATCATACGAACCTTGATCTGCTGGTTCTTCGGTCGCCGGAGCCGAGGAAGCTTCGAAGGATCGAAGTCCGGCGGATAATATTTATTTAGCACCTTCCGCTCTCCCATATCGCCTCTTTCCTC
>AT1G17140_1
CGAGAATCTGCAATTGATTGGATTGATAGTTAGCTTCTGATGAAGCCGACCAACTTACAAAAATCTCCAGATAAATACAGCAAAATGCATCCCAATAAAAAACAGAAATGGTGAGCACACCATTTCTTGAATCACACTCCACACAATCTGTAACTCACTTCTGCCCTTTCTTCCTCCACAACTCACCAAATATCTTCATCCCAGAACTCTTCCTCTTCCCACTTCCCAATCCATCATCAGTATCATCAGCCATTCCCAGTGGCGGTTCCATGAACCCAGCGACTGCTGTCGGGTCGAACAATCCACCTGCAAAACACTTCTCAGTTGACCCAGATCGATCGCGGCCGTTCATCTCAAACTCTCCAGAAAGAACCGCAGCTGCAGCATCTGCCGCCTTCCTCCACTGCTCGGTTTGAACCCTAAGCTTCTTCATCTCAGCCTCTAAAGCTTCTTTTGCTTCTTCCATGGACTCAAGCTTCTCCTTCAGGTGAGCCATCTTAGCTCTGCTTTCTTCTAACTCTTCCCCAATCCGACTCACCTTTGAAGCCATCTCATCTTCATTAGCTTTCACATTAGACATCTCTGAAGCCGAATCGCTCAACTGATTCTTCAAGCACTCGTTTTCTTTTCCTAGTGATTCATGTTCTTTCTCCATATCATAGAGTCTAGCTTTCAGCATCTTGATCTCATCTTCCTTTGCAACCAATTTCTCAGCTTCTTCATTGCTGCTTCTCGGTTCTTCTTCTTCTACTGCAATCTTCTCAACACTGACCTCATACACATCAGTCTCCTTCTGCGCATCACCGGGGATTTCGTCTCTATCAATCGTCTCAGCCTCAGATGCAGATCCCTCCACTCGATCTAGCGGGTTTGGTTTCTTAGACTTCTTATGAAGCTCATCTTGAGCTAGTTTCTTGACAGCTTCAGCATTAGCCAACTGCTCTTTGAGCATTCGCAGTTCCTCTTGCGCTTGTCCTAACTGAGACTCTAGATCCATTATTCGGCCCCCAAGTTTCTTCTGACCAAGCGGATCACTGTGAGGTCCACCGCTTCTAGGAGATCTACGGTCAACACCGAGCTTAAAACTCCGGTCTGTAGTGATCAGGCGGTTGGGATGATTCGAGTCAGAAGTAGATGACGATGTCCTCAGCCTTGGAGCTTGCCTCTGAGACAACTCTGAAACTCTTGGTCTTGGCATTTTGATTTTCTGCGGAGGATATAGACACAACAGAAGCCAAAGTTGCTGGAAGCTCGAAGGTTATGAAGTACTTGTGAAAATCTTAACGAAGATGAGGTC
>AT1G17147_1
AAAAAAAACAGATTTACTAATTTATTGTGTTCCAAAATTCATATAAACAAAAGTATGGCTGGAGTGAGATCTGAGCCGATGAAGGTTGTCTTCATTAACACACAGTACGTTCAGACAGATGCTCGAAGCTTCAAGACAGTTGTTCAAGAACTCACCGGTAAAAACGCCGTCGTCGCCGGTGGTTCTTTTGAATTCTCCGGCCAAGGCTACGGTGTCAAAGATTCATCACAGCGGCGTTGCGGCGTAGGAAAAGAAGCAGAAGGAGGTGTAGAGACGACGGAGTTCGATAGCTTTTTCAGGGAGATGCCTCCGATCGGCGAATTGTATAATCTATGGTCAGAAAATTGACTAGTGG
>AT1G17170_1
TCCAGAAAACCCAATATTATACAAAGACATCGAAATAAAACCTAACAAATTCGTATTATTATGCAGACATAAACCTCAAAGAAAATAGAACAAAACAAGAACATACATAGAACAAAACAAAGAAGAGATTTACTCGAACCCATGTTTCTTCATAAGCTCGGAAATGAACGTAGTAACCTTCTCCGACTCAGGCAGGGCTATAGCGACGCTCTCTCTCTGCAAACACCTTTTGGCCCACGCAATCAATTTCGAACACTCTGATTCTATATTGACATTCCCAAACTTCTCGTACACTCCAAACCAACTATAGAATCCAATGAGAGCTATATCCACATACCCGAACGTTTCGCCTCCAAAGTAATTTTTGTCTCCAAGCTCAGATTCTAGTGTCCTGAGTATCTCGATTAACTCCTTGGATGCTTCTTGCTCCTCACCTTTCGTCGCCCAAATCCTTCTTGCCGTAACATTAACCTTTTTGTCGATGAAGTCGGCCCAAAATTTGGCATGAGCTCTCTTGTAAGGATCAGAGGGAAGGAGAGAGTTTTTGTCGGGCCAAGTCTCGTCGATGTACTCGATTTGAATGAGAGATTCACATACCGGTTTACCATTGTGGATGAGAACCGGGATTTTCTTATGAACCGGGTTCATCTCGAGAAGCAAGGAGCTCTTATTCTCTAGATCTTCTTCTCTGTGATTGTACTTGATTCTTTTCTCCGCCAGAGCAATCCTCGTCCTCATCCCAAACATACTTGCCCAGCAATCCAGAAGAATCACCTCCTCCGCCATTGTTGCTCTTGATTAGGCTCACTTTTCTCTTACCCTCGATCGTTG
>AT1G17280_1
TAAATGAGTAAATTCAGAAGAGCACTAGACAAAAGGAGACTACTCTTGATATCGAGAGACGTCCAGGTCGTGTTTTGTTGCATAGAAATCACAGTTGAAGCAAAGGCAACGCCATTAAAACACCAAAAACAGACACTAACAACAGTATAATCCACGCCGGCAAACCTTGTTTCTTGTTCTTTTTCCTCTCCGGCAATACCTCCTTAGTTGGGTCAACGGTTTTCTCTGACTCGACTTTGGAATTACTCTTTTGAGGAGGAGACTTTGGTGTTGTCAGTTGCGAGGCAGCTTGCTCAGCTAGTTCCTGCTGGTTGTACTTCTCTACGTACTCTGGAAATAGCTTCCGAAATGCTGGGGTTTTACAATTGAAAGCAAGAGAGGACTTGGCCAACCGTTGTTTCTCAGCTACAGTAGTGTTCACACTTCCGGTTGTCGGACTGTTATCCATCATAAATGAGAGAAGTCCTGTAAGTATGCTTGACACAGACCACATGGGATTCCAGCTTTCTGGATGAAAATCACTCATAGACAAACAGATTTTCTTTTGTGTCATGAATCGACCGTTTGGTGTAGTCATTGTAATTCCAGGTGGCTTGTAAGGATACTCTGGAGGGAACTTGATCTTTCCATAGTAAAATCCACCTGCAAAAGGTGTTCCATCACTACCTTCCAGCACATAATGCCACTCGAGAATGTCATTTGGGGAAGGACGAGCAACGACATGGGAGACTGGTTCCTTGCAAAGTGCTCTATATTCCTTTTGAAGACGTTTTATACAAGCCTTTTCTGCCATCTAAGTGCTATGGACTATGTGAATAACTGCTGCTGCTGTTAAACCTGAATCGAATTTTGTCGAGGAGGATTTTC
>AT1G17350_1
GCTGATTGTGCGACGGTGACGGCAAATCCAGTGACTTTCTTCATTTTCATCTGGGAAAGTAACTACAGAGACATGTCAAGGTTTCGATCATTGTTGCAAGCCTCGGTAAATGCGACAAAGAAGGCTCTTACGTGGAACGTTGAAGAATGGGTACCACCTGCAGAGAAGCATATATTTAAGTTTCACTCAAAAGAAGACTTAAAGAAATGGCATCTCTATTCCGATTCTGAATATGGAGGATTATCTTCTGCTTCCTTGGAGATCCCTGATAAAGGAGATGGATCAGATTGCACTGGAATTTTCTCGGGGAACCTATCTGTAGACCTTAGCGAAGGATCAAAATGGAACATCAGTCGGAGTGGTTTCTGTGGAATGCGCTCAAAGAAGTTTGATGGCTTCATTGATATCGATGGGTATGATGCAATAGCCCTGAGGCTCAGAGGAGATGGAAGATGTTATATCTCTACCATCTATACCGAAAACTGGGTGAACTCACCAGGGCAAGCAGAAGATAACTCGTGGCAAGCTTTTGTTTTTGCTCCAAAGGACAATTGGTATATTGCTAAGATCCCTCTAGCTCGATACTTGCCAACATGGAGAGGAAATGTCATAGATGTGGAAATGGAGATGAATCCAGGTCGTGTTCTGGGTATGTCACTGTCAGTAAACGCAGAAGGTGGTGCGGTTGGAGCTAAATCAGGACCAGGTGATTTCCGAGTTGAAATCGACTGGATCAAAGCTTTGAGATTGCCATGAATGTTGAACATTATAGCAATGTACGATGTTTTTTATTGTTCTTGGTTTTAGCTTGTAAAAACCAGGCCTGAGTTGATACTTGATGGCCAGAGCATTGTTGAATTGTCTAACGGCAAAGTTGGTTATCACTTTGAGCCATGTTTTTACCATGTCATAAAATAAAAAATTGACACGAA
>AT1G17380_1
CGAAACGTTAATCTAAAAGCTCAGTTCCTAAGAAACATTTAGCAAATATTACTACAGCCTTAGATCGAGATCTTTCGAACTTTGGCCTTCTTCAATCTCCATAGTAACATCTTTATCACCATCTGATTTGGAATGGGCCACAGTTTGAGCAATAGCGTTATTCGGTCTTTGTGACGACTGTCCTGGCTCTAGTGGTTGACCGGCTGCAATCTCTGGCTTGGGAGGATAACGATGATGACCCGCGTTTTGGTTAACTTGGTATGGAGCCCTAGCCACAGCTCTGTCTTTCCGTTTAGCAAAGAATCGATGAAGCGAAGCTCTACGTGCTATACGTTCCACGATCTGATTTTGTTGTTGTTGCTGCTGTTGTTCCTTTGTAGGGTGATTATGATCAGTATCAGCAGAATTTGTAGGCTCATTAAGATCAGGAAGAACCATGTTGCTTTTGTTGTTGTTGCTGTTTTCGACACTGATTTGTGTCTGAATGTTGCTTTTGTTTTTGTTGTTGTTTTCGACATTGATTTGTGTCTGAATGTTAATCTCAGTCACAGGCTTGGCTTGTTTAGCTACGTCCATTATCTCTTTAGCTTTGTCTGCAGGGAACTCATTATATACTATAACTTTTCCTCCAAAGAATATGGTCAGCTGCGAACTTACTGGCTGTGATTCACTGAGGTGGTCAGCATCTTTGACTTTGCCTCCACAACATGAGTTAGAGGGTTCGCCTTTGAAATACTCTGCCTTCTGCATCGCATTTTGTTTCCCTGGTGGATCGGTTTTTCCGGGCAACCCGAGACCGGAATCGGGTTTTCGGAACAAACCAAGATCTATGTTACCGAAACTACCCTTCTCCTTCAAGTAACGGCTGAGCAAACTACATCTCCGGGTAAAATCGGATTTCTCCGGCGCTTGCGCCTTAGCATTTTCATTTCTTGACGACATGTTATATATGAGAAGAAAATATTCTCCAGACTTCTTTTATATATATTGTTATCTCTTCTTTTCCTTTTTTTTGGGTGCGTGGATTGCGC
>AT1G17510_1
TTGTCCATGGCGATCAAAGCGGGAAAGGTTTTGAGAACTGCGACTGCTGCGGCGAGGAAGTTCCAACTTAAACAGTTCTCAGCCACACCATCGGAGTCTCCAACCACACCGCTGGTGTCTCCATCTTCCGGTGTAGGAACATTTCTGGGTATCCCCAAGGTTCCTCGTTCGGACGCCGATTTATTGATCTCGAAATACATCAGACTCTACCAGAGACGATTGACAAAGAAGGGTGATTTCACAGAGCAGAAGCTAACAAAAATGTTGTCTGGTGAAGACAAGATCGGGATCAGTGAAACGATGAAGTTACTAGAAGGCCGCAAAACTGCGGGAGAATTTTCCAAAAAACCAAAAGCTACTAAATAGTTCTCCTCTGTTTTCATCACTTTTAACGAACGTGTATAACGTGAAGCTTTTGCATTTTTACTT
>AT1G17590_1
GAGATGGTGATTTTTATTGAAAGGTAAGACTTTAGAGAGAGAAAATTGTGGGAGAGACGGAAACGAAGCAGAAACCATCAGAAGTTGAGAGACATACACACACTCTTGAGTATATCTGAGAGAAAAGAGAAACCCGATTGACATGCAGAAACCATCCTGAGTCAGTGTTCTTCGTCTCTTCATTGAATCCATAAGCCAGTAAGCTAATTGTTGACTGAGTCACATGGATAAGAAAGATTCATTTACTAGCTCTGCGGCTCATTCAACTCCACCATACCTTAACACTTCCATCTCATGGGGACTTCCAACCGAACCGAATGTTCGCGGTTCTACTGTGACTGAATCACTGAGTTTGAAGGTGGATGGAAGGTCAGAAAATCTTCTAAACACAAAGAAAATCAGTTTCCAGGACCCGGATTCGTCTTCAACTCAGTCCACTGGCCAATCTTCTACAGAGGTTGCAAGTAGTGGAGATGATAACCCCTCGAGACAAATCTCCTTTTCAGCACATTCAGATGTTTGTAGAGGATTTGAAGAAACTCAAAGGAAGGGATTTGCAAATAATATCAAATCAGGCTCCTCCACGACAGGAATCTCAGATATTCACTTTGCTCCTTCCAAGGCTAACTTCTTGTTTCACTATGCCGATCCACATTTTGGTGGTTTAATTCCTGCGGCTTACCTACCACATGCAACAATATCGAATCCTCAAATGATGAGTCGAGTTCCGCTACCATTGGACCTCATAGAAAATGAGCCCGTCTTTGTCAATGCAAAGCAATTCCATGCAATTATGAGAAGGAGGCAGCAACGTGCAAAGCTAGAGGCTCAAAACAAATTAATCAAAGCCCGTAAGCCGTATCTTCATGAATCTCGACATGTTCATGCTCTTAAACGACCTAGAGGATCTGGTGGAAGATTCCTAAACACCAAAAAGCTACAAGAATCTTCAGAGCCAAAACACGACATGCCAATCCAACAGCAACACACAAAGGGAGACATGTCAAGAGTTGTGGCTCACCAGCTGCAGAACAGCAAGGGCCGTGGTTATTCAACCACTTCTAGCTCCGACATAACCTTGGCTTCTGACGGTGTTGATCTCTTTGGACACTCTGAGTTTCAGATATCAGATTGCCCATCTCAGACAAACCCAACAATGTATGTTCATGGTCAATCAAATGACATCCATGGAGGTGGGAACACGCACCATTTCTCTGTCCATATCTGAGACATAGGAATATGGTGCTGTGTATGTTCCCACAGAAAGGGAAGTCATCCTTGGCTGCTAGTTCGCTTCTTCATTAGTTCTTATTTCTCACGCTTTGTTGTCCAGATATCACTTGAACGACCAAAAACCTACAAGCTTCAACTCTTTATTTGTCTTTTGTATTTTGTACCACGAATCATCATGTGTTAAGTCAGTGATTGGATTG
>AT1G17650_1
AAGAGCCATGGCTTTGTGCTCTATCTTCTGCCCTCGTATCCCTCTTCTCAGACCAAAACCCATTTCCCCTTTCCTCTCAAAACCTCTATTTTCTCTCTCTTATAGGGTTTACTCTTCCCTGCAATCTACCAAAGATGAACTTGGAACTGTTAGCATTGGGTTTCTTGGTATGGGAATCATGGGTTCTCCAATGGCTCAAAACCTCATCAAAGCTGGGTGTGATGTGACTGTATGGAATCGAACTAAGAGGAAATGTGATCCTCTCGTTGGATTAGGAGCAAAGTACAAGTCTTCTCCTGAAGAAGTCACTGCAACTTGTGATCTCACATTTGCAATGCTTGCTGATCCTGAAAGTGCAATTGATGTTGCCTGCGGAAAAAATGGAGCCGTATTAGGAATTAGTTCAGGAAAAGGGTATGTTGATGTCTCAACCGTTGATGCTGCCTCATCGATGCTAATCAGCAAGCAAATAAAGGATACTGGAGCATTGTTCTTGGAGGCACCTGTTTCCGGTTCCAAAAAGCCTGCCGAAGATGGGCAGTTGATATTCCTCACTGCAGGTGACAAGCTGCTATACGAAAAAGCTGCTCCTTTCTTAGACATCATGGGAAAGTCAAGATTCTATTTGGGTGAAGTTGGCAATGGAGCAGCAATGAAACTTGTCGTCAACATGATCATGGGAAGTATGATGGCATCATTCGCGGAGGGAATACTTCTAAGCCAGAAAGTTGGACTCGATCCAAATGTACTGGTCGAGGTTGTCTCACAGGGAGCTATCAATGCACCAATGTACTCGCTAAAGGGTCCTTCGATGATCAAGTCAGTGTACCCGACGGCTTTTCCATTAAAACACCAGCAGAAGGATATGAGACTCGCACTTGGACTAGCGGAATCCGTTTCTCAATCTACTCCGATTGCAGCTGCTGCAAACGAGCTTTACAAGGTTGCAAAATCTTATGGATTGAGCGATGAAGATTTCTCTGCGGTTATTGAAGCACTAAAAGCTGCAAAATCCCGA
>AT1G17745_1
AAAAAAAAGAAAAAAAAAGACATGGCATTTTCGTCTTCTTGTTCATCCGTCAAAGCCGTCAACTCGCGGTGGACATCTCCATCTCCGTCACCATCTCCATCTTCTAGATTCGCCCTCCTCCCTGCCTTCCTCCACCGCCGTTACGCAACTAACGTCAAAATAACGGCGACAAGCGCTGCATTAAAAACCGTGGAGCAAACGACGTTAACAGAGGATCTTAAGTTCTCCACCGTCGGATCTGATCAAGACAATCCAACGCTTTCAAAGCCCAGGATTCTCGTTGCCGAGAAACTCGGAGAAGCCGGCGTGAATCTCCTCCGGGAATTCGGCGACGTAGACTGCTCTTACGAGCTTTCACCGGAGGATCTGAAGAAGAAAGTGGCGGAGAGCGACGCTCTGATCGTGAGAAGCGGAACGAAAGTGACTAGGGAAGTGTTTGAGGCGGCGAAGGGGAGGTTGAAGGTGGTCGGAAGAGCCGGCGTTGGGATTGACAATGTTGATCTGCAGGCGGCGACGGAGCACGGCTGTTTGGTGGTTAATGCTCCGACGGCTAATACGGTGGCTGCCGCTGAACATGGAATTGCGTTGCTTGCTTCTATGGCACGTAACGTCGCTCAGGCCGACGCTTCTATTAAAGCCGGAAAATGGGAGAGGAGCAAGTACGTTGGCGTATCTCTCGTCGGAAAAACCCTGGCCGTGATGGGCTTCGGGAAAGTGGGGACGGAGGTGGCGAGGCGAGCCAAGGGTCTGGGCATGAACGTTATCTCGCACGACCCTTACGCGCCAGCTGACAGAGCCAGAGCCCTCGGTGTCGATCTGGTCTCCTTCGATCAAGCAATTTCCACCGCCGATTTCGTCTCCTTACACATGCCGTTGACTCCCGCCACGAGGAAGGTCTTCAACGATGAAACCTTCTCTAAGATGAAGAAGGGTGTTCGTCTCATTAATGTCGCCAGAGGCGGCGTCATCGATGAGGATGCGCTCGTTAGGGCTCTCGATGCCGGAATCGTTGCTCAGGCAGCATTAGATGTGTTCTGTGAGGAACCACCATCAAAAGACAGCAAATTGATTCAACATGAAAATGTCACTGTAACACCTCATCTCGGAGCTAGCACAAAAGAAGCACAGGAAGGTGTAGCCATTGAGATAGCAGAGGCGGTTGCAGGGGCGTTGAAAGGCGAGCTATCAGCTACTGCAGTCAATGCTCCAATGGTTGCTCCTGAGGTCTTATCTGAATTGGCTCCTTACATTGTCTTAGCTGAGAAGCTTGGGAGGTTAGCTGTGCAGTTAGCATCTGGAGGTAAGGGAGTACAGTCCATCAAGGTCGTGTATCGGTCAGCCCGAGACCGAGATGATTTGGACACACGACTCATTCGTGCAATGATCACAAAGGGAATCATTGAACCCATCTCAGATTCATATGTCAACCTGGTGAATGCTGATTTCATAGCTAAACAAAAGGGTCTCCGTATCAGTGAGGAACGAATGGTGGTTGATTCATCACCAGAGTACCCTGTTGATTCGATCCAAGTGCAAATTTTAAATGTGGAATCGAATTTTGCTGGTGCTGTCTCTGATTGTGGAGATATAAGTATCGAAGGGAAGGTGAAATACGGAGTTCCGCACTTAACTTGCGTCGGATCATTCGCTGTGGATGTGAGCCTTGAAGGGAATCTGATACTGTGCAGGCAAGTGGATCAACCAGGGATGATTGGACAGATCGGTAACATACTTGGGGAACAAAACGTGAATGTGAATTTCATGAGTGTTGGAAGAACAGTTGTGAGGAAAAAAGCTATAATGGCGATTGGAGTTGATGAAGAACCAGACAACAAAACACTCGAAAGGATTGGGGGCGTCTCTGCGATTGAAGAGTTTGTGTTTCTGAAACTATAAAGTTTGAGATGGAATCGCACTGTGGTGTCTGAGAATAAAACTGTGACCCGGATTAAGGTGTTTATCCAGTGGTTAAAAGCTTGTGAGTGAGTGTGTCTCTTGGTACTTTTACATTGTTCTTGGTTTGCTTTCTTATGGTATGTAATGCTTTTGGTTAATGTCATGTTTCTCTTGTTTCTTGATGTCCAAGGAACGTGTTTTTAGGCTCTAGACTTTAGGATGAACCGTTGGACTTGAAACATTTGATTCCTTTTTGAAGTTTTTAGATTTGTTATTTAAAAAATGGAAAAAGAACTTGGATTGTCG
>AT1G17860_1
TCTTCCGATCTGAAACCTTCCTACAATGTCCTCACTTCTCTATATCTTCCTCCTCTTCGCCGCCTTCACCAGCCACCGTGGAGCCACCACCGAAGCCGCCTTCGAAGCAGTAACCGACATCTATGGCAAACCTCTCCAAACAGGCTTCAGCTATTACATCTTACCTGTAGTCCTTGGCCGCGGCGGCGGACTAACCATGTCCAAACCCGAGAACAAAACATGTCCGAGAAGTGTGATCCAAGACCAATTCGAAGTCTTTCAAGGCCTACCGGTAAAATTCTCACCATTTGACAAATCAAGAATCATCTGTGTCTCAACTGATCTAAACTTCAAATTCTCTGCAACTTCGATCTGGAAATTAGACAATTTCGACGAGACGACAAATCAGTGGTTCGTTTCAACTTGTGGCGTTGAAGGGAATCCGGGTCTGAAAACGGTTAGTAATTGGTTCAAGATCGAGAAATTTGACACCAATTACAAAATCGTGTTTTGTCCTTCCGTTTGCAGTGTCTGCAAAGTCATGTGCAGAGACATTGGAGTGTTTGTGCAAGATGGAAAGAGAAGACTTGTTTTAAGTGATGTTCCATTAAAAGTTATGTTCAAAAGAGCATAGATACAACAAATTCCACAACATTTACAATGCTTCTGTAACACCATTAATAAATAAGAAGTCTTTTCAATGCTTGTTTCTGCATCTTTAGAAATCATCACCACG
>AT1G17880_1
GTTTTCTTTTTCTTTTTCTTATCTCCTTACACTCTTCGGAGAAGGAAGAACCCTAATCTCAAGATGAATCGTGAAAAGTTGATGAAGATGGCTAACACCGTCCGCACTGGCGGAAAGGGTACAGTCAGAAGAAAGAAGAAGGCTGTGCACAAGACCAATACAACTGATGACAAGAGGCTCCAGAGCACCTTGAAGAGAATTGGAGTTAATTCCATTCCAGCAATTGAAGAAGTTAACATCTTCAAGGATGATGTTGTTATTCAATTCATCAACCCTAAGGTTCAAGCTTCAATTGCTGCAAACACATGGGTAGTTAGCGGTTCTCCTCAGACCAAAAAATTACAAGATATCCTTCCTCAGATTCTCAGCCAACTCGGACCGGACAACATGGACAACCTAAAGAAGCTGGCAGAACAGTTCCAGAAACAAGCTGCTGGTGAAGGTAATGCCTCAGCAACCATACAAGAGGAGGATGATGACGATGTCCCAGAGCTAGTTGGAGAGACATTCGAAGCTGCTGCTGAAGAGAAAGTACCAGCTGCTTCTTCTTAGAGAGTAAAAGAGCGAGACCATAAAAAAC
>AT1G17970_1
CAGATCTATACAGCGAGATAGCTTAAATGAAAGATCTTGAGGTATCATGAACCAGACAAGAGATACAACTCTCTTAACTCTCAAGGCTTGAAGTATGCTGTCTTCTTACAGACCGGACAAGCATTCTTCCTCGATAGCCATTGTTTCACGCAATGGACATGAAAGCTGTGTTCACAGTTCAATTTTCCAACCTCATCCTCTCTCTCATACTCATCCTGACAGATGCTGCATTTTCTGTTAGCAAGAGTATGTGAAATGGAGGGTTTGATTTTCCCAAGACAACAATGTATCTCGCTTTCTTTAAGTCCAGTATTCACATAACCAATCCTATCACCAAGCTCAAGAAGTTGCTCGTATGACATGCTATCAACATCGAGCCTCAATTCGTGGTAGTGATCACGCAAATCTGTTATTCTTCCCATTACAAAACCATTCTGGAGCATCATCATCTCGGTAAGATCATCAGGGTAAGAGCGTCGAAGGTGGCTACGACATCTACTTGATAACAGTGTTGGTTCAGCGCGTGATGATGTCACAAAAGTCGAACCAGAGTTCAAGAATGCATGAGAATGAGATTCTTGATTGAGAAACCGCCTGGGAAGAACAGAAGAACCCTCAGTGTGATTATAAAAGTTGTTATCCACATCAATTTTGCGACGAGATGACTGAAGATTACTTCTCCGAGGAGGATCGACGGATCGATCAACTACAGCATCCGTCGAGAATCCTAATCCAGGTCCGCACCAAACATCAGAAATCGCGACGCTACCACCACCATCAACGTCTCTAGCCTCGCTTAAAATCCTAATCGAACCATCTTCGTAGCTTCCTTTATTCTTCTTGCTCTTCTTCTTATGCTTCTTCTTATCTTTTCTAATTCTCGCATCCCAATCTGCGGAGGAGCGAATCACGGAGGGAACAGAAACCTCGTGAGCTGCTGCAGCGGTAGTGCAACCCATCCCTCGAAACGACGCCGTTTGGTACGGTTTCTTCTTCGTGGTTTCGTTGGAGGAGGAAGTCGGGAGGAGAAAGAAGGAAGACATTGCGGAGTTACAAAAGCTATTAGGTTGAGAAATCGGAAGAACGACGTGGCTCAGCGGCGGATCATCTTCGGCGGCGTCCAGGTGACGGATTGTTTGGTTCCTAGCTCGTCGGAGTCTGATGTGCTCGCCGATTGTTGTCGAAGACATTCTCAGAAAGAGAGAGAGAGAGAGAG
>AT1G18010_1
CAATCAAAGATCCGTGCTTTGAGTTTACCAGAAGAAAAATAAAATTCTCTTCTTTCACTTATTTTTCCGATCATGAGTGTGAGAGACGAGGATAAAACTGCGGCTGAAAATCACGGCGGAGGAGAGGAGAATAAACCACCGGAGAAAAAAATGGAGATTCAATTCTCCTCTAGCTCAAGTGAGCTTAATGGGTTTCGTCTGTTTCTGTTGTCCAGGAATGTTCAACGCTCTCTCCGGCATGGGAGGCGGTGGTCAAGTCGATCCCACCGCCGCTAACAACGCTAACACCGCTGTTTACACCGCTTTCACCGTTTTCGGCATCTTAGGCGGCGCGTTTTATAACGTTCTCGGTCCACGGCTCACGTCAGCCGCAGGCTGTTCGACCTACGTACTCTACGCCGGATCTTTCCTCTACTACAACCATCACCACCACCAAGCCTTCGCGATCGTCGCCGGAGCTCTTCTCGGTTGCGGTGCGGGACTTCTCTGGGCCGGAGAAGGAGCGGTGATGACGTCATATCCTCCGCCGCGTTGTTCTGGAGTATCTTCAATCTCGGCGGCGTAATCGGCGGATTAATCCCGTTTATCGGATTAATCCTCAATTACCACCGTAGCTCCGGCGCATCGGTCAACGACTCGACATACATCGCGTTCATGTGCTTCATGTTCGCCGGCGTTCTCCTCTCGTTCGGAATCCTGCCTGCGAGCTCCGTGATCCGTGACGACGGATCTAAATGCTCCGCTGTGAAATACTCCCGTCCTTCGACCGAAGCAGCCGCCGTGCTCCGGCTATTCCTCGATCGGAAAATGCTCCTCATCGTCCCTGCGGCTTGGGCGAGCAATTTCTTCTAAAGCTATCAATTCAACAACGTGAACGGACTTCTCTTCAACTTAAGAACCAGAGGATTCAACAATGTTTTCTATTGGGGAGCTCAAATGGCGGGATCGATTGCAATCGGTTACGTGATGGATTTCAGCTTCAAAAGCCGGAGAGCAAGAGGATTCGCCGGAATATCCTTAGTGGCGGTAATCGGAACAATGATTTGGGCGGGAGGGTTAGCGAATCAGCACGGTTACTCGTTGAAAAATCTGCCGGAGAAGAAACTTGATTTCAAAGATTCCGGGATAGAATTTGCCGGACCTTTCGTGCTTTATATGAGCTATGGATTGTTATTTGCGATGTATCAGAGTATGGTGTATTGGTTGATCGGAGCATTGGCTGATGATTCACAGACTTTGAGTAGGTACAGTGGATTCTACAAAGGAGTGCAGAGTGCAGGAGCTGCAGTAGCTTGGCAAGTGGATACTCGTAAGGTTCCATTAATGTCACAGCTTATTGTAAATTGGTCACTTACTAGTGTAAGTTATCCTCTACTGGTTCTTCTTGTGTATTTGTATGTTAAAAATGATGATGATGATAGTGGTGATAAGGTTTAGAGAGTAGTATATAGAAGAAGATTAGAAAATTGGTATCTTTC
>AT1G18060_1
AAAAAAGTGAGGAGCTTTTTATAGACGATGATGGTCTCACTAGCTTCATGGGTTTCGTCCCCTTCTTCTTCTTCTCTCTTCTTTAGTCGTGGCGAGAGATTACATTTGGTGAAAGCCACGGTCGATGGTAGGAACCAGATTGTTCCACCGGCGAAAGATCAAATCCCTAACAAAGAAGTAACGGAGAGCGTGAATGTGTTAAAAACCGCTGCAAAAACTCGGAAAGTTGCAGCAGATGAGATTTTAGCTGCTTTTTCTGCTATTGAAAAGGCTAAACTTGATCCATCAACATTCCTCGAAACACTTGGTGGAACCGAGTCCCCTGGACGAACATGGATGCTGATCTTCACCGCCGAGAAGAAACTGAAGAAAGGTCGTTATTTCCCTCTAACTGCTGTTCAGAGATTTGATGCTGCAGGAAAAAGAATAGAGAATGGGGTGTATCTTGGTCCAATAGGAGCATTGACATTCGAAGGAAGGTTTTCATGGAAGAATCGAATCTTAGCTTTCATCTTCGAACAGATCCGCATAAAGATTGGACCTTTAGATCCTCTAGAGATCAGTTTGGGGAAGAAAGACGCCGAGGAAGAGCCGAGTAATAAAGACCCTTCCTTCATTTGGTTTTACATCGATGACGAAATAGCCGTTGCTCGAGGAAGAAGTGGGGGTACAGCTTTCTGGTGTCGTTGTCGCCGCATTGCTTCCTCATAGACTGACTCTCTTCTTCTTCTTCTCAAGAGCTTTTACTGTACATGGTATTTATAGATTACGAATCATTTGCAATGTTCTGATGAAAAACCGGATGGTTTAGTAATTTATCGGTTTTTGATTTGGTTCGAACCGG
>AT1G18250_1
GTCTCACTCTTGCTCAGTAGAGCTCCATCAATGGCTTCGATCAACTTCTTCCACTTTGCTTTTCTTCTTCTCCTCTCTCACGCTTCAGCTTCAACGGTAATCTTCTACAACAAATGCAAACACCCAGTGTGGCCAGGAATCCAACCCAGCGCCGGTCAAAACTTACTCGCCGGCGGTGGTTTTAAGCTTCCAGCTAACAAAGCCCACACTCTTCAACTCCCACCACTTTGGTCCGGCCGCTTCTGGGGTCGCCACGGCTGCTCCTTCGACAGATCTGGCCGTGGTCGTTGCGCAACCGGAGATTGCGGCGGTTCTCTCTCCTGCAACGGTGCCGGCGGTTCACCTCCGGCCACTCTCGCCGAAATCACCCTCGGTCCTGAGCTAGACTTTTATGACGTCAGCCTCGTCGACGGTTATAACCTGGCGATGTCGATAATGCCGGTGAAGGGTTCAGGTCAATGTAGCTACGCTGGTTGTGTAAGCGATCTAAACCGGATGTGTCCGGTTGGGTTACAAGTCCGGTCACGTAACGGGAAACGGGTAGTAGCCTGTAAAAGTGCTTGCTCTGCCTTCAATTCACCACAGTACTGTTGCACCGGCTTGTTCGGTAACCCACAATCTTGCAAACCAACGGCTTACTCCAAAATCTTCAAAGTCGCTTGCCCTAAAGCTTATTCTTACGCTTACGATGACCCAACCAGCATCGCCACATGTTCAAAGGCTAACTACATCGTCACCTTTTGCCCTCACCATCGCCATTAAATTAGCCAGAAAAGAAGAAGCATTTCTCTATTAGCAACAGAATCTTGTTATGTTTCGAAATCTTAAGTTTCTATCTCTACATTTGTAACACCACTGAATGCAAATCCTATTATCAATATCAATGGAACTCAAAAGTGATGTGTTTT
>AT1G18360_1
ACAAAATCGTCTTTGAATTCTTTTTGTTTATGATCTGTTCAAGTGGAGGAACGATCGTAATAGCTAGTGGAAACTCATTTCCCAGATTACCCGTCAAAAAATCTTCCGGATTATATGTAAACGGGATTCGAAATCATCTCCCGGTTAGTGTCATAGCTATTCGACGATCATCAATGTCGTTGGACGCGATGCCAGTGAGATCAAAATCATCACAGAAGAAGAGGAAGAGGAACATCGGCTGCGGCGTTTCCCCTTATCCGCCGACGACGACTGTGGTTGATGAGGAAGTGGCCGTTAGACGAGCTTTGGCAATGAGGCGGGTTTTGGAAGATAACGGTGGCGATGGAAGCTCCGTCAGAGATTTCTCGCTATTCACGACCAAGAGAGGTGACACGTTGTTCACTCAGTCATGGACACCTGTTGACTCCGCTAAGAACAGGGGACTTGTTGTTCTGTTACATGGTCTGAACGAACACAGTGGCAGGTATAGTGATTTTGCAAAGCAGCTAAATGTTAATGGATTCAAGGTCTACGGAATAGATTGGATCGGTCATGGTGGAAGCGATGGACTTCATGCTTATGTTCCTTCTCTTGATTATGCGGTTGCTGATTTGAACTCTTTTCTTGAGAAGGTAATAGCGGAAAACCCAGGATTGCCCTGTTTCTGCATTGGCCACTCAACAGGAGGAGCCATCATCTTAAAGGCTATGCTAGATCCAAAGATCGAAGCTCGAGTTTCAGGGATTGTGTTAACTTCACCCGCGGTTGGAGTCCAACCATCTCATCCCATATTCGGCGTAATTGCACCGGTCCTCGCGCTCCTCATACCGAGATATCAGTTAAGTGCTGCAAAAAAGAAAGTAATGCCGGTTTCTCGTGACCCGGAAGCTGTTGTGGCTAAATACTCTGACCCGTTAGTCTATACCGGATTTATCCGAGCAAGAACGGGTAACGAGATCCTTAGACTTGCTTCTCATTTGCTGCAGAATCTGAACAGAATCAAGGTCCCGTTCCTTGTGCTGCACGGCACAGCTGATACAGTTACTGATCCTAAAGGTACTCAGAAGCTTTACAACGAGGCTTCCTCGTCCGATAAGTCGATCAAGCTGTTGGATGGGTTGTTACACGATCTGCTCTTTGAACCAGAACGGGAAACTATCACTGGAGTCATATTGGATTGGCTAAACCGGCGGGTTTAATGAGGATTGATATCGACGCCATTTTGACATCACGCACATTTTTATTGTAATAATATACGATATTGTA
>AT1G18400_1
AAGAAAATTCATATCTCAATTCATTATATTAATGGCGAATTTCGAGAATCTTTCTTCTGATTTTCAGACAGTAGCCATGGATATATATTCTTCCATAACTCAAGTTGCAGATCTAAACAACAACAATAGTAACCTTCATTTTCAAACATTTCCTCCTTCCTTTACTTCTCTCGACTCGCTCTTCCTTCATCATCATCAACAATTACTTCATTTCCCCGGAAACTCTCCAGACAATATTGAGAATTCCTCCTCAACTTCAACTTTCCTCCATTCCGATCACAACAACGTCGATGAGACCAAGAAGAGAAAAGCTTTGTTAAAGACTTTGTCTTCATCGGAGAATAGTGGCGTCTCTGATAATGCGAATATTATTACCACCGAAACTGGTTCTTTGAGAAGAGGTAAGAGGTTGAAGAAGAAGAAAGAAGAAGATGAGAAAGAAAGAGCAGTTGTTCATGTGAGAGCCAGAAGAGGCCAAGCCACTGATAGCCACAGCTTAGCCGAACGGGTTCGGCGAGGGAAAATAAACGAGAGATTAAGATGCTTGCAAGATATGGTTCCCGGATGTTATAAGGCTATGGGAATGGCTACGATGCTTGACGAGATAATTAATTATGTCCAGTCTCTACAGAATCAAGTCGAGTTTCTCTCGATGAAACTTACTGCAGCAAGTTCGTTCTATGACTTTAACTCAGAGACCGACGCTGTTGATTCCATGCAGAGAGCAAAGGCACGTGAGACCGTGGAGATGGGGAGACAAACAAGAGATGGGAGTCCTGTCTTCCATTCATCAACATGGTCCCTTTGACTTTAGTTTTCTCTTTTCTCTTCTTCTTATTGTTTTCGAAAATATTTTTATATTTATTTGGATGCGATATGTCATACGACCCAACTTGGGATAGTATTTGTAATCTGTATACTTGTAATTTCC
>AT1G18490_1
TACAAAAGTGCTCTACTTAGCTACAAAACCAACCACAAAAATCTAGACCCTGATAGTTGGACAGGTATATGATCCGGGACGCATGTGAAGATCATCGTGTGTGTCGATCTGTACAAGCCAAGCGTATTCGTCTTCCTTTCCTTCCACCTTCTTCAATCCTTCCTCCAATGCGAAAGTGGAAAACGGATAGTCCATGTAATAACTGCCACTCCTGCCTACACTTTCTTTGTAAGGAGGTGTGAGAATGTCGAGCACCGCACATGGAGTAAGCGCAGTGAAGCAATGGAGATTGCCTCCAGTCTTTGGGTACAACACTGGTATCTCAGACTGAGGCGTTATAACTTTGTCACTCGCCAATTTTGCCAACCTTGCTGGAAGAGAACCGGGCACCCCTTTGTCTTGTGGGATAATACATGGAGGCTCGACCCAATCGTAAGCTTTAACATGAAGTGATCCATAGAGAATTTTGCTAAACACAGTCATCTCTGGATGGTCATGCAATGGAATCACTGAAGATGTTGGGAAGCAGAAAATACACATTGTAAAAGTATCACATTCATGTATGTCTAAGAATGTTATCGGTTGTGCCCATCGTCCTACTCTGTTAAATCGGCTAACCCCAGAAACTCCATAGCCTCGATCATCGTCTTGAGCTTCCTCTTCAAGCCCAACATCTGCAGGACTAACTGAGTCCAACACAGAGCATAGTTTTTGGACAGCCATGGAAGCAGGAGAAGGAGCTTTGCCAGTGAAAGTCTCCTTGCAGAGGTCGTAAAGCTCTTGCACTTTGGGAGAAATCTCCTGATTCCTTGACGCCATGTGAAGGTCTTTCTTGTTAACAAGATTCAACAAAACCTTTTCACCAGCCTTGAACAATCTCGACAACATTTTCCTTTTTTCTTGAAAGTTTTTGTGTGTCGGTAATTGTTCGAACGTTCTTATCCGGGAGTGATTAACATATGCGTTAAGTGCGTCTCAATCGGACAAATTTC
>AT1G18540_1
CAGAACCAGAAAAGATGCCGGCGGCGAAGCAGAGAACTCCAAAAGTTAACCGTAACCCTGACCTAATCAGGGGGGTTGGCAAATACTCGAGGTCTCAGATGTACCACAAGAGAGGTTTGTGGGCTATCAAGGCCAAAAACGGCGGCGTTTTCCCCCGTCACGATGCTAAGTCTAAGGTCGAAGCTCCGGTGGAGAATCCAGCCAAGTTTTATCCGGCGGAAGACGTTAAGAAGCCGCTTGCTAACAGGCGCAAGCCGAAGCCTACCAAGCTAAAATCCAGCATCACTGCAGGAACTGTGTTGATCATCCTTGCTGGTAGGTTCAAGGGCAAGAGAGTTGTCTTCCTCAAGCAACTTCCTTCTGGTTTGCTTCTGGTAACAGGACCATTCAAGATCAATGGTGTTCCATTGAGACGTGTTAACCAGGCCTATGTGATTGGAACCTCCACAAAGGTTGACATTTCTGGAGTCAACATCGAGAAATTCGATGACAAGTATTTTGGAAAGGTTGCTGAGAAGAAGAAGAAGAAAGAAGAAGGCGAGTTCTTTGAAGGAGAGAAAGAGGAGAAGAAAGAGATCCCACAAGAGAAGAAAGAAGACCAGAAAACTGTCGACGCTGCTCTGATCAAATCCATCGAAGCAGTCCCAGAGCTCAAGGTTTACCTTGGAGCCAGGTTCTCATTGAGTCAAGGAATGAAACCACATGAGCTTGTTTTCTAGATTTCAT
>AT1G18540_2
AAAAGATGCCGGCGGCGAAGCAGAGGACTCCGAAAGTAAACCGAAACCCTGACCTAATCAGGGGGGTTGGCAAATACTCTAGGTCGCAGATGTACCACAAGAGGGGTTTGTGGGCTATCAAGGCCAAAAACGGCGGCGTTTTCCCCCGTCACGACGCTAAGTCGAAGGTCGAAGCTCCGGTGGAGAAGCCGGCCAAGTTTTATCCGGCGGAAGACGTTAAGAAACCGCTCGCCAACAGACGCAAGCCGAAGCCTACCAAGCTTAAATCCAGTATTACTCCAGGAACTGTGTTGATCATCCTTGCTGGTAGGTTCAAGGGCAAGAGAGTTGTCTTTCTCAAGCAACTTCCTTCTGGTTTACTTCTGGTAACAGGACCATTCAAGATCAATGGTGTTCCATTGAGACGTGTTAACCAGTCCTATGTGATTGGAACCTCCACCAAGGTTGACATTTCTGGAGTCAACATTGAGAAATTCGATGACAAGTATTTTGGCAAGGTTGCTGAGAAGAAGAAGAAGAAAGGAGAAGGCGAGTTCTTCGAAGCAGAGAAAGAGGAGAAGAAAGAGATTCCACAAGAGAAGAAAGAAGACCAGAAAACCGTTGATGCTGCTCTGATCAAATCCATCGAAGCAGTCCCAGAGCTCAAGGTTTATCTTGGCGCCAGGTTCTCATTGAGTCAAGGAATGAAACCACATGAGCTTGTTTTCTAGATTTCATAT
>AT1G18590_1
CTTGAAATCAAGAAAAGAAAAAGATCATTCATGATTTGCTGAATAAATAAAGCCAGTTCCTTTAAACTTCTCTTCCATCAAACCATCAATACGAGCCACCATCTCCGGAGTCAGATAATTCTCCCAATCCCCAACTTTCCCTTTCCTGAAATAAGCACTGTTGGCATAAACAGCAGGACGATCTTCTCTATCTTTCTCACCTTTGTTAGCTTCAAGATTCTTCAAAGTCTCAAAGCTACAAAGCTTGACTACTTTCTCAACAACCTTTTCTTCCTCTTCCTCCTTCGTAAATCCATAACCCATAAACTTAGCTAATCTCTTCACATACGGCAATGGATCAGCTCTCATAGTCTCGTACTTGAGAAACAAAATCTGATTTGGGTTTGCTTTGTAAGCCTTCCAATACCCTAAAACATGATCAAGATAAGGGCCGTAGGCAGATAAACCTTGACAATACTTATCAAAAGCTTCCTCGAGGCTAATGAGTGATCCTTGTTGTGATCTCTCCTTGTGAGTAAAAGTCCACATCGAGACAAATGTGTCTTTTGGGTCTCTCCAGATGTAAACAATCTTGCAACCAGATTTCACAACTGACTCAGGTAAGAGATCGTAAGGGATGTGAGTGGAGAAAAGCGTGTTTCCTTCGTCTTTAAGTACATCAACACTTGGGAAAAACGGGAAATCGATTTCGATGTAAGGGACAAACTCGTGTGGGTTACGTTTGAGAAGAGGGTTTGTTGAATCGTCGAACTTGGAGCGATTTGCGATTGCAAAGGTTAAGGCTTTGAGCCAAGTCGTGCCGGTTTTTGGGTAGCTGCAGACGAAGAAATCATTGGGTCGAGCTTTAAAGAACTTCTGGGCGTGGAGTAAACCTTCGAGGAGAGGTTGTAGCCACCAGTGACCACCGTACTCGACGAACGGATCTTTTGGTCTCCAGCCATCTTTGTGAGTAAACGTGGCGATGATTTCTTGGTAATGTTTCTGGTTCTTCTCGAATTCTGATGGCGACGAAGATGCTAACTCGTGATTCGACTCTGGTACGACGACGTCGTTTAGAGACTTGGATTCCATTATAGAGAGGTTTTTTTCCGCTATGTAATGATGAG
>AT1G18630_1
CAGTTAACGAACAAAGCCAAAGCCACCACGACCAAATCCACCACGACCATATCCCCCACGACCACCACCATAACCTCCCCTTCTTGCAAAGCCACCACCACCACCACCTCCTGAATCAGCTGCATTCACTCCAATTATTCGCCCATCAAGTTCCTTATTATGCATAGCTAGCATTGCCTTATTAGCATCTTCAATCGAATCATATGTTACGAAACCAAAGCCCCTCGATACACCAGTTTCACGGTCCGAAACCACTACCGCATCAACGATTTTTCCAAAACTGCTAAAAACTTCTTTCAAGAGATCTACATCAGTAGTTGGTGAGAGACCTCCAACAAAGAGTTTGGATGGAGTCAAAGAAAGATTGCCCTGTAACATAGCGTTTGAGGCTTGCAATGCTCTAGGCTGCCTAAATATGTTTCCAGCCTTACTAAACAAACCCATGTAATGCATCTTCTCCAATCTTTAGCGTGTCTCTGTGGATGATGATAATCTCTGGAAGCGTCTTTCAATTCTCGCCGGTAGTGATAAAA
>AT1G18720_1
CTCAAAACATCTCTCTAATCTCATTCCTCTTTCTCAGAGAACAAATCAATCAACCATGAGTCGCATGATGGGATTGCTCGATCTCGAGAAACACTTCGCCTTCTACGGTGCTTACCACAGCAATCCGATCAACATTATAATCCACATCATCTTCGTTTGGCCGATCGTCTTCACAGCTTTACTTCTCCTCCACTCCACGACCCCAATTTTTTATCCTTCTCAATTAGGGTTTTCTCAATCGTTGACCCTCGACGGCGTTCTGCGATTTAACCTTGGGTTCATTTTCACCGTGATTTATGCTCTGTTCTACATCTGTTTGGATAAAAAATCTGGATTTGTAGCTGCTCTCCTGTGTTTCTTTTGCTGGGTTGGTTCCAGTTTTCTCGCTGCTCGATTAGGACCTTCTCTTGCCTTTAAGGTTGGGTTAGCATCTCAGCTGTTATGTTGGACCGGGCAGTTCGTTGGCCATGGAGTGTTCGAGAAACGAGCACCTGCGCTATTAGACAATCTAGTCCAAGCTTTTCTCATGGCTCCTTTCTTCGTATTGCTCGAGGTTCTTCAATCGATTTTCGGGTATGAACCATATCCCGGTTTTCAAGCGCGTGTGAATGCCAAGGTAGAAAGTGACATTAAGGAATGGAGAGCAAAGAAGCAGAAGAAGAATAAGATCACATAAGCTTGGATTATAATACTGAAGAACTTGAACCCATTGTCGTGTTTCTGTAACCGAAACGATAATAAGACCCACTATGGATTGATGGATTTGTGTGTAA
>AT1G18730_1
GAAAAAGTTACATATATGTATGTATATTGGTTTATGATTTACAAGTTAGTTTTCTACTTAGTAACAGCTTCTTCGAGCTCCCTTAAGCCACCAACCTTCTGTTCAATTTCTTCAATAAGTTCTTCACGCCATAGCTCTGCTCTTGCTTTCTCTTCTATGTCTTCTTGAGTTTCATAGAGCCAATATCCAGTTCCATCACCTCCATCTCCACGGTACTCCTCCGAGTCATAGAATGGATCTTTTGCGGAACCGAAGTACAAACATCCCCAACAAGTGAACATGATGTAGAACATATAGACATTCTTGATGGCTTTATCACTTAGATGCCACACGTGTTTCTCTGTAATGATATCACGCATCCCTACTATTTGTTGAACCATCACTGCCATTAATGGCAAATCGTGTGGCAATGCCTTTCTTACACATAAGCTTCCTCTCATCAGATTCTTTTCCCTCTTCTCATTCACTTTCGTAGATAGCCAATATCCATGATTTGGCCCTGAAATCTGCTTAGGTGAGGAATTGGAGGAAGAAGGGATACGAAGGTTTGTGAAGGTGAAACTTGTGAAAGCTTCAGCCATTGTTACTTCTTGATGGTGGAAATGGAGGAGAGAGGAGACAGTAAGACACAATGTTGTTGCAATCTTTTT
>AT1G18800_1
CGGAAGGCAGAGAAGAAGGAGGAGTCCAATTCCTCAAAAGGGTTGCGAAGTAAAGTGAAAATGGTCGCGGACAAGAGCAAGAAGGCGAAAACGGAAGAGGAAAACGTCGAGCAAATCGATGGAGAGCTTGTCCTCTCAATTGAAAAGCTTCAGGAGATCCAAGACGACCTCGAGAAGATAAACGAAAAGGCTAGTGATGAAGTGTTGGAAGTGGAGCAGAAATATAATGAGATAAGGAAGCCTGTTTATGACAAGCGTAACGAGATTATCAAATCGATCCCTGATTTCTGGCTTACTGCTTTCTTGAGTCACCCTGCTCTAGGTGAACTTTTGACAGAAGAAGACCAAAAGATTTTCAAATATCTCAGCTCTCTGGATGTTGAGGATGCCAAAGATGTGAAATCCGGATACTCGATCACTTTTTACTTCAATCCCAATCCATTTTTCGAGGATGGAAAACTAACAAAGACTTTTACCTTCCTCGAAGAAGGGACAACAAAAATCACAGCCACGCCTATCCAATGGAAAGAAGGCAAGGGCTTGCCAAATGGAGTGAATCACGAGAAGAATGGAAACAAACGTGCATTACCTGAAGAGAGCTTCTTTACCTGGTTTAGTGATGCTCAACACAAGGAGGATGTTGAGGATGAGATTCACGACGAGCAGGTTGCGGATATAATCAAGGAAGATTTGTGGCCAAACCCTCTCACCTACTTCAACAATGAGGCTGATGAAGAGGATTTTGATGGAGACGATGATGGAGATGAAGAGGGAAAAGAAGGTGATTCTGATGAAGATGATGACGAAGAAGACGAAGATGGTGAGGAATGATGGGAGGGTTCCCCTAAAAACCATATTT
>AT1G18880_1
AAAGCCAACTCAAAGCCCTAAACCAAAGAGTCAAAGTAAAGATCTTTATTACACTGAAACCATATCAAACTCATCAGAAGACTTGTCCATGTCCTTGTCCTTTGCCACCACATCTTTGTAACGGTACCAATGTGAGACTAACAAGAAATAGGCAAAGTTTAGAGTCATCATACCAGCAACCAAGTAGTAGAAGTACTCCAATCTCCCCTTGTTTAGATCTTCCGGAAGCCAACTTCCTCCCGAAAATCCCTCCGTGGTATCGTGCACCGCTGATAACAAAAAGGTGCTGAGGTAACTCGCCAATCCAATTCCGCAATAATACAAGGAACCCGCAAAACTTCTCATATTCTCTGGAAACTGTTTGTAGTAAAACTCCATTTGTCCAACTCCAGCAAGGGCGTCCCCGACACCCATTAGCACTAGCTGAGGTATCAGCCACATACCGGACATCGAAGAGATTGCACCTTTTCTCGGTGCAAACCCTAGCGTCGGTCTTGTGAGAGCTACCTTTCTTCTGTATTGTTCTACAATTGCAGACACCATCATACTTGTGATGCATAGAAACATTCCTGCTCCAACTCTCTGCAGTTGTGTGATACCGCCGTCTCTGCCTGTATACTTTCTAAGGAAAGGTACAAGGACGCTGTCATAGATAGATATGAATATAGTCATTCCAAGCATTAAGAATACGGTATAAGTCGCGGCTGGGATCTGGAAACTTCCTGAACTGAGGCGTCTATCGGATTGAAGAGACTGAAATATTGTGTAGGTTGTTTGTTGAATGTAAGCTAGGTAGAATAAGGCGGCAGAGAGCCAAACCGGAAGCACCCGGATCACACATTTCACTTCCTCCACTTGTTGCATACTACAGAGTTTCCATGGATCCACCGGCGACCCATCTTTGTTCAGCTTGTCGTCTTGTGTTTGGATTGCCGATTTGTCAAGAAACCTGAACTGCTCTGTATGGCCCAGTTTCGAGTTCTTGTAATCCTTTGCGATGTAGTTGTAAAGCTCGTTAGACCCAACGGGCTTTACCCGCCTCTTCTTGACCGCGGCAACAATGACACGTATTATGCTGTGAATGGGACTGCCACTAGCTTTAACCTTGACATAGAGCTTAGAACCAGCGAAGAATATGATGCAACCAAGTAACATTAGAATAGCTGGGATGGCTAAACCAATGCTCCAGCTCACGTTTGACTGAACATAGACGATGAGCGTTAACGACACCATCTGAGCAAACGTGAAGGTGAAGAAATACCAATTGAAGAAACTCTCAATCCCTCGTTGCCCTTCTTTTGTCTTCTGATCGAATTGATCAGCACCAAACGGAAGATTGCACGGCCTAATCCCACCGGCTCCGATCACCAGCAAAACCATTGCTCCGGCGAGAAACATGATTTGCCCGATGGATGGCCCATTGCACACGCTTCCTATTTCCTTAGCACATGCAGCTGGATGCAGCTGATGAATCACAGCCGTAAGATCCATCGCCATCGAACCGAGGAAGCAAGCGATCATGGCCAAAGATAGGGTTTTGTAGCGGCCGAAGTAGGAGTCACAGAGGAAAGCGGCGACGATGGTGCCGAAGTTGCTTGTGCCGCCGTAGATGTTGACGACCTTCGCCGCCGTGATGCTCTTCATGTTGAAAACCGTCGATAAGTATATAACCAGATTCGATGAACTCCCAACTATCCCCAGCTTCTCAAATGTCTCATTTCCGATGATGAAGGGCATGACTTTCCATCCTCTGTAGATGATCTTAGACTCATCATCCTCTGTCTTCTCAACCTCCATTGTTCTGTTTTTC
>AT1G18890_1
CGAAAGGTCCGACTTTTCTTCACCTGAACCCGCGTTTTCTCTCCTCCCTACACAACTCCTCAATTCGCCGGAAATACACCGCCACCGTCACCTCCGACGTCAACATAAACCAAATAGATAAGCTTTTCTCTTCTATTAGCTTCTCCTTCCTCTTGATTCTCTTTCTCCCCAAGTTGCTGAGTTTCTTAACTCAGCCATGGGTAACTGTAACGCATGTGTAAGGCCTGACTCAAAAGAATCAAAACTGTCTCCGAAGCCGAAAAAACCCAATCGAGATCGGAAATTAAACCCATTCGCCGGAGATTTCGTCAGATCCCCTGCTCCAATACGTGTTCTCAAAGATGTAATCACTATGAGCCATCAGACTCAGATCAGCGACAAATACATCTTAGGTCGAGAATTAGGTCGCGGCGAATTCGGAATCACTTATCTCTGTACTGATCGTGAGACCCACGAAACTTTAGCTTGCAAATCGATTTCCAAGCGGAAGCTTCGAACAGCCGTTGATATCGAAGACGTTCGTCGTGAGGTCGCGATTATGTCTACTTTACCTGAGCACCCAAACGTAGTGAAGCTTAAGGCGAGTTATGAGGATAACGAGAACGTGCATCTGGTTATGGAGCTTTGTGAAGGAGGTGAGCTTTTCGATCGGATCGTTGCGAGAGGACATTATACGGAGCGTGCTGCTGCAGCTGTGGCGAGAACGATTGCTGAGGTTGTGATGATGTGTCACTCTAATGGAGTTATGCATCGAGATTTGAAACCTGAGAATTTCTTGTTTGCTAACAAGAAGGAAAACTCTCCACTAAAGGCCATTGATTTCGGCTTGTCTGTGTTCTTCAAACCTGGAGATAAGTTTACAGAGATTGTGGGAAGTCCATATTATATGGCTCCAGAAGTGTTGAAGAGAGACTATGGACCGGAGGTTGATGTGTGGAGTGCCGGAGTTATCATCTACATCTTGCTCTGTGGTGTTCCTCCATTTTGGGCTGAGACTGAACAAGGTGTTGCTCTTGCGATCTTGCGTGGAGTTCTTGATTTTAAGAGAGACCCTTGGCCTCAGATATCAGAGAGCGCTAAGAGCCTTGTGAGGCAGATGTTGGATCCTGACCCGACTAAACGGTTAACTGCTCAGCAAGTTTTAGCTCACCCTTGGATACAGAATGCAAAGAAAGCTCCCAATGTTCCATTAGGGGATATAGTCAGATCGAGGTTAAAGCAGTTCTCTATGATGAATAGATTCAAAAAGAAAGTACTTCGTGTGATCGCGGAGCACTTGTCTATTCAAGAGGTTGAAGTGATTAAGAACATGTTCTCACTGATGGATGATGATAAGGATGGTAAAATAACTTACCAGGAACTCAAAGCTGGACTTCAGAAGGTCGGTTCACAACTTGGTGAACCAGAGATCAAAATGTTGATGGAAGTGGCGGATGTTGATGGGAACGGGTTTCTGGATTATGGAGAGTTTGTAGCTGTGATAATTCACTTGCAGAAGATAGAGAATGATGAACTTTTCAAACTAGCTTTTATGTTCTTCGACAAAGATGGAAGTACATACATTGAACTTGATGAGCTACGGGAAGCTTTAGCTGACGAGTTAGGCGAACCAGACATCAGTGTTCTAAACGACATCATGCGTGAAGTTGACACTGACAAGGACGGGCGTATAAACTATGATGAGTTTGTGGTGATGATGAAAGCTGGAACTGATTGGAGAAAGGCGTCGAGGCAATATTCAAGAGAGAGGTTCAAAAGCTTAAGCCTTAACTTGATGAAAGATGGGTCATTACACCTCCATGACGCTCTCACTGGACAAACTGTTCCTGTTTGATTTTTATTCGTTATCACCAAAAACAGAGTAATACTCCGTTTTTATGAAGTGGGAATTTTCCGGGCTTGTTCTTTGATGGATGGGGATTTTACAAAAGCTATGGTCCTTCACATATATAAA
>AT1G19025_1
CGTTAGAGGAATTTGACGGGCGACGAGGAGGAGAAGAAGATGGCGATAGAGATGCCAAGAGGTTTACCATTTTCCGTCGACACTTTTGGACCGTACACGACGGCGAAGAGAAGGAAGAGACATCATTTCTTGACTCATGCTCACAAAGATCACACCGTCGGGATTTCTCCTTCCAACATTCTCTTTCCTATTTACTCTACTTCCCTCACCATTTCTCTTCTTCTTCAACGTCACCCTCAGCTTAATGAGTCTTTCTTTGTGAGAATTGAAATTGGGCATTCAGTAATGGTTGATGATCCCGATGGAGAATTTAGGGTTACTGCTTTTGATGCCAATCATTGTCCTGGAGCCGTCATGTTCTTGTTTGAAGGCAGTTTCGGTAACATACTTCACACTGGTGATTGTAGGCTTACACGGGATTGCCTACAGAGTCTACCTGAGAAATATGTGGGAAGAAGACATGGCGAGGCACCGAAATGCTGTCTCGATTTCATTTTTTTGGATTGTACATTCGGGAAATCCTCTCAGAGATTTCCCAGTAAGCATTCAGCAATTAGACAGATTATCAATTGCATATGGAACCACCCAGATGCACCAGTTGTTTATCTTGCTTGTGATATGTTGGGCCAAGAGGATGTTCTGTTAGAAGTTTCCAGAACGTTTGGCTCCAAGATTTATGTCGACAAAGCTACAAACTTTGAGTGTTTCAGATCGTTAATGGTTATAGTTCCTGAAATTGTCTCTGAAGATCCTTCTTCCCGGTTTCACATATTCAGTGGGTTCCCTAAACTGTATGAAAGAGCAAGTGCGAAACTTGCTGAGGCCAGATCAAAACTTCAGAGTGAACCTCTTATCATCCGCCCTTCAGCTCAGTGGTATGTTTGTGATGATGAAGATTATTTCGAAAGTGGAAGTCAAATTCAAAAGCAGAAGAAAGTTAGGTTTAGTGAAGCTCTCAAGGATGAGTTTGGTATGTGGCATGTGTGTTACTCGATGCATTCATCCCAAGAAGAATTGGAATCAGCGATGCAACTTCTTTCTCCGAAATGGGTTGTATCAACAGTTCCTTCTTGTAGAGCAATGGAACTGGACTATGTGAAGAAAAACTGTTTTATCAGTCGGTTTTCGCCTGATGATCCTTTCTGGAAGCTTCTAGACATCGACATGGAAGTTTCTCCAGTTGCAGCAGCTGGTACTCACACAGTAGCTCTTAGTTGCTGTCTCATGAGTGAAGAACTTACTCTGGATTCTGAAAATTCGAAGCTGGAACTCGTAATTGAATCGTCTAGCACGAAGAAGAAGCTTCTGAGTTTATCCCCTGAAAAAAATCTTCCTGTGACTCTGTTTGGGAGAGCAAGGCTAAGTTCTCAGGAATCTTATCAACTACATGAGAGAAAAGCCATACACACTCGATGTGTATACACCAAAACCACGCCGGAATTGGAAAAGCTGAATCTAAAGGAAGTAGTTGAGTCTTTACAAGATGATACCAAAGGAGAAACAATGGAGAAGGAATCTTGTAGAAGCTTTTCTTCTTCTTCTACTTCTTCAAAGGAGACTTGCAAAGATCTTAGTGGGGATTTGAGAAAGCTATACAGATCAATGAACGCACCTGTGCCTCGACCGCTACCATCATTGATGGAGCTAATGAACGCTAGGAAACGCTCTCGGAATCACTCGAGTTTCTAGCAATTCAAAATGCACAATAGCGCAAATTTTATATCGCTTGCGTTTGACATCTTAGCCTGATCACATCCTTACAGTCTCA
>AT1G19130_1
CTGATTTGGAGTTTGGACAAAGCTTGAGACTTGAGAGAGATCGGTTAGTGAGTGAGTCAGTGGGTATCGTCGGAGATGGTGAAGTCTTCAGAAATCGTCGGAAAGCTCAATCTCAGGGCTCACCAGGAAGGAGGCTTTTTCTCTGAAACTTTCAGAGATTCTTCTGTTCTCCTCTCCACCTCTCAGCTCCCTCCAACCTTTAAGGTTGACAGAGCTGTTAGCACAAGTATCTACTTCTTGCTTCCATCTGGGAGCGTTTCTCGTCTTCATCGCATACCAATGGCTGAAACCTGGCACTTTTATTTGGGTGAACCCCTTACTGTAGTGGAACTCTACGATGATGGGAAGTTAAAATTCACATGTCTTGGTCCTGACTTGATAGAAGGTGATCAGAAGCCTCAGTACACGGTCCCTCCAAACGTCTGGTTTGGTTCATTTCCTACAAAGGATGTTTGTTTTTCTCAAGACGGGACTCTGCTTAAAGCCGAGCCTAGAGACTCTGAGAACCATTTCTCTCTTGTCGGCTGCACATGCGCTCCCGCTTTCCAGTTTGAGGACTTTGAGCTCGCGAAACGCTCTGACCTCTTATCGCAGTTTCCTCAACACGAGTCACTCATCACAATGCTATCTTACCCGGAGTGAAAGGACCTAGAGGAGACGCCTTAATGGCTCAATGGTTTTTGGTATCTACTAAAAGAAGATAATATGTC
>AT1G19150_1
AAAAAAGTTCATTATCATCTCCGCACGAATCAAAGATGGCTCTTGCCATTGCTTCTGCTCTCACTTCCACGCTCACATTATCCACGAGCAGAGTCGAAATCCCGACCGAGAGAAGACGACAAGTACCGTGCTGTGCATCACGCGCCGGTGGAAGAATGAGCGACCGCGTGGTGGTGGTTCGTGCTGGCAAAGAAGTTTCTAGTGTCTGTGAACCACTTCCTCCAGACCGTCCTTTGTGGTTCCCTGGTAGCTCTTCACCTGAATGGCTCGATGGCAGCCTACCTGGTGATTTCGGTTTCGATCCTCTCGGTTTAGGGTCTGACCCGGACACCCTCAAATGGTTTGCACAAGCTGAGCTCATCCATAGTCGGTGGGCAATGCTGGCCGTGACCGGAATCCTAATACCGGAATGTCTCGAGCGGTTAGGTTTCATTGAAAATTTCTCATGGTACGACGCAGGGTCTCGTGAGTACTTCGCGGATTCCACTACGTTGTTCGTGGTTCAATTGGTTTTAATGGGCTGGGCAGAAGGTAGAAGATGGGCCGATTTGATTAAACCGGGGTCTGTCGACATAGAACCTAAGTACCCGCACAAAGTGAATCCTAAACCGGATGTTGGTTATCCGGGAGGTTTATGGTTCGATTTTATGATGTGGGGGAGAGGTTCTCCTGAACCGGTTATGGTTTTAAGGACTAAAGAGATTAAAAACGGACGGCTGGCGATGCTTGCTTTCGTTGGATTCTGTTTCCAAGCTACCTACACTAGTCAAGATCCAATTGAGAATCTCATGGCTCATCTTGCTGATCCTGGTCACTGCAACGTCTTCTCGGCATTTACATCACATTGATGAGGATTAGCTTGCGGCATATGTAATTTTTCATATATATATAATATCAGCAATCATGA
>AT1G19240_1
GATAATCGGCCAGCAATGGAGGGTTTAGAGAAGTTTTACAGCAAGATGGTGAAAGATGCGAAATCGGCAGCTTCTTCTTCTTCGTCTTCTCTATCTGATTTTGCGGAAAATCTGATGCAGGACAAACGAGGCTCCGGCAGCAACTTGACTACATACGACGCAGGATCCGGCATTCTGGTCAACAGACCTCCGAGCGGGGTTTCGGTCTGGGCGTGTTCAAAGCTGTGCGCTGTGTTCTTTGTCGCTGGGGTGTTTGTTGGTTATACGCTTAAGAGAAGGGTTCAAAGGTGGGCTTCCAAATTGCTCAGAAAAATAAAGGATGATTAAACTCAAACCTCTGTTTTGCCTTCTACTGC
>AT1G19240_2
CCAAAATCGCAGTAGAAGGCAAAACAGAGGTTGGAGTTTAATGATCCTTTATTTTTCTCAGCAATTTGGAAGCCCAGCTTCGAACTCGTCTCTTAAGCGTATAACCCACAAACACTCCAGCGACAAAGAAAACAGCGCACAGCTTTGAACACGTCCACACCGAAACTCCGCTCGGAGGTCTGTTGACCAAAATGCCGGATCCGTCGTATGAAGTCAAGTTGCCGGCGCCTCGTTTTTCCTGCATCAGATTTTCCGCAAATTCAGATAGAGAGGACGAAGAAGAAGCTGCCGATTTCGTATCCTTCACCATCTTGCTGTAAATCTTCCCTAGACCCTCCATTGCTGGCCGATTATC
>AT1G19310_1
ATTTTCTCAGGTTTTATGCATTCAGATCTAGAATAAAAAGTGAAGTACAGCTAGCTAATCGATTTCCTCACTAGCTCATAATGAGGGAAAACACAACGACAACGAAAACAATGAGAAGCAATATCTTCAAGTGATGGTCTTGTTGTCCTTGTCGACCCGTGTGCCGTTGATAACTATGCATATGCGAGTGTCCTCCATGGAACGGATTTGAGAACCCGTGAGGGAAGCTGCCAGAAGCAGCAGCTCCATACATGGCTGCATCAGGGAATCCATGGAAATGAAGGTTGAATAACGAAGGAATCAAACCGCCAAATGCTGCAGACAATGTAACATTCCCAAACCGCGCACTCGCCATTGGAGCAGCAAAACCTCCCATGAACCCTCCAAACCCATGATGATGAGCAAAACCATGGTTTGGATCAGGAGGTTGTGCAGTCTCGGGTCTCTGTCCAGAAGGACGGTTTGGCACTTCGAGTCCCGGAATGGACTTGGATCGAGGGTCAGCAGACGATTTACCTCTACCGTACAAAGGAACCAATCTGTCTTCTTCGATCACGGCTTTGCAAACGGGGCATTCCTTTGATTGAGAATGGAGATGGAGCCATTTGTATAAACAAGGCCAACAGAACAAGTGACCACAGAGAGTCACAATAGGGTCTTGAGCCAAGTCTAAGCAGATGTTACATTCAAAGTTACCAGAATCATTGCTGTTTGTATTGTTGCCGCTAGAACAAGAAGGGATATCAGACATGATTCACCAAAAACCTCTCTTTTTAACTCCGATTAAAAAG
>AT1G19400_1
TTTCAAAATTTCAAGGTAAAAAAAGTGCAAATGTATTTATTGTTAAACTAGAGAAGCCTTCTCCTGAAGTTTCTGGTAGTTGACTGATAAGTACGAACGAGAAGACCGACACCAATCCCAAGACCAACGCAGACACCAAGTCCAATCCCAACACCAACCCTTACACCTGCATTAAACCATGACATCTCTCCATCTATGCACTCACTTCTCCAATACATTTCTCCTTCATATTCCTCTTTGTAATTTGCGTAGTCTGTTGCCTGAAGATCAAGCTCAGAGGAGGTATCTTTCTGAGGCTCAGCAGTTTCATACTCCGGTATTGAATCCAATGCCATTCTTCTACTGTGCTTCTTTCTCGGACCAAGTTGCAGAGTCTTGGTTAAAATGATGGGTGTTCCTGAGAAGCAACCAGTGACATAGACCTCGATAGTTGGCAATGGAGACGATAACTCTTGTCCGTTTATGCTCTTCTCCTTAAGGAAACCAGACCCTGCAGTGATCTCAGCCTCACAATTCATTTTCCATCGATTCTTCGATTTCTTAGTGAAACCATTACTATCAGACATCTCAAGAGTTCCAGACAAAACTAGCTCATTTTTGTCATAAACCTCAAACTTCACACTACCCGTTAACCTGATATTGTCTGTGCTGACATAAGTAGCTTCTTCTGATTTCTTATCAACTCGATCCCTCCTGAGCTGTGAAGAACCTCCTTCCGAGTACATTCCCATTCTAACACCGTTTATCTCCAGAACCGTATCTGGATCCAGAGGAATGTGATTGATGGTGAGGACTTCAGGGGTTGAATCTTCCACAGTGAAATTGCATATCCTGACATAGAACACTCTCAAATCCAACCAGGGTGATGAACTTCTGGAGCTGTGCTGGTTAAAGTTATGATATCTAGATATTTGATAGGCTTCACCATTGTCAAGTGTCTCACAAGGCTCCTCCATGACCAGAGGAAGAGAATCAACAAGCGTTTACAACCCAAAGTTAATTCTCACTCCAAAATCTAATCGGAAAACACGTGTATGCTCAATTCCAATGAAAAACCCCAAAAAGAAGAGACCAAAAGAAGAAATCACATCCACAAATCCTCTAAATCTGGT
>AT1G19530_1
GAAAATTAAAAGACAATTAGAAAAGATTAAGAGCAAATGGGTTCTTTAATGTCAGGATGGGACTCTCCAGTAGGGGATCCCAATTCAGTGAGAAGGTGCAAGTCACTAACAAGAGAAGAAATCGACACTTTTTGGAAAACAAAGAAGAAGAATGAAGAAGAACATGTTCAAGCCGTTTCCAAGTTGGTAGCTCAGGGAGATGCAGAAAACCAAGCGCAAGAGGAGAATAGAGTCGAAGATCCTTATGAGAACCAAAGCAAGAGAAGTGGATGGTGGAGAAGAAGCAACTGGGCGTTCTTGAATGAGCCGAGGGAGGACGAGGGCCGACCTAACAATTACGTGCCGCAGTTCCAAGTGGCTCACATCGCCAAAATCGTGGGCTAGTAATGATGCCATGACCACCGGCTAA
>AT1G19580_1
AGAAGCTGAAGATCAATGGGAACCCTAGGTAGAGCATTTTACTCGGTTGGTTTTTGGATCCGTGAGACCGGTCAGGCTCTCGATCGCCTCGGTTGTCGCCTTCAAGGCAAAAATTACTTCCGAGAACAACTGTCAAGGCATCGGACACTGATGAACGTATTTGATAAGGCTCCGATTGTGGATAAGGAAGCATTTGTGGCACCAAGCGCTTCAGTTATTGGGGACGTTCAGATTGGAAGAGGATCGTCCATTTGGTATGGATGCGTACTACGAGGGGATGTGAACACCGTTAGTGTTGGGTCAGGAACTAATATTCAGGACAATTCACTTGTGCATGTGGCTAAATCAAACTTAAGCGGGAAGGTGCATCCAACCATCATTGGAGACAATGTAACCATTGGTCATAGTGCTGTTTTACATGGATGTACTGTTGAGAATGAGACCTTTATTGGGATGGGGGCGACACTTCTTGACGGGGTCGTGATTGAAAAGCATGGGATGGTTGCTGCTGGTGCGCTTGTACGACAAAACACCAGAATTCCTTTTGGAGAGGTATGGGGAGGAAACCCAGCAAGGTTCCTCAGGAAGCTCACTGATGAGGAAATTGCTTTTATCACCCAGTCAGCAACAAACTACTCAAACCTCGCACAGGCTCACGCTGCAGAGAATGCAAAGCCATTAAATGCAATTGAGTTCGAGAAGGTTCTACGCAAGAAGCATGCTCGAAAGGACGAGGAGTATGACTCGATGCTCGGTATTGTGAGAGAAACTCCATCAGAGCTTAACCTTCCTAACAACATACAGCCTGATAAAGAAACCAAGCGTCCTTCTAATGTGAACTGATTTTCCGAGGTATGTTTACTGATCGAAACCCTATAGTATGAGATGTTCAAGGGGATTATGTTTCGGTCTCTGGTTTGAATAATGGCAGGTAGAGTACATTAGGGTAGACGAATTTACAGCGTTTGGAGAAGCTTTGTTCGACATTTTGTCATGGATTCTTAGGGAATGGTATTGTCAGA
>AT1G19600_1
CTCGCCACAGAAAAACTTACACCCTAACGAAGCATTTGAAACTATTCACACAATACAATTTGGAGACAACATATGTATTGATGAAGTTAAATTGAGAGACCTCAGTACAGATACAATGCTGTGAAATTATTTGTGAACAACATAAAGCTAAGAACAGCTTGAATACGAAACGGCCCTAAAAGGCAATTACTTGAAATCCCAGAATCTGCTGGTGATCATCAGTTGTGCATGTCAGGAACAGGTAAATCTTTCAACTGCAACTGTTTGTGCATCCATTGCCAGTTTTCTGGGGTTACTTCTCCTCCGAGAGCACGGATGACCGATCCTCCACTGCATGATCCCACTTTGCAACATTCTTTCAAAGATAATCCCTTTATTAATCCGTACAGAAACCCGCTTGCGAATAGGTCACCCGCTCCCGTGGCATCAGTTGCTATTGTCTCTCCTATGGCCGGTATTTGTACCACCTCTTTATCATGTTTTGCAATGCACCCTTTAGACCCTAAAGTTACCACAGCCCATCTGCAATGTCTGCTTAGGAACTCAAGAGCAGCCTCCGGGCCGGCTTCTTGCTCACCCCTTAGCAGCTCTGCTGCTTCGTCCTCGTTAGCAAAGCAAAGATCTATGCTACCAGACTCCAGAAGCTGTCGAAGCTCTGATCTATAATTCCGAACCATCTCAAAACTAGCTAAATCCAACGAAATAGAAAGACCTTCTTGCTTGGCAAATCGAATGGCTGCTTGAATTACTTCTAAATTAAGAACTGCATATCTTAGGACCAACCACTTAGAGCCTGTGAAATCTTCTTTGCTTAACTCATCTGCCTGAATCTTCACAGCACTCGAGAGACATGGTCGCATTGTTCGATTACCAGAGCCATCAACCAAGCAAACGCACTGAGCAGTGGAACCTTTCTTCTTCCTCAGCCTTGAGATACTGACACCACTGAAACCCATATTGGTCACAAATAATTGGCCTTGTTCATCGTCTCCATAAGCCCCGATAATCCCCGTGGCTACACCGAAACCAACACTCAAGCCTCGAACTGTATTGGCCACACTTCCTCCAGCCATCTTCTTTAATGGAGCCACACTGATATGTGTATTAAGCTCTTTTAGTATGTGCTCTAACTCATCCTTTTGCACGGGAATAGAGCCACCGCTATCACCGGGAATTTGATCGAGTAAAGACCAATCGACGGGTGCGACGTTATCGATAAGAGCCGCGGGTTGGAGCCCAAGTACAAGTGGAGCTTCGGGGCTCTTGGGCAAGGCCTCTGCTACCATCTCTGAGATCTCTCTCTCTCTCTCTCTCTCTTTCTCTGTGTCTCAGTGTGTGTATCTGTGTTGTGCACTCTCTATTAAGGCCTTG
>AT1G19660_1
TTTGTTGGTGATCTGTCTGTGTGGGATTCTTCTTCTTCTAGTCCTCTGTTGATCTATCCAATCGAATCTTTACGAAATTTTAGAGTGAAGATGAGGTCGCTTCAGACACCGGTTGTTTGCCCTGGTGTTTGTCCCAGACAATTGGGTGTCTCTGCTTCACTTGTCAACTGCTCTGTTTCGAAACCTTGGATTCTCAGAAATCAATTCTGGGGTAATCAGACCAGAAATGTTAAGTCCCAGGTTGCTACAGTAAGTCTTCGGCTCCATCTTCGGAGGTGTAAGAGTGTAAAATGTCATTTCAGCTCGCATTCTGATGGTACCGGAAGCACAGCAGAGAATTTCAACGAGAACGATGAGGATTATGTCAAGTCTAGTGTACTGGAAGCTGTTGAGGTAAAGAGTGGACCAGATGGTTTCATGGTGAAGATGAGGGATGGTAGGCAACTTAGATGTGTCCACAACAATCCTCAGGGAGGAAATCTTCTAAATTATGCTCCACACTCTGCAATTGTGCTGAAAATGGAAGATGGAACTGGTCTTCTTCTTCCAATTATCGTCTTGGAGATGCCTAGTGTGTTACTTATGGCAGCATTGACAAATGTTCAAATAGCAAGACCCACTATGTATCAAGTGGTGAAGGAGATGGTCGACAAAATGGGTTACGAGGTTAGGCTTGTTAGAGTTACCACAAGAGTTCACGAGGCATATTTTGCAGAGTTATACCTTTCAAAGGTGGGTAATAAGTCGGAGTGTGTTAGCTTTGATCTTCGTCCTTCAGATGCAATTAACATAGCTGTTAGATGCAAGGTACCTATCCAAGTCAACAAGTATCTAGCTTATAGTGATGGAATGAGAGTCATCGATTCGGGAAAGCTATCAAAGCAAACACCTGCTTCAGATGGTTTATTATTTACTGAACTAGACCGGCCAAATGGTCAGCCTTGTTTTGATACAAAAGAGTTTGATTTATTGAGGAATATGATGCAAGCTGTTGATGAAGAACGGTATGATGAAGCCGCTGAGTGGAGAGACAAGCTTGGCCAGTTTCAGGCAAAACGCAAATTAAGGAAATACACATGATAGGCAGCTCGGAGACAAGGTAATTATATTATAATTTATGTAAATAATAAAGAAGCCATTGCTACTAGAAGCTGTGATCAAGTGGTGGAAGAAAG
>AT1G19670_1
ATCGGATTCTAATAAATGCAACTTGAGAACATGAACAATAGTTTAGAGAAAAACAACGATAGGTTTATTAAAAATTTAGCACCCTGATACTAGTTAACACTAGTACATAACACAAATCTAGACGAAGAAACGAGAAGCCTCTTCCAACTCCGGCAAAGGATCAAGCCTCACCGGAGAAACAGAAGGATACTTCACGATCTGACGAATCTCCGATTGTTCACCCCATAAACTATACTTGAGAAACGCAACTACAATTCCACCCACAAAGCTCCTCATCTCACTCTTTTTTCTATTTCCGTTCTTGCACATATATCCCGCCATAAACCCGACAAAACCGGGCAAATCATCGTCCAGCATATCCATATGTCCGTAATCCGCAGCCACGAAATGGGCTTTCGTCGCCTTACACTCTTCATAAAACTCCTCGTGATTCACGTCCGTGGGTGCGCATGGAGGCATCACGGTGTTCCACTTCGGTCCGAGTCCGGTTCCCATCACTGCGACCGGTATGTCTAGCTCGAACGATTCCGGTTTATACGTTAAGATTTGCGGATCGGTTCGTAAGTATTTGTTGGACCCTGCGACTGGATCGATTCCTATTAGAGCTGAAAATTTAAAGGATGGATCTAATGTTGCGGCGTGCCCTAACGCAACCGCAAACGCGGTTTTCCCACCGCGGCTGTGGCCCACGAGTGCGGTGTATTTGCCATTAGCGTTTACCGAATCTGGGAGGTGAGCTTTGAGGTTTTGCGATGTCCAGTTTATCACTTTTCCAGCATCGTCCACTTCTACTTGCCCTCCCGGCGGCAATAATTTGCACAGCTGTGGGGCTACAAGAATGTAGCCATGAGAAGCGACGTGGTTAAGAACGTCAGAGTAGAAGTAGTTGCGAAGATAAAAGCCATGGAAGAATAAGACGACGGGATAAGTTCCGGCGACTGATGGGGAGATAATTATCACCGGCTTTGGCGGCGCCGTTAAATCGTTTCCCGACGGATCCGCCGTTATCACGGTTGTCGGAAGGCTACCTATCTCAAACGCAGTGGGAGTTGCCGCCGAGAAAAACGTCTGACTGTCATCTATCGCCGCCATTTGTTCTATAAAGAAAAAGAGAGTGCTAAAGTAGAATTA
>AT1G19770_1
CTCAAAATATCACAACAAATCGAATCTCCGACATTACATCGAAGTCAAATCGCTTAAGATCTCCCACAATCAGTTCCAATCCATGGCTCAGAATCAACAACCAATTTTTCAGACCAAGCCACAAGAACAATCTGTGCAGATACCAATCAACATCGAGCGTGATTCTTCAACCTTCAACCACACTCATGAACCAAACCGGAAACCAAACCACTGGCCAAAGATTACAATCTCAATCATCTTCGTCATCATAGGTCAATCCATAGCGAAACTCCTCGAAAACTTCTACTACGATCAAATCAATCGACATGATTTCGACGAAAATCATCAAATCGATGGCGTTTGGACTCAATCTCTCCTCCAAACCGTTGGATTCCCTCTCCTTCTCCTCCCTTTCATCATCTTCACCGCCAAGAACAAACGCAATCATCATCAACAACCTCCGATCACTTCCGATCAACTCCACTTCAAATCCCTCGCTGTAATCTATATTTGCATCGGAATTATCATGGCGGTTCAAGGAAGACTCTCCGCCATGGGGAAACTCGAGATTCCATATGGGGTTTTCACTTTGATCTACACAACACAGCTCTTCTTCACTCCGATTTTTGCAGCTTTCATCAACAAAATCAAATTCAATCGATGGGTCGTAATCTCCGTGATCTTAGCAATCGTCACCGGAGCTCTCACTCTCTCCTCTTCATTCGGTGGCGAGCCAGATGGAGCGGAGGAGAATTACGCGAGAGGCTCATGGGCTGCTCTGTTCGCCGGAATCTGCTTCTCTCTCCTTCTCTGTAACATCCAAAACGTTTTCGACAATTACATCTTCAAACGCACTGAATCGACCACCAGAAAACCAAACTTCGCTTCCGTTTTCGAAGTCATAATTTTTTCCTCCCTCGTGGCTACAATCATCTCCGTCGTGGGTCTGCTAATCGCCGGAGAGCAACACAACTTGAAGAGGGAAATGAATGGATTCTCAAAGGGGAAAGGTTCGTACGTGATGGCTATGGTTGGTCAAGCCGTGTCGTGGCAGATCTTCTGGGTCGGGATCGTGGGGCTCGTCTTCTCCGTCTCGTGCGTGTTGTCGAATGTGATCAGCGTCATTACGTGGCCGATCGTGTCGGTTCTTGTGGTGATCTTCTTCAATTTCATGGATGATGACTTCGATGTCTTCAAAGGTGTCGCCTTGATCACTGCCGTCTTAAGCGCCGCAGCTTATTTCTTTAGGCTTCACAAAGAGAATCGTAACAGTGCGTGATGGCGAATTAGGTTTGGGTTCCCTAACTTCTTTTTCAAGTTTTAATTTTTCGATGGGTAAATTAATCACATAGTTTTAATTGTTTAGTTGTGTGGAAGTGTAAGTGTAAGTGTGTAACAGCTTCGGTTATAGATGTAAATTTGTATGTTTTACAATGAAATGTTTG
>AT1G19880_1
TGAAGAAAGAAACAAAAACTGTTAAAAAGAAACCACATCGAAGTTCAGAGTCAGAGTAGTTTTAAGACTTACGTGGCCTTCCTCTTCTTCCACCGGTCTTCACCGGCGGAGCCTTTCCGTTACTGGTGCGGCCTCCGCGTCCACGTCCTCCACGGCCACGTCCTCTGCCACGAGCGCTCTGTTTCTTGCCATTGGCCTCTTCTCCATCTTCACTGTAGTCACTGTCCGCATCACTACCTTGAGCTTCCTTCTCCTTGTCGCTGTTATCTTCATCACTGTCTTGTTCAGAATCAGAAGAAGCTTTTGATGCTTTCCTCTTTTTAGAAGCAGCACCTCTTTTGGCAGCTTGTTGCTTCGGTGCCAAAGTTTCTTCCTTGACTTCTTCTACACTCTCTTCTAATGATCCTTTCCCGTCGTAGATCTCGAGCTGCTCAAGCCGATCAGTGATATCTGTTCTGTCAACTATGACCATTGAATGGCAAAAACCGCATGCCACACCCATTACATGCATTCCCTCAAGCATATCCACCTTTTTTGGTGCTGCAGAGGATTTTTGACCGTTGGGGCCATAACCAAGTTCTCCATACTGAGCATGACCCCAACTTATGCAAGAACTATCGGCACCAACAAAATGATGCATGCTTCCTGAATCCATCCAACGCAAGTTCCAACCACTTAAATCCATCATAGGTTTAGGGTACATCCAATCATCACCATTGTTCTTTATCTTTCCCCACATATATAACTGTCCTCCACCAGCAGTACAAGCGGAGTTTGCAGAGCCAGCAGAAACAATGGCATTAGGAGGCAAAACATTATTCCTCTGAAACACATCAATACGGCGTGGAGCCCACTCATCTTTCTGCTCCCTATGTCCAAGCCTTCCATATCCACCAAAGCCCCACGTGTAAACAAACCCATTCTTATCTGCGGCCACAGTATGATTTGTTCCACATGCAACTTTGACAATGGTTTCCCCTGCAAGAGAGGCGATGGCTTTAGGACGTGGCTGAGCTTCGTAGGCGAGTCTAACTGAACTATCCTTCATATTGAACTCATTATCAGTTCCATGACCAAGTTGACCATACTGTGGGAGACCGGCAGTCAGTATAGAGGCTCCTTCAGTAGAAGATAACCACACTGTGAAATCAGCCCCACAGGCAACGTTTGTGACCTCATCAGACACAACACAAGGAAGAGGCGACGATTCAACTTCGTTTTTGGCTGAACCCAAACCCAACTGCCCATGCTTATTCCATCCAAAAGCAAGGGACTGGCCATCATCACTAACCACTACCGTGTGGTTCCTCCCTGCTGCCGCTTTCACAATTTTGTGCTTTGAGAGTCCTGACACAACCGTTGGCCTGTCACGTTGGATCATATCTCCATGACCTAATTGACCTTTCTCATTGCGTCCCCAGGTGTAGCAACGACCTTCAACGTCCAATGCCACACAATGAAACGAAGCGCAACCAGAGGCGACGAATCGAATGTTAATGCCGACGAGTGGCCTTAACCGAGTAGGAGAGACCAAGTTACCTTCCATCCCAACTTTGCGTTTTCCAACGATATCCCAGGCCGTAGCGCCACAAAACAACAACTCGCCTCCCTTCTCCTCCGAGCTCTCATCCTTCTTCTCCGACGAATTCATCGCAGCTACCAAAAAGATCAAAATTTCAAAATTCCAAAAGCAGATCCAAAGACAATTTGGGTACGCGGCGAATCGGTGGAAGCTCAAAAGTGGCGGGAAAACAACGACTAATGATATTGAGCAGATCGGAAGCGGCGACAAAGATTGAAGAAAAGGGCAAAAAAAAAATGGAGACCAAATTCAGAAACCCTAAACACAAA
>AT1G19920_1
CCAAAAGTGGCATAACGTGTGGATCTCTTCTTCTTCTTCTTCCTCCAACATGTTCGACCAAATCTCAGCTTCACTGTTCACTATCTACTCTCCATTTCTCTCGCTTCTTTCCCGGAGTAGCTATCTTCACCAAGATCCATGTCTCTTCTGATCAGATCCTCCTACGTTTCTCACCTCACTCTCTTCCAACCTAGAAATTCACAATCATCCTCTTTCACCAATCAAATCCCGTTCGTATCTTCTTTTAATCACAACCCTTTCGTCAATTTGGCTTATAAACGCAACCCAACAATGCAATCTGTATCTTCTTCTTCTTCTTCGATGACTGTTAAGAGCTCCTTGATTGACCCAGACGGTGGGGAATTAATGGAATTGGTTGTACCGGAATCGGAGATGGAGGCAAAGAAAGCGGAATCAGAGACGATGCCGAAAGTGAAGCTGACGAAGATTGATCTGGAGTGGGTACACGTCATCAGCGAAGGCTGGGCTAGTCCTTTAAAAGGGTTCATGAGAGAAGATGAGTATCTTCAAAGTTTGCATTTCAATTCTCTTAGGTTAAAAGATGGGACTCATGTCAACATGTCACTTCCTATCGTTCTTGCCATTGATGATGAGACTAAGGAACAGATCGGATCATCTCAGAATGTTGCTCTTCTTAGCCCTCAAGGAGATATCATCGGTTCTCTGCGAAGTGTACAAATATACAAACACAACAAGGAAGAAAGGATTGCTCGAACTTGGGGAACTACTTCTCCAGGATTGCCTTATGTGGAAGAACACATTACTCCATCTGGAAACTGGCTGATTGGTGGTGATTTAGAAGTTTTAAAGCCGATTAAGTATAACGATGGGCTCGATCACTACAGGCTCTCTCCTAAACAGCTTAGGAAAGAATTTGATAATCGTCAAGCGGATGCTGTTTTTGCATTCCAGTTAAGGAATCCGGTGCACAATGGCCATGCTCTCTTGATGAATGATACCCGAAAAAGGCTTTTGGAAATGGGTTACAAGAATCCTATTCTCTTGCTTCACCCTTTAGGAGGTTTCACAAAAGCTGATGATGTTCCTCTTGATGTTCGAATGGAACAACATAGCAAGGTTCTGGAAGATGGAGTTCTTGACCCGGAGACTACTATTGTCTCGATATTTCCATCACCAATGCACTATGCTGGTCCAACTGAAGTTCAATGGCACGCGAAGGCTAGGATTAACGCTGGTGCTAATTTCTACATTGTAGGTCGTGATCCTGCGGGAATGGGCCATCCTACTGAGAAGAGAGATCTATATGATCCTGATCATGGAAAAAAAGTCTTAAGCATGGCCCCCGGACTTGAGAAACTAAATATTCTTCCATTTAGGGTTGCAGCATACGATACAATAGATAAGAAAATGGCGTTTTTCGACCCCTCTCGCGCAAAAGAGTTTCTTTTCATTTCTGGAACAAAGATGCGGACGTATGCAAGAACAGGGGAGAATCCTCCAGATGGGTTTATGTGTCCGAGTGGATGGAATGTTCTTGTCAAATACTATGAGAGCTTGCAAGAAAGCGATGAATCATCGAAACAAGAAGCCGTTGTTTCAGCGTAAAGAATCAGAATGCATCTCTTTCAGATTTAAAGCTCGTTCATGGATTATATGAGGCTTTTGTTTCACCTTTCACTGTAATGCTTAAACTACTATCCTTGTGGATCCATGTTTTTGTCTCATGGAAACTCCCAAATGTTTTCCAAACTCGAAACCAAATAAAGTTTTCCAAACTCGG
>AT1G20010_1
GCTGTCACTCCTCACCATCTCTCTCGATCTTCAAATCTCCATTTTGCAAACCGCTAAACACCATGAGAGAGATCCTTCACATTCAAGGCGGCCAATGCGGTAACCAGATTGGCTCCAAGTTCTGGGAAGTTATCTGCGACGAGCACGGCGTCGATTCCACCGGACGTTATGGCGGAGACACTGCAGATCTCCAGCTCGAACGCATCAATGTCTATTACAACGAAGCTTCTGGTGGAAGATACGTTCCTCGTGCTGTTCTCATGGATCTCGAGCCTGGTACTATGGATAGCATCAGATCCGGACCGTATGGTCAGATCTTCCGCCCTGATAACTTCGTCTTCGGCCAGTCCGGCGCAGGTAACAACTGGGCTAAGGGTCATTATACCGAAGGTGCTGAACTCATTGATGCTGTTCTTGATGTTGTTCGCAAGGAAGCTGAGAACTGCGATTGCCTTCAAGGGTTTCAGGTGTGCCATTCGCTGGGAGGAGGCACAGGTTCTGGAATGGGAACTCTTCTGATATCAAAGATACGCGAGGAGTATCCAGATAGAATGTTGCTCACTTTCTCTGTTTTCCCATCTCCAAAAGTCTCTGACACAGTCGTTGAGCCTTACAATGCAACTCTCTCAGTCCACCAGCTTGTAGAGAACGCTGATGAATGTATGGTCCTCGACAATGAAGCTCTCTACGATATCTGCTTCCGTACCCTCAAACTCAGCACTCCTAGCTTTGGAGACTTGAACCATTTGATCTCTGCAACAATGAGCGGTGTGACATGTTGCTTGAGGTTCCCGGGACAGCTAAACTCTGACCTCAGGAAACTCGCGGTGAATCTAATCCCATTCCCTCGTCTCCATTTCTTCATGGTGGGTTTCGCGCCGCTCACTTCCCGTGGCTCACAACAATACATCTCACTCACAGTCCCTGAGCTGAGTCAGCAAATGTGGGACTCCAAAAACATGATGTGTGCAGCTGATCCACGTCACGGGCGTTACCTCACAGCTTCGGCTATGTTCAGAGGACAGATGAGCACAAAAGAAGTGGACGAGCAAATCCTCAACGTACAGAACAAGAACTCGTCTTATTTCGTTGAGTGGATCCCAAACAACGTAAAATCCAGCGTTTGTGATATCCCACCAAAGGGACTCAAGATGGCGGCGACGTTTGTGGGTAACTCCACATCGATCCAGGAAATGTTCAGGAGAGTGAGCGAGCAATTCACGGCTATGTTTAGGCGTAAAGCGTTTCTGCATTGGTACACAGGAGAAGGAATGGACGAAATGGAGTTTACGGAAGCTGAGAGCAATATGAATGATTTGGTCGCTGAGTACCAACAGTACCAAGACGCTACGGCTGATGAGGAAGGTGAGTACGAGGATGAAGAAGGAGAAGAGGAAGAAGTTTACGAAACTTGATCCATCAAACACTATACTAAAAAATGAAAGGACGAC
>AT1G20030_1
CTTCAATACAATCATGGCATTGATCTTCTTCTTCTTCTTCTTATCGAATTTGTTTTTCTCCGGAGTTATGTCAAGGAGCTTTACAATAGCGAACAAATGCGAATACACAGTCTGGCCGGGAATTCTATCTAACGCCGGAGTTCCTCCTTTACCGACCACCGGCTTCGTCCTTCAGAGAGGCGAGACGCGTACAATCGACTCGCCGTCTTCATGGGGCGGTCGTTTCTGGGGTAGGACACTCTGCTCCACCGATTCCGAAGGTAAATTCTCCTGCGCCACAGGTGATTGCGGCTCCGGAAAACTCGAATGCTCCGGCACCGGCGCTGCTCCTCCGACGACTCTAGCCGAATTCACTCTCGACGGCTCCGGCGGACTCGATTTCTACGACGTTAGTCTCGTCGACGGCTACAATGTCCAGATGCTGGTGGTTCCTCAAGGCGGCTCCGGGCAGAATTGCAGCTCTACCGGCTGCGTCGTCGATTTAAATGGCTCCTGTCCGTCGGAGCTGAGGGTGAATAGCGTCGATGGCGATGGGAAGGGGACGGTGGCGATGGGGTGTAAAAGCGCGTGCGAAGCCTTTCGGGAGCCGCAGTATTGCTGCAGCGGCGCGTTTGGATCGCCTGACACGTGTAAGCCTTCTTCGTACTCGCGGATCTTCAAGAGCGCGTGCCCACGCGCGTATAGCTACGCGTATGACGATAAGTCTAGTACTTTCACGTGCGCTAAATCTCCTAACTACGTCATCACATTCTGTCCATCTCCCAACACCAACCTAAAACCAGCTGAGGAACAGAGCACAGGGACGATGACGACGACAAGTCCAAGCTCCGGCAGTACGACGTCGTCGCCGATGGTCTACGAAGGTGCTCTGGACGAAAGCACTGGCTCACAATCTACGTGTCACGCCGTCTCCCGTGCAATCACAGTCGCTCTCTCGCTTGCTTTTTGTCGTATGTGGTGGTTCTTCTGACCAGATTCTATGTCTTAGTGTCTGCCACGTATGCGCAGAAACAA
>AT1G20050_1
CAGATCTAGTAGCTCCACAACTCACATTGGGTCATTGACCAGAAAACACAAGAGAAAGAGAAAAAAAAAACATGGAGGAAGCGGCGCACCCGTACGTTCCGAGAGATCTGAAACTGCCGGGATACGTACCGATCTCCATGTCCATGTCCTCCATCCTCACTGTCTACCTCGGTTCTTCCCTCCTTGTCGTCTCCCTCGTCTGGCTTCTCTTCGGGAGGAAGAAAGCCAAAGTTGAGAAATTGCTAATGTGTTGGTGGGCATTCACTGGTCTCACTCATATCATCCTCGAGGGCTATTTCGTTTTCTCCCCTGAGTTTTTCAAGGACAAAACTTTTTGTTATCTCGCTGAAGTCTGGAAAGAATACAGCAAAGGTGATTCGAGATACGCAGGAAGGGATTCTGCAGTTATAGCTGTTGAAGGGATCACTGCTGTTATCGTAGGCCCAGCTTGTCTCCTAGCTATATACGCCATTGCTAAGGGGAAGTCGTATAGCTACGTGCTTCAGCTTGCGATCTCGCTTGGCCAGCTCTACGGATGTTTGGTTTATTTCATTACTGCTATCTTGGAAGGAGACAACTTTGCTACAAACTCCTTCTACTATTACTCGTACTACATCGGGGCTAACGGATGGTGGGTCTTAATACCTTCAATCATTTCTTTCCGTTGCTGGAAAAAGATTTGTGCAGCTGCTGCCAACAACAACGTCGAGACAAAGACAAAGAAGAAAATCCGTTGA
>AT1G20225_1
GGCTTCTGGATTTTTTAGATTATTTATTTTATAGACAGATTATGGAGAAGGTACAAATATATATATCAGGTGTGAGTTTGGCACACCATAGGAAAGTACTACTAATAAGATGGTTGCGTGAGGAATGAAAGGAAGGTGTCTCGTTTGTCTACTTCTTGTGGTTTAACCAACGGATCAATGGTGTTTCTCCATCCTTCAAAATCTATGGGAGAACCAGCATCGGGCAGCACGAACCCATTCACGTAGAAGGTTGGAGTCGCGGAAACTCCTCGTGAAACGCAATACTTGAAGGAAACCCTAGTGGCAAGATCAGATTTTGAGTTGCTGAAGCCAGATTTCAGAGGAGAATGATATGAGTTTCCCAATGTAACTGTTCCGAGCTTGATTAGTTTGTCCACAACTGCAGGTCTTGACATGAGTTGTGTTTGCGAGTTGTAGAACAATGCCTGATGCTTAAAGAGCCCTTCCAGTAAATTGAACGTGGCATTGGCGTTTAAGGTATTAACGATGTGTAAGGCCCGAGAAGCTACAAATGCATTGTCATGGAAGGGTAAAGGAATGAGGTGAAGAATTAGGGCAACGCGAGATCCATAGTGATCGATCGCTAGCTTTAGCGGCCCCCAAGCGTCTCTACAGTCCGGGCAAACCGGGTCAAAATACGCCTCGATAAGTATCGTATCCGGATCGATCTTCCGACCCGGTGGATACACGAATCCATCAGGCCTCGCCGGAGGTAGTAGCTGCGCTCGTACGACTGTTCCGACGAGGAAGACAACGAACAATAAAGCCGTTCGAATCATCATCGCTCTCTCTCTCTCTCT
>AT1G20330_1
GTAAAATTCAACGTCTCCTCTCTCTCTCTCTCTCTCTCTCGCTCCTTCCTCACTAGTAACGAAATGGACTCTTTAACACTCTTCTTCACCGGCGCTCTCGTCGCCGTCGGTATCTACTGGTTCCTCTGCGTCCTCGGTCCAGCAGAGCGGAAAGGCAAACGAGCCGTCGATCTATCCGGCGGTTCAATCTCCGCCGAGAAAGTCCAAGACAACTACAAACAGTACTGGTCTTTCTTTCGCCGTCCAAAAGAAATCGAAACCGCCGAGAAAGTCCCGGATTTCGTCGACACATTCTACAATCTCGTCACCGACATCTACGAGTGGGGGTGGGGTCAATCCTTCCACTTCTCTCCTTCAGTCCCCGGAAAATCTCACAAAGACGCCACGCGCCTCCACGAAGAGATGGCCGTAGATCTGATCCAAGTCAAACCTGGTCAGAAGGTCCTAGACGTCGGATGCGGCGTAGGCGGTCCGATGCGCGCGATTGCATCTCACTCGCGAGCTAACGTCGTGGGGATCACGATAAACGAGTATCAGGTGAACAGAGCGCGTCTCCACAACAAGAAAGCTGGACTCGACGCGCTTTGTGAGGTCGTGTGTGGTAACTTCCTTCAGATGCCGTTCGATGATAACAGTTTCGACGGCGCGTATTCGATCGAAGCCACGTGTCACGCGCCGAAGCTAGAAGAAGTGTACGCTGAGATCTACAGGGTGTTAAAACCCGGATCTATGTATGTATCGTATGAGTGGGTTACGACGGAGAAATTTAAGCCGGAGGATGATGAACACGTGGAGGTCATCCAAGGGATTGAGAGAGGAGACGCGCTTCCTGGGCTTAGGGCTTTCGTGGATATAGCTGAGACGGCGAAGAAAGTTGGGTTTGAGGTTGTGAAAGAGAAAGATCTGGCGGCTCCACCGGCTCAGCCGTGGTGGACTCGGCTTAAGATGGGTCGGCTCGCTTATTGGAGAAATCACATTGTGGTTCAGATCCTATCTGCTGTTGGAGTTGCGCCTAAAGGAACCGTTGATGTTCATGAGATGTTGTTCAAGACTGCTGATTATTTGACCAGAGGAGGTGAAAGCGGAATATTCTCTCCGATGCATATGATTCTCTGCAGAAAACCGGAATCTTCATCGCCGCCGGAAAGTTCTTGAGAAATTTAAAAAGGTAGAAAACATCGCCGGAGTATGGAGAATCGTCTTCCAATCTCAATTTGTTTTTTTCCTTAATTTTAATTTTTAAGTTAAATCAACTTGGTC
>AT1G20340_1
CACCACATAAAAACTCATATGGTCTCGGTAAATCTTATCACTCTAAAGAACAAAAGAACGCAAATCTTATCACTCTAAAGAATCTTCATTATGGCCTCAGTAACCTCAGCCACCGTCGCAATCCCATCTTTCACCGGCCTTAAAGCCTCAACCATCAAATCCTCCGCCTCCGTCAGAATCAACACTGCTGTTGCTGCATCACCGAAGCTCACAGTGAAGTCATCTCTAAAGGACTTCGGAGTCGCGGCCGTAGCGGCTGCAGCTTCAATTGCTTTGGCCGGAAACGCCATGGCAATAGAGGTTCTCTTGGGAGGAGGAGATGGGTCATTAGCTTTTGTTCCCAACGACTTCTCTGTCGCGAAAGGAGAGAAGATTGTGTTCAAGAACAATGCTGGGTTCCCACACAACGTTGTGTTCGATGAGGACGAGATCCCAAGTGGCGTCGACGCGGCCAAGATCTCGATGGACGAGCAAGATCTACTTAACGCTGCCGGAGAGACCTACGAGGTTTCTTTGACCGAGCCTGGGACTTACAGTTTCTACTGTGCGCCGCACCAGGGTGCTGGTATGGTCGGTAAAGTCACCGTTAACTAAAATGTGTGTGTGAG
>AT1G20440_1
CATATGCAAACCTTTATATAAAAGATAAAATGAAATTACAAAATAAAGGATCAAATGCAATCAACGAAAGGCACAAGAACAACTTAAAAAGAGAAAGATAATGATCACAAAAACACAGCAAATGTCCCACTCACATATCATTATTCATTCTTTCATCATTTTTTCTTAATCAGACTCTTTTTCTTTCTTCTCTTCCTCTGTCTTGGCGTGATAACCTGGAAGCTTCTCTTTAATCTTTTCCAAAATCCCCTTCTTCTCCGCCGAATGCTCCACCGGGTGCTCCGTTACAACCAGGGGCACGGTGTTGACGGCTGGTGAATCCTCTGGTTCCTTGCTGTGCCCTGGAAGCTTCTCCTTGATCTTATCCATTACTCCTTTCTTCTCTTCCTCTGTTTGGTAATGCTCCGCCGAATGCTCCACCACACTCTCCGACACTGGTACCGGGATGGTGGTGACAACTGGTACATCATCATCTTCTGGTTTCTTGTCGTGGTGGCCTGGAAGCTTCTCCTTGATCTTCTCCATTACTCCTTTCTTCTCTTCTTCTCTTTCAACGATCTTCTTTTTCTCCTTCTTCTTCTCCTCACCTTCTTCATCGCTAGAAGAGGAAGAAGAGCTGTTGGATTGGTGAAACTTTTCGATGAGACTTGGCTTGTTCTCCTCATCCTCCTCGGTCTTCTCCTGAAGCTCCTCGAGGAGGGTAATCTTGTTCTCCTTCACTTCCTCGTGCTCCGCCGCTAACGCCGGATCCGAGATCTGAGCCTTATGATCGAACTCAGACTCGAGCGTCGTTGTCTCTTGAGGTTTCACTTCCTCTTTCTTCTTCCCCAGTAAATCGAAAAATCCACGGTCCTGAACCTCAGCCGTCGTCGCCGATGATTCCTCTGTAGCGACCTTTGGGGTCTCGTGCTCGGGAACGTTGTTCTTGTACTCTTCCGCCATAGTTAATCCGAATCGAGTGAACGTTTAATAAACAGAGCAATATGAGAAATTTGATTAGAGCTTTGTGTAGGTTGCTTTGAGATGGTTTTGAAGAGGTGTGTGTGAT
>AT1G20450_1
TAAAAGCTCAAATCGAATTTCGAAATTGCTGTTTAATATTTACGTTCACAGTTCAATCGATTCAAGATTAACTATGGCGGAAGAGTACAAGAACAACGTTCCCGAGCACGAGATCCCTGAGGTCGCGACAGAAGAGTCATCAACGACGACGCCAGAGGTTAAGGATCGGGGAATGTTCGATTTCTTGAAGAAAAAGGAGGAAGTGAAACCTCAAGAGACGACTACTCTCGCGTCTGAGTTCGAGCACAAGACTCAGATCTCTGAACCAGAGCCGTTCGTGGCGAAGCAAGTAGAAGAGGAACAGAAGGAGCATAAGCCTACTCTCCTCGAGCAGCTTCACCAGAAGCACGAGCAGGAAGAAAAGAACAAGCCAAGTCTCCTCGAAAAACTTAACCGTTCCAACAGCTCTTCTTCCTCTTCGAGCGATGAAGAAGGCGAAGACGGCGAGAAGAGAAAGAAGAAGAAGGAGAAGAAAAAGACCATTGAAGGAGATGTGAAAACAGAGGAAGAGAATAAAGGAGTAATGGACAAAATCAAGGAGAAGTTTCCACACGGCGAGAAACCAGAGAGTCATGATGTACCAGTCGTCACCACTATGCCAGCACCACATTCGGTAGAGCATCAAAAAACAGAGGAAGAAGAGAAAAAAGGACTAATGGATAAGATCAAGGAGAAGCTTCCTGGCCACAGTAAGAAACCAGAGGATTCACAGGTCGTCAACACCACACCGCTGGTTGAAACAGCAACACCGATTGCAGAGCATCCGGAGGAGAAGAAGGGATTTATGGAAAAGATCAAAGATAAGCTTCCAGGTTATCACGCCAAGACTACTGGAGAGGAGGAGAAGAAAGAAAAAGAGTCTGATTAAGAAGAAAAAAAATGAAAGAATGAATAATGTGATGTGGGAGTGGGACAATTGCTGTGTTTTTGTGATCA
>AT1G20500_1
GCAAATTGTCTCGACATTTTCTTAAATGAACGACTCTCCTTTTACATGTTTCAACATTACATTTCTCTTATTGGATAAACAATACCATCAGTAAAAGTGAAAATCTAGCAGATAGATCATTTCAAAGTTTACAAGTGGCCAATTTGATTAGATCCTTGCGAAGCGTCTTGCCAGATGCGGTCTTTGGTATGGAGTTTATGAATGCGACTTTTCTTATTTTTTTATATGGTGCCACCTGCTCAGAGATGAAGTCAATAACTTGTTTCTCACAGAGATTGCTCTCAGGTTTTCGTACCACGTAAGCCATCGGATATTGTCCTGCTTCTTTATCCGGAAACGGAATAACGGCGGCATCGAGAATGTCTGGATGAGTAATCAGAAGAGCTTCTAGTTCAGATGGAGGCACCTGATAGCCTTTGTATTTGATCAGTTCTTTCAAACGATCCACAACAAAAAGAAATCCATCGTCATCGATACAGCAGAGATCTCCAGTTTTTAGCCATCCTTTTAGGTTAAAGGTTTCATTTGTAGCTTCTTGGTTTCTAAAATAACCTTTTGAAACAGAAGGGCCTTTGAGCCAGAGCTCGCCCGTTTGGTTCACACCCAAGACCCGACCCGTATCTGGATCCACGATCCTCGCTTCCACGCCGGATGACAACTTTCCCACTGCACCGTATCTCCGACTCTCCTCCACCGACTCAACCGAAGCTCCTGCGCCGTTTGATTCCGTCAAAGCGTATCCATTAAAAATATCAACCGTTGGATATCTCTCTAAGAACCCTTTTGTAACCTCCTTGCTCAACGGCGCTCCACCGGACTTCACCTTTCTCAGGGAGCTCAGATCGTACTTTTCCCTGATCTGATCTGCACCGTTAATCATAGCTACTAAAACCGCCGGCGCCAAAACCAGAAACGTGGCTCTGTACTTCTCCACCGCATCCATCATATCGTGGAGTCCGAATCTCCGGAGGATCACCACCGTTGAACCCGATGCTACGGTACCCATAGCGAACACCAATAACCCGAAGGAATGGAACATCGGGACGGTACAGACGACAGTCTCGTCTCGTTTCCATTTATTGGAGATGAATTTCGCCACGAAAGCGGTTAAATTCCTGTGAGACGAGATCACTCCTTTGCTCGGTCCTGTGGTCCCCGACGAGTAAAGCATCTGCGCCGTATCGTCCTGGTCGACTCGGTCTCTGACTCGTTGACCACTCGGTTCTGTCCTCATCATCTCGCTTAGAATCCCAACGACTCTAACTCCGCGAGTGAGATCCACGCGCTCATCCTCTTCGTCGTCGGTGAGTACGACGGAGATAGCGGCGGCGAGTTTGGGTGCCAGCTGGCGCGTAGTGAAGACGAGAGTTGGATAGCTGTCGGCGATCTGTTTGGAGATCTCACCGGCGGTGTTGAGAGTGTTTGCGGTGGTGACGATGGCGCCGAGAGACATGATGGAGAGAAAAACTACGGGAATGTAGATGGAGTTTGGAGAGAGGATGAGGACGACATCGCCTTTCCGTATTCCGATCTCATTGTGGAGACATTCGGCGACCCGATCAACGGCTCTCCAGAGATCGGAGAAGCTTAAACGATGGCCTGTGACGGCGTCGATGAAGGCGGTGGTGCCGCGGTGCGGTTGAGAGGAGATGAAACTTGTGACGTCAAGCGAAGGATTTGACGGGAGACTCAGTGGTTCGCGCTTGCTATAGAATGTAGAGTTTGATTTGCAGAAACCGCTTCTGGAATCGATAAAAGATCTTTCAGGATCCGCCATTTTTTCTCAGGCGTATGATATGAAGCTATCTAAGCTTAACTTGGGCGGAAGTTTCAAAACTGGCTAATGCAATTAAAAGCTAATAAGGAAGAGAGATAACCCATTCAATAATCCAATAACGATTACTGTGATATGAAACTTTT
>AT1G20510_1
TCTGTTTTTGAGACCTCAGGGTCATATTTCAACATGGATGGAATCATAGAAATTGATATCTGACTTTTGCTTTTCCACAAATGTAACAGATTTACTACAGTACAAACAATACTAATACACATAGGCTCTCATTATAAGTCTCATAAAATTTTCAAAGCTTGGAGTTGGAAGTTGCGAGCTTGATGAGATCCTTGCGCAAAATCTTGCCTGAAGGGTTCTTTGGTATGGAAGATACAAAAGCCACTTTTCGTATCCTCTTGTACGGTGCTACTTGTTTTGCTACAAACTCCATTATCGACTTCTCTGATAAGCTGCTCCCAGTTTTCCTTACAACGTATGCCATCGGGAATTGCCCCACTTCTTTGTCCGGAAACGGGATAACAGCAGCATCAGTGATTTCAGAATGAGTGAGCAGCAAAGCTTCTAGCTCAGCTGGAGCGACCTGGTAGCCCTTGTACTTGATCAGTTCCTTTAACCGGTCAACCACGAATATGAATCCATCTTCATCGATATAGCAGAGATCTCCAGTTCTTAACCATCCTTCAGAATCAAGAGTCGAGCTCGTAGCTTCCTCATTGCTAAAATAACCTTTCATTATGGAAGGACCCTTGAGCCAGAGCTCACCGGTTTGGTTCGGTCCAAGAATTTGACCTGTAACCGGATCCACAATCCTCCCCTCCATACTTGCCGACAATTTCCCGGCGGTGCCGTATCTCCGGCTTTCCTCAACAGTATCCGTGGAAGCTCCTATACCCGTTGACTCAGTCAACCCATAACCTTGTAAAATCTTAACCGTCGGATACTTCTCCGCGAATCCTTCAGTCACCTCTTTACTCAACGGAGCTCCGCCGCACAAAACAGTGTGCAGAGAGCTCAAATCATACTTAGCTTTGATCTGATCTGCGCCGTTGACCATCGCCACAAGAATCGGAGGCACGAGAGGCAAAAACGTGGCTTGATACTTCCCAATCGCAGACATCATCTCGTGTATCTCGAATTTGGAGAGAACGATGATCGTAGATCCGTAGGCGAGAAGTCCAGTAGCGAACGCAGCTAAGCCGTAGATATGAAACATAGGAACGGTGCAGATGAACCGTTGCTCTCCTTGTGATCCATCATCAGATCCAAATCGATTCACGACGGTTTGAACCATCGCGATTAAGTTACGGTGAGACGAGATCACCCCTTTGCTCATCCCGGTGGTTCCGGAAGAGTAAAGCAAAGTCGCCGTGTCATCCTGGTCAACTCGCTCCATAACTCGGTTCCCACTCGGCTCCTTCTTCATCATCTCTACCAATCTTCTCACCTTTCCAACTGAGTCAACTCGTTCCTCGTCCATAAGCACGATCGGAAGCTTCGCTGCGGCGATTTTCGGGAGGAGCTGCGACGTGGTGAGGGCGAGGACCGGATTCGAATCCTTAATTTGTTTAGCGATCTCGTTTGGAGTGTTGAGAGGATTCGTGGTGGTGATGATTGCGCCGAGTGACATCACGGAGAGACATACGACGGGGAATAAAATTGAGTTTGGGGAGAGGAGAAGGACGACGTGGCCTTTGCGAATCCCCATCTCGTAGAGACAATCGGCGACGGATTCCACGGCACGCCATAGCTCGGAGAAGGTGAGGTTTTTACCTGTGGAAGCATCGATGAAGGCGATACGGCCACGATGAGCTTGAGAAGATATGAAAGTAGTGACGTCGAGTGATGGATTCGGAGGGAGTGGGATTGGTGTTCGTTTGCTGTAGAATGTTGAATTTGAGTTGCAGAAACCACTTCGTGAATTCACTGAAGCCATCTTTCTCTCGAGATGTTGATTTAGAATCTATCTGGATTTGTTTCTCTGTAATTTGAC
>AT1G20560_1
CACCTCCAGAAGCGAGCGAGCAAAGCTACTACTTCTCCGGTGGAAAAAACAAAGAAAATGGAGGGAACTATTAAGTCTCCGGCCAACTACGTTCCTCTCACTCCGATCAGTTTCCTCGATCGATCTGCCGTCGTCTACGCTGACAGAATCTCCGTAGTTTATGGCTCCGTCAAGTACACGTGGCGCCAGACTCGTGACCGCTGCGTCAGAATCGCCTCTGCTCTCTCCCAGCTCGGGATCTCCACCGGCGATGTGGTTTCAGTGTTGGCCCCAAACATTCCAGCTATGGTTGAGTTGCATTTTGGTGTTCCTATGGTTGGAGCTTTGCTCTGTACACTCAACATTCGTCATGACTCAGCACTTGTAGCTGTCTTACTGAGACATTCAGGGACAAAAGTGATTTTTGCAGATCATCAGTTTTTTCAAATAGCTCAAGGAGCTTGTGAAATCCTCTCGAAAAACGGTGACAAGGTCCCGCTTTTGGTCTTGATCCCAGAGCCTATTACTCAACCTGTTTCAGGGAAGAAGAGTATGATGGAATACGAAGATGTTGTGGCCATGGGGAAATCGGATTTCGAGGTTAAACGACCATACGATGAGTGTGATGCTATATCTGTCAATTACACATCAGGTACCACTTCAAGCCCCAAAGGTGTTGTTTATAGTCACAGAGGTGCTTATTTGAATTCTCTGGCTGCGATTTTACTCAACGAAATGCACTCATCGCCTACTTATCTATGGGCTAATCCCATGTTTCATTGCAATGGCTGGTGCTTATTGTGGGGCGTTACCGCAATTGGTGGGACTAATATATGTTTGAGGAATGTAACTGCGAAGGGTATATTCGATAATATTTCCCAGCACAAGGTGACTCACATGGGAGGTGCGCCAACAATATTGAATATGATCATCAACGCGCCTGAATCCGAGCAGAAACCGCTTCCCGGGAAGGTATCTTTTATAACCGGTGCTGCACCCCCACCAGCTCATGTGATTTACAAGATGGAAGAGTTGGGGTTTTCTATGTTTCATTCCTATGGGTTAACTGAAACTTATGGACCAGGCACGATCTGTACATGGAAACCTGAGTGGGACTCTTTGCCTAGAGAAGAACAGGCGAAAATGAAAGCCCGACAAGGTGTTAATCATTTGGGGCTCGAGGAAATACAAGTAAAAGATCCTGTAACCATGAGAACTTTGCCGGCTGATGGTGTAACTGTGGGTGAAGTTGTCTTCAGGGGAAACACAGTGATGAATGGTTACTTAAAGAACCCTGAAGCAACCAAGGAAGCGTTTAAAGGAGGTTGGTTTTGGAGTGGCGACTTAGGTGTTAAACACCCCGACGGATATATAGAGCTCAAAGACCGATCGAAAGACATTATAATCTCTGGAGGAGAAAACATTAGCTCGATTGAAGTCGAGTCTACTCTGTTCACTCATCCTAGTGTTCTTGAAGCAGCTGTAGTTGCGAGGCCTGATGAGTATTGGGGTGAGACTGCTTGTGCATTTGTGAAGCTCAAAGACGGATCTAAGGCCAGCGCGGAGGAGCTTATAAGCTATTGCAGGGACCGGCTTCCGCATTACATGGCTCCGAGGAATATTGTGTTTGAGGATCTTCCTAAAACATCGACTGGAAAAGTTCAGAAGTTTGTTCTGAGGACCAAGGCTAAGGCTTTGGGAAGCTTATCAAAGAAAGGCAGAAGCAAGTTATGAATTGGTAAGCTTTTTTGTTACTTCCATTCTCTTCGAAATGTGTTATAAATTACTACTGTCTATGAGATCATGTGTCATAAGTTATAAATTACTGTCTATGAGATCATGTTTGTGTCTAAGCTAAAACCGGAATGAAAAAACTCAAACCAAGTTGTATCTTTCTGAAATAGCTAAATAAACCGGGATGAAGTTTGAATTCCGG
>AT1G20575_1
CGGGTTCAGACGAAGGAAGCACCGTTGCAAAACTCGCCGGAAGATATGGCGGACGAGAAGGAGAGTAAAGGAGAGAAGAAGTACAAGTATAGCATAATCGTTCCTACCTACAACGAGCGCCTCAATATCGCTATTATAGTCTACCTGATTTTCAAGCATCTCCGGGATGTTGATTTTGAGATAATTGTTGTGGATGATGGGAGTCCTGATGGCACACAAGAAATTGTCAAGCAACTGCAGCAATTGTATGGTAAAGACCGCATCCTTTTAAGAGCTAGAGCCAAGAAGCTTGGTCTGGGAACTGCATATATCCATGGTTTGAAGCATGCTACGGGTGATTTCGTTGTAATCATGGATGCTGATCTTTCACATCATCCAAAATACTTACCAAGTTTCATCAAGAAACAACTAGAGACAAATGCAAGTATAGTAACTGGTACACGATATGTAAAAGGTGGTGGTGTACACGGGTGGAATCTTATGCGGAAACTCACTAGTAGAGGAGCAAATGTGCTGGCTCACACACTCTTGTGGCCTGGTGTATCTGATTTAACCGGATCATTCCGGCTATACAAGAAATCGGTGCTTGAAGACGTGATTAGCTCATGTGTAAGTAAAGGGTATGTCTTTCAGATGGAAATGATCGTTCGTGCTACCAGAAAAGGATACCATATTGAAGAGGTGCCGATCACTTTTGTCGATAGAGTCTTTGGAACTTCGAAGCTGGGAGGATCTGAAATAGTAGAATATCTAAAAGGCCTCGTTTATCTTCTGCTCACGACTTAAGAGACAGCCAAACAGCTCGACAACACATGAGTCTCTCTTTATACTCTTCTATAGTTCGATTGCATCATAGATTCTCTGAACACTTGAACTCTGATCATGTCTTTTAGAAACTTCACTTTAGCTTTGACTTCAAA
>AT1G20770_1
CGTAACCTCGTCTGAGGTTGGCTCCATTCTGCTTTTGCTGAATCCATCAACCTAGGAACTTCACTTCTCTTTGATCCGCTCAAAGGCAGATAGCATCGATGCACGCGTGTTGGCTATTTCCACAAGAGTTTCAAGAGCTGTCTCAAATGATAGTTGAGCGCCACGCAGCTTAGGCGAGACTAGACCTCCAAATACCGACAGAGATTTTGCTCGTTCTTTCTTAATCTCTTCATCAGCTGCTAACACGGTTTCATCCTTGGCTGATGGTTTCTCTTCAGAAACTCCTCTATGCCGTAGCTGTTGGCTGGGAGGTGAGCCTATCTCCGAATCTGTATCAGTAGAGAAGTCTTTGCCTTTCCCGCTACCGCCCTTGGAAGCCCACTTGGACAAAGCAAAACGAGGTACTGATCCCAAAGATTCAACCTCTTGGTCAGTCACTTGCAATGTTGAAGCAGCGGGATGATACTTGAGGTCTAAGAGAGTGCTGTTGATACGTAAAGTTCCCATAGAGTGTCGAGCACTAGCTAGATCAAACCATCCCTCTCGAAGCTTTGAATTCACAGAATCCATAAGCGTTAAATACCCATCCAACGAATCTAGGAACTGCAACACGTTCTCATCTCCTCCCCCTTTTCCCAGCTTAGTTTTCACTTCTCCTTCGTTATTCACATCCATGGATTCTTCTCCTTCCTCGTATATCTCAATTCCTTCATCTCCCGCCATCGCGATTTAGCTCCAAACACAAGAACGAACAAATCAAAGCTGACACCAG
>AT1G20823_1
ATGGCGCGCCTTCTCTTCCGTCTTCTAGTAGAATCCAACTCTCCGTCGCCGGCGGCTGATAGCTCCGCCGCCGCGTTGAATTCCGATCTCGTCGTCATCCTCGCTGCTCTCCTCTGCGCCTTGATTTGTGTTCTCGGCCTAATCGCAGTTTCTCGATGCGTCTGGCTCCGTCGTCTCGCAACCGGAAACAGAACCGCCTCTGGATCTCAAGGTCAATCTCCTCCACCTCCGGTCGCAGCGGCGAACAAAGGACTGAAGAAGAAAGTCCTCCAATCTCTCCCGAAGCTGACCTTCTCGCCGGAATCACCGTCGGCAGATAAATTCGCCGAGTGCGCTATTTGTCTAACGGAATTCTCCGCCGGCGACGAGCTCCGTGTTTTGCCGCAGTGTGGTCACGGATTCCACGTGTCTTGCATTGACACGTGGCTCGGGTCTCACTCGTCTTGCCCTTCTTGCCGTCTGATCTTGGTGGTTGCCAGGTGTCACAAGTGTGGCGGTTTGCCCGGTACCGGTAGCTCTAGCTCCGGACCTGAATCCGAACCCGAAATCGAGACCCGAATCAAGCAAGGCGAAGATGATCCCAATTCCTTCTTGCCCTGATCATTTTACTTTCCTATTTGTTATTTTTCATTTTTGCTTTCTAGAAAAGTCTATAATTTAATGCAGATCCATTTTTAGCGGATAATGTTTATTCTCTTAGTGTACATGCGTATTGTAATGTGTAAATGTTGTATGAAATGGAA
>AT1G20850_1
AAACAATTAAACCAAAATGGCTCTCTCTTCGCCATCAAGAATCCTCTGTTTTGTTCTTGCCTTATCCGCTGCATCTCTCTCCTTCTCTTTCGCTGCTTCTCACGATTACTCCATCGTCGGATATTCCCCCGAGGATTTGGAATCTCATGACAAACTCATCGAACTCTTCGAGAACTGGCTATCCAATTTCGAGAAAGTTTATGAAACCGTTGAAGAGAAGTTACTTAGGTTCGAAGTTTTCAAGGACAATCTAAAGCACATCGATGAGACTAACAAGGAAGTGAAAAGCTACTGGCTCGGGCTCAACGAGTTTGCGGATTTGAGCCACCAAGAGTTCAAGAAAATGTATTTAGGGCTCAAGACTGATATAGTGAGACGCGATGAAGAAAGATCTTACGAAGAGTTCGCTTATAAGGACGTAGAAGCTCTGCCTAGATCTGTTGACTGGAGAAAGAAAGGAGCTGTGACTGATGTTAAGAACCAGGGCTCTTGCGGAAGTTGTTGGGCTTTTTCAACCGTCGCTGCGGTGGAAGGTATAAACAAGATTGTGACAGGAAACTTGACAACATTATCTGAACAAGAACTCATAGACTGTGACACGACCTACAACAATGGCTGCAACGGTGGTCTCATGGACTATGCTTTTGAATACATTGTTAAAAACGGAGGTCTACGCAAGGAAGAGGACTATCCTTACTCTATGGAAGAAGGAACTTGCGAGATGCAAAAGGATGAATCTGAAACGGTAACCATTAATGGACACCAAGATGTACCCACGAATGACGAGAAGAGCCTTTTGAAGGCATTGGCTCATCAGCCTCTCAGTGTCGCCATTGACGCCTCTGGTAGAGAGTTCCAGTTCTACAGCGGCGGCGTGTTTGATGGGCGGTGCGGGGTTGACCTAGACCACGGTGTGGCTGCGGTTGGGTATGGATCAAGCAAGGGTTCAGATTACATCACTGTGAAGAATTCTTGGGGACCAAAATGGGGAGAGAAAGGTTACATCAGGTTGAAGAGGAACACTGGGAAACCAGAGGGTCTCTGTGGTATCAACAAGATGGCTTCTTTCCCCACCAAAACTAAGTGATCATCAGATCACTCTCTCTTATCTGCATTTGATCATCATCTTCGTATCTATATGAATATTGTTGTCATGAAACTACAGTGTCTGTCATTTTTTCTCTTTTGATTTATCAATGGAAGTCTTGTAACAACTATGTGCA
>AT1G20950_1
CGACGTGTGGGATTAAAAAGAGTTTATGCAAAAGCTCATGAGAGAATTGATTATAAGAGTTTTGACTCTTACGTATGAAGCAAATTATTGACCACCAGTTGAAGAAATAGTAGTGAGAACATCGGTCACCGAAGCCATCACACTCAGTGCTGCTTTCAATACGTCTTGAGAACACCCTGGCTTCACAATCATCCTCACCTGGTCTAGATATTCCTGCAGCTTCTTGATACGGCCCATGTAATCTTGATCTTCAACACAGAGACTCACTGCTTTAGCATCAGCACCAGGACCATCGTACTGAAGCGGTCCTGGGTTTCTGTACAGATCTTCCATCAAGAATTTTTCTGCGTTCTGTCTCAAGAGGTCGTATGCTTTGCCTTTCAAATCCACCATAGCTGGATGAATTGCAGGTCTACCAATTGAAGTTAAAGTAGAACTAGCATTCTGGGACCAATGCTTTACCGTCATCATCGCTGTTATAGGTGCAGCACCACACTTCCACTTGTTTACAGGACTTTTTAGGTTGGTGACAGTTGCCATGTAACCGTTCAGACCAGCTGCGAGGACGTGGTAACATATATGTCCAAGAACGTAGGCGTAATCACAATCGAATTTCGAAGGAAGAGATCCACGAGCTTGGTAACCAAAGAAGTGACATATAGCATTGAATTTCTTCCCCTTGTATGTGCCTTCTTTCAAGCGCTTGTTCATTTCAGTCTCCACGAGATACGCAAGAAGTTTCTCTGTCTCAATCTGGGATAGCTGAGCAGAATTATCAGACTCAGGATGGAGAAGTAGCTGTTTCTTAATGAATGGAGGAAGAAATTCAAACAAAGCAGATGACCAAGGTGAGAGCTGGGTAGAAATCTTATCAGCAGCTACACCCTGCCTAAGCAGCCCATGAATTTCCTTTAACAGAGCGTAGACTTCAGGGATACTCTCTATGATCCCTTCGGGAATGAGGATGACTCCATGATTCTTGTCTTGTCCTGCTCTTGCTTGAACAGCATCACAGATCTGTTTTGCAATGTCAAAAATCGTGAGCTTAGATGCTGCAACCTCCTCGCCCAGTATCACCATGTTTGGATGAGACTGGAGTGTACACTCAAGGGCAACATGAGAGTGCTTCCGACCCATAAGACGGACGAAATAATAATACTTCTCTGCAGAGAGAGCATCAGTGCAGACATTGCTAATGAGCTGTGAATTCACCTTGCATATGGTGTCAAAACCCACGTTTGTCTCCACAAACTGATTCTTGAGATCTCCATTTGTAGTAACTGGAACACCAACTACCTTAGTTGGGCATTTTACTTCAGCAAAAAAATCAGCAAGATGAGCTGCATCTGTGTTTGATGTTACGCCTCCTATAATAACAAGGCCATCTAACTTCAAATCTGTGCAAGCTTTGAGTGCAGAGTTAACCTGCTCAGTACTTTTGATTTGATCCTTGGTTCTTCCGAGCAAATCATAACCGCCTTGGTTTTTGTAAGTCTGGAGTATATTATCTGTGATCTCCAGAGTCTTTTGTGCAAATAGACCTTCTGAACCACCCAAGAACCCTAGCAAAGTGCTTTTTGTGTTGTGAACTTTGAGAGCCTCGAAAAGACCCCAAATCACATTGTGTCCACCGGGAGCTTGCCTTCCAGAAAACACAATACCAACTCTAATTGATGGAAGCTCGGTAATGATGTGAGCATCAGAAACTTTGGCAGTTTCCCTGAGGAAGTGAGCCAAAGGCTGGCCTAAGGTATGCGGGAAGGCGCGAGCCATGATATGGGAATCAGCAGCCTCTGCCACAGTGGTTCCATCACCAAGCTCCACGCGGACAGTAGTCCCCTGGAGACAAGGAGGAAGCTCGGGGTGGTACTGAGATCGGAGTTGCTGAAGAGGGGAGAGTTCTCTAGGAATTCCGAAATCTGAATCCATGGCGTTAGGTTTTATATGAAGTGTTTGGTGAGAGAGAGAGAGAGACTTTGAGTGACTCAGTTTTCTTCCTTTTACTTCAGAATATATAGTGAGGAGGGAGGACGACGGGGAAG
>AT1G21060_1
TAAAAACTACATGCCGTTAATGTATATTTCGCTTTACATTAAAGATTTTCATTCATGTCTTCTTGTTGGTTCCTCTATGATTACATAACGGAAACTTGTGTTTTCCGGTGAATATTCAATGATTTTGCTCTTCTTCTTCAACAATTTCTGAGCAATTTTCTTTGATGAGTCTGGTAAACACTTCACCGCTGTCTCCATGAGCTCAGATGCATCCAATGACATATCTTTAGCATAATAATGAACGATCTTGGGCAACAACATCTTTGTCTCCTTGTGTATACGAACATTGTTTTTTATAAACTCTTCTTTGGCTAGTCTTAGATCCCAGAAAACGCAATCCGCGATGTAAACCCGAACCGGAGGATCTGTAGAAGCTCCTGAAGAAAGAGCGAAATGAGCCAATGCCTCGGGATATTCCAAGGCGTAAATGTGTTTGACATTACAAGTTTTCGACTTTCTTGAGGGCGAAAACAATGTCTGCAACAAAGGTGGTGAGTAATGCGGACGAATGCCTAAGATTGAGCTTTGGATAATGTAAGGGTCTACACGATAGCCTCCAACATCATAAGCTGCCTTTAAAACCGAGGTGTTTCTTGCACGGTTGTGAGTTCCGTACGCTAAATAGGCATGCATTGTGAGAGCATTGTGAATGTTTATCCAAAACGCGAGCTTCTCTTCGCGTTTCATTCTACTCGGATCAACCTTCTCAAGCTTTTGAACTAGTGATCTGAAGTTTTGGAGCATAAGAGCGGCGTAATTGAAACTACCATCATCCAGATGAAGCTTCAGAGACTCGATTACAACACTGCCTGGCACATTTGCTTCTTTGCGTTCCTCGAGACACGGGTTCCAGCTATCAAAAGTGGTTTTGGAAGAGACAGATGAAGGTGAAGAAGAAGAAGGCTGAAGACAAGAATTGGTTCTGGCTCTGCTTGAGAGTGTACAATACACAGAAGATATGCATCTTAAGATTTCTTCAGAGAGCCTACTCGGGCTCACAACGTTATCTACGATATGAGAAGAACCCAGAAGATCTCCAAGAGTAGTGTGATTACCAGAAACACATCTAGCCTTCTCCCTTGCAGACAAAGCTTTTAAGCTGGCTTGGAAACTCCGAGGACACGAAGAGGAACGTTCAGACGCCGGAGAAGCTTGATATTGGTAGCTAAACACACTGGTAAGGTATGATTGATCGGATTTAGGACAAAAATGATTAGACACTAAGCTTGTTTCTGTGCGAGGAGAAAAAGAAGAAACTTGTTCATCGAAAGCTGTCCTGTAAAGAGAGAGCAGATATTGTTCTGTGCGCAGAATTTCAAACTCGAGTGAAGCAATTTCTTTCCTCAAATCTTCTGAAGACTTTGGCATTACGTTGCAATTAGAATCCTGGTAAGTTAGTAACCTCGTCTCAATTGATACACTCGGTTTACTGTAGGAAGAGAATCTTGAAGGTGATGCAACAATCACAATCTGCTTCTCCGAGTTCCTTGGAGAAGATGAAGAGCAAACGTGAGAGGAATTCGGAGACGAATGTGAAGGAGAACTCAGACCCATCATTTTCTCGCACTTTCTTGTCTCTTTGTAGAAATTCATCAAAGAATATTACGAGGGAATTATAA
>AT1G21080_1
TTTTAACAATAATAAAAATTACATAATGGTTACCACCGCCTGCAAATGTATCAATATGCATAAAGACTTATATTATATAGTACAAAAGAGAAAATAATCTTTTCGCAATCTCTTATCTGAATCAATCCTTTGCCAGCTTAAGAGTGTCTCTGTGCTCCTGGAGGCGGCGCAGGCCTTGGGAAGTAATAGTTGAATTGCTCTTCTCCAAGTTTCGGTGCTTCCACATAAGGGCTCTGCGGTTCCTGAGGTCCAAATGTAGAGCGAGATGCTTCATCGGATTTTGGTGATGTGGATGCATTATCATGGTCTTGACCATTTCCGTTTAGTTTGTGAATTTCGGCTCTTACTAAAGGATCACTCTCACTGGCTATCTTGTTCTTCTGGAAGATCTTCCCCAGAGTTTTTAACCCCTTGGCCCTTGCACGAAGCTCCTCTCTCTTGGCAGCGGGATCTTGAAGTACCAGCTCACAAACACGGGAGATAGTGCTTTCGATATCAGCAACATTGAGCTTCCACAGAGAATCAATCATCACTTTCTTATGGGTCTTCATATACTCTTCCAGTTCCTTCTCGGTATAATTGCCTTCAGCACTTAGCTGCCTTTTCATTTCCTCTTGCAGCTGGAATAAAGCGTATGCACCTGTTGCAGCTGTTACTTGGGATTTGATGAAGTGACCTTTCGTCCTAAACCATTCAGCAACGAATGGTACACCGAGATAAATAGCTTTCTTCCCAAGCTCTTTTGCCGCTTGTCTTACATATATATATCCGATTGTGTTCAACATTTCCACCCCGTATGCTGCATTTGAGAGTCTTGCTACTTCAGCTTCAGCATTGCTAATAAATTCATCTTTGTTCATCATATATAGGTTGAGGCGATCCTTAAGAATCTGAGCAAGTTTGTCTTCTCTTTCTTTCTGAACAGCCCTCATTTTTTCTATAATCTTTTTAGTATCAATCTGATCCCCTTCAGTGAGAATATCAAGTGAAGCCATTGATGCCATAGCAAGCTGCCCTATGTATTCTTCAAAAAGTTCACTCCCAAACAGCATAGCAAATATTGCCGCGGGATCAATGATCTCAGTTGAAATCCCTGACTTCCCACATGTGTCATAGGCCTGACGTTGCCCTGGATCACTTAGTACTTGGTAGGCCTCTCCCAACACCTGGAAATTATGAGCAGCCTGAGGATCATTAGGGTTTTTATCTGGATGTACTTGGCGTGCCTTGATGTAATAAGCTTTCTTAATCTCGGCCTCCGTAGCGGTGGGGCTAACGCCGAGGACATCGTAAAACTCCGTCTCCTTCACCATTATTAAATCAATCCGATCACGATCTCGACTCTTCGAACCTCCGATTCAGAACTTCTCAGATCACATACGAGAAAGAAAACCTCAAAATCTTGTCTTAGTGAGGTGAGGACACGAAAAC
>AT1G21090_1
CAAAGATAGAAAGGGAATACATCATTGAAGCTCTTTACTTCTTTTTAATTTCAACATCTCTCTTAAACCTACGCATCTCCTCATTTCAAGCAAAAAATATGGTTTGGTCTCGGAAACATCTCACCTCAGTGCTCTTCTTCTTCTTCTTCTTTTGCTTCCTCTCTCTCTTCTCTCAACCTTCTCTTTCTTCCACGTTTCTCGTCGACGGTGTCTCTGTCTGGAACACCCCCACTGTTCATGTCGGCGACTCCGTTATTTTCAGACATAAGTACGGATACGATCTCTACATCTTCAGAAGCAAAGATGCATTCAATGTCTGTGACTTTACTCAAGCTACTCTTCTTACAAAACCTAATTCCACTTCCTATACGTGGTACCCATCAAGAACAGGCTCTTACTACTTTTCCTTCACAAACAACACATCTCTTCCCAAAACTTGCCAACTCAACCAGAAGCTCTCAGTTCAAGTCATCCTCGCCGCGGCGGCATTACCGCCGTCACAACCACCAACAATCGCCCCTGTTCCGGTTTCAGAAGGAGTGATCTCATCTCCTTCTTCTTACCCCTGGCCATTAGGTCCCAGAGAAGGTTCAGCTTTCTCTCCTGGACCATCTCCGGCAGAGACCACATCGGTGACAGTTCCCGGTAAAGACGGCGTTCCGTTCATTAACAGTAATCCGGCGGTTCCACTCCCCACCGGAGAAGTCGACTCTACTTCCATTAACCCTTTACCCACTTCCACAAATGCAGCACATCAGGTGATGATGACAGTAACGGTGAAGCTAGTAGGTGTGTGTTGTGTAGCCATGTTTCTTCTTCTTCTGTAGAGATAGAGAGCTTTTAATGGAAGA
>AT1G21380_1
CTCAAAAGGGTTTGTTGTTCTGATTGTTGGGTTTGGAGGAAGAAGAAGATGATGTCCTGGTTTTTGCAAACTCAATCAGGTCTTTGAAAAGGATATCCTCTGGTTTATCATCTTTCTTTGGTGGTGTAACAGCAACAGCAGAGGCTGTTGGATTCAGAGAGAGATTCCGGGATTGTCCCACAAGATCATCGTATGAAGAATCAGAGCCACTGCTTGACTGTTGGGGAACATTATGCTGGAAGTATTCTTGCCTCTTGTTGGTTCTAGCAGACATTGATGGTGGAAACTTCCTGGTTTCCTGAGTATCCCATGGAGCAGGAGGCAATTGCTCAGTTTGGTCATAAACTGGTTTGGTGAACAAAGCTTGCTCAGGGGATTTGCTCTGGGGAACTGGATCATCGAAAACAGGAGCGGAAGAGTCCCGGTTTGATGATTGGGAAGTACTCGGAGGCTTTACACTCTCTGAGGTTCCTTGAGGTTTGTAGACATCACCACTGAGGAAGTCCATCGCACCAGAATCAACATGTACTGACCTCATAGAAGATGGTGGAGGAGGAAGAATAGGGTTGAAATTCCCTTGTCCAGTCCCTCGTGCACTTTCTCTTTTCGACCTATGAGCTAGCTGAGCAAAATCATCATCTGACTCATCATCGTCATCATGATTGATGCTAACAAGCGGAATTGGAGTGGGAGCTGTTGCCGGAACAGAGTTTCCCTTTGCCTTATCATCATGGTGCTGAAGAACACGCTGCAAATTGTCGTTCAGTGCCAATCCTTGACACATAAGTTCCTCATCTGAAGTGGTGTTCACCAGAGTCATTACACGTCTTTGATAAGTACGGCATTGCTCGACTAAATCAACTATAAGTTCTTCCTTTAAACCCTCTGGATGACTTGGATCAAGAGCCCCAAGCATGTCTGTCAAAACATCAACTGATCCCTGAGCGCTTTGAATCTCTTCCATGCTGAGGGCAGAAGCATCATCACTTTGCAAAGAGGCTTGAATAGCAGCTTCATCTGATGCAGCGGCCTGAGCAATAATAGGCTGAGTCTGAGGTGGAGTAAAGAACGGTACACTGCTCTCAGTTCGAGGTGGGAATTCAATTCCAGCAGACCTGAGTTCATTATAAGCATTGTAGTACTGAGGGAATCTTCCGCCGCTTCCACCAAAAGCTTCTTGCCATGTATCTAATAAACTAAGTATCTTTTCCCTCACAGTCAGGTCCGGCTTCTTCTTCACTATTTTGACCATATCAGGCAAAATATCACGGTCAACAATGAGCTGGTACACGCTCTCGCCACAATTCTTACTCAGAGTTTCCAAAGCATAAAGGGCAAGAATCTGCACTTTAGAATTTTTACTTCCTAACCGTTTCTTGAGCACCTTCACTGCTTCTTTTGCTTGACTAGGATCCATGTTGATAATGTCACACAGTTCAATGTTGATAGCCCAATCTGGACCAATCAGCATATCATTAGTAGCCCTCTCAGCACAAGCAGCCGCGTTATTCGCCATTGCAAGATCGCTTTTCAATCAAATCCTAAAGTTCCAAGTTTCCTGGCTATAGACTCTAAACTTGAGAACAGATGATAGGCCAAGCGAAGATTTGTGCGTATCAAGATCGAGAAGATGAAACAATTATAAGGGTTCTCGGAAAAATCAAAACTTGTATTCGAACACGATCGGAGTTTTGTGTCAGGTCA
>AT1G21400_1
CCCGGTTAAGGGTCAGCCGAACAATGGAAGTTTATTAAACGACGAAAACAACATTCTCAAGGCCATTTCATGATGCTCTAATTGTTGATTTCTACATTCATACTCGATTACTATTCGATTCGTGGGCACTGGGCAATATTTAGTCTGCAAAGTCTATATGTACATGATACATCATATACGAGAATGAGATCTTCAACTTCACAGTTCCTCTAGATTCAGACATGAAAACCAGTAGGATAATCTTGAGGTTGTTTCTCTACTAATTCCTTTAAACCATGTTCTTGCTCTTCTAGATTCTTCGGCTTAACATCATATACATCGTTAAACAACTCTGTCAATGGTTGTTTCTCCCACTTCTCCGCCGCCTGAATCGCTTGCAGAAGCTGTTTTCTCGCGTTAGATCTTAGCTTGGGTTCATCTTCCCCACTCCACCATCCGTTATCCTCGACCCATTTCCTGAATCTATTCACAGGGTTTCTCGTCATTTTCCAGTATTGGATTTCATCGGCGGCCCTGTACTTAGTCGAATCATCTGATGTAGAATGATGTCCTACTCTATATGTCATCGCCTCAATAAGAACAGGTCTTTGTTCTGTTACGGCCATTTCTCGAGCTGAGCGTACCGCACTGTAAACCGCGAGTGCATCGTTACCATCCACACGGATGCTTCGGATTCCGTAAGCTTGACCTTTCACAACAATTCCATCACTTCTAAACTGTTCTGAGATATGAGTGCTGATGGCCCAACCGTTGTTCCGACAGATAAACACAACCGGAGCTTCCATTACTGCCGCGAAATTCAATCCGGCGTGGAAATCTCCCTCGCTTGTGCCACCATCTCCGATGAATGTTACTGCACAAGCGTTCTTCTTCTCCATTTTCAGAGAATAGCCAACTCCAGCAGCTTGAGGAAGTTGCGTGGCAATTGGAGAGGAGATAGTGAAGTAATTGAGACGATTGGAGCCGTAATGAATTGGCATTTGTCTGCCTTTGCCGTAATCAGCTTTGTTCCCAAAGCACTGATTCGCAAACTCCTCCAATGTAAAGCCACGCCATAGAAGAACTCCAGGCTCTCGGTACTGAGGTAAAACGACGTCGTCAGGACTGAGAGCGGCTGCAGAAGCGATGTTAATGGCTTCTTCTCCGACAGAAGTAAGATAAAACGAGATTCGTCCTTGACGTTGAGCTTCGTAGAAGATATGGTCCATTACCTGAAGCGTCGCCATTTGTTCATACATTCTAACAGCGAGTTTCTCGCTCACCGGAATAAAATCGCTATCGGGGATGATTCGCCCGTCTTCGTCAAGAACCCGGTAACACGGAATCCTCCGAGAAGATGATTCCGGGATAAATTTCATCTCTGATGTGTAACCGACTTTTCCTCCTGGAAAATCCAATTCCTCGGCATCATCTTCATCACTCTGTTGAACCAAATCAGGCTGTTTCTCCGCGGCCGTCGACTCGTGACGGAGGCTCGCGACGGGACCCAAAAACACCGTCGAAGATAACTTAGAAGTTGTAAAGACGACGGGATGAGGAGAGTAATCGCGTTTGATAAGCGACAAACCCAGATTCTGTCTTAGGCTAGAAACAAGGTTTCTAGATCTAGCAAACCAGATCGCCATGTCTGCAAAAAAAGAAAGGACAAAAAA
>AT1G21410_1
GAAACAACAAGAACCCAGAAAAAGGGTCAAAGAAACTAATTCAAAGGATCAAGACACCGCTTCGTTAGAAGTCCTTAAAATAAAGATGGTGATGGTAGGAGAAACATTATCCTTGGAACTGGACCAGTGTTTTCTGAAGATGAAGATGGAAGGAATCTCGATCAAAGAATGGAAAGACATCCCTGTGGAGCTTCTGATGAGGATCCTTTCCCTTGTTGATGATCGTAATGTCATTGTTGCTTCTGGTGTTTGCTGTGGCTGGAGAGATGCTATCTCTCTTGGCCTCACTCGTCTCCGTCTCTCTTGGTGCAACAACAACATGAACAGCTTGGTTCTTTCTCTTGCTCCCAAGTTTGTAAAGCTGCAGATTTTAATACTGCGGCAGGACAAACCACAACTAGAGGACAATGCAGTGGAGGCCATAGCAAATCGCTGCCATGAGCTACAAGAGCTTGATCTCAGCAAAAGCTTGAAGCTTACTGATCGTTCACTTTATGCACTTGCTCATGGTTTTCCTAACCTCACAAAACTCAACCTTAGTGGATGCACTTCATTCAGCGACACTGCTATTGCATATTTGACCAGATTCTGCAGAAAGCTGAAAGTTTTGAATCTCTGCGGATGTGTCAATGCTGTATCTGACAATGCCTTGGAGGCTATTGGGAATAACTGCAATCAGTTGCAGTCACTAAACTTGGGATGGTGTGAGAATATCAGTGATGATGGGGTAATGAGTTTAGCTAATGGCTGCCCAGATCTCAGGACCCTTGACCTCTGTGGCTGTGTTCTAATTACAGATGAGAGTGTGGTAGCTCTAGCAGACTGGTGTGTCCACTTGAGGTCACTGGGGTTATACTATTGCAGAAACATAACAGACAGGGCGATGTACTCGCTAGCTCAAAGCGGGGTAAAGAACAAGCCGGGTTCATGGAAATCAGTTAAGAAAGGCAAATACGATGAAGAAGGGCTGATAAGTCTCAACATTAGCCAATGCACTGCCCTTACACCTTCAGCCGTTCAAGCAGTTTGCGATACCTTTCCTGCTCTTCACACATGTTCAGGAAGGCATTCGCTTGTCATGAGCGGTTGTCTGAACTTAACATCTGTGCACTGTGCTTGTATCCTTCAGGCTCATCGCGCACACAACGCGGTTCCTCATCCGGCTCACTAAAACAGAGGAATTAGATATGTTGTATATAGAAGCATCATGTTGATGTGATTAGTATTATAAACGAAGTAGCTTTTTAAGGTGTGTATGTGAAACCTTAGAAGCTTATGAGTTGTTCTTTCTTTGTCTTGAAAAATCTTTTGGTGCCATGTTCATAACTTTTAT
>AT1G21460_1
TTACATTTTTCAGCATCATTTTTTACATTCCAACAAAACGAAAAAAGCAAAACTCTAATTAAGAAGAGTTAATACGAAATCACTTAACCAAATCCTCCTCAAAAGCTTTAAACTTGCAGGTCTTGCTTTCCATTAACCACATTTTGCTTCTTCTCCTCATCTTTCATCTCTACCGTCTTCTCATCCTTCTCAGCATCCGCAGATTTCTCGCCTTTGTTTCCACAGTAGATGAAGTAGAGAATCAATTGCAGTGTCCCTAACGCACAGCCAAACCCATTTGGGATTGCAACAAAAGGGTCACGACCGATAAGACCATAAACGAACCACGAAGTACCACAGAGGAACACAAAGAGAGACAAAAAGAATGGCATATACTCTACACTCTTCGTCTTTATCACCAATCTCATGATGGAGAGTGGAGAAGCGTACATGATGATGGAGAAAACAGTGGCTGCGAGACCACAGAAGAGTTTTCTGCTGTTTCCGTGGAGAGCAAAGAGAGAGACGAGAGCTACGGTTGCGAATACGGCCAAGACGCAACTAAAGATACCAAAGATCTTAACTTTCTCCTTCTTTGGTGCGTAGAAAAGGAAGATCAACACGTAGATTGTTTCGATTACTGCTCCTGTGCCATTGATTGTGCTCACAAGTGTGTTGTCTTTTGACACAAATGGAAGTCCGTACCAGGCGGAGAGGAGACAGTTGAGGAGAGTCATTGGGTAAGGGATACCAGAGAATTGTTCAGTTGATTTGTTCTTGATGATTCTCTTGAATGTTATCGAAGGAGCCAAGAACAGAAATAGAGCAGTTGCATTTCCGAAAACGCCGAAGATGGTGTGAGCGATGTTCATCTTTGATCTCTAAGGTGGTGACTAAAGGTTTCTTTTTCTTGTTTGTAAGCCGAGACTCGAGAGAGAAAATGAGAGAAAGTGAGAGAAAAT
>AT1G21550_1
CAGATAAACCCATTTCACCAATATAACCAAAAAAGGTCCAAAACTACCCTTCTTGAATCTTTATCAGAAACAGAGACAGATCTATGGATTGTTGTTCATTCATAAGCACAAGCGATCTCCGAAGAATGTTCAAGAAGCTCGACAAGAACCAAGACGGGCTCGTAACCCTCGACGAACTCTATTGGATTCTTGAGAAACTCGGTTGGGCCGAACACACTCCCGATGAGCTTGAGCTGATCGTTGGTAAACAGAGCCTCGATTTAGACGAGTTCCTTCGGTTCTACCACGACGCCGTTTTAGATAGCAAAGGAACGAATATCAATAATGATGTTGTTGATGATGATGAAGCGATTGTGAGGGCGTTTAATGTGTTCGATGTGAACGGAGATGGTTATATTTCTGCGGAGGAGCTTCGTGATGTGTTGGAACGACTAGGGTTCGAAGAGGAGGCAAGGGCGTGGGATTGTGGAAGAATGATTCGAGTTCATGACAAGAATCTTGATGGTTTTGTTGACTTTGAAGAATTCAAGAACATGATCTTACATGTGTAATGATGATATTACACATGTGTGTGTA
>AT1G21590_1
CGGGCATTACAAGCAAGAAAATTCACTTTAATCCTAATGGATCATTACAAGAGTTAAGATCAAGGAATAAAAGTTACTTGTTTATATTGCCCCAAAAAGATTTTAAAAAATTGCAAACAACACTCCAAACAATGGAAAGCTGCATTCATAACCCTAAACCAAGGGAGGGAGGAGGGCCTATAAAACCCGCAAACCCACCTCTCATCCACCACCCATGATCCATCCAAATGAAAAGATATGCCTTTTCATATATACACTTACACTCACATACAAAGAGAACCCATTTTCTTCACCATCTCACCTTGGAAAGTTTTGGCAATGGTGATTTGTTGTAGTGAACAAAAATGGCTCAATTGAAGCTCGATGAACGGCTTGTTCTGCCTTTAAGAAAATCCTCCACGGAGATGCCTTTCTCGATGCTTCCCATGGAGAGAGAGTCATCTTCCATGTCGAGGAATGCTAGGTTGAGATATGACTGCAGATTAGACCTCCACAATTTCTCGTCCTTGAGTAGCTTTGAATCCTCTAAAGGGTTACTAACTTGTAGCTTTGCCCATTTTAGCATCTCGGTGTCACCTTTAAGAAGCTTTAGTACCATTCCCATTTCCGGCCTAGATTGAGGGCTATGTCTTATACAAAGAGTGGCTGCTAACGCCATCCTCTCCATCTGATTGCCTTTGTTGTCGTCTTGCAAACTTGGGTCCAATAGCTGAGAATATTCTTTATCATCCAGAATTGGCTTCGCCCACATAACAAGACTCTCTTGTGCCTTTGGAGATTCACTATTAACCGGTTTTCTTCCAGAAAGAAGCTCGAGGAGTACAACACCGTATGCATAGACATCTATCTTATTGTTCATCTTGCCATACATAAAGTACTCTGGAGCTAAGTAGCCAAAGGTGCCTGCAATATCGGAGCAGATTATCTGAGTTGTAGATTGCGGCGCCCACTTCGCAAGCCCAAAATCAGAAAGCTGTGGCTCAAAATCATCAGACAATAAAATGTTTGATGACTTAACATCTCTGTGAATGACAGGTTGTGGAGCACTGTTATGCAGATAGTCCAACGCCTCAGCTATTCCCATGGCCACCTTATATCTCTCGTTCCAACGAAATGCAACCAGGTCCTTTTTGTTGCCATGAAGATTCTCTTCAAGGCTTCCTCTTGAAAGATAATTATATACCAGTAATAGGTTATGGTTTTCAAAGCAATAACCTAAGAGGGAAATAACGTTCTTATGGTGTAAGGTTGTGATGATGTCAATCTCTGCCACAAAATCCTTCAAGACACATTCGGTTTGCTTGAGAATTTTCACTGCAACCTCTCTTCCATTTGGCAGATAACCTCTAAAAACCCGGCTGTTGCCTCCTTTTCCGATGAAATTATCAGCACAGAAACTGGATGTCACTGACACAAGTTCCTTGTACTTAAAAAACTGGCAAGCTGTGGATATCCTCGCCCAAAGACCCTCCACATCCTCTGGGAATCTACTTGAGCTACAATCAAGAGAACATTTCACGATCATAGAATCATTACCATCAGGAACAATTGCTCCACTTTCAGTGTTTAAGCTAGACAAATTCTTATTATCTTCAGATTCTGAAGAATCAAAACCAATCTGCTTAGTGTCTCCAACAACAGAATTGGTCCTAGAAGGCAGCTTCAGCACCCATTGGACAACTGGTATTTTTCTGAACGAAGAACTTCGCGGAGCAGAAGCTAATACATCTGAAGAAGCTACACGACAAAGCAAAGGCCAACCTGGTCTAAATTCAGGCAGTTCCTTTACCAGCATAGTAATGAAGCGGTTCAAATCTTCAGGATATTTTGCGGGCACAAGCGCCATTGCCTTGTGGAAATCAGCATTATCATCTTGATCACCATCACAACTAGAAGATCCCGCAGGCAGAGAATTCATACCACGAACTGAGCAATTCCCAAGGCAGGCATACACTAAAGAGCGCCGTAGACTCTGGCCATTGGAATGATCCTCCTCAGTCTCTTCCTCTTCCTCCTCGGAATGGTTTACAACTTTGGTATTCTTTCTCAGTGTGACAGGCATCTGAAAGAAACTAGACAAAGTGTTCCTACGAGCATCGCTTTTTCCTTTAGAGTGATTAATGATCGATGTGGAACCATCTTTTTGATACATGACTTTCCCGTTGTCGACGGCCAGAACACAGCAATCTTTTGATACTTTCCTGGCTAAGTACTTAGCAACGGAGACAGATGAATGAATTGTATGGTAACGTCTGGAGATTCCAACTACAACTTTGGATGCAGAACACAATTTTGCTTCTCTAACTAGAATCTTTCGAGAAGAAGAACCCCGGGACAATTTCAGCTTCAACTCCACCTGTTTCAATTTGCAGAAACCTTCATAGACTTCAAGAACAGAGTCAAAATTCTTAACAAGGGAGATAAGCGAAGAGTTGTCTGCTCGATCAACGATCTCATTGTCGAGAATATGAAGAGCGATTACGGTATCACCCGGTTCAGCAACCTTAACCAAAGCCCAATCAAGCAGCTCATTGCTCGACTCATCGAACTTCACGCCCACCATGACATTACGCCCTCCTCCTCCTCCTGGAACGACGCCGTTTTCCGTCATCTCTCTCTATCTCTCTCTTACTTTTTCTCACTTCTCCAGCTTCCTCAAAATGTTTTGTCAGAATCTCAGGTGAATACGTTGTAGTGTGATGATTCCTGGAGACACAAAATCATCGGAACGATAATATGCTGCTCACAAAACAGAATTTTTAATCTCTCTCACTCTCTTGCGGCTTTGGTTTTTGGTTTTGCAGCTTCTGAG
>AT1G21600_1
CCGCTTCCCATGGCGTCTTCGGCCGCTTCTCCTTCCTTATCTCTACTCTCATTCACCTTGAAACCACCGTCTCCCTCCGCCACGCAGCGGCAATTTGTGTCATTAAGAACGGACGGTTGTTTCGCGCCTTTACCACTCAAATCCCGCCGCGGCCGTGGTATCATCGTCAAAATAGACGACGTCGATGCCGACGGAGGTGGACCGGACGAATATGACATGGATGACGAAGAAGTGGAGGAAGTGGACAATAAGAAGGACTATGACGTCGAGTACGACCCCTTGGCCGCTGCGATGGCGGCTGCAGGCGGCAGTGGTGACGGAGATATCGCTTTTGTGCAGAGTAAGAGCTTTATATCGACACAGGGATGGGACTCGGAGATGGTGGTGGATTACAGGATAAATGAGGATGAGTTCCACAAAATCAGCCTAATGGACTGTGATTTCTTTATCAGAAAACCTCCTGATCCAGATAACGATGTTTATGACTTCAGAGAGATGTATGTTACTCCTCCTGATACAGATATTTACTCAATTCCGAGGGTTCTTGCTCCAATGCCTCAAAAGTATATTCGATGTGCAATGAGTGACTATGGATGTTACAATGTCACTGAACCACCTATTGATGCTCCCCGAGATCCACTGTACAAATCTGAGAGGGAGATATCCAAGGTTTTCTTGACAAAGCATTACCGGAACAGAAGGACAAACGACCCAGAATTTGTGCTAGATCTTGAAGAGATCTATGTTATTGATTCCAAGACAAAGTCAATCACCAGAGCCAGAGTTCTGGTGACAGTTCCAGGAGGAAGAAAAAGGGATAGGAAGGATGACTTACTCGTGATACGCGATAATGGAACCTCCTTTAAAATCATACACACGAGGGAAAGAGATGATCCGACAACGGTAATAGAAAGGGAAGAGTGGACCAAGACCCGAGAAGACATGGAGAAACATCTCAGGAAGCTACGAGACTTCAGTGTCTCGAATTGGTTCTAAAAAGCCCAAGAGACAATCATAAAAAAATCTTCCCGGGATGGAATATGAGAGCAGGTGATGTTAATCAATGATACGGTGGAGGGTCAAAGATGTGTTGTTCCATGGTAGACAATATTTTTTTACCTCAGGTACTTCACTAGCAGCAGAGATGAATGCGTTATTAGATGATATGGGCTTGGGCTCTAGAAAGTGTGTGTAGATGCAATAGTTGGATGGACTAACATTCGATGACTAAAG
>AT1G21680_1
CCAGCAGAAGCATATCAAGAGAGAGTGGGCAACCACCGACCAATCCGCCATGAATATTACTCATATTATCTTCTTCGCGTCCCTTCTGCTTCCGATTCACACATCGGCGGCGGAACATCAGAATTCGAACGCCGGCGGTGGAGACACCATCGTGTTCACCACTCTAGGACGATCTCACTACGAATTTGACATATTCGCCCTCTCCACAAGCCGTCCGCCATCGATTTCTGGAGAGCTCCGGATCACTGATGGAGAGTCTGTAAATTTCAACGGCTATTTCCCGTCTCCTTCTCCGGCGCTCATCTCTCTCCTTCCCGACGAAACCCTAATTCAACTGGAGGATTCGTCTCCTCTGCATCTCATCTACGTCACTGAGAGAAACGGTACTTCTAGCATATTCTACGATTTAATTTATGGCGGTGATTCTGATTCCAAAAAGAATCGACGATCGGTGTTAGAGGCACCGTCTCGAGTCCAAGTTCCGTTGTTATCCGGCTTCGATCACCGGAGTGGCATGACGGTAAATTCGTTTAAAGACAAGCCTAGTTTGAGTGGTGAGTTTCTCGTCTACGTGTCAACACACGAGAACTCAGGTGAGCCAAGGACAAGCTGGACCGCCGTCTACTCCACCGAGTTGAGAACTGGGCTAACCCGGCGGTTAACGCCGAATGGCGTAGCCGATTTCAGCCCGGCGGTGTCACCTTCTGGAAATTGGACGGCCGTGGCCTCATACGGAGAGAGAGGTTGGACAGGGGAAGTTGAAGAGCTAAGTACGGACATCTATGTATTCTCGACTCGGGATGGAAATCACCGAGTCAAGGTGGTGGAGCACGGTGGTTGGCCGTGTTGGGTGGATGACTCGACTCTGTATTTCCATAGGAGAAGCGAGGAGGATGGTTGGATCAGTGTGTACCGAGCGATCTTACCTGAAAACGAACCGTTGAGTAAAGAGTCAGTGACAATACAGCGAGTCACACCACCGGGAGTTCACGCTTTCACACCGGCCACGTCACCAAACAACCACCAGTTCATAGCAGTGGCAACGAGGAGACCTGGCTCGGATTACCGCCACGTGGAGTTGTTCTATCTGAAGAGGAATGAGTTTATTGAGTTGACTCGTTTGGTGGCGCCGAAGAGTCATCACTTGAACCCGTTCCTCTCCCCTGATTCGTCTCGAGTCGGATATCATAGTTGCAGAGGCGAGGCTAATGGACGGAGAAGTCCTCTGCTTCTCCTCGAGAACATCCAAACCACCACAACAGACCTCTCTCTCTTTAGAATCGATGGTTCGTTTCCTTCCTTCTCAACCAGAGGTGATCGTATCGCATACGTCAAAATGCCAGGTCTGTATGTGGTGAAGCCGGATGGTTCGGACCGGCATAAAGTGTACGAGGGGATGGCGTTTTCGACAGCTTGGGACCCGGTTCGGCCAGGAACCGTGTACTCTAGCTCAGGTCCAACGTTTGCTACAGAGAGAACAGAAGTTGATATCATATCTATTGACGTGGATGCAGCCGACATGTTATCTTCCGTTAGAAGGCTAACGACAAACGGGAAGAACAATGCTTTCCCATGGCCGTCTCCGGATGGGAAGCGGATCGTGTTTCGTTCGGGGCGGACTGGCCACAAAAACCTCTACATAATGGATGCTGAGAAAGGTGAAAGCGGTGGTCTATGGAGGTTAACCGAAGGTGCGTGGACCGACACAATGTGTAACTGGTCACCGGATGGCGAATGGATCGCCTTTGCATCCGATCGAGAAAGCCCTGGCTCGGGTAGTTTCGAGCTGTTCTTGATCCACCCGAACGGAACAGGGTTAAGGAAGCTTATCCAAAGCGGGTCGGGTGGGAGAACTAACCACCCGGTCTTTAGCCCGGACAGTAAATCCATAGTTTTTACATCTGATTATGCTGGGATCTCAGGGGAACCGATCTCGAACCCGCATCATTACCAGCCATATGGTGATATCTTCACGGTGAAACTGGATGGCTCTAATTTGAGGAGGCTGACGCACAACTCTTATGAAGATGGGACTCCGACATGGGCTCCTCGGTTCATCCACCCTGGTGATGTGGTGCTGCGCAAGAGGAATGATTTGAGTTGCTCGTTCGATGACTGCCACTGGCTCAAGAAGTACCCGACACAAAAAAGCCGAAAAATCTCATGTTAATATGTATCTCAGTGTCTACATTATACACGACTGTTGCGTATCATTCGCATAGATTTGCTGCTTCTCTGTAAGATCTAAGATGTATTCCAGCTTGTAACTCTGTTATAGATTTTGTATGCATTATTGAATAAGACTTGTACTAATGACACTGC
>AT1G21760_1
CAGAAACGTTCCTTTGTCTCTTTAGCCAGTGACAAAGTAATCCATTTTCTCCGGAGGCAAGTTCAAAACCGATTCGTCAACCTCTTCGAAAGGGACAAAGACGAATGGAGTCATACCCCTCTTGTGTGAGACGGCAGGTATATCTGGATTGTGAGTTTCATCGTCTTGCCAACCTTCAACTACCCCAAGAATGTCTTCTTCGGTACTGCTAACTTCCTCATCGTTCACACCACTTGTCACAAGTGACAGCAAATCCATACGGTTATTGGCTCCAATTGCCGTTCCTCTTAACCTTAAACGGATCCTTAAGACAGTAGGGCGTGTCCCTGGGTACAGAACAGCTGCTTCGATCTTATCATCTGACATTGACAATGTATAAGTGCCTCTGTAAAGATTGTCAGCTTTAGAAGCCTTAAAGTTCATGTACTTGGCAACATCCTTCAATTTCTGTGAAGAGTTCGTGTAAAGAAACCTTCCAGAAGGGTAGAATCTTATGTAGCGGAAGTAGCAAACAATGTGAACTGGATTTGTAATCTTCCACTCAGCAATTCCAGCTCGAATGTAAGTATTCCTACTCACATAAAGACCATCAGTACGAACTCTGGATCTTAGAAGCCACATTTTCCTCCACGATCCGTCATATTTAGACTGCAAGATCTTATAGTTTTCAATAACCCCAGCAGTCTGCCAAGCTTTCAAGCACGCAGTACGCCAGAACACAGGGTTTCGAACGGAATACCTCCACTTTCTGCACACACAAGCTGCTCTACCTAGGTCATAAGGCATCATCCGAGCAAACACCTCGAAAAGAAGCTCATCAGGCAAGCAACGATGAATCAATGCTGGATCAAAATGGGGTTTACGGCTTGTACTTCCGAATGGTGCCACGGGTCTCACATGTACTCCATAGAGGTCAAGCCAAGGCCTCTTTGTAATAAAGTATTGTACAGTCCTGAGCCGCAAAGCAGATTCAAGTTCAGATGGTATAGTGAGAGCATCTGACGTCATGGAAACGGCTAGACGATTAGAATATCCAGCGATTGAACGAAGCCGCCCGTGCGCTCCCTGTTACCGGGAAATTT
>AT1G21770_1
CGAAGACGGCGACGACGATGACGACGGAGAAACCGAAGATCGTGTGGAACGAAGGGAGACATAGATTCGAGACGGAGGATCACGAAGCCTTTATAGAATACAAGATGACGAACAACGGAACAGTCATGGATCTAGTTCGAACCTTCGTACCGCCGTCAAAAGCAGGATTAGGTTTAGCTTCGCATCTCTGCGTCGCCGCCTTCCAACACGCCTCCGAACACTCTTTCTCCATCATCCCCACTTGCTCCTACGTTTCCGGAACATTTCTTCCTCGAAACCCATCGTGGAAACATCTGGTTCACTCAGAGGATTCCAAGACTATCAAGTCTAGCATCTGATCAAGTACTGCTTCTACTTGAAGCCTATTGGTGAATAATAAAACTTTAAAACATTTTCTTACATTATTAAAG
>AT1G21930_1
ATCAAAATTACATCATAGTCTTATTGAAACGAATGTAAGAAGATTAGGACATGGAAGAATTATCCTCAGTCTCTGTGTTGGTGGTTGTTGTGGCATTTTGAGAGTCTTGGAGTAACTTCATTTGGTGTTCTGCGTGTTCTCTCTCACATTGACTTACACCAATGATGATATCAAGCATTGTTCCAGTTGTGCCAAAGAACACGAGTGGACCTAGAGACTTGCGTTTGATGCCCACTGGGATTGCAACCAATGCTCCTAGGACTGAGAATACCCATGTCCCTAGGGCATTGGAAACGGTGCATTCCTCAAGATGTTTCACATTCTCCTGACTTCCCATCTTTGATCAGCCAC
>AT1G21930_2
GCAAAAGTACATCAAAGTCTTATTGAGGAAAATGTAAGAAGATTAGGACGTTTTAGAATCCTCAGTCTATGTGTCAGTTGTTGTTGTGGCATTTTGAGAGTCTTGGAGTAACTTCATTTGCTGTTCTGCGTGTTCTCTCTCACATTGACTCACACCAATGATGATGTCAAGCATTGTTCCGGTTGTGCCAAAGAACACGAGTGGACCTAGAGACTTGCGTTTGATCCCCACCGGGATTGCGACCAATGCGCCTAGGACTGAGAATACCCATGTCCCTAATGCATTGGAAACGGTGCATTCCTCGAGGTGTTTCACATTCTCCTGACTTGCCATCTTTG
>AT1G22070_1
[truncated: 4,280,840 more chars]
