# Supplementary material for: Cutoffs and k-mers: implications from a transcriptome study in allopolyploid plants
Source: BMC Genomics. 2012 Mar 14;13:92. doi: 10.1186/1471-2164-13-92 (PMC3378427; doi:10.1186/1471-2164-13-92)
Supplement: Additional file 5 — Supplementary file S2: 2,442 complete annotated transcripts from the library of P. cheesemanii. Contigs from all 380 assemblies of the P. cheesemanii reads were searched against a combined library of A. lyrata and A. thaliana coding sequences using BLAT [47]. Transcripts that spanned more than 55% of a reference coding sequence were extracted and, if none of the contigs allocated to a specific coding sequence spanned the whole sequence, assembled further with CAP3 [32]. All 2,442 transcripts that, after this step, spanned more than 95% of the reference coding sequence were considered as 'complete transcripts' and were annotated according to the A. thaliana TAIR accession number if possible and according to the A. lyrata transcript number elsewise. [file 1471-2164-13-92-S5.TXT]

>473182_1
AAAAAAATCACTGTTTGTGTCAATGCCGGAATCTAGCTCAAGCTTCTCGTCTCTCCTTCTCCTACTCATCATCTTCCTCCTTTTACTCTGCCCATCACTTTCCTCTTCCGAATCTGAGGTTCATGTTTTGGATCGCGAGCTGTTAGAGATCCGGACAAATCCGAAGCCGGGCAAGACTAATAGGAAACCCAAGTGCTGCGAGATGCGGACCAGATCTCAGTGTTCAGCGTACCCTATATGCAGGTGGTGTCGTAGTGAAGCTCTGGACGACTTGTGCTTCAGTAAAGCCGAAGCCTTGCGACTTCCAAGTCAAGTCTTCCTCTGTGAATTATGAATTAACAGGTTTGATCTAAATAGGTTGTAGTTCTTGCGG
>473383_1
AAAAGAGTAATGGGTCACTTGAAGTTCTCATCTTCTACAACAACTCTTCTTCTTGTTCTCTTGATCTTTCACCTTCTTAGAGTTTCTGCAGATTCTACGAGAAGTCGAGCCAATTATGCGGTTGACAGTGAAGCCACAGAAGGAAGTCAGGAAGTTGGATTGCATCGAAGAGAAAGGATCAGCCATGGGAGCTATCGTGGGCCACGGAAACATCTAATGAATCCCACAGTGGCAGATGTTTACACAGTTCCTCAATCTTCAGTTTGAGTGGAGGATTTGATTTGACAATATCAGTTGTTGCAAGCAATAGAAGAA
>497139_1
GGCCCTGACTCACCCTCCGTGGACGAACCTTGCGGAGGAACCCTTGGGTTTTCGGGGCATTGGATTCTCACCAATGTTTGCGTTACTCAAGCCGACATTCTCGCTTCCGCTTCGTCCACCGCCGCTCGCGCGGTTGCTTCCCCCTAAGGCGGAACGCTCCCCTACCGATGCATTTTGACATCCCACAGCTTCGGCAGATCGCTTAGCCCCGTTCATCTTCGGCGCAAGAGCGCTCGATCAGTGAG
>918887_1
CAAAACCCTAAAACAAACAGAGACACACAAGCTTCTTCGAACTTGATCATCAATGGCGTCAATTGTGCTTCTACTCACACAAATCCTTCACCCTACAAACCCTGAATTCCCTTCTTCTTCCTCCATGCTTCTCACATCATCATCTTCTTCTTCCTATTACACACAGCAACAGAAATCTCCAAGACCCACAAGACTCGACAGTTTCAAGATCTCACCTCTTCACGAAGATCCTCAAGATTCAAGAGTTATGATCGATTTGTTCTAG
>AT2G01170_1
AAAAGACAGCTCAACAAACAAGCTTGGGGACTCCCAGGACTATGGGCGGCTTCTCCGGCGATTTTCATCCCGCCATGGATTCCGGCCAAGTCCGCCTCAAGGAGCTCGGCTACAAGCAAGAGCTCAAGCGTGATCTCTCGGTCTTCTCCAATTTCGCCATCTCCTTCTCCATTATATCGGTGCTCACGGGGATCACCACCACCTACAACACGGGCTTGAGGTTCGGCGGCACCGTCACTCTTGTCTACGGATGGTTCGTGGCTGGCGCGTTCACAATGTGTGTTGGGTTATCGATGGCCGAGATCTGCTCCTCTTACCCAACCTCCGGCGGTCTCTACTACTGGAGTGCTATGCTCGCCGGCCCTCGATGGGCTCCACTTGCGTCTTGGATGACCGGCTGGTTCAACATCGTTGGTCAGTGGGCTGTGACGGCGAGCGTTGACTTCTCTCTGGCCCAGCTGATTCAGGTGATCGTGTTGCTCTCCACTGGCGGTAGAAACGGCGGCGGATATGAAGGATCCGACTATGTTGTGATTGGCATCCATGGTGGAATCCTCTTCATCCATGCTCTTCTCAACAGCCTCCCCATCTCCGTCTTGTCTTTCATTGGACAGCTTGCTGCTCTCTGGAATCTACTTGGGGTTTTGGTGCTCATGATTCTGATTCCTTTGGTTTCTACGGAAAGAGCCACCACTAAGTTTGTTTTTACCAATTTCAACACTGATAATGGCCTCGGCATCACCAGCTACGCTTACATATTTGTTCTGGGGCTTCTCATGAGCCAGTACACTATTACAGGGTATGATGCCTCTGCCCACATGACAGAGGAGACGGTCGACGCAGACAAGAATGGGCCAAGAGGAATAATCAGTGCAATTGGGATATCAATTCTGTTTGGATGGGGTTATATATTGGGCATAAGTTATGCCGTCACAGACATACCTTCCCTTCTGAGTGAGACCAACAACTCTGGTGGGTACGCCATTGCTGAGATCTTCTACTTAGCTTTCAAGAATAGGTTTGGGAGCGGCACTGGTGGAATCGTATGCTTAGGCATTGTTGCGGTTGCTGTGTTTTTCTGTGGCATGAGCTCTGTCACCAGCAATTCCAGGATGGCTTATGCGTTTTCGAGAGATGGAGCGATGCCAATGTCGCCGTTATGGCACAAAGTGAACAGCAGAGAGGTCCCCATTAATGCGGTTTGGCTCTCTGCTCTCATATCATTCTGTATGGCCCTCACCTCGCTGGGGAGCATAGTGGCGTTCCAAGCAATGGTGTCGATAGCAACGATTGGACTGTACATAGCATACGCAATCCCGATCATTTTGAGAGTGACGATTGCACGCAACACCTTTGTGCCTGGACCATTCAGCCTGGGGAGGTACGGAATAGTGGTCGGGTGGGTGGCAGTCATGTGGGTTGCAACCATCTCCGTCTTCTTCTCCTTGCCCGTGGCATATCCCATAACCGCGGAGACACTCAACTACACTCCGGTGGCAGTCGCTGGTTTGGTGGCCATAACCCTCTCATATTGGCTTCTAAGTGCCCGCCACTGGTTTACGGGTCCCGTCTCTAACATTCTTAGCTGAAACGTCGTTTCAATCGTTGGGGGTTATTTACAGTAAAGCCATTTAAGCTGAAATTTACCCTTTTT
>AT2G01220_1
AGCTCGTTTGTGCAATACGTAAGCATTCCATAATAACTAATAGAGTGGAAAAATACACATCATATCAAAAAGCAACTGCACAAAAGAAATTGTCTTGCGAGCCAAGACTTTAATGCGGGTCGAAAAGTCATTAATTCGTGTATTATCAAGTAACACCCCCTTGGTTTTTTCTGATCTCTGTAGAGGATATATCCATCCGGAATATTTCTGCTGGAATTGAGATAAACATGTCGATTATTTCCTCTGGAATATCAAGATCTTCAAGAACCTTAAATACACCATCTACATTGCGGCCACCAACAAGGAAAGTGCAACCTGTCCGTTGGCAATCACCAAGTATTTCCAACATCCTTTTGTAGCTTCCTTCATAGTACTTTGGATTGACAAGCCTTGCTGCAGTGTCAGCGCCAATTACAAAACTGCTTCCTGGGAAGAGCTCAGCTTTCTCGTAGAAGTATGGCTGATTTGAAACTATTAGCGTCTTTCCAACTGCTTCAAATTGCTTGACACGATCTTTAATCTGTGCAACTGAAAGTGGTGGTTTGTCGGCATTTATTGCGGATATTTCAAAACATGGGTACCCGCCCCCACAAACACTCATAGCAACTTCTAACAGCTTGAGATGACCGTCATGTAATGGGTTAAAAGAGCCAGGCAGTATAATCTTTCTATCTTCATCAGACCCGTATGCTTCCCTCGAAAATGGATAAATCTTACAGCACAACTGCCCATTTATAAGCTGCTCTAGTTCTTGTTCTTCACTAAGCTGGGTTTCAGACTCATAAGGCACCTCAGACTCGGTCAAGCCAGAGTCAAGAGTCCCAGAAACTTGGCATGCCTTGGCCATAGCCTGGATCAGTGCACAGCTTGACACCTTATCTTCTTCCTCTCGGCTCCGTAGGTTCTTGGTTAGAGTGACTGAAGATTCCCAGATCCGGTCGGATGCTCTCATAGACAAAAAGAACCTGTGATCCCCACGCTTTGGACGAGAAGTTGCCAAAGATCCCGTAAAGCCCACACCAAGAACCGGATATCCTGGTTTAGAGAGCTTAAGCGCCCGATTGTAGGCTAGCAAGGCCATCTCCTTCGCCATTGCTTGGCTGCAGTGTTGGCCCGGAACCCTGCCGAGTAATTGGACCATAGATACCCTGGAATACGGAACCACGGCTTCGAGGAGCGTGTTCGAAGCTCCTGGGACCGACATCAACCAACCTAAAGCCAGAGAGGCACCGCCGGATAGATAGACGACGGCCTGCGTCGGAGAGGAGTGAATCGCTTCGACGATGGTGCGGATCGCAGCCTCTCCCAT
>AT2G01250_1
CCAAAATTAAGATCCAAAGCCAATAAAAGAGAAGATTCAAAATGTCTGTTAACTTAAGAAAGATCAAAATCCAGAAGCACATAGTGAAGAGACAGGGAAGTCTGAGATGGGAAAAGAAAACATCTAATTCATCCTCCTGATAAGCTCATTGATGAAGTTCTCACGGTTACCAGCATCACCACCTTCCACGTAGTGATTTCTCTTCTTCTTCAGGCCACCGAGAGGTGCCTTCAGCTGGAAGGGCCACAGGAAGTTGTTGGCCTCCTTGAAATGAGGTCCCACTGTCAGAATCTCGTGGATCAAATCCTCAGTGCAGATGATCCCATGCTTTCCCAGAGCCTGCTCTACGATAGAGTTGTCAGTTAAAGCCACCCTCTGGTGGTTCAGCTTTCCATATCCTCTCTTGTAGATCAACTCCTTGACACTCTTCAAATTAGGGAATCCGTAGGTCACATAGGGCTCAACACGACGGAGCATGTTCATTGTAGCCTTGTTGACTTTGAGGAAAACGCCATTGAAAATCTGTCTCAAACGCAAAAGCTGGAGAATCTTCTTTGTCTTTGGGTCAATAGCATTAATACCGCGGATACGGATGATGAACAAGAGCTTAGCTTCAGGGTCAACATAGAAACCTCCTTTCAGCTTGGCCTCGCGTTTCAACGAGATCAATTCCTTCTCCTTCTCGACATACTCCTTAGAGTATTGCTCGGCTCTTTTGAAGATGAGCTTCCTGTTCTCGGCGTTCTTCTTCTTGGCAGCTTCAGCGTTCTGCTTCTTCTCCAAAGCCCATTCCTCCTCTCTCTTCCTCTTCTTCAGCACCGACTCCGGAACTACAACCTTCGACTCAGCCATTTCTGAATCCTCTGTCGATCTCGA
>AT3G24430_1
TGCAAGTTTTCATCATTATAAGATTCATAACCATGCCCTCAAAGTATTTTCCTTGATATGAATGAATATACAAATTTTAATCTTCGAGAGAGATCATAAAGGGAAAAACTATTGTTCGAGTATCAGACTTCGACTGGAGACAATGGTGGAACATCTACTAGCCGTTCAATTGTTTCCAGCTGATCATATGGAGCAATCTGGCTAAACCCGTCGGGCCAGGTTATTGAGACAGCGTAGTTTCCCATTGGCCGTATGTCCTCAGGTTCGATATCTTCTGCTACATCCCCATACTGAACCTTTTGCTCTCCAGTCCATTCGTCCACGCTTTGTGCAGATCGATCATTTCTTCTGACGGTTGCAGGGTGCAGTAAGAACTCTTCGTCTGAGTTTGGTACCTTCACTCTTATTGCCTTGAGATATTTGTCGTATGTCACAGCCGTTGATACTTGCTGGCGTATCTTGGCGCATTGTTGCACTACGCATACACCAAGTTCTTGGAACGTTCTGGCAATGTCACTTAGAGGATCCGACACCACTTCAGGAGTGCCACTATCCCCCGAAGCAGATAACGTTGGTCTAATGGGGAGGTCAAAGAGGTGAGGTATGCCGAATTGCTTGACAACCTCAGAACCTGAACCTTTCCCAAAAGGGTAATAACGTTTCCCATCCGCGTCAAAGTGGCACATATTCTCCACAACAGCAACGCAAGGCACCTTCAGCTTTGAGAACATTCGTACACCTTTGGCAACATCAATAAACGCCAACTTTTGAGGGGTGGTGACAATTACCGCTGCTGTTAATGGTGCAACCTGGCATAAGGTCAGTTGTATGTCACCAGTTCCAGGAGGCATGTCGATAACAAGATAATCCAGCTCTCCCCATTCAGTTGTTGTAAGGAGTTGGTTTATAACACCAGACACCATAGGACCTCTCATTATGGCACGCCCTTGTCCTGCAAATCCAAATGAGACTAGCTTGACCCCCATGTATTCTGTTGGAATGATGGTCTTCTTCTCCGGGTTCATTTCCAGTATCCGGCTCTCAGGATCGACCATGGTTGGCAAACTTGGACCATAGACATCAGCATCAAAGATGCCAACTCTAGCACCCATACCAGCTAATGTATAAGCAAGATTTACAGCTACTGTTGATTTTCCAACACCACCCTTGCAACTTGAAACAGCGATAATGTTTGAAATTCTTGATAAACCAAGGGGAAGCTGCCCTGCAAATATGGGTTTGGCTGGTTGTGCTGACATTGTCACATTGACCTTCTTCACCCATGGAAGTGCTGCAACTACCTCATTTGCCTTGTTCTCAAACATGTCCTTGACTGGACATGCCGGTGTTGTGAGCTCCAAACGGAACGAAACCTCTCCCAAAGCTTCATCAATTCCCAAATCTTTCACAAAACCACAAGAAACTATATCTGTCCCAAAATCAGGATCAATGATCTGAGACAGCGCCTTCAACACATCTCTTTCTGATGTCTTAGCAACACTCTCACCAGTACTACTAGCTTGAGCGGAAACAGCTTTAGCTACGGAGAGATTCTGACAGACCCGTTTGAGGATTCTTGTCCTAGAGGAGATAATGGAAGCTTGAGATTGGAGAAACTTGTGAGAAAGTAGCAATCTTATAGTAGAATTGCTTCTTCGGGTCTGAAACTGGAAAGAAGGATGCCGCAACGACTGAGGATGGAGAAGCGGCATGCTAGAAGAGAG
>AT3G24500_1
TTTACTCATTTTCCAAAAGCTACGAAAAGCTAAAACGACAGCTTTTTACTCATTTTCCAATTTTGCCCCTAAGTTTAACACCTAGAACCTTCTCCATCTTCGCGAGCACAGCTTGGTTCGGAACAGCCTTACCATTCTCATACTCCTGAACCACCTGAGTCCGTTCATTGATCTGTTTCGCCAAATCCGCTTGTGACATCTTCTTCTCCAATCTCGCCTTCTGTATCATCAATCTCACCTCCGCTTTTACACGATCCATCGCCGCAGGCTCTGTTTCTTCCTCAAGCTTCTTCGTGTTTATCACCGGAACCGCCGTAGATTTGCCCTTTTTGTTCGAACCGGCGTCGAATTTCTTAACCGTTTGAACCGCGACGCCGCTTCTAAGGGCTGCGTTAACCGCCTTTGGATCGCGTAGGTCTTGGCTCTTTTGTTTTGATTTGTGGAGAACCACTGGTTCCCAGTCTTGTGTTACTGCTCCTGGGTATCTGCTCGGCATTGTCGATGCATTGAGAGAAAGAACAACGAGGAAAATGATAAATCTGAGTTTTTGAAGATGACAAA
>AT2G01320_1
GCTTGGTACGAATTTGAAGCTTTACCTCACCGGAGCTTCCAAGGAGAAGACGACACTGACACAAGGATACAGATTATGGCGCCTTTTGGCGGGAAATCCATAGTTGACGCTGTTTCTGGCATCGGAGGGAATGGAGTTGGCCGGGCTCTGGCCGCGGTGGCCGCCGCTCTATTGGTCCGCCTCTTAGCAGGACCCGGCATCGCCCTCTTACCTGAAAACGAAGCTGACGATGATTTCTCTGAGACGGAAGACGGTGATGATTCTTCTCCGGGGAAAATTTGTCCGGTGACAATCTGTTGGAGGAACATCACCTGCTCTCTCTCCGATAAGTCCTCCAAATCGGTGCGGTTTTTGTTGAAAAATGTCTCTGGAGAAGCAAAACCTGGGAGATTGCTAGCGATAATGGGTCCTTCTGGATCTGGGAAAACAACATTGCTGAATGTTCTAGCTGGACAGCTTAGTTCATCTCCACGTTTGCATTTGTCAGGTCTCTTGGAGGTGAATGGGAAACCGAGCTGCAGCAAAGCTTATAAGCTTGCATTTGTGAGACAGGAGGATCTCTTCTTCTCGCAGTTGACTGTGAGGGAAACACTTTCTTTTGCAGCGGAGCTTCAGCTTCCGGAGATTTCTTCCGCTGAGGAGAGGGACGAGTATGTGAATAACCTCTTGCTCAAACTTGGTCTGGTCAGCTGTGCAGATTCATGTGTTGGCGATGCAAAAGTTCGTGGGATCAGCGGTGGAGAAAAGAAGCGGCTGGCACTTGCGTGTGAATTGATCGCTAGTCCCTCTGTCATATTTGCTGATGAACCCACAACTGGGCTTGACGCTTTCCAGGCTGAGAAAGTGATGGAGACATTGCAAAAGCTTGCACAGGATGGACACACTGTGATCTGCTCCATACACCAGCCCAGAGGTTCGGTGTACTCTAAATTTGACGACATTGTGTTACTTACAGAAGGAGCTTTAGTCTATGCTGGTCCTGCAGGAAAAGAACCTCTGACATATTTCGGGAACTTTGGGTTCCTTTGCCCAGAGCACGTAAACCCTGCTGAGTTTCTTGCTGATCTTATATCAGTTGACTATAGCTCTTCAGACAGTGTCTACTCTTCGCAGAAGAGAGTACATGCTCTTGTTGATGCGTTCTCCCAGCGTTCATCATTGGTTCTTTATGCCACTCCCCTCGGCATTAAAGATGAAACAAAGAACAACATGAGACCTCGCAGAAAAGCCATTGTTGAGAGAAAAGATGGTTGGTGGAGGCAGTTTTTCTTGCTGCTTAAGCGTGCATGGATGCAGGCTTCTCGAGATGGGCCGACAAACAAAGTCCGTGCAAGAATGTCTGTTGCATCTGCTCTGATATTTGGGTCCGTTTTCTGGAGAATGGAGAAGTCTCAGACGTCAATTCAGGACAGAATGGGTTTGCTTCAGGTTGCTGCAATAAACACGGCAATGGCAGCTCTCACAAAGACAGTTGGTGTCTTTCCTAAAGAGCGTGCCATTGTGGATAGAGAACGGTCCAAAGGGTCTTATTCTTTAGGCCCTTACCTGCTCTCCAAAACAATAGCTGAAATTCCTATTGGAGCTGCATTTCCTTTGATGTTTGGTGCTGTACTATACCCCATGGCTCGCCTTAATCCCACTTTGTCTAGATTTGGAAAGTTTTGTGGAATAGTAACTGTGGAGTCTTTTGCTGCTTCTGCAATGGGTCTAACTGTTGGAGCTATGGTTCCAAGCACAGAAGCTGCAATGGCTGTGGGACCATCTCTCATGACAGTTTTCATCGTGTTTGGAGGTTACTATGTCAATGCAGACAACACCCCAATCATCTTCCGTTGGATTCCTCGTGCTTCATTGATCAGATGGGCCTTCCAGGGACTCTGCATCAACGAATTCAGCGGCCTCAAGTTTGATCATCAGAACTCATTTGACGTCCAAACTGGAGAACAGGCGCTAGAACGACTGTCATTTGGAGGAAGACAGATAAGGGAGACGATAGCAGCTCAAAGCCGGATTCTGATGTTCTGGTATAGCGCCACGTACCTTCTCCTGGAGAAAAACAAGCCAAAGTATCAAAAGCTTGAGCATCTTCTAGACAATGGAGATGCTGAGAATCCAGGAGTGCACCTGGCTGAAGCAGAGGTTGATCAAGCGGAGGAACCTGAAGATGATCTCAAGCAGCCACTTGACGATCAAAGTAAAACATCGGACTCAGATGAGCTTGACGAAATCCGTCCCTTTGTCCTCGAAGGTAGCAAGTGAGAATAAAGGGATTTGAATAAAAGAGTTGCTCCTCTTACCTCTCTCTGCCTTAAACCCAATGTAAGACCCATCTTCATTTCCTTAGGCTTCTTCAAATCTTTGACGTTAATCTCTTGTTCTATCCACAA
>930186_1
TTTTTTCTTAAAAGTACAACATAACATGAAACCCAAAGAAATTGAGATCTCAAACCCAAACAACCCCTTTTATTGTATCAAATGAAACATGTAATTAAAGGTCACAAACACGCAAATTAACCTCCCATGACCAAAGAGATCATGAAGCAACAAATTCTTGTAAAAACGAAACCTTCGGAGTCGTCCAGAAATTCTCAGCCTACATTGATCAAGTGGGACACTTAAAGCCAGGTGGGGGAGTTTTTCCACAGTCGAGAAGAAGCTCAAGAGCAATGGGAAGAATGAGGTTGATGTTGAGAAGTTTGGCTTTAATGGTGGTACATAGACAAACTGCTGCGTCTAGGTCAACTAAACCTCCCAAAACCGGACAACACTCTTCCTTGGCGTGGCTTTTCCCAAGCCCGATGTGAATCAAACCTCCAAGAAC
>930186_2
GAAAACGCAAAGAAATTGAGATCTCAAACCCAAATTACAACCCCTTTTATTGTATCAAATGAAACATGAAACTAAGGTCGCACACACGCAATTTAACCTCCCATTACCAAAGAGATCATGAACCAACAAGTTTTTGAAAAAACGAAACATTCGAAGTCTTCCAGAGACTCTCAACGCTTTACATTGATTACGCGGGACACTTGAAGCCAGGCGGTGGAGTTTTTCCACAGTCGAGAAGAAGCTCAAGAGCAATGGGGAGAATAAGGTTGATGTTGAGAAGTTTTAGCTTAATGGTGGTACATAGACAAACGGCTGCGTCTAGGTCAACTAAACCTCCCAAAACTGGACAACACTCTTCCTTGGCGTGGCTTTTCCCAAGCCCGATGTGAATCAAACCTCCAAGAAC
>944302_1
CGCCTGACAGAATCTTTGTGCTATTTTAAGGATGATCAATTACACATCCTAAATCAACAGATAAGTTGTTGAATTCCTTTGTCAAGAGGATGAAACAGGTCATCTCGAGCCACGGGGTTCATACCTTCTCTCTGACCTTCTCTCTGAGCTTCTTCCATTAGGAGAGCAAGACAGATCTCTTCTAGACCTTCTTTCATCACGAGGTGAACAGTCGCGTCTTGGTGACCTACGGTCTCTATAATCATCACGGTCATAGTGCCTCCCTCGACTGCTATGGCCTTCTCGGT
>AT1G01140_1
ACTCCGTCTCTTCCTTCTCCGTTCTCTGCGCCATCGTCTTATTGAATCTCACTAGCTCCTCCGGTGAGTTTACGGATCGATTTGAGGAGAGAGGTAGAGAGAGGTAGAGAGAGGGGATCACATTGAGATTTGAGTCTTTTAGATTTGCCGTTAACTGTTTCATCGGATTTTGTGGTTTACTCGGCGGTGATTATCGTATAATGAGCGGGAGTAGAGGGAAGGCGACGCCGGCTAGTAGGACGCGAGTAGGGAACTATGAGATGGGACGAACGCTAGGAGAAGGAAGCTTTGCTAAGGTGAAATACGCGAAGAACACCGTCACCGGAGATTTAGCCGCTATCAAAATCCTTGACCGAGAAAAGGTCTTCCGTCACAAAATGGTTGAACAGCTTAAAAGAGAGATATCGACAATGAAACTTATTAAACATCCAAATGTGGTTGAAATCATTGAGGTCATGGCCAGCAAAACGAAGATCTATATCGTTCTTGAGCTTGTCAATGGAGGTGAACTATTTGATAAAATCGCGCAACAAGGGAGACTTAAGGAGGACGAAGCTCGGAGATACTTTCAGCAGCTCGTCAATGCTGTGGATTACTGCCACAGTCGAGGGGTCTACCACAGAGATCTCAAGCCTGAAAATCTGATCCTTGATGCAAATGGGGTTTTAAAAGTCTCTGATTTTGGGTTAAGCGCGTTCTCACGGCAAGTTCGGGAAGATGGTTTGCTTCACACAGCTTGCGGAACACCAAACTACGTTGCTCCTGAGGTTTTGTCGGACAAAGGCTATGACGGTGCAGCAGCAGATGTCTGGTCTTGTGGTGTAATTCTCTTTGTGCTCATGGCTGGTTACTTGCCTTTTGATGAGCCAAATCTCATGACATTATACAAACGTATATGCAAGGCTGAGTTTAGCTGCCCACCATGGTTCTCTCCAGGTGCCAAGAGAGTCATTAAGCGTATACTCGAACCCAGCCCTATAACCAGAATAAGTATTGCAGAGTTACTAGAAGATGAATGGTTCAAGCAAGGATACAAGCCGCCATCATTTGAGCAAGATGATGAGGACATAACCATAGATGATGTTGATGCTGCTTTCAGTAACTCCAAGGAATGTCTTGTAACAGAGAAGAAGGAGAAACCGGTATCCATGAACGCTTTCGAACTTATCTCTAGCTCAAGAGAGTTCAGTCTTGAAAACTTGTTCGAGAAGCAAGCCCAACTTGTGAAGAAAGAGACGCGGTTTACTTCTCAACGATCTGCGAGTGAGATAATGTCGAAAATGGAAGAAACAGCAAAGCCATTAGGCTTCAATGTCCGTAAAGACAACTACAAGATAAAAATGAAAGGAGACAAAAGTGGACGTAAAGGTCAGCTCTCCGTAGCTACAGAGGTGTTTGAAGTGGCGCCATCGTTGCATGTGGTAGAGCTTAGGAAAACCGGCGGTGATACCCTCGAGTTTCACAAGTTCTACAAAAACTTCTCATCTGGATTAAAGGATGTAGTCTGGAATACTGATGCAGCCGCTGAAGAACATAAGCAATAAGAAATAACTAGCTGTTCAATTCAAATTTTTTAAATTAAAGTTGAGCTCGTATAATGAATAGTAAAATCTGGAGTTGGCAAAATAGAAATATTGCTAACAAAAAGCCAAACCTAGAAGTGGGCTATG
>AT1G01210_1
AAAGATTAAGCAGGCACAGAGGAGGTGATCATCATTCCTCACGCCAAGTGAACTCGCACTTCGAGCATCTATAAAATCTTGATTCTGGCTCATCCGCTGAACGAATCTGCATTGATTTGAAGTATGCCTTGTGGTGGCCGCACCTTGGGCACGGAGCTTCAGTTTCAGCTGCTGTCGGTATATCCTCTTTCGTCACAACAGGTTCTATGGATTTCTTAACCAGAAGTTGCTTCTTCTTTATCTCCACCTGTCTCTCGATGTACGCGACGTATGGACATGTCGAACAGAAGAATCTCGAACTACCACTTCCCTCGTAACGCAGCATGTTCCCACATGTAGGACAAAACTCCATCCACACCGATTAATTCGCCAAATCAGAT
>AT1G01230_1
CTTCTTCCTTGTGTTCTCTTACCGCAAAAGAAAACTTATTTATCACCATTAATGCCAAAGATGCGTACCTTGTGCATGTTGGGGAACTTGGCAACAACGAGAATCATTACCGCGAGGGTGTTGAGGAGCAGCCATGGATGTCTGTAATCCGTTGTATGCGATGCTATCAAATACAGGACAACAGGAACAACGGTAAGAAATTTGCGGTTGCGGGTAAGTTGTTGACCGTTGTCCATTTGTTCCCACCAAGTCAAACCATTGTAGATTCCTTGGTCATCTGCAAAAGGAGTTCCTTTCATCCAGTGAAAGCAGTGATACGTTACAACGAAGTGAGCGAGATTAACAACAGTCCAAGCCATTCCGGGGGAACAACCAGAGACAGAGAGAACAACGAGCCAACCGAAGAAGAGAATGAGTATATAAGTAGTCCAAACTCCTGGATACGTGAACCATTCCGTATTCCTGTTCATATCCGGCGGTGGAACAGCCTTCACATACAGATTCGCCATTTTTATTCTACAAATTTGATCGG
>AT1G01470_1
AAAAGATTTAACAAGAAGAATCATTATGGCGAGCTTGCTAGATAAAGCGAAGGACTTCGTGGCGGATAAACTCACCGCGATCCCTAAACCGGAGGGTTCGGTAACGGACGTTGATCTTAAAGACGTGAACCGCGACTCCGTCGAGTACTTAGCCAACGTTTCCGTCACCAATCCTTACAGTCATTCGATTCCGATATGTGAGATCAATTTCACTTTCCACAGCGCCGGCCGGGAGATCGGAAAGGGGAAGATACCTGATCCGGGTTCTCTGAAAGCTAAGGACATGACTGCTCTTGATATTCCGGTGGTGGTGCCGTATAGTATACTGTTCAACCTGGCTCGAGACGTTGGTGTGGACTGGGACATTGACTATGAGCTTCAAATAGGTCTCACCATTGACCTCCCTGTTGTGGGCGAATTTACTATCCCTATTTCCAGTAAGGGCGAAATCAAACTCCCTACTTTTAAAGATTTCTTCTGATCCTTTGATTAACTTGACCTATAAAACCAACGTTGTTGTGATGGTGATGATTACAATGTAATAAGTCATAAG
>AT2G01350_1
GTAGTCTACAATGATCTCTGTCTCTCGATTGCTGTCGCCTCAATTCTACGCAATTCAAAGGAGCTTCGTGAAAATGTCTGCTTCTGCGACTCAAATGGCCGGAGGAGTTTCACACGGGTCCATGGCAATCAAGCCTCCTTCACATCCTACATACGATTTGAAAGCCGTTATCAAATTAGCCCTAGCTGAAGATGCTGGTCATACAGGAGATGTAACGTGTATGGCTACGATACCGTTTGATATGGAAGTAGAAACTTATTTCTTGGCCAAGGAAGATGGTATTGTTGCTGGAATTGCTCTTGCTGACATGATTTTTGAACAAGTTGATCCCTCATTGAAGGTTGAATGGATGCGAAAGGATGGAGATTATGTTCATAAAGGATTAAACTTTGGAAAAGTATCAGGGAATGCACATAAGATTGTTGTTGCTGAAAGAGTTGTGCTCAACTTTATGCAGAGGATGAGCGGAATTGCAACCCTTACCAAGTTAATGGCAGATGCTGCACACCCTGCACTTATATTGGAGACAAGAAAAACTGCTCCTGGTTTGCGGTTGGTAGATAAATGGGCGGTTCTGATTGGTGGAGGGAGGAATCATAGGATGGGATTATTTGACATGGTGATGATAAAAGATAACCATATCTCAGCTGCAGGAGGTATAGTAAATGCCATCAAATCCGTGGACGAATATCTAAAGCAAAAGAATCTCGATATGGATGTAGAGGTGGAGACGCGAACGCTTGAGGAAGTGAAGCAAGTGTTGGAGTATGTTGGTGGATCTGAGACTCGGTTGACGAGAATAATGCTGGATAATATGGTTGTGCCATTAGAGAATGGAGATGTTGATGTCACAATGCTTAAAGATGCGGTAGAGCTAATCAACGGGAAATTTGAGACAGAGGCTTCGGGTAATGTTACCCTTGAGACAGTACACAAGATCGGACAGAGTGGAGTTACATTCATTAGCAGCGGAGCTCTGACGCATTCGGTGAAAGCGCTAGACATATCTCTGAAGATCGATACAGAGTTGGCTCTTGAGGTGGGAAGAAGGACAAAACGAGCATAAAGAGCATCGTCTTCCTCGTATTTTTACTTCCTTTTATTCCCGGGAAACAGTCAAACATGTAATCAATAAGGTGAGACAAACGAATGAATCTGCCTATATTACTGTTTCTAGATAATAATAATAATACTCTTGAGTACAGA
>AT1G01490_1
CTTTTCTCTCTCTCTCTCTCTGCATATTCTTTAAAAAGTTAACCTAAAAAACAGAGAGCAATGAAGAAAATTGTGTTAAAGCTGGATTTGCATGATGATAAGGCAAAACAAAAGGCCCTTAAAACAGTTTCTACTCTCCCAGGAATCGATTCAATTGCAATGGACATGAAGGAGAAGAAACTGACGGTGATCGGAACCGTGGATCCGGTAAACGTAGTAGGTAAGCTAAGAAAGTATTGGCCCATGACGGATATTATACTAGTGGGACCTGCGAAAGAGCCGGAAAAGGAGAAGAAAGAGGAGCCGAAGAAGGAAGGCGGTGGCGATCCGGCAAAGAAAGAAGGAGAAGCTCCAAAAGAAGAAGGGAAAAAGGAAGGAGAAGCGCCAAAGAAGGAAGAAGAGAAGAAAGAAGGCGGCGATAAGAAGGAAGGAGAGAAGAAAGATCAACCCCAGCCACAACCAGTTGTGCCGCCACCGGATCATGCGTTGGAACTTGTAAAGGCATATAAAGCATATAATCCTCACCTAACAACATATTACTACGCCCAAAGCATCGAAGAAAACCCTAATGCTTGCGTTATATGTTGAAAACATATGTAATAATATATATAATTTGGGGAAAAAGATG
>AT2G01400_1
GGATAATGAAATGAAAGCTATTGATTCTCACATTGTGTAGCTAGTAGTCAACAAAAAGGATCAACAGAGATAGCTTATGGCAGCAAGTTTGCTTCCACCACAAGAGGTGGAGGAAGAAGAGGAAATATTTCTTCTCTCTCCGTCTCTGTTTCTTTCTTTTGGTTTCCTGACTTGGGCTCTGACTCTTTCGCTTTCGCTCTCAGCTTCTCCAAGGTTTTCCTCCTGTTCTCTTTTCTCCCAACTCGAGCTTCTGCGGCTTCACCATGGAGAAAGTTGATCCCTCCCAGAAACCCAGCCATTAGATACAGCATAGTGTTTCTTCTGGAAACATCTTTCGAATCAAGGACTGGAAGCTTCTTGGGTTCCTTAATGTTTGCTTCAACTTCAAGTAAAGGCTGAGGAAAACCTACACTTGTGGCTAAAATCACCCGGCGCCGGGAAATTTTAGCTGATTCTCCGGGTATCGGAGAATGTGAGATCAAAATAGGCGTCCAAGTAGAGCACGATCTCGCCATCTCTCTTCTCCGG
>AT2G01420_1
TGGTACTCTTTCCCGAGAAATCAAAGCCTTTGTTTATTTTCTGGTTACCACGAAATAAGTAACGCAATCTCCGAGGCGTTCTCAAAAGCCAGTTGAAGTTGAAGGGACCAATTCAGAGGCCAAGAAGAATATAGTAGACCAGAGTTATGGGTAGGGCTATTAACATTCCAAATATTACCGCAGTGCTGAGGATCGTGGGATGCACATTGTACTCTTTTGCAAACACAAACGGAACTATTCCTTGAGGCAATGCAGCCTGAACGATGGCTATACGAAGCAGGTCGCCGTGTAAACCAATGGCGATCCCAGCAACAGCCATGATGGCCGGACCGGTTATAAATCTGACTGCCATGGCGAACGTGGCGACTGAGTTCCCACAAGCAATGATTTTGGGTTGAAGTGCCATGAACAAACCTAAACTGAACATAGCCATTCCAAGACCAGCATCTGAGAGTATGGAAATGGATTGTTGTAATAATTTGGGCATAGCCACATGCCACCGGTAAGCAACAAGAGCCCAGATGAGACCGATAAGACTGGAGTACGTATTTGGGTTTCTGATGAGTTTTCGCCACACCATTATCAGAATCAGACGCGTCATCACACTTCTCGGCGGCATATGTGTTCCGGTGCCGCCGCCATCTCTACCTGCCGTCTCAAGCTCCGCCGTGGAATTGGGCCCCACTTTATTCAGCCCTGCTGTGGCTTTCTCTATCTCTCTTTCACCCTCTCCACTATCGCCACCGCCGATATCATCACCACCACCTCTGGCATCACTCTTTCGAGGTTGATCAGAGACAACCATCCGGATCTCCTTGGCGCCTTGTTCAGATTGCTCCGTTACGACATGTTCCCCTCCGCCGAAGACGTCGGAGACCGGCGAAGCGCTCGAGCTCCAAACAAACATGTGAAGCTCCTTCGCGTCGTGGCTCGCTTTGTTATCCTTATCCAGCTGTTGGTTTTCTTTAGGGATTTTGTTCGGTTTAGTGGAAGCAGCCGTACCGGAGGAGAACTCCGGGTTCGGAACCGGGTATGAACCCGCCGCCGGAGCAAAAGTGTTTGGGTAAAATCCATATCGCACGGCGTTGTTTTCTTCGAAATTAGAAGGCCGTGGAGTCGGACCACGAGATGATTGAACCGAGTATAGATCCGCCGGACCGAAATTAGAGAGCCTCCCGCCTGGAAATCCCATCACCGAGTAAAACTCGGAGTGGTTGAAATTCGAACCTCTGGGAGTCGAACTGAGGCTATAGATCTCAGCTCCGGTAAGATTCGAAGGGCGAGGCGTCATCATCAGTGACCGCCTCGAGGCGTTTGATTTCCTCACCGTGACGTGAAGCTTCCCGTCGTTGCCAATCGCCGCATCCGTCTCCAGAAAATCATGGCCGTCGAGCGAAACGACGTCGGATTCGACCTTGAAGGAGACAATCGAGGCCGCAGTCTCCGGGAACTGCTCCATAATCAGAAGCTTGGCGCCACGGTACTCGAAGAGAAAGAGAAGGAGAGTGTACCAAATGATACACTGAAGAACGACGACTTGGACCATGAGAGAGCCGGCGTAAGTTCCGTACATAGCGATCAACAAGGGGATTCCCATGACCAGAGTGTTAGGGAGTGTGCTGAGAGAGAAGATGGTGATCATCCACTCCAAGCTACCGCTCTTAGTCAGATTCGCCCACAGTCCAAGCAAAACGAGCATGATGATCTTCTGAAGCGTGTCGGCGGCGATGAAGCGGAGATTCATGGCGTAGGGATTATTGGTGGAGATGAAGTGGAAGGAGAGGAGAGGGACAGCGAAAATGGCTACGAAGCGATTGATGCCGGAGCACTGGTCAGGGGAAAATATCTTCCACCACCGTACGGATCCGTAAGCCAGAATCATAGCGACGTAAAGGGGCACGACGGCGGTGAGGACGGTGTACAAGTCGTGCCACGTAATCATATTTTCCGGTGGGGTTTAGACGTTTAGTAGTGAGAAGAAGAAGAAGACAGTGGCATTTGAGGGTGAATTAGAAGGAAGTAGAGGGGCAAAATGGGAAGAATAAAGAAAC
>AT2G01590_1
AGAAAAATGAATTTATCAAGATTCCTATCATATGATCTGTATATAACGCACTAAAAGTATATGATTAACGAACATATATGGTAGAGTAAATGGTGTTGTAGAATCACATGATCAAGTCATCAAGCAATGGGAGGCTAAAAGGGAGTTTGATGACTCCACAAGCAATGAGCAGAGACATAATCCATATGGGAAGAATCCATTGAATTGTAAACATCAAAACTGGTTTCCCGGAGGAACGAAACTTAGACTCGGTTCGATCTACAAAGATTTCGCCAATCTCACGTAGCTTCTTCTCCAGTTTTCCTTCAAATTTATTAGCATGACCCAATAGAAGCTCATCGAACACCGTATTCATATCCATTTCCCCTTCGGAATCACGATATGATCCAGCGCCAAAAGCTCGCTCGATCTGAGCTATTGAAGGCTTGTTGCCTCGTCGTTGCTTCCGTAATTGCTTGTTTGGATTTCCGATTTGTTTGCTGATTCTCGCCGATTTCTTCGACGGAGAAGAAGAAGAAGAAAGAGGAAGTGGAGAGGGTGAGTCATTCATAGGCGTTGAAGCTCTGGTGATGGATAAGAATGGTGTGTGTAAATGTTGCAAAGAGA
>AT2G01670_1
CAGCAATTTAGCAATCATCACTTCATCAGCACATTGTTTCAATAGAGATTGAAATAGTCTTCTCTTCCTTTGGTTGATTCATTGGTGATGAGAGTCTCTCAACCAAAACATCTAATGCTTCTTTCATCCACCAATCTCTACAAGCTTCTCTTGCTTCGTTTACGTTCATCCAGATTCTTTGCCTAACATGTCGCTCAGGCCAAAGCTCAAGTTGTTCTGTAACAAGCATAGGGAACATTAGTCCTTCATAGTATGTTCCTCTGCTTTTGCTTAAAAAATCCCATTTTCCAAGTTGATGCTCAATATTGCCAAGAACTCCAGCTTCTTCACGACATTCTCTTGAAGCAGCTTCTTCTACAGATTCATCAAGCTCCCAGCCACCCTTTGGGAACATCAAGGCGTGACCTTTTTGCGAAGAGATAACAAGAACTTCTACTTCGTCACTAATTTTACCATCGTTAGATAGCTTGAATCTGTACGGAACACATCCAACGACTTGACGACGACCTTTGTTGTATCTCTGAAACTGACGACCCGTGCGAGAAGCCAAACACACCATTTTTTCAACACCCATTTAGCAAGATTTGAAGAACCC
>AT2G01670_2
TCACAATCAGCAATTTAGCAATCATCACTTCATCAGCACATTGTTTCAATAGAGATTGAAATAGTCTTCTCTTCCTTTGGTTGATTCATTGGTGATGAGAGTCTCTCAACCAAAACATCTAATGCTTCTTTCATCCACCAATCTCTACAAGCTTCTCTTGCTTCGGTTACGTTCATCCAGATTCTTTGCCTTACATGTTGTTCAGGCCAAAGCTCAAGTTGTTCTGTAACAAGCATAGGGAACATTAGTCCTTCATAGTATGTTCCTCTGCTTTTGCTTAAAAAATCCCATTTTCCAAGTTGATGCTCAATATTGCCAAGAACTCCAGCTTCTTCACGACATTCTCTTGAAGCAGCTTCTTCTACAGATTCATCAAGCTCCCAGCCACCCTTTGGGAACATCAAGGCGTGACCTTTTTGCGAAGAGATAACAAGAACTTCTACTTCGTCACTAATTTTACCATCGTTAGATAGCTTGAATCTGTACGGAACACATCCAACGACTTGACGACGACCTTTGTTGTATCTCTGAAACTGACGACCCGTGCGAGAAGCCAAACACACCATTTTTTCAACACCCATTTAGCAAGATTTGAAGAACC
>AT2G01755_1
CAAAATCTTTGGTCACGGTCCTCATGCACTGTATCACAATGCTTATCACGCCGGCGAATCCATGCGGTGGCATAGCAGGATTATTCGTTTTCGGACAGAAAGCTCAAATGACTAAGATACCCTCGCTCACAAACTTGAATTATAACTGGAATACCCTTTTCACCGTCCCTCTGGTGGTGGCGTTGGCGGCGGAGAGAAGTGCTTCGAAGGCGTTCAGGTGTTGTGCTCGGAGAAGGGTGAGAGACGAGGGAGGAGGTGAAGATGAAGATGAATCGTACGGGTACAATGAGGAGATGGCGATGCTGGAGGTTTATAGCCAATCGTGTAGAGAAGAAGCGCTTATAGTGACGGCCGTTGTTGACGATGAAGAAGTGGAAGTTATCATCTTCAAAGGAGTGTCGTCGTGCCTGACCGGAGAAACAGCAGTGGATCCGGCGAGGAGTGTGTTGCCGGAGAGAGCAGTGATTATAAAGATAGATAGAGTGAAAGGTCCTTTTGATCCTTCACAGATTCATTACATTCAAAAGGATCTCTCTTTTCAAGCCTTCAAGGAGACCAGACTCAACTAATA
>AT2G01760_1
TATTCATACGAAAGCTGAATCATTTCTTTTGTCTTCAAATGGCGATCAGCGATCAGTTTCCTAGTGGGTTAAGAATTCTTGTTGTAGACGACGACACTTCCTGCTTGTTCATTCTCGAGAAAATGCTTCTCCGTCTCATGTACCAAGTTACCATTTGCTCACAAGCTGATGTTGCTTTAACCATTCTAAGAGAAAAGAAAGACTGTTTCGATTTGGTTCTAAGCGATGTTCATATGCCTGGCATGAATGGTTACAAACTTCTCCAACAAGTTGGTCTCGAAATGGATCTTCCGGTCATTATGATGTCTGTTGATGGAAGAACAACTACAGTCATGACTGGAATCAACCATGGAGCTTGTGATTATCTCATCAAACCTATTCGTCCTGAAGAGCTTAAGAACATATGGCAACATGTTGTTCGAAGGAAATGTACAATGAACAAAGAGCTTCGAAATTCCCAAGCTTTAGAGGATAACAAGAACAGTGGCAGCCTTGAGACTGTTTTTCCAGTTAGTGAATGTTCAGAGGGAAGTTTGATGAAACGTAGGAAGAAGAAGAGAAGTGTTGATAGAGGAGATAATGAAGATGATCTTCTTGATCCTGGAAACTCGAAGAAATCACGCGTAGTTTGGTCGATTGAATTGCATCAACTATTCGTCAATGCCGTAAACCAACTTGAAATTGACAAAGCTGTACCAAAGCGGATTCTCGAGTTGATGAAAGTTCCTGGTTTAAGCAGAGAAAACGTGGCTAGTCATTTACAGAAATTCCGATTGTATCTGAAGAGATTAAGCGGTGTAGCTTCGCAGAGTAGTGACACAGAGTCTATCAAAAGATATGAAAACATTCAAGCTCTGGTTTCCTCAGGACAGTTACATCCACAGACATTAGCTGCATTGTATGGTCAACCAATAGACAATCATCTCTCTGCTAGTTTTGGAGTTTGGATTCCTAATGACGAACTTTTGGAGTTTGGTAGATCTCAAAATCAAAATTTTTCGATTGATGTATCATCCGCTTCTAACTGTCCTGTTTCTGTCACTACTTCAATGGCGGTTCATGGTCTATCTTCCTCTGCAAATTTCAGACAGAAATGTGATGTTAACAACAACGTTGACCAAAGAATCAGACAAGGGTATGGATCAAATGTTAATGAAGAATCTTGGATCTTGGAAAGATCATCAAGACAACGATATTGAACATCATGGATGGGCTTAAGAAGAGGAAGCTCGTATTGGTTTGCAACTTTT
>AT2G01850_1
AAATGACAAAAATGCCCCCTCTAACTGTTAAAATGAACTGAATCATAAATAACCAATATATGGACTTATTATAGTAACCCCCCCAAATCTCACCCAACACCATATTATTGGCTATATGTTATCATATCGACTCTGTTCCATCAACCCTGCTTCTCTTGCTCCGGTGCTTTCCATTGCGGTGGCGCCTCGGAATTCCGCCAAACGTGACCGGATCATAAACCCTAAGCCTTTGAGCTTCTGCGGGATTCACCACACACTCCGATAAAGCAACTTTGTACCTTGTTCGATCATAGCAATACGAGTAAGTCATGTGTTTCCGCCTGAAAATGTCCATTTTACTCCTCTGCAACAGGGTAATCTCCTGCGCCGCACGGATATCCTCAACCGCTCCTTCATCGCACCTTGGAAACTGCTCGATTGGATCCACGGGGCAGCCATGAAGGACTAGATCAGAGAACCGCGCATTATAAGGCGCATATTTGTAGTTAACACCGTACTTTCCACCGTTAGTCGCCCATTTAGAACCGTCCCATATTGTTGTGTAGAGAGACATCGGCTTTGATGGGAAGTCACCGCCCATAGACGCCGTACGTTTGACCTCTCTGATCGGAACATTGTCAACAATGAATATGATGTGAGAATCAGACCAGAGGATACTGTATTGATGAAAATCTTCAGTTGGATCAAACCAGAGATTATATCTCTCTTCTCTTCCCAAATGAGTACTTCCATTACCGTAAATGTTTGTCTGAATCCTCCATTCTTTTCCTCTAATGTTACCAAGAAACTCAAAATCTATCTCATCATGGTTCTTCTCATACATATCTCCATTTGACATATAAAAGGCAACAACAACTCCAGCTGAATAATCAGAAGGTAATTTGATAGAAGCACTGAAGAATCCATGCAAGTAAAGATCATTTGAAACAAACCCAGAACCGGTCCTTTCATCGAGCGTTAACCGGACAGATTTGCCATCTTTATGAACAAACAAGTTCTTGTCACCGAAAAGTTGAGTGTAACCTTCTTCAAAAGATGTGATTGGAAGGTTTTGTACAGCAAATCCAGAAAATAAACCGGAAAACAGAGACATGAAAACCAATAAACGACTCAAAGTTTCCATTTTTAAAAATCGTTATCTTTAGTACAAAAC
>AT4G37800_1
TTAAGTTACAAAGCAACAATGGTGGTGTCACTCTTCTCTTCAAGAAATGTTTTCTTTATGATAAGCCTATGCTTATTTGCAGCATTGTACCGGCCGGTTTTGAGTAGACCTGCTAAATTTGAGGATGACTTTAGGATTACATGGTCCGATGCTCATATCACTCAAATCGATGGAGGAAGAGCCATTCAGCTCAAATTGGATCCTAGCTCAGGATGTGGATTCGCTTCCAAGAAGCAGTACTTGTTTGGCCGCGTGAGCATGAAAATCAAACTTCTCCCAGGCGATTCGGCTGGAACTGTCGCTGCCTTCTACATGAATTCCGATACGGATTCTATAAGAGACGAGCTGGATTTCGAGTTTCTAGGAAACCGAAGTGGGCAACCTTACACCGTGCAAACCAATGTCTTTGCTCATGGTAAAGGCGATAGAGAGCAAAGAGTTAACCTTTGGTTCGACCCTTCTCGTGATTTCCACGAATACGCCATTTCATGGAACCACCTCCGTATTGTGTTCTACGTAGACAAGGTGCCCATTAGGGTTTATAAGAACAATGAGGCAAGGAAAGTACCATACCCGAGATTCCAACCAATGGGTGTATATTCCACGTTGTGGGAAGCTGATGATTGGGCGACACGCGGAGGAATAGAGAAAATCAATTGGTCGGGAGCACCATTTTATGCTTACTACAAAGATTTTGATATCGAAGGATGTCCGGTTCCGGGACCAGCGGATTGTCCTGCTAATCCGAAGAATTGGTGGGAAGGTAGTGCATACCACCAGTTGAGCCCGGTCGAAGCTCGAGGATATAGATGGGTTCGAGTGAACCATATGGTCTATGATTATTGTACTGATAGGTCTCGCTTTCCTGTTCCTCCTCCAGAATGCTCGGCTGGAATATGATCCAAACACATCTTAAAAGCAAGAACAAGACCAAGTGGTTCCATAAGCAACGTTGCAATGTATGTGAAGTGATTGATGAGTCTTGTGGTATGTGATGAGCTGTTCATAATCGATCTGAATGTGGTCAAGTGTTCATATGTATCTATATCTTTGATTTTTTTTTTTTTACTTTGTTTCCATCATGTCTTATATTTCATTGGTCAATTATCG
>AT2G02050_1
CCCCAACCTTCTTCACAGTTCCAGAGAATCCCGGAAAGCTGGAATCGGCAAATCGGAGAACGAATCGAAGGCTAAGCATTAGCGGTTTTAGGGATTAGAGGAGCACCATTCCCTTGTAGTTTATTCTGTTTAGCCTTGGCTTCTTCCTCACGAATCTTCTTCATCGCGAGCATTCTCTCCATGACGAGCTCGTATTCGCACTTCTCGTAAACGTGACGCTCGTCCTCGCATTTCCATGGAAGGAAAAACTCAGCCTGGCGACACTTGTTGAGCGGAATCAAGAGATGAGCGCACTGATCTCTGGAACCAAGCGGTATTTTAGCTGCAGCCATCTCTTCCTGCGTTGCGATCATCTTCTTCGACGAACCTGGAACCTCCATTTTCG
>AT2G02050_2
CAACTTCTTCACAGTTCCAGAGAATCCCGGAAAGATGGAATCGGCAACTCGCAGAACGAATTGAAGGAGGCTAGGCATTAGCAGTTTTAGGGATAAGAGGAACACCGTTCCCTTGTACTTTATTCTGTTTAGCCAAAGCTTCTTCTTCACGGATCTTCTTCATCGCGAGCATTCTCTCCATAACAAGCTCGTATTCGCACTTCTCGTAAACGTGACGCTCGTCTTCGCATTTCCATGGAAGGAAGAACTCAGCCTGACGACACTTGTTGAGAGGAATCAAGAGATGAGCGCACTGATCTCTGGAACCGAGCGGTATTTTAGCTACAGACATCTCTTCCTGCGTTGCAATCATCTTCTTCGATGAACCTGGAACCTCCATTTTTCG
>AT2G02100_1
GGAAACCTCTCTCTATCTCTCTTAAAATGAAGCTCTCTATGCGTTTGATGTCAGCTGTTCTCGTCTTGTTCATGATATTCGTCGCCACGGGGATGGGTCCAGTCACTGTGGAGGCACGCACTTGTGAGTCACAGAGCCATAGGTTCAAGGGTCCATGCGCGAGCGCATCAAACTGCGCAAACGTGTGCCACAACGAAGGCTTTGGCGGGGGTAATTGCCGTGGATTCCGTCGTCGTTGCTTCTGCACCAGACATTGCTGATCCATCGATTCTCATAA
>AT2G02120_1
TAAAAATGAAGCTCTCTATACGTTTGATCTCAGCCGTTCTTGTCTTGTTCATGATATTTGTCGCCACAGGGATGGGTCCAGTCACGGTGGAGGCACGCACGTGTGAATCACAGAGCCATAGGTTCAAGGGTAAATGCCTCAGCGAAACAAACTGCGCAAACGTGTGCCACAATGAAGGCTTTTCAAGAGGTAATTGTCGTGGATTCCGTCGTCGTTGCTTCTGCACCAGAAATTGCTGAT
>AT2G02360_1
AAAGAACAAAGCTGGAGCGTAACTTTTAGCAAAGTACGTTGTTGTTCACCACCTAAATCCCAACTCAACCAATCATTACAACATACGCAACTGAATACACTTTTATCAACTGGAATGTACCTCTTCACTCCACCAATTGACAATAATACCAATACAAGAGCGGTTGATCGGAGTGTTATGCCTCATTACTTTAGAGGATTTTCGCAGGGCGGATTTCAATTCCTTGAATGATCAAGCCACTCTTCCAATTGAGCCGCTTAGTCTCTAAAGCACTCATCTCAATTTCATCACTATTCATTATTACTCCTTCATTGAAGAATTCCCCAAGCTCTATCTCCATCCACCCATCTTCTCTCTCCTCTGGTTTCACAACATTCCTCCTTCGCCCGTCTCTCCTTATAAACTGCCCACCCATAGCTCCAGCAAAGCAAATGAATCTTCTAGAAGGTTCCTGTCCCACAACTCCAACTGCAGCTTCTATGGCCACATCCTCAAAGCCATAACTTTGATCCACTTTCTTGAACAAAATGTAAGCCGAGTAACGAGTTCTTGGAGACAGGACACGAGTATTCATTCTGCCACGAATCTCGAACCAACATACATCGAGAAGCTTCGCTACTTTTTCAAACCTAGATTCAGGAATTGGAATCCATTGCCAATAGTGAGGAGTATCTCCCCATATGATTGAGAGGTTCATCGCAGATAACATGATACACCTCTTCCCACTCGCTTTCTCTAACCAGATGCTCTTTTTGCCATCGTCGATCAGAAGAGGATCGTTACAGAGAGCGAAATAGAGTTCCTTCTTCGATGAGAAAACTCGCGATGGAGGAACCAGAGATTCATACTCCGCCGGAAGAAACTTCTCCCATATAATATCTGACTTGACCGCCGATTCAAAGGTTTTTGAAACCGTAGCAGCGACGCACGCATCGCGTGGACTTGTGAAGGAGATTATGTTGGAGATGCAATCCTCCGGCAAGGAATCGAACGGCAAGAAATCCGAAACGATCTCTCCTCTGCCTTTGCATCTAGATTTAACGCTGCGCTTTCTCCCCATCGATGCTTGTATCTGTG
>AT2G02390_1
ATCGGATTGTGAAGAACAATAATTCCTTCCAAGAGATTTCATGGCGAATTCCGGCGCAGAGAAGCTGAAGCTCTACTCTTACTGGAGAAGCTCGTGTGCTCATCGCGTCCGTATCGCCCTCGCTTTAAAAGGGCTTGAATATGAGTATATACCAGTGAATATCCTCAAGGGGGATCAATTCGATCCAGATTTCAAGACGATCAATCCTATGGGTACTGTACCAGCGCTTGTTGATGGAGATGTTGTGATTAATGAATCTTTTGCCATTATAATGTATCTGGATGAGAAGTATCCTGAACCACCTCTGTTACCTCGTGACCTCCATAAACGGGCGGTAAATTACCAGGCGATGAGTATTGTTTTGTCTGGCATACAGCCTCATCAAAATCTGGCTGTTATTAGGTATATCGAGGAAAAGATAAATGCCGAGGAAAAAACTGCTTGGGTTAATAATGCTATCACAAAAGGATTTACAGCTCTCGAAAAACTGTTGGTGAGTTGCACTGGGAAACATGCGACTGGTGATGAAATTTACCTGGCTGATCTCTTTCTAGCACCACAGGTCCACGGAGCAATCAACAGATTCCAGATTAACATGGAACCGTACCCGACTCTTGCAAAGTGTTATGAGTCATACAAGGAACTGCCTGCGTTTCAAAATGCAGTCCCAGAGAAGCAGCCAGATGCTCCTTCAACAATCTGATTCTGTGAACCGTAAGCTTCTCTCAGCTCAATAAAACCTCATAGACAACAACAAGAATGATGATGATAGTAATACCTAGTACTGGTATATATATCTCATATACGTATCAT
>AT2G02500_1
TGGCGAGATAAAATAGAAGAACATGGCGATTCTTCAAGCGAATCTTGGCTTCGTTACATCTCCGACATTTCTGTGTCCGAAGCTTGCAGTCAAATCGAGCTCAGTTTCTCTGGGCTTCAGCTATCGTTCCCAAGTTCAAAAACTAGATTTTTCGAAAAGGGTTAATAGAAGCTACAAAAGAGATGGTCCATTATTCTCTGTCAAGTGTTCTTCGTCGACTGGATTTGATAATAGAAATACTAGTGTGAAGGAGAAAAGCGTCTCAGTGATTCTCTTAGCTGGAGGTCAAGGCAAGAGAATGAAAATGAGCATGCCAAAGCAGTATATACCACTTCTGGGGCAGCCAATTGCTTTGTATAGCTTTTTCACGTTTTCACGTATGCCTGAAGTAAAGGAAATTGTAGTTGTTTGTGATCCATTTTTCCGAGACATTTTTGAAGAATACGAAGAATCAATTGATGTTGATCTTAGATTCGCTCTTCCTGGGAAAGAAAGACAAGATTCTGTTTACAGTGGACTTCAGGAAATCGATGTGAACTCTGAGCTTGTTTGCATCCATGACTCTGCCAGACCTTTGGTGAACACTGAAGATGTCGAGAAGGTCCTTAAAGATGGTTGCGTGGTAGGAGCAGCCGTACTTGGTGTTCCTGCTAAAGCTACAATCAAAGAGGTCAATTCTGATTCGCTTGTGGTGAAAACTCTCGACAGAAAAACCCTTTGGGAAATGCAGACACCACAGGTGATCAAACCCGAGCTATTGAAGAGAGGTTTCGAGCTTGTGAAAAGAGAAGGTCTAGAGGTAACAGATGATGTTTCGATTGTTGAATACCTCAAGCATCCGGTTTATGTCACTCAAGGATCTTATACAAACATCAAGGTTACAACACCTGATGATTTATTGCTTGCTGAGAAAATCTTGAGCGAGGATTCATGAGGGATGAAGTACGGTTTGGCTCTTCGGTTTTTGGATCGGTTTGGGTTGTAAAGTTTGGTTTTTCGGAGTCTTTAACAAAATGGAACCGATTTTTC
>AT2G02510_1
CGACGAAGACCGGAGAAAATGGCGAAACCGTTGGGAACTACCGGGGAATTTTTCCGGCGAAGGGATGAGTGGAGGAAGCATCCGATGCTTTCGAATCAAATGAGACACGCACTCCCAGGTCTCGGAATCGGTGTTGCCGCCTTCTGCGTTTACCTCGTCGGTGAACAGATCTATAGCAAACTCATGGTCCCTTCTTCTCAATCATCGCATCAGAAACAACCCGCTCCGTCTCACTGAGAGAGC
>AT2G02510_2
AAAATGGCGAAACCGTTGGGAACTACCGGAGAATTTTTCCGGCGAAGGGATGAGTGGAGGAAGCATCCGATGCTTTCAAATCAAATGAGACACGCACTTCCAGGTCTCGGAATCGGTGTTGCTGCTTTCTGCGTTTATCTCGTCGGTGAACAGATCTATAGCAAACTCATGGTTCCTTCTTCTCAATCATCGCATCAGAAACAACCCGCTCCGTCTCACTGAGAGAGC
>AT2G02930_1
TCAAACATCACCTCTCTTGCTCTTTTGTCTCTCTCTCTCTCTCTCAGCTTTCAGAGCGCATCTTAGTAACCAAATCAATGGCAGGTATCAAAGTTTTCGGACACCCTGCTTCCACTTCTACCAGGAGAGTCCTCCTCGCCCTCCACGAGAAGAACCTCGACTTTGAGCTCGTTCATGTCGAGCTCAAAGACGGTGAGCACAAGAAGGAGCCTTTCCTCTCCCGCAACCCTTTTGGTAAAGTTCCAGCCTTTGAAGATGGGGACCTCAAGCTCTTCGAATCAAGAGCGATTACTCAGTACATAGCTCACCGATACGAAAACCAAGGAACACCCCTTCTCCCAGCTGACTCCAAGAACTTAGCTCACTACGCAATCATGGCCATTGGATTGGAAGTAGAATCTCACCAGTTCGACCCAGTGGCTTCAAAGCTTGCTTGGGAACAGGTATTCAAGCTCATCTATGGCTTGGCCACAGACCAAGCCGTTGTTGCAGAAGAAGAGACTAAATTAGCCAAGGTCCTTGATGTCTACGAGGCTAGGCTCAAGGAGTTCAAGTATTTGGCTGGTGACACTTTTACTTTGACCGATCTTCACCACATTCCCACGATTCAATACCTGCTCGGAACTCCCACCAAAAAGCTCTTCACCGAGCGTCCACGTGTCAACGAGTGGGTAGCTGAGATCACCAAGAGGCCAGCTTCCCAGAAGATCCTTCAGTGAGAAATATCTAAAAGGAAAAAAACTGGTTCTGCTTCAGTCACAATAATAACGGTCAGAGTAAATAAGTGGCTGCCTCATTGCCCAATTTCTCAGTACTCTGTTTTTTTTCTTTCTGTTGTATCCTCTGTTTTT
>AT1G01610_1
TTCTCACAGACATGGTTTTCTCTCTCTCTCTCTCTTTACTACTAAACCGCCATTATCAAGAGGGAGAGAAAGATTCGCCGCAAGAAAAATGTCTCCGGCGAAGAAGAGCCGAAGTTTTCCTCCGATAAGTGAGTGTAAAAGTGTAGAGTATGATTCGATCGCTGCGGATCTTGACGGGACTCTGCTTCTCTCAAGAAGCTCCTTCCCTTATTTCATGCTCGTCGCCATTGAAGCTGGTAGTCTCTTCCGTGGTTTGATCCTTCTTCTATCTCTCCCTATCGTCATCATTGCCTATCTCTTCGTCTCCGAATCTCTCGGAATCCAAATCCTTATCTACATCTCCTTCGCCGGTATCAAAATCAAGAACATCGAACTCGTCTCTCGCGCCGTTCTTCCACGGTTTTACGCGGCGGATGTGAGGAAGGATAGTTTTGAGGTGTTTGATAAATGTAAGAGGAAAGTGGTGGTGACTGCGAATCCAATAGTGATGGTTGAGCCATTCGTCAAGGATTATTTAGGAGGAGATAAAGTTTTGGGAACAGAGATTGAAGTTAATCCTAAAACGATGAAAGCCACTGGGTTTGTGAAGAAGCCAGGTGTTCTTGTTGGTGATTTGAAGAGATTAGCTATCTTGAAAGAGTTCGGTGACGAGTCACCGGATCTTGGACTCGGTGACCGGACCTCCGATCACGATTTCATGTCCATTTGCAAGGAAGGTTACATGGTGCACGAGACCAAATCAGCCACAACAGTTCCCATTGAGCGTCTCAAGAACCGCATAATCTTCCACGATGGCCGTCTAGTCCAACGTCCGACACCGTTAAACGCCATAATCATTTACCTTTGGCTTCCTTTCGGCTTCATGCTCTCAATCTTCCGCGTCTACTTTAATCTCCCTTTACCTGAACGCTTTGTCCGCTACACCTACGAGATCCTCGGCATTCACCTTACGATCCGTGGCCACCGTCCTCCACCTCCTTCCCCCGGAAAACCTGGAAACCTCTACGTCCTTAACCACCGTACCGCCCTTGACCCCATTATCATTGCCATTGCTCTCGGCCGTAAGATCACATGTGTCACTTATAGTGTCTCTCGCCTCTCCCTGATGCTCTCACCCATTCCTGCCGTTGCTCTGACTCGAGACCGTGTCGCTGATGCAGCCCGCATGAGACAACTCCTCGAGAAAGGTGATTTGGTGATCTGTCCCGAAGGAACGACGTGTAGAGAACCATATCTACTGAGATTCAGTGCTCTATTCGCGGAGCTGAGCGATCGGATTGTGCCAGTGGCCATGAACTGCAAGCAAGGGATGTTCAACGGGACGACAGTAAGAGGTGTGAAATTCTGGGATCCGTATTTCTTCTTCATGAACCCTCGACCTAGCTACGAGGCCACTTTCTTGGACCGTTTGCCCGAAGAAATGACGGTAAACGGTGGTGGCAAGACTCCTATTGAGGTGGCTAATTACGTTCAGAAGGTGATCGGTGGAGTTTTGGGATTCGAATGCACTGAACTTACGAGGAAGGATAAGTATCTGTTGCTCGGAGGCAACGACGGGAAGGTTGAATCTATCAATAAGACAAAGTCCGTGGAGTAATAATCCAGCTAATTACTGGTTGCTTGGGTTTCACGATTACTTTTTTTTTTCATGGATTGTTGGAGGAAAAAGTTTAGTTGAATACGAGCTGGATAATGAATTACATTTGAATGAACTTA
>AT4G37925_1
TCTCAATCTCATCAAATCTCTCTACAGAATATGGTTCTGTAACCGGAAAACATCTCACAACTTGATCTGTTTTTTTTTTTTCATTTCTTAGACCGAAAAATGGTTGCATCATTCTCTTACACTGCCTGCACCAAGCTTTCTCTATTACATCCTCCTATGGTTGCTCAAATCCGACCAAGAACAATACAGAAGGCATTCGCGGTGACAAATCCTGAACAAGACAGTACTCTCGAGGTACAAGAAACAGAGACAATCAAAGAAGAGCAATCAACAGAGAAGATGAAGAAGCAGCCAACGCCATTGAGACCAGTGGAGAAACAGCTGAACGTGAAGAGCAAGGGTATGGGCAAGTTTGGTGGTCAGTGGCTAAGCAGTGTCACACGTCACGTTAGGATCTACGCTGCTTATATTGATCCAGAGACTTGTGAGTTTGACCAGTCGCAGATGGATAAACTCACTTTGATTCTTGACCCTACTGAAGAGTTTGTGTGGGATGATGAAAGCTGTAACAAGGTCTATTCTTATTTCCAAGAACTCGTCGACCACTACGAGGGAGCGCCATTAACGGAGTACACATTAAGATTGATAGGATCGGACGTAGAACATTACATAAGGAAGATGTTGTTTGATGGAGAAATACAATACAATATGGATGCAAGAGTTCTTAATTTCAGTATGGGAAAGCCTCGTGTTCAATTCAATACCAGCAATATTGAAGGTGGTGGAGATGGTCAGCCTCAAGAGGACGCATAGTGAAACAACTCTATTTATA
>AT4G38080_1
ACAAGTCTTTTCCTCACTCAAACCAACAAGAACTAGTCAAAGCTCAAGCAGTAGTAAGCACCATGGCTCCTCTCAAGAACTCCTTCGTACCATCTCTGGTCATTGCACTTACATTCACAAGCTTCTTCACCGGCCTATCCGCTCATCGTCACCTTCTCCAATCAACACCAGCGACGCAGCCTCCAGCTTTAACATTCCCACCTCTGCCCAAAACCACTATGCCACCGCTTCCTTCTCTACCAACTCCAGCACAACAAACCCTGCCACAGCCACAACCAACTCTGCCACAGCCACAACCAACTTTGCCACAGCCCTCCGGGTTGCCACCAATGCCGAGCACACAAATACCTTCATTGCCCAACCCGGTGCAGCCCACAATCCCTAACCTTCCACAGTTCAACTTCCCTATTCCCAGCAACTTACCCTTCAACCTTCCTTTCAACATTCCTTTCCTTACTCCACCACCTTCAAAATAAAAGAAGTGACAAGCTAGCTCTTCAGCTATCACAGATTATTATCCTCC
>AT4G38100_1
CAAAGACAGTGCAGTGGGAGAAAAAAACCCTGTGGGAACATCTTTTTTTTGTACACAAGCAAAAAACAACAAACTACTCACTCACTATCAGACCCAAGAACCTGCTTTTTGATTTCACTAATCTTCGTCTTGAGTTCTTCTCTGTTCCTCTTAAATAGCAAGTAACGGGTAGTGAACCAGAGTGTGTATCCAAGACCAACCACTTCCATTAGCTTTGGAAACAGAGGAATTGATTCGAGTGAACCAACGATTGCAGAAGTTAAGTAGAGAGCAACTATTGCACCACTCCCGTAGAGCAGGATTAAATATGTGTTGTCTGAGTCCAGCTTTATATCGTTCAAGAACTCTAGGGCTTGGGTTTGCTCATCTTCAAAGGACTCAGCTTGAGCTTCACTAATCAAGTTTTCCTCTTCGACTGCAACTATTGCTGCATCACGCTTCTCTACATCAAACTCATTGACTCCAGTTGATGTTTCTTCGGAAACTGTTTCTCCCGGAAACTTTCCCGTACAGCGCATAGTGCGGGAATGAAGACCGAGAGAGGTAACGTTTCGCTGGAGAGGGAGTGAGATTCTATGAACAGCGTTTCCCGCCAGATATCCATGGCGGTTGGTGCTCGAAGGGAGACGAGTGATGGTAGAGCTAGTGCAGAGCTCCATTTTCGTACGGACGCA
>AT2G03240_1
AGCTGCGCAAAGGGATGTTCTTTCTTGTATCTTCATCTTCAGACACACACACAAAAACAGTAACTTAACAAAGATCAGATTTCAGACAAAGATTTTCTCGAGATCGGAGACGAAAAAATGAAGTTCGGGAAAGAGTTCTCGTCACAAATGGTACCGGAATGGCATGAAGCTTACGTGGATTATGATAATCTCAAATCTCAACTTAAAGAAATCATCAAATTCAAACGCAAAACCAATCCTCACGGTGGTCATCATCACGGACTTCACCGGAAAATGACTCTTCACCGAGCATTCAGTGGTTTACTCTCTACATCACCGATAAAAAAGAAACACCACCACGGCGGACACAGCGGTGCTGGTCAGATCGGACATTTCTCAGATTCCGACGACGATATCGAGGAAGGAATTAAGCCGGTGAAGGCGCCGATTCTGGTTCACTCGGCGAGTCATGGTTGCGAGACGACGTTTTTAATGGCGTCGGAGGAGGGAGGAGAGTACGAGGCTGAGTTTTTCCGGCGATTAGATGATGAATTCAATAAAGTTGAGAAATTTTATAAAGAGAAAGTTGAAGAAGTGATGAAAGAAGCTGTGATGCTTGAGAAGCAAATGGATGCTTTGGTTGCGTTTAGGGTTAAAGTTGAGCATCCTGATGGTTGGCCATGGGAGGAACGTACGGTGGAGATGACTCGATTAGCTTCTGATGTTGCTAATTCTGCGGCGGCCGTCGCTGCTTCTACTCCCGCCGGAGCTAGATCCATGAAGGTTGGAGCTCAAGCTCACATGGAAGCGATACAGGAAGGAGGATCGAGCAAAGCTGGTAAATCCACTGACGAAGAAGATGATGATGAAGATGTAGAGAAAGAAGAAGATATCGTCGTCTCCGGCGAAGTGTCCGGTGACGTGAGTAAGTTGAAAGCTGCAAGGCCACCTCCGATCGAGGTTTTGGATCGTGTCAAGATGAACCATACGAAGGAAACGCCTCGTTCCACCATTAAAAGTGTTTTCCAGGTCACGAATTTGACGGAGCTTAAATTTAGCAGAGAAAATCTGAGGAAAGTCGAAGCGAAGCTCAGACGCGCCTTCGTTGAGTTTTACCAGAAGCTTCGGCTACTCAAAAGCTACAGCTTTTTGAATGAATTGGCGTTTTCGAAGATACTGAAGAAGTACGATAAGATAACTTCAAGGCATGCTTCAAAGTCTTACATGAAAATGATTGATAACTCTTACCTTGGAAGCTCTGATGAGGTTACGAGACTCGTGGAGCGTGTTGAAGCTACGTTTATAAAGCATTTCGCGAATGCTAACAGGAGAAAAGGAATGAACATCTTGAGACCGAAAGCTAAAAGAGAGAGACATCGAATTACATTCTCCACAGGCTTCTTGGGTGGATGCGTGTTTTCTTTAGTTGTGGCTCTATTCGCGATCATACGCACCCGAAACATTTTGCAGAAGGAAGGCCAAAAACAGTACATGAACACTATGTTCCCTCTTTACAGTTTGTTCGGGTTCATCGTTCTGCACATACTTATGTATGCTGGTAATATATACTATTGGAGGCGGTATCGAGTGAATTATTCTTTCATATTTGGGTTCAAGCACGGAACTGAACTTGGCTATAGACAAGTTCTATTTGTGGGATTAAGCATTGGAGTCTTTGCACTTCTTTGTATTCTTGCCAATCTTGACATGGAGGTTGACCCCGAAACTAAAGATTACCAAGCATTAACCGAACTTCTTCCTCTTTTCCTGCTCAGTGGTATGTTTGTAGTTCTAGTCTTACCATTCAAAATCTTCTACCGCTCAAGTCGCTTCTTCTTCCTCACATGCCTCTTTCACTGCCTTGCTGCACCTCTTTACAAGGTAACTTTACCTGATTTCTTGGTGGGCGATCAGTTAACAAGTCAGGTGCAAGCTCTTCGAAGCGTCCAATTTTACATATGTCACTACGGTTGGGGAGATTACAAACATAGAATAAACACTTGCACAGATTCAGATGCCTACAATGCTTTCTTATTCATTGTTGCTGTCATCCCATACGTCTCTCGTCTCCTTCAGTGCTTGAGGCGACTGTTTGAAGAGAAAAACCCAGAACAAGGATACAATGGCCTCAAGTACTTCTTGACTATAGTGGCCGTCTGCTTGAGGACGACTTACAGTGTCGACAAGGATAATCAAGTTATCTGGAGAATATTAGCTGGGATCTTCTCAGCTATTGCTGCCATTTTCTGTACTTACTGGGACTTAGTCTATGACTGGGGGCTTCTTAACAGGAATTCTAAAAACCGTTGGCTCCGGGATAAACTCCTTGTCCCTCAGAAGAAAGTATACTTTATCGCGATGATCTTGAACATCTTGCTCAGGTTCGCGTGGCTGCAGACCGTTCTAGATTTCAATTTCTCCTTCATGCACAGACAGACGATGGTTGCTGTTGTTGCCAGTCTAGAGATTATCCGCCGTGGGATATGGAATTTCTTCAGGTTAGAGAACGAGCATTTGAACAATGTTGGGAAGTATCGAGCATTCAAGACGGTTCCATTACCGTTTAACTACGACGAGGATGACGACAAAGACAACTAGCTTTTTCCGGTTTCTTGTCTTAGATGATGTAAAGATGGAGTTATCCACATCAAGTAGGAGGAAGAGGAGGATTGGATTAGACTAAAGCTGGTTCATTGAGATCAAAGAGATGTTACATTCAGGATAAAGGATATTTGCTAGATTAACTATAGTAATTAGGGTCACTGATTTGCAGGAGGCAAGTGAATGGAAGAAACACTTAAAAAGTGTTAGGGGAAGAAGGGTTGATAGACTCCATTAAGCAATGTTGTACTCTGTATTT
>AT2G03390_1
AAAATCTGTGAGGACGAAAACTCTCCTTCGTTCCGGCGAGTTTCTCCAGTGATCGGCTAAGTATTTCCGGCATCTATTGAATTTCACTAAACCAATTTGAATATTATCGGATTAGGAAGTGTGAGACTTCGGTCTTGAGAAAATAAAATGGTGCAAAGTCAGTCGTTAAGTACACTAACAATCTGTGGAAGTGTAGAAGTTTACAGTTCGTGGAGGAATCGTTTAAATTCAGGGAAAGCTTCTAGCTTGATCGGTGATCGATGTGTTTCGTGTCAATTTTTGCGTAAATCACCGTCCTTAAGAAGCCATCGGAAGTCAATAAAGCAAAGAAATTTGTTGAGGGTTGAAGCTAGATGGCCATTTCAAGGGGGTGAACAAGGTTTACACCCGAGCTCTGAGCGAAGCGAGAGTGCGAATGAAGATATATTGATCTTTTTCTTTCAGCTAGACTTGGCTACTCGTGTTCAGTATGCGTTGAATCTGGAGCAGTACGACATTGCGCAACAACTAAGAGAAAAGCTAACTGAGGTGGAAGAGGAGGCGATAAGGCTGCAAGAAGGGAAGAGAGGGTCGTCATCAAAAAGTGAAGCTCAAGACAAGGGCATTAGCATTATAAGGCTACGTGCAGATCTCCAGAATGCCATTGACAGTGAGGATTATGGTTTTGCAGCTAAGTTACGAGATGAAATCTCAAAGCTTGAGGCACAATCATTAGCTGTATCTGCGAAAGCCTTGGCTTTTGAGAAAGCAGAGTATGCATTTCGTTTGGGACAGAAACTTAGACACCAATCTTTTGGTTACCGGGCTGTAGTTTGTGGTATGGATCCAGTTTGCTGTGAATCAAGCTCTTGGATGGAAGCTGCAGAGGTTGAAAAGTTGCCTCGTGGATCCAATCAGCCATTTTATCAGGTTCTAGTCGATGTTCGCACGCACCCAGATCTACTTGTGGCATATGTTGCTGAAGACAATCTGTTAGCTCCCGAAAAACCTGACAAGGAAAGGTTTGATCATCCTTACATTTCTTTTCTTTACTATGGAGCCGACACAGCTGGAGATTTCATCCCTGTCAAACAATTGCGTGAGAAGTACAACAGACCCAGGCATGAAGTTCCTTTTGATTCACAAGGCGAAGATTAAGATGAAAGCGGCATGTAACCTAAGAGTTCACAACCGCAGACTCGAGCACAAACCACAACAAAACAAGAACTTTAGCATAGCTCAAAGCATCTGGC
>AT2G03430_1
CGGATTTTCCGAATTCGAACTTGGGAATCAAAGCTTTGATCGATAATGGAAAGTGCAATCGATGCTCCGAAGCAACCAGAGTCGAAGCAGATCAGAGACGAAGAGCTGTTCAAAGCGGCGGAATGGGGTGATTCTTCGTTGTTCATGTCTTTATCTCCTCAACAGCTCGCAAAATCTCTCAATTTCAGAAACGAAGACGGTCGCTCTCTCCTCCATGTCTCAGCTTCCTTCGGTCATTGTCATATAGTTAAGTTGCTATCAAGTGCAGATGACTCAAAGACTGTAATCAATAGCAAGGATGACGAAGGGTGGGCGCCTCTACATTCCGCTGCTAGCATCGGTAATGCTGAGCTCGTTGACATGCTTTTGACCAGAGGTGCAGATGCCAATGCCAAAAACAACGGTGGTCGCACTGCTCTTCACTATGCTGCTAGCAAAGGATGGTTGGAAATCGCGCAGCTTTTACTAACACACGGCGCAAAGATTAACATCACAGACAAGGTTGGTTGCACTCCGCTTCACAGGGCAGCAAGCACCGGAAAGTCAGAGGTTTGTGAATTCCTGATCGAAGAAGGAGCAGAGATCAATGCTACGGATAAAATGGGCCAAACTCCTCTCATGCATTCAGTGATCTGCGATGACAAACAAGTCGCGTTTCTCCTTGTAAGACACGGTGCAGATGTGGATGTAGAAGACAAGGAAGGTTACACTGTTCTAGGCCGAGCTACCAGTGAATTCCGACCAGCACTTATCGATGCTGCCAAAGCCATGATTGAAGGATAAAATGACTCTGAATAAGTTTAAAACACACACACTAACTTGAGAGTCTTGTTTAGTTAAACTCTTTGTTCTTTCAATGTCAG
>AT2G03440_1
AAAAACTTTTTCCATTGAGACAAAGAAGCATGGATTTCTTCACCGATCAAGTAAAGAAAAAATTTTCCGATAAGAAACAGGAGAACTCGGAGCCGGAGCCGGAGCCGGAGCCGAAAGACAACAAAAACAAACCCGGTCACAGAGAGCCAACAACACATAAACCAGTTTCCAACACCGACCCAACAACACATAGACCGGCTTCGAACGCTGAGCTCATGGCTAGTGCCAAGATTGTAGCAGAAGCTGCTCAAGCAGCTGCTCGCAACGAGTCAGACAAGCTCGACAAAGCTAAAGTCGCCGGAGCCACCGCTGATATCCTTGACGCCGCTTCTAGATACGGTAAGCTCGATGAAAAGAGCGGTGTTGGTCAGTACCTTGAAAAGGCTGAACAATATCTCCACAAGTACGAAACTTCCCACTCTCACTCCTCCGGCGGTGGAAGCCACGGCGGTGTTGGCATCGGTGGAAACCACGGCGGTGCCGGCGGTGCCAGCGGAGGCGGTGGAGCTGGAGCACCGGCAGCTAAGAAAGAAGATGAGAAGTCCGGAGGTGGGTTTGGAGATTATGCTAAGATGGCTCAAGGTTTCATGAAGTGATTA
>AT4G38220_1
GAAGAATCTTCACTTTCTTCTTCCACTCCCCCATGAATCTTCTTCTTCTCCTTGTTCTTCATCTATGCCTCCTTTCTGCGGTGGCCGGCGACGATGCGATCGTCTCCAGATTCCAGGAGTATCTCCGAATCGACACGGTTCAGCCCAACCCGGATTACTACAAAGCCGTTGACTTTATAATCTCTCAGGCGAAACCACTCTCCCTCGAATCTCAGACGATCGAATTTGTCAAGGGAAAGCCGCTTCTCCTCCTCAAATGGGTTGGCTCCGACCCAACCCTACCTGCGTTTCTCCTCAACTCCCACACCGATGTCGTTCCCTTTGAGGAGTCCAAGTGGACCCACCATCCTCTCCAAGCTCACATCGACCATACCGGCAACATCTATGCCAGGGGTTCGCAGGACATGAAGTGCGTCGGGATGCAATACCTCGAGGCCATACGCAAGCTCCAGGCTTCTGGCTTCCAGCCACTCCGATCCGTCTACCTCTCCTTCGTCCCCGATGAAGAGATCGGCGGCCACGATGGCGCCGAGAAGTTCGCCGAATCCCACTTCTTCAAGAGCTTGAACATCGCAATCGTGCTCGACGAAGGCCTGCCATCGCCTACTGAGAGTTACAGAGTATTCTATGGAGAGAGGAGTCCCTGGTGGCTGGTGATTAAGGCTAAAGGTCCACCTGGCCATGGTGCCAAGCTCTATGATAACTCTGCCATGGAGAATCTCCTGAAAAGCATTGAGAGCATTCGGAGATTCAGAGCTTCCCAGTTTGATCTGCTGAAAGCTGGTGGCACGGCTGAAGGCGATGTCGTCTCCGTTAACATGGCCTTCCTCAAGGCTGGCACACCTTCTCCAACTGGTTTCGTAATGAATCTGCAACCATCTGAGGCAGAAGCTGGTTTTGACATTCGTGTTCCACCCAACGTTGATGCTGAAGCACTCGAAAGACGTTTGGTGGAGGAATGGGCTCCAGCAGCACGAAACATGTCCTTTGAGTTCAAGCAGAAGCTTACGGGGAAGCAGTTCCTCACAGCAGCAGATGATTCAAATCCGTGGTGGGGGCTCTTGGAAAATGCTGTTAAGGAAGCCGAAGGTAGGACCAGTAAGCCTGAGATTTTCCCTGCATCAACGGATGCTCGCTACTTTCGCAAGGCTGGCGTGCCTGCGTTTGGGTTCTCTCCCATATCAAACACCCCGAGTTTGCTTCATGACCACAATGAGTATCTGGGTAAAGCTGAGTACTTGAAGGGCATTGACGTGTATGTTTCAATCATCAAAGCTTATGCATCTTATGGAAGCAAAAGTGGTTCACGAGATGAGTTATGAAGGGTCTGCGTACAGCCCATTCAAGTCTTCCTGTAGCAAATGGGTACAATCAATAAGATCATATGATGTGGTAAATCAGACAAGGGTGGTTTCAAGAAACAATTTGCAAATTGATCATTCTTGCTTCTCCTAGTTTTCTCAACTATATTGTGATTGTGGTGCTTCTTTCACCAGTTTCCCACTCAAA
>AT4G38225_1
CTTATATGCACACATCCTATAAGCAAAATTATAAGGATGATTACTGTGGAAATTTAAGTGATGATTATAAATCTGATCGAGCAGTCTCTCTTCCCATTGTTACCTCCTTTAGCTTAGAATCGCTGGAGAAGACGCAGCTGGATGTGATAGCATGGCCTGGTTCAAACACCCATCCTACTGAAAATACTCTTTCGCGGTCTTTGCTTTCTTGGAGTGAACACCAAAGCCCTTGCGGAAGCAATAAAAGATTATTTTTCTCTCTCACAATCGCAGTCACCTTCTTGCCAGTAACTTGTTGAATACAAGTGGAATCAGAGGCGTGAAAGCTAGTGGTAGCAAGTAGAACTCTCCAAGAACCGGCTACCAGTGAAGCTGCCGTGGTAGGTGTAGAAGCAAAGCCGGAGCTACGGATGGCACAACCTCCGAGCTGATCGCCATCTCTGAATGGACCGTACCACTGCTCACAGAAAACTTTGACACTCTGCAACGACATGTTGGTCTCTGCTAAGCTGAGAAGCTGGAAAATCCTCACACGAGACTCCTTGTCGTTTGGATTGATCAGGCAATGCTCGATTTCTAGCTGGTTGTTCCGCAGAGGCCAGACAGCGACATAGGATCCATTGACAGAATAAGAAAATGCTAATGCAGACGATTTGCTTCCCCCGATGCTCCTCTCGTCGATGCTGTAACGGGTGGCTGCATCAGCCTCACATCCAACGGTGGGGAGGAGTTTAATGGACTTGTAAAGAAAAGTGTGTGCGTCGGGCTGGGCAAGAGTGGGACACTGCGTCTGCCAATCGAACACCTTCACTTCCCATTCTCTAAAGGCTTCTGGAACCACTGATTCAGGTAGTTCAAGCGGTTGCCCTTCGCGTGAAAAATCTGCTCCGAAACCGTCCCATTCGCCAGATACATTTTGAGCGAACTCCGACCAGGGATTGAAATCATGGGCAATATCCGAGGAGATTTCAGCTGAACAAGAAAGAGGGGAAATTGTGGTTCTGTGAATAAACCCTAAACTGGAAGAGAAGGGAAAGGAGAGAGCTCTGAACGACGGCGGAGGTGTACGGTTCCGCCATAAGAGGGAGCTTCCGGAAGACGATAACATTGCGA
>AT4G38250_1
CGACAATCACAATACTTTTAAAACCACAATCCCATATACATACATAATGGCACACCACACTTATCAGACAAGTAGAAACACCTTTCCAATCTCTCACTTTCATTCAGGACGCTTACACTTTGACCGAAAAGATCTCACTCAGAGAACTCCAAGTTCCTGCCACAGCAATAACCACACCCAGTCCCACAATCGCCGTGTCCAAACTCCATTGCTTCCACCCCATCTCTTCCTTGAACACCAGCAAATGAAACAAGGCAGGCAAAACAAACCCTAACACACAGCAAGTGCTGCTGCCCACCAAGGACAAAAAATCTGTGAAGTTTGGCACAAAGAGAGCCACCAGAGTCACTGCCAAGACGAGCACCCATCTCAGGCACGCAGAGTACATCCCACGCCTCTCCACTATCTCAAACACTGGATTCATCATCAAGGGGAAGGTGAAGAAGAGGTTGATGCACAGTCCAAGCTGAACAACGGTGCTGACAAGTCCTGCCCCCAAGTTTGCCGTGATTATGTCCATCGTGTCTTCACCAAAAGCCAAGTAACCTAAGAAACCAAATGCTATGTATATCAGAGAGATGAATCCCATGCCGAGTGCTAACACTTTGCCAAACTTGTCCTTGTCTTTCATCTCCGATTCAAGGGGCAAGACCATTCCAACCCCTTCAAAGGAATAGACAGCCACGCCCATCCCATAGAAGAAGAGCGACATCCCACCAAAGGCAACGACGTCAGGCCTTTGTTTCAGTATAATCATCGCATCCTCTACGATCACCACAGCCATAGCGCCAAGGTCAACAACGTCGGCGAATATGCTCAGAGGAGCCAAGTGAGTGAGCGTCTTAATGGAATTCAAACCCAGCTGAAACGGAAAGCACCCCCAAATGTAGAGACTCTTAGAAGACACGCCCAAGAATTCAGAACCCAGCCTTGTAATCTGATGCCTGAGACTGGTGGGAGATTCAGGATCGAATAGATTAGCTAAAGTAGTGCCGATGAAGATTAGATATCCAACGCAAAACCCAGCTTGAGACAAGATAATAAATAAGTCAACGACGATCCTCCCGACGGAGCCGCAGACGGCAAAACCAAGGTCCCCAAAAGAACCGATCTTGGAGATACCGCCATTCAAAGCGTCGAGCTTGCGGCGGGTATGAACGAGAAGCATCATGCAATGATAGGTCAAAAGGGAGACGGAGACAAGAAGGAGCACACCCATGAGCCATCCGGTTCGCTTAAAGGCGTAAGGAAGACCTAGAACCCCAGCACCCACGACTGCAATGAAGACGTTGGCGAAGGTCTTGAATTGGCTCGACAGTGGAGGTCCCTTGCCGAGAAGAGGCGTGTCTTCTCTAGCCGGTGGTATTTTAGGGGTATAAGAGGAGGAACTAGCGTCGTTCTCAAACCCCATTTTCGACCAAAATCTCCCGTACAGATGGAACAATCGGCGGATTGAATTAAGAATAGCTTTCTTCTTGCTCTGGGGATAAATCTGGAAATCAAAGAAGATGGCAAAATATCGAATGTGAGATGGGCGACAGCAAGATAATTGGATGAATTGCG
>AT4G38370_1
CTCTGTCTCTCTAACTAACAGAGGTCATAATAGGTTATTCCAAGTTAAGCAATTGCTAGAATGCCCATTGGAAGATAAGACTTGATAACAAAAGAGTTCCAGGAAAAGACATGCCAAAGTTTGAATAGTTATATCGCAATCAGATTGCCTATCAGATGAGAGGTCGGAGTTCCCCAGTGAGCAAAGCAAACTTGCGGTGCTGTGACAAGACAGAAGCGACTCTGCTCATCTGAATCCTCTCTGCCAAACCATCTCCTTTCTGTTGCTTTGCTGAATGGAAAACGTTCTGCAACATCTGCAGAGGATCTCCATGACTCACCACCAGAATTGCACACCTTTGATATTCAGCTTCCATGGATTCCATGGCAGTGGCAAGTCTGGATACAACATCAGCAGCACTCTCACCTCCTTCTGGTCTCATGAATGGATCTTTCTCATCAAGAGCCCATATCTCTGGGTACCTGTCATGTGACTTGAGTTCAAATGTAGGTCCAAAATAGCGTTCTCGCAGATCTTCAATCATCTTGCATTGAGGAGCATCAAATGGAAGATTGAGGACCTCAGCAACAACCCTAGCGGTGTGAGTGGTTCTGGAGAAGGGGGAGTAGCAAATGCGGACCTTATCCAGTTCTATGTTACTTTCCTTGAGTTGCTGGAGGAAAAATTCGCCGGCGAGGCGAGCCTGAGCGACACCATCAGGCGCTAACTGGAACTCGGGGAGTACACCATTTTCCATGGAAGAGACGATGAGGCCTCTCTCGTTGGGAATGCTCTTGCCGTGGCGGAGGACCCAATACCTGTTCTTCCCTACAAACGAATCCATCTCTCTCTCTCTCTCTCTC
>AT4G38400_1
AATAATACAAAAATGGAAAGCTTTCTCTACCTCCTCGTAGTCGTCTTCCTCTTCTCTTCATCTGTTAACGCATGTGATCGATGTCTTCACCGCTCTAAAGCAGCTTATTTCTCCTCTGCTTCTGCTCTTTCTTCCGGAGCTTGTGCTTATGGCTCTATGGCTACGAGTTTCTTCGCCGGACACATTGCGGCGGTTGTGCCTGAAATCTACAAAGACGGTGCTGGCTGCGGAGCTTGCTTCCAAGTCAGATGCAAGAACCCCATGTTGTGTAGCAGCAAAGGAACCATAGTGATGGTTACAGACTTGAACAAGAGCAACCAAACTGATCTTGTCCTTAGCAGCAGAGCCTTTAGGGCTATGGCTAAGCCTGTTGTTGGTGCTGATAGAGATCTTCTCAAACAAGGCATTGTTGACATTGAATACCAGAGAGTTCCTTGCGATTACGGGAACAAGAAGATTAATGTGAGAGTGGAAGAAGCAAGCAAAAAGCCAAACTACTTGGAGATAAAGCTTTTGTACCAAGGAGGCCAAACCGAAGTGGTAGCCATAGACATTGCTCAAGTGGGTTCGTCACGTTGGAGTTACATGACCAGAAGCCACGGAGCCGTGTGGGTTACTGACAAAGTACCCACCGGAGCTATACAGTTCAGGTTTGTGGTGACAGGTGGCTACGACGGCAAAATAGTTTGGTCGCAGAGAGTTCTTCCGGCCAATTGGGAAGCTGGAAAGATCTATGATGCCGGCGTTCAGATCACCGATATAGCTCAAGAAGGTTGTGATCCATGCGACGCTCATATCTGGAATTGACTTATTTACGCAAACAACACCCTTCATAGGTTTATTTATATATGTA
>AT3G24503_1
CCGCCATTGGAGCAGCAGAAGTAGAAGCAGAAGCAGAGCAAAGTCTTTACTCTGTTCAGAAAGAGAGGAAAGAGAGAAAAGAGAGAGAGAAATGGAGAACGGCAAATGCAACGGTGGTACGACGGTGAAGTTACCGGAGATCAAGTTCACCAAGCTTTTCATCAACGGCCAGTTCCTCGATGCTGCATCAGGAAAGACGTTTGAGACAATAGACCCAAGGAACGGAGAAGTGATTGCTCAAATAGCAGAAGGAGACAAAGAAGACGTTGACTTGGCTGTTAACGCTGCACGTCACGCCTTCGACAATGGCCCTTGGCCTCGGATGACCGGCTTCGAGAGGGCAAAAATAATGAACAAATTCGCAGACTTAATAGAGCAAAACATTGAAGAATTGGCTAAACTTGATGCGATTGATGGCGGAAAATTGTTCCATATGGGGAAATTGGCGGACATTCCAACCACAGCTAATCATTTCCGATATTATGCGGGCGCAGCGGATAAGATCCACGGTGAGATTCTTAAAATGACACGCCAGTCTCTGTTCGGATACACGCTCAAAGAACCTATTGGAGTGGTCGGTCACATCATCCCTTGGAATTTCCCAAGCATTATGTTTGCCATGAAGGTAGCTCCTGCTTTGGCTGCTGGCTGCACCATGGTGGTCAAACCAGCAGAACAAACTCCGCTATCTGCTCTATTTTATGCCCATCTCTCGAAAGAAGCCGGATTCCCTGATGGTGTGATCAACGTTGTAACTGGCTTTGGATCAACTGCTGGAGCTGCCATTGCCTCCCATATGGACATAGACAAAGTTAGTTTCACGGGATCAACAGATGTTGGGAGGAAGATAATGCAAGCTGCAGCCACAAGTAATCTAAAAAAAGTTTCCCTTGAATTAGGCGGGAAATCGCCTCTTCTGATATTCGACGACGCTGATGTTGACAAAGCCGCCGAAACTGCGCTCCTCGGTTGCTTCTACAACAAGGGTGAAATTTGCGTGGCAAGTTCTCGTGTGTTTGTCCAAGAAGGTATATACGATAAGGTTGTGAAGAAGTTAGTGGAGAAGGCTAAAGATTGGACCGTTGGTGACCCTTTTGATCCCACTGCTCGACATGGACCCCAAGTGGATAAAAAACAATTTGAGAAGATTCTATCATACATTGAAACCGGCCAAAGCGAAGGAGCGACCTTATTAACTGGAGGGAAAGCCATTGGAGACAAAGGATACTTCATCGAACCAACGATATTCGCAGATGTTACTGAGGATATGAAGATATACCAAGATGAAATCTTTGGACCAGTCATGTCTTTGATGAAATTCAAGACGGTAGAGGAAGGGATCAAATGTGCAAACAACACGAAATACGGGCTTGCAGCAGGAATATTGAGCCAAAACATAGACATAATCAACACGGTTTCGAGGTCGATTAAAGCAGGAGTCATTTGGGTCAATTGTTACTTCGCCTTTGATCTCGATTGTCCTTACGGTGGCTACAAGATGAGTGGCAATTGTCGTGAAAGCGGCATGGACGCTATGCACAACTATCTACAAACCAAATCCATCGCTATGCCTCTTCACAATTCCCCTTGGATGTAATAAAATTGTTCATAACATTTAGAAAACTTAATCGAACAATAAAATAAAAC
>AT3G24770_1
GATGTGCCAAGTCAACTAGTTGGAAATAGGGTTTGGACCACTAGGAACCTCATGTGCATCATTTCCAAACTCTCTCCTTCTAGAAGTGCGACTGTGTCGTGTGCGAGCCTTTGGACGCAGATCCATTGTCGATGAAGCTGGAACGGAAGGTTCGAGGAGAACCCTCTTGAAAGGAGCAACGGTAGATGTGGACTGATGACAAGTCATGGGAATTGTAAGGCTAATGAAGAGAAGGAGAGATAAGAAGATGAGGAGAAGGAGAAGAGTATGAGAATGAGATGATTTGGTATTGGTTTGGTCATTTGATGTTGCCATGCAAGTTAGAGAAAGAAATAACCACCCCCCCAAGATCCCAAGAGGGTTCAATATCCATTA
>AT2G03550_1
CCAAGTTTGCTACAATTCTCTCCTTTGTTTCTTCATCAGTTGCATTCTGAAACTGACTCACAAGCTCCTGTAGATATTGAAGCCTTGGGGTTCCGTGTTTTCCAGTACGTTCTTCTTGTCTTTGATTACTCCATATCCCTCTTCGTCTCCATCTTCTCCGTCTTAAATCCAACCAACAATGGATTCCGAAATCGCCTTCGACAGATCTCCGAGTTATCGAGTCTACAAGAGCGGCCGCATCGAGCGTCACACAGGTGAAACAACCGTCCCACCTTCTCTAAACCCACAAAACGGCGTCGTTTCCAAAGACGTCGTCTATTCGCCGGAGAAAAACCTCTCCCTCCGCATATACCTCCCGGAGAAAGTCACCGTAACCGGTGAAAAGCTCCCAGTCCTTATTTACTTCCACGGTGGTGGCTTCATCATAGAAACCGCCTTCTCTCCGACTTACCACACTTTCCTCACATCAACAGTCGCCGCCGCTAATTGCTTAGCGATCTCAGTGGATTATCGCCGTGCACCGGAGTTTCCGATTCCGATTCCGTACGAAGATTCGTGGGATTCGCTCAAATGGGTATTCACTCATATCGATTGTTCTGGATCGGAAAATTGGATAAACAAACACGCCGATTTCGGAAAACTATTCCTCGCCGGAGATAGCGCCGGTGGGAACATCGCTCATCATCTTACGATTCGAGCGAAAAGAGAGAAAATTGATTATTTAATTTCTGGGATTATCTTGATTCATCCATATTTTTGGGGGAAAACTCCAATTGACGAATTGGAGATTAGAGATGTAGTAAAGAGTCAAAAGATTGAAGGAAGCTGGGGAATTGCGAGTCCGAATAGTAAAGACGGAGTCGATGATCCATGGATCAACGTGGTTGGATCCGAATCGTCGGATCTATCCGGATTAGGTTGCGGACGGGTTCTGGTAATGGTAGCTGGAGATGATCAGTTCGTGAGACAAGGTTGGGGTTACGCGGCGAAGCTGGAGAAGAGTGGATGGGAAGGACAAGTTGAGGTAATGGAGACTAAAGATGAAAATCATGTTTTTCATTTGAAGAATCCGAACACTGATAATGCTCGTCAAGTTGTGATAAAACTTGCAGAGTTTATTAATATGTAATGACTCTGTAAGACAAGTCACCC
>AT2G03670_1
TTTAAGTCTCATGTAGCAGAAACTACTACAAGTTCATGTTTAGTGTGGTTGAAGTAATAGTTTCCAGCAGCAAGTAACATTAAGCTCAAAACACCAAATTGCCACGAGAATCCTAAACCGAAAACAGCGGAAGTCTCCTTTTTCTTAATCGGAATCGGTTTGGAAGGTGATATTTTGGACTTCCTGAATGATGAATAAGCTTCGACTTCTTCGATTGTTAATGCGGGTTTAAGCGAGTTCTTTGCGGTTTGGAAATGGCGATTGAAGACGGCGGTTGCTGCGATGTTTTCTCTAAGGGAGACAGTTCCGCTTTCTCTGCATAGACCCTCGAGCTCGGCACCAGTAAAGAGTTCGGTTTCTTCAGCTATTTTTCTGAGATCAACGTCGTTTCCTAGTGTCATGCAGCGTGTATGCACTTGCAGTATTTCAAACCGGGATTCTAGATCAGGTGGTGGCACGTAGAGCACGAGATCAAATCGACCAGGTCGCATTAGAGCAGCATCAATTGCATACGGGCGGTTTGTGGCAGCCAACACGAGAATTCCCTTTGCTTCTTCAAGACCATCCATTTCAGTTAAAAGTGTAGATAGAAGCCTTTCTCCAACGGTAGAACTATTACTTGAGCTCTCATCGCCTCTTTTACAGGCAACAACATCAGCTTCATCAAAAAATATTATACTTGGAGAAGCAAGTCGGGCTCTTTGAAAAGTATTCCGCAATAATGCTTCACCTTCTCCAACATACATAGAAAATAGCTCCGCACAGCTTAAGGAAAAGAAGGAAGCTTGAGCAGCATTTGCAGCGGCTTTAGCAAGAGTTGTCTTTGAGCAACCTGGAGGACCATGGAGGAGTATCCCACGCATCGGCGATATGCCCATTTTTACAAATGCAGCTGAATGTTTGATTGGCCATTCAACAGCTTGCTGAAGCTTTTTCTTTAGGTCTTTAAGACCACCAACGTCGTCCCATGTTACTTTAGGAATTTCAACTGTGATGCCTCTTGTTATACTTGGACCAACCACAGATTTTGCAATCTTGAAGTCTTGCGATGTTAGGATAAGAGAATCTGAGGATCTTTTACTTGCAGATATGGTTGCTTCACGACATAAAGCTTCCAAATCTGCCCCAACATAACCGTTGCAAGATGTTGCTATGGCTTGCAGATCGACACTTAGATCTAAATTTACTTTCTTTGTGTACAGCTGCAGTATTTTCAAACGATCCTCCTCATTTGGCGTGCTCACTTCAACTAAAGCATTAAATCGTCCCGCCCTTCTTAGCGCTGGGTCAATCGCATCCACCCTATTTGTGGATGCTACAACAACAACTCTTGGTGCTGATGATGAAGGCTTGTTTGAGTCCATGAGTGTAAAGAGTTGAGATGCAATACGAACATCTTGCTCTCGTCTAGCATCACGCCGAGGACAAAGAACGTCAATTTCATCGATGAAAATCACAGAGGGCTTGTCTGAAACAGCCTGAGAAGAAGCCTCGGTAAAAGCTTCCCTTAAGACCTTCTCGCTTTCTCCAGCATGTGCACGATGTACAGAATGAGGGCTCAAAACAATCAAATGTGCATCACATTCCTGGACAACAGCACGGACCAAGCTTGTCTTGCCGGTTCCAGGAGGACCATACAGAAGCAATCCTCTAGGCCATTTGAGTCCAAGAGTTCGAGCTTCGAGAGGGTAGCTAAAAGGGAAGATAATGAGTTCTCGAAGTGCTTGCAGAGCTCTCTCGTTGCCACCAATTTCAGTTTCCGCTCGCCATTTCTCATCACCGACGATGTTGTCGCAGACACTGCTTTCGGTTTCCATTACAAAGAACCTAACTTTGGGATTAACAAGTTGTGAGCTTTACAGGGGTTTATGCGCCGGAGCACCAAGAATACCGGGG
>AT2G03730_1
AAAAAATAAAATCTAAAGTTTGATGTCCTAAAAGCTTCTTCTACATATTCACACAATGTACTATGGTCATTTACAAATAGAGGAAACACCTCCTTCATGAATTAAGATCTGATCAATCCGAAATTGACGAAAGATCTCGACTTGAAAACACCAAAGAGAAATCCCGTTGGTGAATCTTGTGGACTCGGTTTCGCGTCTGTGTTTCCGCCTTTCACTTGAAGTATTGTCTGACCAATGACTTGTCTAATGGATTCTATGGTCTTAGCATCAACTTGGTAACCAGAAGCATCTCTCACATAGAATGTGTTAAGAGCTTTCTCTCCTTTTGTTTTCACTTCAGCTCTTGTAACTGTAAGACTGTTTTCACGGAAAATCCGAGTCACATCCGAGAGTAACCCGACTCTATCTGAAGTGCAAAGCTCAAGCTTCAACCCCTCAGAGACTCTTCTTTGAATAGCTGCTTTAAGACATTTGATCACTCGCTGTCTTTCTGCCTCGGATTTGACTGGAGATCCATCCGTATGTCTTATGTAGTATTCCTGATAAGCTTCGGGGCCTTCAGCATCAATGCTGGCATGTGAAACCACATATTTCATATCTGTCAAAGTAAAGACGGTATCGAAAAGAAGCTTTGGTCTGTCTTTACATTTGATCATCACAATTGAGTAATCTAAATCATGCAAATTGGAGACATCCACATCTGGAATTACTCTCCCACATTTATCCTCATCATCAACATTACTCTCCCATTCGTCGTAATCTCTATCCGCAAACATCAATTGATGAAGCTTACGGTCTGTGTGAGTGTCATTGAGAGAAGAAGAAACCGTGGTTTTTGGTTCGCGGGATCTTCTGCTACTGCTTCCACCTGTAAGCACATAGCCAAGAAGTTTCCTGATTTTGGATAACCTCTCTGGATCCGTGATTGCAGAGCACGTTTCTTCGTCGGATACTTGCAAAACCGCTGCTGCTTTGGCTCTATGTGTCCAGATTTCAGCGTTTTCCACATTGCATTGGAGGTCCATAAGAACAGCGCATAGCTCAGACAACAAACCAGGTCTGTCAGTTCCTGTTAGCTCAATCACAGTGAGGTCGACAGATTGTTTGACACCAATGGATGATCTAATTGATGGACCGAAGCAAGAAGACTCATCAGGGCCAAGAGATTTACGGATATATTCAAGAACGATTTCATCGGTGACTTTGTTCCCATCTTGATCAGTAACATTGAAAACATCCATGAACCAGCCACCATCCGAGGAGATATAAGCTTTCTTAATGGTGAGATTAAGCTCAGTCAAGACTTGAACAACTTCCAGAAGTATTCCATGTTTATTCGCACTATCCACCTTAATGACGGTGACATTTTTGCAGACTTCGTTATCTATCACAACCCTTGGTGGATTCACTCTTTTGATGAACTTCGCAATCTCATCATCCATATGATATGAATAGCTCAAGCAAACATCCATT
>AT1G01620_1
GAAAAAGCAAAAGCTAACAACTTTAACGTTTCCAGAGAGAGAGAGATGGAAGGGAAAGAAGAGGATGTTCGAGTGGGAGCGAACAAGTTCCCAGAGAGGCAACCCATAGGCACATCGGCTCAGACGGACAAAGACTACAAGGAGCCACCTCCAGCGCCACTGTTCGAGCCAGGCGAGCTGAGTTCGTGGTCCTTCTACAGAGCCGGAATCGCCGAGTTCATAGCCACATTCCTGTTTCTTTACATCACTGTATTGACAGTGATGGGAGTGAAGAGAGCTCCAAACATGTGTGCCTCAGTTGGAATCCAAGGCATTGCTTGGGCTTTTGGTGGCATGATCTTTGCCCTCGTCTACTGTACTGCTGGAATCTCTGGTGGGCACATAAACCCAGCGGTGACATTCGGTTTGTTCTTAGCTCGTAAACTGTCATTGACGAGAGCTGTCTTCTACATCGCGATGCAATGTCTCGGTGCCATCTGCGGCGCTGGAGTTGTCAAAGGCTTCCAGCCAACTCCTTACCAAACTCTCGGCGGCGGAGCCAACGCCGTTGCTCACGGCTACACTAAAGGCTCTGGCCTCGGCGCTGAGATCATCGGAACCTTCGTCCTTGTCTACACCGTTTTCTCCGCCACTGACGCCAAGAGAAGCGCTCGCGACTCCCACGTTCCGATTTTGGCTCCACTACCAATCGGATTCGCTGTGTTCTTGGTTCACCTGGCGACGATTCCAATCACCGGAACTGGAATTAACCCAGCTAGGAGTCTTGGAGCTGCAATCATCTACAACAAGGACCACGCTTGGGACGACCACTGGATTTTCTGGGTAGGACCATTCATTGGAGCAGCTCTTGCGGCTCTTTACCACCAGCTTGTTATCAGAGCCATTCCATTCAAGAGCAGAAGCTGATTTGTTTCTTTTTTTCTCTCATAAGTTCACTGTTGCTTCATTCTCTTGGTTTGTATCGAGCTTGAAAAGATTTGGATTTGTCTATTTCTTCTTTCTGGGTTATTTGCTGTGGATGATCTGGTTTAATCGTTAATGGAAGTATGATATATG
>AT4G38460_1
TGACATGTAACGCGAAGATAATTAATATCAACCCAATGGGATAAATATAAAGGATACACAGAGTCCATTAGAACGGCGAAAGGCCCGTTTGGAAATGAAGGCCCAAATTCAGAGGGGAAGAAGAAAATGACGCTGAGCAGCGTAGTCAACGAAGGTGTAGAGAGGAACAAGTGTGTCTTCATACTTGTCAAACACTTGAAGCTCCTTCTTCGCCTTCTCCTTGAGCTCTTCGGCCTTTTCCATTGCCTTGTCTGCTCCATAGCTCTTCTTATAATCGGTGATGTCATCCACCACCTGATAGAGCATCCCAACGGCTCTCCCGTACCTTCTAAGACTCTCCAGCTCATCCTCAGTGGCACCGCCCAAGAGGCCTCCGCACACGGCTGAGCATTCACCCATGGCTCCAAATTTCTTCTCCTGAACGAAAGAAACAGGAAAGGGGCCTCCTTCAAGGTCGACGTACTGGCCTGCAGCCATACCAGTGGAGCCGACGGTGCGGGCAATCTCAGCGATGACCCTGAGGATGGTGGCTCGGGGAACAAGGTGAGGAGGCGTGTGGGAGACAATGTGCTGGAAGGCGAGTGGGAAGAGGGCGTCACCGGCGAGAATGGCAATGTCTGAGCCGTAGACAGTGTGGTTAGATGGCTTTCCTCGGCGCACAGGATCATCGTCCATACAGGGGAGGTCGTCGTGTATCAACGAAGCCGCGTGGACCATTTCTAGGGCACAGGCGGTGGGAAAAGCGGCGAGGCGATCGCCACCGACGAGCTCGCAGGCGGCCACACACATTACAGGAGGGGCACGTTTGGCGCCTTGTGCGAGCACAGAGTATCTCATCGCCTCGTAGATCCGCGCAGGGTATTTGACCGGTATCGCCTCGTCTAGCTTCTGGTTGATCTCGGTGATCAGAGTCGCCCAATACGTCCTCAGATCGAAATTCGACGCCGACAACGAGCCCGAGGAAGAGGATGAAGACCCAATTGCTGCGCCGGAGAGTCTCATAGGAAGAGTGAGGGGTTTCTCCGGAAGAGAGCAGAAGCTGGGCATTAACGGTGTCGCTGAAGCACTAAACAACATCGCCTTGGATCTATCGTGGAGAGAGAGAGAGAGATAGATCATGTCAACAAGAAAAAGAAGAAGACGTGAATGTAGGAGCCAACAAGTTCCC
>AT4G38510_1
GGGAACAAACACCATTTATTGGGACGGACGGCACAGAGGTGCGAACCAACCGCAGAAGTAAAAAACAAACATGCATTTCGACATATCATTATACCAACGTAGTAGAAAGTAGAAACTCTGTTTTTCAGTAGGTGGTGTCGCGGCTGTAAAACTGATCAAGGGTTTTCGCGGGTATACGGTGAAGTAACTCACGGGGGAAGATTCGCAGGAGTGTCCATGCCAGGTCGAGTGACTGGAAGATATTTCGGGTATCGTAAGCTCCCTGAGCCACAAACTTCCTCTCGAATTTGTCCAAGAACTCAAGATATAGCAGATCCTCGGACGAAAGAGCTTCTTCTCCAACCACAGCTTTCATGGCCTGGACGTCCTTTCCAATAGCGTAGTTGGCATACAATTGATTAGAAACATCCGAGTGGTCCCTGCGAGTCATACCCTCACCAATGGCACTCTTCATGAGACGAGATAGAGATGGCAAGACATTGATCGGAGGGTATATCTGTCTATTGTGAAGTTGTCGGTCAATATAGATTTGGCCCTCTGTAATGTATCCTGTCAGATCTGGTGTGGGATGAGTGATATCATCGTTTGGCATGGTTAAAATGGGGATTTGAGTGATGGAACCTTTCCTCCCCTCAATTCTTCCCGCTCTTTCGTATATGGTAGCCAAGTCGGTGTACATGTAACCTGGATAACCACGCCTTCCAGGCACTTCTTCACGCGCAGCAGAGACCTCACGAAGAGCATCAGCGTAGGAACTCATGTCTGTGAGAATGACAAGGACATGCTTGCCACATTCATATGCCAAGTACTCAGCCGTTGTGAGAGCAATACGAGGAGTGATGATACGCTCAATAGTGGGGTCGTTTGCCAAGTTAAGGAAAAGAGTCACTCTCTCCATCGACCCATTCTCCTCGAAATCACGTTTAAAAAATTGTGCAGTCTCCATGTTCACACCCATTGCTGCGAACACAATGGCGAAGTTATCATCCTCTTGGTGCTCGAGAAGATTATCCGACTTTTCTAAACGCTTAACCAAACCAGCCTGACGGCAAATCTGAGCAGCGATTTCATTGTGGGGAAGACCTGCAGCAGAAAAGAGGGGAATCTTCTGTCCTCTGGCAATAGAGTTCATGACGTCAATGGTGGATATCCCCGTCTGAATCATCTCTTCAGGATAGGTTCTCTCACTGGGATTGATAGAACTTCCAGAAATATCCAAGTACGCCTCTGGCAATATAGGTGGACCATTGTCAATGGGCTTCCCTGAACCATTGAAGATACGACCAAGCATATCCAAAGAAACAGGAGTTTTCAAAACCTCTCCTGTAAATTGCACAGTTGTGTACTTGTTGTCAATTCCAGATGTTCCCTCAAATACCTGAACAACAGCTTTCTCTCCATCAACTTCGAGAACTTGACCACGTCGTGTAGTTCCATCCCCAAGACGGATATTGACAATTTCTTGGTATTTAGGCCCCTTGACTTTTTCAAGGATGACAAGAGGTCCCGCAACACCAGAGACAGTTCTATACTCCATGCCGATCTCCAGGGTACCCTCCGTTTCAAGGTTGTTTTCAGCAGCACCCATTTT
>AT2G03750_1
TCCGACCAAAAACCTCTTTTATCTTCACCTTTTTCACTCTCCTCTCTTTGTGTTCACACAGAGAGAGAAAGTTATCACAATGGAGCCTTTTCTAGAACCTCACCTTCCAAACTACATGAAAGACGACAACGTTAGTCAAGAAACCAAGAACTTGATCTCTTCTCTACCTTCAGACAAAGATTTCATGGGTTACGGTCTCTACAACTACAAAGGTTGTTGGTACTATCCAAACACACTCCAAGCCGTTCTTAACGTCCAAAAACACTTCAAGCCACGAGATACCGATATAATCCTCGCTTCTTTGCCTAAAGGTGGAACCACTTGGCTCAAATCCCTAGTTTTCGCCGTTGTACATAAAGATAAATACCGTGAAAACCCCCAAATCCATCCTTTGCTCTCACAAAACCCTCATGACCTTGTCCCATTTCTTGAGATTGAGTTATACGCTAATAACCAAACTCCAGATCTCACAAAGTTGCCTTCTCCTATGATCTTTTCTACACATGTTCACTTACAAGCATTGCGTGAGGCCACCAAAAAGGCTTCTCAACCTAGCAAAATCGTGTATGTGTGTAGAGGTATCAAAGATACGTTTGTTTCCGGTTGGCATTATAGAATCATGTTACATCGCACCAAGATGGATCAAGCCGCTTTTGAGCTCATGTTTGATGCATATTGCAGAGGAGTTCTCTTATATGGACCTTATTGGGAACATATATTGAGCTATTGGAAAGGGAGCCTGGAAGATAAGGAGAATGTTCTTTTTATGAGGTATGAGGAGATAGTTGAGGAGCCTCGTGTTCAAGTCAAGAGACTCGCCGAGTTCTTGAATTGTCCATTCACCGAGGAAGAAGAAGAAAGTGGATCGGTGGACGAGATCTTGAAGTTGTGTAGTTTACGAAATTTAAGCAATTTGGAGGTTAATAAAAATGGGACAACGAGGATTGGCATAGATTCTCAGGTATTCTTTAGGAAAGGTGAAGTTGGTGATTGGAAGAATCATCTTACTCCTCATATGGCGAAAACCGTTGATGAGATTATCGAATATAGACTACGAGGTTCCGGTTTGATATTTCAATAAGGTTGTGTTATGTTCTTGGCTTTGAAATTCCA
>AT2G04410_1
ACGACCACCACAACGCAACCTCAGCTCCTCCTGAATCTCTCCCCGTAACCCATGGCAGACAAGGGCCGCCCATTGCCAAAGTTTGGCGAATGGGATGTGAATGACCCTTCATCCGCTGAGGGATTCACTGTTATCTTCAACAAAGCTAGAAACGAGAAAAAAGGTGGTGGAAAATCTGACTCGCCAGGGAAAGATGAACCTGGATATAATAAAAATGGGGAAGTTCTTGAGAAACCCACCAAAAAATGGTTTTGCTGTATACAATCCACTCACGCAGAATAAGTGGAG
>AT3G24830_1
CGGAAGTGCAAGGAGAATCAAAATCGAATCGCGAAGAAGATGGTGTCTGGGTCAGGGATATGCGCCAAGCGCGTCGTGGTTGACGCACGTCACCACATGTGTGGTCGTCTTGCTTCGATAGTGGCTAAGGAATTGCTCAACGGACAGAAAGTTGTGGTGGTTCGATGCGAGGAGATTTGTCTCTCAGGTGGCTTGGTTCGCCAGAAGATGAAGTACATGAGGTTTCTCCGGAAACGCATGAACACTAAGCCCTCTCATGGTCCCATTCACTTCCGAGCTCCGTCCAAGATCTTCTGGCGTACCGTTCGCGGGATGATTCCACACAAGACCAAGCGTGGAGCTGGGGCTCTTGCACGCTTGAAGGTTTTTGAGGGAGTCCCACCTCCTTACGACAAGGTCAAAAGAATGGTCATTCCTGATGCTCTCAAGGTTTTGAGGCTCCAGGCTGGCCACAAGTACTGCTTGTTGGGACGTCTGTCTTCTGAGGTTGGCTGGAACCATTACGATACCATTAAGGAGCTTGAGACGAAAAGAAAGGAGAGGTCACAAGCTGTGTATGAACGTAAGAAACAACTCATCAAGCTCAGGACTAAGGCCGAGAAGGTTGCAGAGGAGAAACTTGGATCTCAGCTCGATGTTCTTGCACCGATCAAGTACTGAAAATTGGCATCTATCTTTTGGTTTAACCCTTGTTTTGATTGATCTATTCAGTTTTTTGTTCCTTGTATCACTGTTGAAGTCAGTCACCACCTCATTTCAGTTTTCA
>AT3G24830_2
GGAAGCGAGGAGAAGCAAATCGAGTCGAGAAGATGGTGTCTGGGTCAGGGATATGTTCTAAGCGTGTCGTGGTTGACGCACGTCACCACATGTGTGGTCGTCTTGCTTCGATCACAGCTAAGGAATTGCTCAATGGACAGAGTGTTGTGGTTGTCCGATGCGAGGAGATTTGTTTGTCTGGTGGCTTGGTTCGTCAGAAGATGAAGTACATGAGGTTTCTCAGGAAACGAATGAACACTAAACCTTCTCATGGTCCTATTCACTTCCGTGCTCCGTCCAAGATCTTCTGGCGTACCGTTCGTGGGATGATTCCACATAAGACCAAGCGTGGTGCTGCTGCTCTTGCCCGTTTGAAGGTTTTTGAGGGAGTCCCACCTCCTTATGACAAGGTCAAGAGAATGGTCATTCCCGATGCTCTCAAGGTTTTGAGGCTTCAAGCTGGCCACAAGTACTGCTTGTTGGGCCGTCTGTCTTCTGAGGTTGGCTGGAACCATTACGATACAATTAAGGAGCTTGAGACGAAAAGAAAGGAGAGATCACAAGCTGTGTATGAGCGCAAGAAGCAACTCATCAAGCTCAGGACTAAGGCTGAGAAGGTTGCAGAGGAGAAACTCGGATCCCAGCTTGATGTCCTTGCATCAATTAAGTACTGAAAGTCAATCAGCATCTATCTTTTGGTGGTGGTTTTCATGAAACTTGTTTTCATTTATTTTTGTTTTGATAGTATTGTAGACATTCGAATGTGTGAACATTTTGGTTATTTTGGTTGTTTTAC
>AT2G04520_1
CTTGCAACAACAGTAATGTTTTATCACCAGATTCTTCTGTAAACTCTCAGAAGTCACACGTCTCAAATTGAAAATACAAGCCGGAAAAAAAATACAAACAAGGCCTTAGATCCTATCGATATCCTCGTCCTCAAACTCAACATAGTCATCAGCCGCATCATCATCATTATCATCAAGATCACCAACAATTCCTTCGTTGAGACGAGTATTCTCTGGAAGCTCACCATACGCCTTGAGAAGCCTGGCCTCATCAGACATGTACTTGAGGATAACATCCGCTTTGTCATCTTGGTAATCCCTCAGACCAACAAGCACGATGTCACCTGCTGCGATCCAAACCTTCTTGTGCATCTTACCACGGATATGGCAAAGACGTTTAGTGCCATCAATGCACATAGCTTCACATCTTCCATTGCCAAGCATACGAAGGACTTGTGCGTATTCTTGTCCATCTTCCTTGAATATAAGTTCTCGCTTCTCGTCATCCGCTTCGTTCTTTCCTCTCTTCCTGTTCTTTCCTCCCTTTCCCTTGTTCTTCGGCATGGTATCACTAAGGAACGACTCAAGTCTGAAATTAAGCTAGAGAAGCTCTTTGAAGCGATAGATTCACAAATCTCTTGAAATTGGATTCAAC
>AT3G25030_1
GATAAATTAAGATAATTATACTGAAGAGTAACAAAAACAGAGTCTAAAAAAGATCAAGAACTTCTAAAATTGTGGTATTACAGAGAGGACAGTTTCCTCTTTGAACCCAAAGCTCTCTCGAGCACAACCGACAAAACGTATGACCACACGGAATAAACGCCGCTCCTTTACTTCTTACCATACACACACAACAACTTATCTCCGCCACCGTCTCAGCCGCCGTCTCCTCCGCCTCTCCGTCAACACTTACCAAACTCATTTGCTCTTCATTCTCCTCTAACAACTCCATCAAAGACATCCTCGCCGGCTCCACTTCCGTCACCCACGGCGTTTCCTCTTCTCTCGCCGATAACGCTCTCTCCTCTGCCAACACAGCTCCTAACCGAATCCTTCCCTCCGCCGACGAAGCTTCCTCCGTCACGTTCCCAGAGTTGGAGAGGAGGAAACCGAGTTGGTGGTTTTCGTTATCCCTGGTAGAGATAGGCGTATCCAAGGTCGGGATAGGATTAGACGAGATCCAAACAGTAGCATTACGTTTAAGACGGAGCTTTTCACGGAGAGCTTTCCAAGCGGTTTTGTCTCGACTGTGTCGGTCGTGTCGGTGCTCTCTCTCCATTACATCAAGAAGTGTCCGGTTCGAGTGGTTCCTCGACGGCGGTGGCGGGAGAATCTGCGTTGAGGTTACGTTTTTGTCAGACATTAGAATAGCTTCTAGAGTTAAACCCGTTAACGAGCTACGGCTAGTCTCCACCGTTGACATACGATCTAATAACGTCACCCTCAGCCTATCGCCACCGTCCATTTGAATCATCTTTACAGATTCAGACCACAAATGAGAATGTGAACTTTTTATCCAGACGTATTTACTATTTCAGCTTGACAAGTTCAATGAAAAACCATAATTTTCCGAGAAAATTCCAGGGTTTCTCAGTGAACAGATCAAACACCTTCG
>AT2G04530_1
AAAAAAAAATGGAGCTTTCGGTTCCATTTTCGCCTTCCAAGATCTCTTCAATCTTCCCTTTCGCCAAGCACCATGGCCCTCCAGCGATTATTCACCAAATTCAGAACCACCGTGGCAATTTCGTGAGTCCGGTCAAAGTCTCGGGTTATTTTTCATCAATTAGCCGAGCGATCGAGGAAGAAGAAGAGTACCGGAAAGCACGCGCCGCCGTGAACCGAAAAGGCGTCGAATTGGAGAGTTACGCCATCGAGGGCATTTCCGTCGGTGGCCACGAGACTTGCGTCATCGTCCCTGAGCTCAAATGCGTCTTTGATATTGGAAGATGCCCTTCACGCGCTATACAGCAGAAGTTTCTTTTCATCACTCACGCTCATCTTGATCATATCGGTGGGCTTCCAATGTATGTAGCTAGTCGTGGCTTATACAATCTTGAGCCACCGAAAATATTCGTGCCACCATCTATTAAAGAAGATGTTGAGATGCTTCTTGAAATTCACAGGACTATGGGTAAAGTAGAGCTGAATGTAGAATTGATTCCACTCGATGTAGGTGAAACATATGAGTTGCGGAATGACATTGTTGTTAGACCATTTGCCACGAACCACGTCATACCGAGTCAGGGTTATGTCATCTATTCAGTAAGGAAGAAGTTGCAGAAGCAGTATGCTCACCTCAAAGGCAAACAGATAGAAAAGATTAAAAAGTCTGGCATCGAGATTACAGACACGATATTATCCCCTGAGATTGCCTTCACTGGGGATACAACTGCAGAGTATATGCTTGACCCTCGTAATGCGGATGCGTTGAGGGCAAAAGTTCTTATAACCGAGGCAACGTTCTTGGATGAAAGTTTTAGCACTGAGCATGTGCAGGCACTTGGTCACACTCATATATCTCAGATTATTGAGAATGCAAAGTGGATCCGGAGCAAAACTGTATTATTGACGCATTTCTCATCACGTTACCACGTTGAGGAAATTCGCGAAGCTGTACTTAAATTGCAATCAAAAGTATCCGCAAAAGTTATTCCTCTTACAGAAGGTTTCAGGTCAAGATATTCTTAGAAGAGCTCAAAGAATATTGCAAGCAAAAGTAGGGATTTGAAACATCTTTGTCTGTAATTTTATAGGGAACTCGCTATGTAAGTTTACATGGAGTGAAATGAAAAAAAAAAGTTCTTTTGCCTGAGGATAGAGTTCTTCTATGTTCAAAACTTTTGTCATGCTGTTTACACA
>AT3G25070_1
AAACATTTCCCTTTCATTTTCCTCCAAAGCCAAAGCAGCAACATGTGGAAGTGTTGGAAGGATTACTGGAGCTTGGATGAGTCGGCGTTCTTGAAGATCCACTCACATTTGCTCCAGAACTTCTCTCTTCACGGACTTTATTGAAGATGTGTGTGTATCCATCAGCTGCTGCCGGGTTATTCTCGTCCCAGTCTCCGAATTTTGGTACCACTGTGACTTTTTCAGGGCTTTCATCAGCTCTAAGGTTGGCGGGTTTAGGCTTGGATCTTCCAGTGCCGTCATATGAATTCTTATGCAACGGTGACTTGTCGTAACTATTGTTCTGAGAAGCCCTTCCTTGTCTTTTGTTAGCAGCTTCATTTGATGAACCACCAGCATCACCAAACTGCTTCAACTCGCTCTCTTCTCGGCTTCTCATATGCTCATGCGATCTTCTAACCAGGTCAGCTTGCTCAGGTTTGGTTCTGGAAGGAGGAGGAGCTTGTGATTGCGAATCCGAGTTATACCCCGGGTCATTCGGGTTCATGATTTTGCCAGCAGGAGCTCGAGTCTTACGAGCTTTGTCAAAGTAAGCTGTGTAAGGAACATTCTCCTCAGCTTCCCAGTTTCCAAATTTGGGAACATTCGAACGTGCCATGGGAGAGATTGTGAAAGAGGTAAGCTAGAATTCAAGTCTAAAAGCTTTCGTT
>AT2G04550_1
GGAAAAGTATGATGATTTGGTTCTAAGAGCCATCCATGGCAATATCACCGCCAGTTGTTGGCTTTGGTGGAACTGCTCCAAAAGTAAACTCTTGAGGAGGGATACTTGAAGCAGGAGATGAAAATATAGAAGTAGGAACATTGTTGAACACAGGAGCTTGCGCTTGATTACTACCATTAGGGAAACCAAACCCAAACGTTGGAGCATCATTGATATTCATTGCCGACATCCTCCCAGATCCGAAAATCGTCTGCTCAAACTCCTCCAATTGTTGGTAGAACTCTGGACTTATGTCAGTGGTGGGTCTCCGTTGTTTAACCCACTGATGACTCTCAGCGAGTCTCCACCCTTTACGTTTCATCAAGTACGCTATCACAACCGCTGGTGACCTACTTTTCCCCGACATACAGTGCACAAGAACACGTGCCTTGTCCTTCTCACATTTGTCTAAAAACTGGATAGCATCATTAAACTGTAAGACTTTTTCATTATCAAGACCATGATAAGTGAATGAATTCCTGTAGAGATTCTGGCACATAGGAACCGTATTAACAACACGAGAAATTCCCTGAGTCTTGAGAAGTTCAGAGCGAGAGGCGTTATCGTAGCTACCGAGGTAGAGAAACTCCGGGAGGATCTCCGACGGAAAAGCGCTGACGTGGACTTGTTGAGCCGTAGGATCGGAGGAAACAGGTATACGGTGGCCACAGATTCCGCAAACCTCTCCTTCTTCGTACTTATGGTAATGCCCACAAACCGAACAAGGGTTCTCTCTCTCCCTCTTCCTCATTATCGGATTTAACCTAGATCCGATTTCTGATCAAAACCCTCGATTTCAGAGGGGATCTACACGGAGAAAACTAGGGTTTGGGGTTACGAAAGAAAAGATTGGAGAGTTTTGAACGGAGGAAGAATGGGGAAGGAGGAGAGGGAGA
>AT4G38690_1
AAAACCACCAGCTATTAGTGATCACGAAAGAGAGCGCAAGGGTTCATCCTCACCAATGGGCTCTCACCTTTCCAAACAGCTCGAGCGGCGAAAAGCCATCTCCACGGAGAAGAAAGCCCTCACCGATCTCGAGAAATCATGCGGCTGCGAATTTCCAGGGTGTGATTACACGCCCTCCGATCGGAAAAACTGGATGTCCGGCGTGGGACCCGAAAAGCTTCATATCAACAATATCGTGTGGCCAGGGACGCACGACTCAGCCACCAACAAAATCGGGATCCGATTCGTGTCTCGTCCCTTTGCACAGTGCCAATCTCTGTCTATCTACAACCAGCTCCTGGCGGGTACTCGAGTCCTTGACATTCGTATCCAAGAAGATCGCCGTGTCTGCCACGGAATCCTCAAGACTTACAGCGTCGATGTCGTCTTAGCCGATCTCAAACGTTTTCTATCCGAAACAGAGTCTGAGATTGTGATTTTCGAGATCAGGACTGAGTTTGGACACGAAGATCCACCGGAGTTCGATAAGTATCTTGTCGAACAGCTCGGAGAGCATCTGATTCACCAGGACGATCACGTGTTCACCAAGACAGTCGCTGAGCTGCTTCCCAAGAGAGTGATCTGCGTTTGGAAACCGCGGAAATCGCCTCAGCCTAAGCACGGTGATCCTCTGTGGAGCGCCGGTTATCTCAAAGACAATTGGATCGATACGGATCTTCCTTCCACCAAATTTGAGAGCAATATCAAGCATTTGAGCCAGCAGCAGCCGGCTACTTCCCGGAAATTTTTCTACCGGGTGGAGAACACTGTCACGCCGCAGCCTGATAACCCCATTATGTGTGTTAAACCGGTGACGAAGCGGATCCATTGCTACGCCAAGGTTTTCATCATCGAGTGTGTAAAGAGAGGATGTGCTGACAAACTGCAGATCTTCTCCACAGATTTCATAGATAAAGAATTTGTTGATGCTTGCGTTGGGCTCACCTTTGCAAGAGCTCAAGGTAAGGCTTAAGGAATCAGTGTCCAGATCACTTGTATATCTGTTTTAGGGAAAATAAAGAATCAGAACATGGCTGTGTTGTGTTAGGGTTCCTTGTGTATGAAAACATGTCAGTGAGTCTGAGTGTGTGTGTGAAATTTTAAGGCTGTATATTCATTCATATTCATTACTACATATGATATCC
>AT2G04700_1
CTCGTGTCCACGAATCCCTCTTCAATCTTCATATACCAAAACTCCATGAATCTTCAAGCTGTTTCTTGTAGCTTCGGATTCGTTTCGAGTCCACTTGTAGTCTCTCCCAGAACTTCATCTCGTCGCTTCGTTGTTCGAGCTAAATCGGAACCTTCGGAGAAATCTGTAGAGATCATGAGGAAATTCTCCGAACAATATGCTCGTCGCTCAGGGACTTACTTCTGTGTTGATAAAGGTGTTACCTCAGTCGTGATTAAGGGATTAGCTGAGCATAAAGATTCATACGGTGCACCGCTTTGCCCTTGCAGACACTATGATGATAAAGCTGCTGAGGTTGGACAGGGCTTTTGGAATTGTCCGTGTGTTCCAATGAGAGAGAGGAAGGAGTGCCATTGTATGCTTTTCTTAACTCCTGATAATGATTTTGCCGGAAAGGATCAGACGATTACATCGGATGAAATAAAAGAAACCACAGCTAACATGTGAGAACTGGTTTTTCTGTTCGTCGCCTCCGTTCTTTTAGGTCAAAAGAGAGATATGTCTCGC
>AT4G38840_1
TTCCAGTAAAGCATTAAACCTACAATTCAACAAACACACAAGACAATCCATGGCTATCAGGGTCCCTCGTGTGCTGCAATCATCCAAGCAGATTCTCCGTCAAGCAAAACTTTTCTCATCCTCTTCATCTAGCTCTCTCGATGTTCCAAAGGGCTACTTAGCGGTTTACGTAGGAGAAAGAAAGATGAAGAGATTTGTAGTTCCGGTATCTTACTTGAACCAGCCTTCATTTCAAGATCTACTAAGAAAGGCAGAGGAAGAGTTTGGATTTGATCATCAAATGGGTGGCCTCACAATCCCTTGCAGTGAAGAAATATTTATTGATCTTGCCTCTCGCCTCAACTGATCATGACTCACT
>AT3G25140_1
GCAAAGTGCTCTCGCCCCCAATGGCTAATCACCACCGACTTTTACGCGGCGGCGGATCTCCGGCAATAAGCGGTGTCAGAATCAGACTCACAGCTTTCGCCGCCACTATTGCACTCTTCATCTTCACTCTCTCGTTCTTCTTCGCTTCCGAGTCTAACGATTCACCTGATCTCCTTCTTCCCGCTGTCGAGTATTCTAATGGAGTCGGATCTATCAGGAGATCCATGTTGGATATCAACTCGGATTCGCTTAAGCCACGGCTGATTCAGATCCGGAAACAAGCTGATGACCACCGGTCATTAGCACTAGCTTATGCTTCTTACGCGAGGAAGCTTAAGCTCGAGAATTCGAAACTCGTCAGGATCTTCGCTGATCTTTCAAGGAACTACACAGATCTGATCAATAAGCCGACGTACCGAGCTTTGTATGATTCTGATGGAGCTTCAATTGAAGAATCGGTGCTTCGGCAATTTGAGAAAGAAGTTAAGGAGAGGATTAAAATGACTCGGCAAGTGATTGCTGAAGCTAAAGAGTCATTTGATAATCAGTTGAAGATTCAGAAGCTGAAAGATACGATTTTCGCGGTTAATGAACAGTTAACTAATGCTAAGAAGCAAGGTGCGTTTTCGAGTTTGATTGCTGCAAAGTCGATACCAAAGGGGTTGCATTGTCTTGCGATGAGGCTGATGGAAGAGAGGATTGCTCACCCTGAGAAGTATTCGGATGAAGGGAAAGCTAGACCGTCAGAGCTCGAGGATCCGAATCTTTATCATTACGCTATATTTTCGGATAATGTGATTGCAGCGTCAGTGGTTGTGAACTCTGCTGTGAAGAATGCTAAGGAGCCATGGAAGCATGTCTTCCATGTTGTGACGGACAAGATGAATCTTGGGGCGATGCAGGTTATGTTTAAACTGAAGGAATATAACGGAGCCCATGTAGAAGTGAAAGCTGTTGAGGACTATACGTTTTTGAACTCTTCGTATGTGCCTGTGTTGAAGCAGTTGGAGTCTGCGAATCTTCAGAAGTTCTATTTTGAGAATAAGCTGGAGAATGCAACAAAGGATACCACGAATATGAAGTTCAGGAATCCCAAGTATTTGTCTATATTGAATCACTTGAGGTTTTATTTACCCGAGATGTACCCGAAACTACACAGGATACTGTTTTTGGACGACGATGTGGTTGTGCAGAAGGATTTAACAGGGCTGTGGGAGATCGATATGGACGGGAAAGTGAATGGAGCTGTAGAGACTTGTTTTGGGTCGTTCCATCGGTACGCTCAATACATGAATTTCTCACATCCTTTGATCAAAGAGAAGTTTAATCCCAAAGCATGTGCGTGGGCATATGGAATGAACTTCTTTGATCTTGATGCTTGGAGAAGAGAGAAGTGCACAGAAGAATATCACTACTGGCAAAATCTGAACGAGAACAGGACTCTATGGAAACTGGGAACGTTACCACCGGGACTGATCACGTTTTACTCGACCACAAAGCCGCTGGACAAATCATGGCATGTACTTGGGCTAGGTTACAATCCGAGCATTAGCATGGATGAAATCCGCAACGCCGCAGTGGTACACTTCAACGGTAACATGAAGCCGTGGCTGGACATAGCTATGAACCAGTTTCGACCACTTTGGACCAAACACGTCGACTATGACCTCGAGTTTGTTCAGGCTTGCAATTTCGGCCTCTGAAAATTTTCTTTACCATCAAAATCTGAAAGCATATGTTACTTCAGCTTTACGAAATTTTAACCTTAGTTTTTCTGTGTTTATTTATATATTTT
>AT2G05620_1
TAAGACCTAAGCGAGGAAGCCAAGCCTCTCTCCATTCTTCTTAGCAAGCCTGATAAGCCCTTGTCTCTGTTTAGCATCTGCTCCAATCGATTTGCAGAACTCTGTGATCACCTGAGAGTGTAAAGCAATGGCTTTTCCTCGGAGCTGATTAAACCTCTTCTTGCCTACTATGTTGCGTGTGACAACAACTAGAGGTGCAAATAAGCCTTTGCCTTCATTAACATTCTTCATCATAGGCACTGCTCTGATGGCCTTCCGTGAGACTCGGGCCTGTTGCGGCGGCGCAACCGTCTTAGAGAGCATGTTTTGGTAATCTTCGCCGGAGATGGAACTTCCCCAACCTCCATAGAAGGAAGTTCCGACCAAAGTTTGATTACATCCAGTTGCAGAAATCGAAGCAGCAGCCATAGCAATCAGCTTCTCTGTCTCTCTGATCGATGCTAATGGTAGAGAGAAAGAGAAAGAGAAATTGAG
>AT2G05620_2
TTTTTAAGACCTAAGCGAGGAAGCCAAGCCTCTCTCCATTCTTCTTAGCAAGCCTGATCAGCCCTTGTCTCTGTTTTGCATCTGCTCCAATTGATTTGCAGAACTCTGTGATCACCTGAGAGTGCAAGGCAATGGCTTTTCCTCGGAGCTGATTAAACCTTTTCTTGCCTACTATGTTGCGTGTGACAACGACAAGTGGCGCAAATAAACCTTTGCCTTCATTAACATTCTTCATCATAGGCTGTACTCTGATGGCCTTCCGTGAGACTCGGGCTTGTTGTGGTGGCGCAACCGTCTTGGCAATCATGTTCTGGTAATCCTCGCCGGAGATGGAACTTCCCCAACCTCCATAGAAGGAAGTTCCAAGCAAACCTCGTTTACAACCAGTTGCAGAGAGCGAAGCAGCAGCAGC
>AT3G25220_1
AAATCGATAACGTGAAGATGAGCCCTGCATCCGCCATGAAAGCTGCTGGAGTTTTTCTTCTGCTTACGGTGCTAACATTAGCTTATGCGAAGAAGTCAGGTGATGTGACAGAGTTGCAGATTGGTGTCAAGCACAAGCCTCAAAAATGTGACCTTCAGGCTCACAAAGGGGATAAGATCAAGGTCCACTATCGGGGAAAGTTAACTGATGGAACTGTCTTTGATTCAAGTTTTGAGAGGGGTGACCCTATTGAGTTTGAGCTTGGAACTGGTCAAGTGATCCCAGGATGGGACCAGGGTTTACTGGGCGCTTGTGTAGGTGAAAAGAGAAAGCTGAAAATCCCATCCAAGCTTGGTTATGGTGATAACGGCTCACCACCAAAAATCCCGGGTGGGGCGACACTGATATTCGACACCGAGCTTGTTGCTGTGAACGGGGAACCATCCAGCGAAGGAAAAGCAAAGAATGAGCTTTGACTACACCATCTTTGTTTTTCCATTTAAAATGAAACCGTTGAGTAGTCGCTGTTGTCGGCATTTGAATCTTAA
>AT3G25480_1
CTCGTCGTCATATTACTGATGACGTCTCTTCCGATAATCCTCGCATCCTCTCCTCTGCGAAACCTAGCCAAACCTTCTTCAACTTCTCAAATTCCAAAACCCAATCAAAATCCACCAAAACTCCACAACTTATCACCTCCATTACATCTTCTAACCAAAACCCATCTCTCAATTACCATTTCCCAAACCATCCTCACTTCCCCTGTTCTCGCATCTGAATCCTTCGACTCAATTTCAGATTCACCAACCGGAAAAATCGATTTGGAGTCAATTTTGGTCACAATTGATAATTTTTTCAACAAGTACCCATTTTTCGTAGCGGGATGTACTTTTATCTATCTTGTGGTTTATCCGGCTGTGATTTTTTACTTGAGGAAGTATAAACCAATATCCGCCATGAATGCGTTTCGTAAGCTCAAGAACGAACCTGATTCGCAGCTTTTGGATATTAGAGATGACAAGACTTTGGCTTTATTGGCGTCACCGAATCTGAAGTTTTTGGGTAAGAGTTCAGTTCAGGTTCCGTTTAGTGAGAGTGATCAAGAAGGGTTCTTGAACAGAGTTAAAGGAAGCTTTTCTGACCCGGAAAATACAGTTGTTTGTGTTCTCGACAATTTTGATGGTAACTCGTTGAAGGTGGCTGAATTGCTGATCGAGAATGGCTTCAAAGAGGCTTATTATATCAGGGGCGGTGCGAGAGGGAAGAATGGTTGGTTGGCCATTCAAGAAGAGCTTTTGCCTCCACCTGTGCATATGTATACTGCGAAAAATGTAAAATCTTCAAACAACAATGAAGCGTCGGTTGTTGGAACTGAGAACTGATTCAAGAACACAGCCTAATGTGGCAAGACATGATACTACCAAACCATGGAAGAGTTACATTGAGAAAGCTTCTCTAGGGTGGAAGAGTAGTTATAAAGACTTGTGTAGATCTCAAGATCACTCTATGTTTCTTAAAAGCTAACCTTGTCTACAGACTGATTTCTCAG
>AT3G25520_1
CAAACAATGGTGTTTGTGAAGTCCCACAAGTCGAATGCTTACTTCAAGAGGTACCAAGTGAAGTTCAGGAGAAGGAGAGATGGCAAGACTGATTACAGGGCAAGGATCCGTCTTATCAATCAAGATAAGAACAAGTACAATACACCTAAGTACCGTTTTGTTGTTCGGTTTACCAACAAAGACATAGTGGCACAAATTGTGTCTGCAAGCATAGCTGGTGACATTGTTAAAGCTTCTGCTTACGCACATGAGCTGCCTCAGTATGGACTCACTGTTGGTCTTACAAACTATGCTGCAGCTTACTGCACTGGCCTTCTTTTGGCTCGCCGTGTTCTGAAAATGTTGGAAATGGATGACGAGTATGAGGGCAACGTAGAGGCCACTGGAGAGGACTTTTCTGTGGAACCAACTGATTCCAGAAGACCTTTCCGTGCTCTTCTTGATGTCGGACTTATCAGGACCACAACGGGAAACCGTGTGTTTGGTGCACTCAAGGGTGCTTTGGACGGAGGTCTTGATATCCCACACAGTGACAAGAGATTTGCGGGTTTCAACAAAGAGAACAAGCAACTTGATGCTGAAATCCACAGGAACTACATATATGGTGGCCATGTCTCAAACTACATGAAGCTGTTGGCGGAAGATGAGCCAGAGAAGTTACAAACTCACTTCAGTGCATACATTAAGAAAGGAGTTGAAGCTGAGAGCATCGAAGAGATGTATAAGAAGGTTCACGCAGCTATTCGAGCAGACCCCAACCCTAAGAAAACTGAGAAACCTGCTCCCAAGAAACACAAGAGGTACAACTTGAAGAAACTGACCTACGAAGAAAGGAAGAACAAGTTGATCGAGAGAGTTAAGGCATTGAACGGAGCAGGTGGTGATGGTGATGATGAGGACCATGAAGAGTAAATCAGTCCTTCCTTCATTTACTCATGCCTTTAGTAGCTCTTTACTTCTG
>AT3G25520_2
CAAACAATGGTGTTTGTGAAGTCCCACAAGTCGAATGCTTACTTCAAGAGGTACCAAGTGAAGTTCAGGAGAAGAAGAGATGGCAAGACTGATTACAGGGCAAGGATCCGTCTTATCAATCAAGACAAGAATAAGTATAACACACCTAAGTACCGTTTTGTTGTCCGGTTTACCAACAAAGACATAGTGGCACAAATTGTCTCTTCTAGCATAGCTGGTGACATTGTGAAAGCTTCTGCTTACGCACATGAGCTGTCTCAGTATGGACTTACCGTTGGTCTTACAAACTATGCAGCAGCTTACTGCACTGGCCTTCTTTTGGCTCGCCGTGTTCTGAAGATGTTGGAAATGGATGATGAGTATGAGGGCAACCTAGAGGCCACTGGAGAGGACTTTTCTGTGGAGCCAACTGATTCAAGGAGACCTTTCCGTGCTCTGCTTGATGTTGGACTTATCAGGACCACAACAGGAAACCGTGTGTTCGGTGCTCTCAAGGGTGCTTTGGATGGAGGTCTTGATATCCCGCACAGTGACAAGAGATTTGCCGGTTTCAACAAAGAGAACAAGCAACTTGATGCTGAAATCCACAGGAACTACATCTATGGTGGCCATGTATCCAACTACATGAAACTGTTGGCGGAAGATGAGCCAGAGAAGTTACAAACTCACTTCAGTGCTTACATTAAGAAAGGAGTTGAAGCTGAGAGCATCGAAGAGATGTACAAGAAGGTTCATGCAGCTATTCGTGCAGACCCCAACCCTAAGAAAACCGAGAAACCTGCTCCCAAGGAACACAAGAGGTACAACTTGAAGAAACTGACGTATGAGGAGAGGAAGAACAAGTTGATCGAGAGAGTTAAGGCATTGAATGGAGCAGGTGGTGATGATGATGATGAGGACGATGAAGAGTAAATCAGTCCAGCCTTCTTTATCTCATGCCTCGTGTAGTTTTTTTTTATCTTTTGAGCTTAATGCCTCAATTTTTCTGTTTTCA
>AT3G25530_1
CGCAGAGAGAGAGATCAAGAGGTAGAGAGAGAAAATGGAGGTAGGGTTTCTAGGTTTGGGTATCATGGGAAAAGCCATGTCAATGAATCTATTGAAACATGGATTCAAAGTGACTGTATGGAACAGAACACTTTCCAAGTGTGATGAACTTGTGGAGCATGGAGCTTCAGTATGTGAGACTCCAGCTGAAGTAATCAAGAAATGCAAATACACTATTGCTATGCTCTCTGATCCTTCTGCTGCTCTTTCGGTTGTTTTCGACAAAGACGGTGTTTTGGAGCAAATCTGTGAAGGAAAAGGTTATATAGATATGTCAACAGTTGATGCAGAGACTTCTTTAAAGATCAGTGAGGCAATCACCGGGAACGGTGGTCGGTTCATAGAAGGTCCGGTTTCAGGTAGCAAAAAGCCAGCTGAAGATGGCCAACTCATTATCCTTGCTGCTGGTGACAAGGCACTCTTCGAGGAATCAATCCCAGCTTTTGACGTCTTGGGGAAGAAGTCGTTTTTCCTGGGACAAGTTGGTAATGGTGCTAAAATGAAGCTAATAGTGAACATGATAATGGGAAGCATGATGAACGCATTCTCCGAGGGGCTTGTATTGGCTGACAAGAGTGGACTTAGCTCTGACACTCTTCTGGATATCCTGGATCTGGGCGCAATGACCAACCCGATGTTCAAGGGCAAAGGACCTTCCATGAATAAGAGCAGTTACCCACCAGCATTTCCACTGAAACATCAGCAGAAAGACATGAGGCTAGCTCTTGCTCTTGGTGATGAAAATGCTGTTTCCATGCCTGTAGCTGCGGCTGCAAATGAGGCTTTTAAGAAGGCGAGAAGCTTGGGACTGGGAGATCTCGACTTCTCTGCTGTGATTGAAGCTGTGAAATTCTCCCGGGAATAACAAACTGTCAAAAAAAAATCCACTCATTTGGAATGGCTGAGTTACTGAAATGATTGTTATCTTCCCAAATAGAGATTACTCATTTGGCCAAAACACATTTTAATCCTTCACCGAATAAGA
>AT4G39210_1
CTGATAAGTAGTTCTTCTCGTTCGATTTCAAATTAGAAATCACAATTACTACAACCAGAGAAGACGAATAAGTACCCGCTAAAAAGTATGGATTATTATTGCAACTTTAGCTCGGGGACAAACTCTGTCCTGGCCAAAGACAGTTTCAAGAATGTAGAGAACAGATTTTGGGGTGAGAAGATCAAAGGGAGCTTCTTGAAACCTTTGGCAACAAATTCGAGTTCCAAGGTCAGAAATCGAAAATTGAAACCTGGTGTTGCCTACGCGATTGCTACTTCAAAGAATGCTAAAGAGGCTTTGAAAATACAGCCTTCGATGTTCGAGAGAAGAAGAGCAGATCCAAAAAATGTGGCTGCAATCATTATGGGAGGAGGCGATGGAGCTAAACTCTTTCCTCTTACAAAGCGAGCAGCAACACCCGCTGTTCCTGTGGGTGGATGCTATAGGATGATTGATATCCCGATGAGTAACTGCATTAACAGTTGCATAAACAAGATTTTCGTGCTGACTCAGTTTAACTCGGCTTCCCTTAATCGCCATTTGGCTCGTACTTATTTTGGGAATGGCATAAACTTTGGAGATGGTTTCGTTGAGGTTCTGGCTGCTACACAAACTCCTGGAGAAGCCGGGAAAAAGTGGTTTCAAGGAACTGCAGATGCTGTGAGAAAATTTCTGTGGGTGTTTGAGGATGCTAAGAACAGGAACATCGAGAATATACTCATCTTGTCTGGAGATCATCTCTATAGAATGAATTATATGGACTTTGTTCAGTACCATGTCGATAGAAATGCGGATATTACTCTTTCGTGCGCACCAGTAGATGAGAGCCGTGCCTCGGATTATGGACTAGTGAATATTGATCGAAGCGGGCGTGTAGTCCATTTCTCTGAGAAACCAAATGGCGTCGATCTGAAATCAATGCAAACCGATACTACTATGCTTGGGCTGTCTCATCAAGAAGCTGCAAAGTCTCCATACATTGCATCAATGGGAGTTTATTGTTTCAAAACCGAAGCTTTACTGAAGCTTCTGACATGGTGGTATCCGAGTTCCAATGACTTTGGATCTGAAATTATTCCTGCAGCTATAAAAGATCACAACGTTCAAGGATACATCTACAGAGACTATTGGGAAGATATCGGAACTATAAAGAGCTTTTATGAAGCTAATCTTGCTCTTGTTGAGGAGCATCCCAAGTTTGAGTTTTACGATCAGAATACGCCTTTCTACACTTCTCCTCGGTTTCTACCACCCACCAAAACTGAGAAATGTCGCATTGTAAATTCGATAATCTCACACGGATGTTTCTTGGGAGAATGCAGCGTCCAACGTTCCATCATTGGTGAAAGGTCACGTCTTGACTATGGTGTTGAGCTTCAGGATACCCTAATGTTAGGAGCGGATAGTTACCAAACCGAATCTGAGATCGCGTCTCTGCTCGCGGAAGGAAATGTTCCAATTGGCATTGGCCGAGATACCAAGATCAGGAAATGCATCATTGACAAGAACGCTAAGATCGGGAAAAACGTGATGATCTTAAACAAAGATGATGTTAAAGAAGCTGATAGGCCAGAGGAAGGATTCTACATTCGATCAGGGATCACTGTGGTTGTTGAAAAGGCCACCATTAATGACGGGACTGTCATATGAATGAAATGATTTCAAGACCGCCGTTTAATGTGCATTTCGACCAACAAATTAGCCGGAAGTTTGAGGTATTTTGGCCGGAAGTGAAAAAGAGAGACAATTGTGATTTTGTTATGTAAATTCGAAGAGATCTCATACTAAGAGGAAGTTTAAGCTTTACAATACGAGTAATCAGCCGATCACCTATGATCATTCTCTTTACATAATGAGAAATAAATAAAG
>AT4G39220_1
GATCAATCCGCACGTGAGCCGCTGTTGCTCCGTCCACCATATTTCTGTTTGCCGAAGCTAAAAGGGATGTACTTGTACTTGATCATGTGGGCGATCTGGCGTCTCATAGTGAGAACAAAGAGGACGATCCAATAGCACAAAAGAATTGGCCAGAACACAGGAACGTCAAATACCGAGAAGAATGTCATGACAAAGGCTATGCAGAAAGCCTTTGTCATGGAATACCAGAATTTGAACTCGGGGAGTCGGCGAATAAAAGGCTTGAACTCATCAGAACCTCTAGTAGGCAGAGTAGGCCCATCAGAGACCCCACCGGCTTCAGGATCAACAAGAGGGGACAAGAACCCAATTAGCAGATTCAGAAGGTAGATTCCAAGACCATAGGCGATGATGTAGAAACCCTGAATATAGTAAACCCTGAAACAGTAGATAAGCGCGACAACAAGAGTTCCAATCCACCTGTAAGTTGCATGAGGTGTAGTCTTGTCTAGATAATGTTGGTAGATCCTCCATGCCTCATGTGCTCGCCGTTGAACAGGCGTGGCCACCGAACCACTATCACCTCCGCTTTCGTCCATCTAATGTGATATTTGAAACGGAAGGTGAGTAATGATGGCTGTGATGACCCAAAAAGGAGCGAAAATCGAG
>AT3G25585_1
GTTTAATTTCAGTAACAAAATATTCAGATTCGTGTTGGGATTTGCATTTATCTTCCCTTAATATTTGTGTTTTCCTTTTTTTAATTTCAATCACATTGTTTTTCTTCAAGCTTCTTTACGAGTAATCCTGAAGCAGTAGATTCCAAGTGCAGTTGTGATCTCATGAATGACTGAAGTTGCAAAATGCGCATAGAGTGACATTGTGAATATACAATAACCAAGAAGAACCCAAAGCTCGTCCACAAGAGGAACCCCATCGTTGAGTCTAGCGGTTAGAGCATTTGCTAGAGCAAAGGGAAGGTAAAGCAGTGACATACACATGTTTGTTTTTAATCCTTTTGGTTCATCACATAAGTGAGCTAGAATCATTCTTCCCACAAGGAATCCAAATGCAAGACCAGTTCCCAAAACAACTAAGTGAGGGTAATTTCTTATGAGATCAATCGGAGACAAGTAATCCCATATCAAAACTCCTGCAATTAATGTGACTAAGGGATATAGCATAGCTAATGCTAGAAGCATGCTTCCTTTTCTTGACTGTACAACTTTGTAAACATTTGACGCGTTGATTGCAAGGGTTGGTATAACAGCAAAGAAAATCATCGTGAATAGTATTATTCTGGACATTTGCATCTCGTTCAAAAACGGAACCCAACTAAACAAAGGAATCGACTTCCCAAACGGCTGAGCCCACCACTCGGCACCAACAATGGCTGTGAAGAAATGGCCACAGTATATAAGTGCAAGACCTTCTGTAGGACCATTGACTACCGGAAGAGTAAGCGTATTGGTAAAATAGTGTTCCCATGTTGCTCCAAAAAATGGAACAGCTGAAATAACCCAAAACCAGAAAGTATCTCTTCCACACATAGCAGTGCTCCCATACGCCATTGTTTCTAACGCACAACCAAGTGCATCGCAACCATGGTCAAAAAGCTCTCCTAGTGGGCTAGACGAATTTGTTCTTCGTGCTTGCTTCCCATCAACCGCATCAAATGTCTGATACAAAAACAGAAGTAAGCCATGTGCAAAGTGGACCCATCGAGGAGGAGGAGAATCCAACTTAGGCGAGTATATATAGCCTAACAGAGCAGATGTGAGAAGAAACATGAACCCCATAAGTGTTATCATGTTGGGTGGCATCCATAGAGGGAAGATTTTGACAAAACGGTTCCAAAAAGGTTGGAGAACGTATTTGGCAAGATAAGAATGATCAACACCACTGTATTTGTGTTTCTTAAGAGCAGCTACACCATGAGCTCCTATGTAACCCATTTTTATAAAAAAATACTAAATCCAAATTGGGTCTCTCTCAAATCAACGACGCTTCGGCGATGGCAAAATGCTACAAAGCCGAATATGACGTCGAGGAGGCAAGAATCAGAGAAGAATCAAAGATTTAGAGAGAGAGAAAGAGAGAGAGAAGAGAAGAGAGTGAGCGATGGGTGTGGAGAAGCAAGTCATCAGACCCG
>AT4G39230_1
TGACTGTAGTTAAGCACTAAGCTTTAGACATACTGGTTGAGGATTTCATCAACAGTAGTGTATTTGACATCAGGGTATAGCTCAGAAGCTTCTACTCCAAAAGAAGGTTCGATTTCAAAGCTTGTGTGTCCTCCTTTCACGAAAACGCAGTGACAAAGGGATAGCATCACGTTTAGTGGAGGTGAAGCTTCTATGATCTGTTTGAGGAGTTGTTCTTCTGCAACATAGATTCTTTCAAGTGTTTTGCCAATCTTGTTCTCCCAAAGCGAGACAAGATCGTTGAATGAGTAAGTGTTCATTGGTGGCCTAACATATAAGATCTTGTTCAAGGTTCTTGGATCATCTACGGCATTGATTGTGTAAGTCCCGATGTCTTCTTCCTTGTTGAACACAGCTTTGGGGTTTCCATCACCTAAAACAATGACCTTATCCCGTGGAGCAGAAGTAGCCCCGGGCTGTGCTAGAGTTGGGAGGAAGTAGCCAGCGAAGAAGTTGCATGAGACATAAGTGTATGGGATTCCTTCGGCCTCAATTGTTCGCCGGAGTTTTGCCTTTGTAGCATAGGCTGACTTGGCGGGTTCGACAGTGTGAACACGGTCTACATCATTTCCAAACTCCGAGGGAAAGAATCTCTTAACATTACCGGCTTCTTTAATGGCCGAGATGATCTTGTATTGATGTCCCAAGAGCGAGTGTCCAACCGTAGATATCACCACATCCGCTTGCTTGATCGAATTCACGAGACTCGTATGATCGTCAAGATCTCCGAGGAGAAACTGAACGCCGAGATTCTTGAAATTCTCGATGGTGATCGCTCGTGAAGGGCTAGTGAGCGTCGAGTTTCTAACGAGAACTAGGGTTGGGTGGCCAGATCTAGCGCTCGCTTCCACTATATATTTCCCGATGTAACCCGTTCCTCCGATGAACAGGATTTTGCTCTTAGTCGCCATTTTTAGTGGGGGATTCAAACTGTTACAGAAATTCACGAAACATATAACTATTGAATTACGATTCCAATCGACGTTCATAAAACGCAAATCAACAACCGAGAATCCAAATACAACTCAATCAATGTTCATAAAACACAGATTAAGCTTACTAGCTCCCTCAATCGAGAGAACCCAGCAATTACAGAGGACTGAAAGGAAAGAAA
>AT1G01630_1
TCGCCATTGAAGTGGAGAGAAGCCCAACTTGCATTGAATGATACTTAAATCTTTCCCCTAAGCTGTCTTCATTTATAATCGATCCCAACCACTTTCTTCTCTCCACCAATTTCGAGATCTGGTCGTCGCTCACCGGATGAACGTAATGGAAAAGAAAGAGAAAGATACCAAGGAAGAAGCAGCAGCAGAAGGTGAGCATGAGAATGGGCCGTTGATCGAAGATGAGATCGAAAGGAGTAAAGTCGGGATCATGAGAGCTCTCTGCGACCGACAAGATCCCGCAACTAAGGAGGTGGATGATCTGATGATAAGGCGGTTTTTGAGAGCGCGTGACCTCGACATTGAAAAGGCTTCAACGCTGTTTCTCAAGTACCTGACTTGGAAGAGAAGCATTCTCCCAAAGGGGCAAATAGCAGAATCAGAGATTGCAAATGATCTGTCGCATAAGAAGGTGTGTATGCAGGGTTATGACAAGATGGGTCGTCCCATCGTTGTTGCCATTGGGAACAGACATAACCCCTCCAAAGGTAACCCTGAGGAGTTCAAGCGTTTTGTAGTCTACACGCTCGAGAAGATATGCGCTAGAATGCCGAGGGGTGAAGAGAAATTCATAACCATTGGAGATCTGCAAGGCTGGGGATATTCTAATTGTGACATCCGCGGCTACCTTGCTGCTCTTTCCACTTTGCAGGATTGCTACCCAGAGAGATTAGGGAAACTCTATATAGTTCATGCCCCCTACATTTTCATGACTGCATGGAAGGTTGTTTACCCCTTTATCGACACCAACACCAAGAAAAAGATTGTTTTCGTGGAGAACAAGAAACTCACTCCAACTCTGCTTGAAGACATAGACGAAAGCCAACTCCCCGACATCTACGGAGGCAAATTGCCACTTGTTCCTATTCACGAGACCTAATTATAGGTTACTACTGCCCACCTCTATTTCCAAATGATTACTATTTATTTTTTATTTGAATAAAAGTATAAAACGTAAAACATATTGAGAGTTGCCAAATGCCAAC
>AT1G01650_1
GCAAATGTTATGGGCTCTCCTGGTTTAGTTGTGTAAAAGCGTACAGAGACATATATAGACCTAAGAAGAGGTGTGTATTAACAATAAAAACTAGAAGATCATCTGATTTTATCTGTTCTCATCTGATACATAGGTTGTTTAAGACGATTGAGGTTGCAGGCGAACGTGATGAGGGCATGGCCTCTTGGGTTCCCCTGTTGTCCATAGCGTCTTCAGGTCACCTCTCTTGTGACCCAACACGAACAAAGTACCGAGTATGAATGGCACAATGTAAAGCAAAGCCGGTTGCCCATGTCCGTCCATCAAGTTTAGAGCTATGTATGTTATGAGAAGACCTAGACCATAAGCAGACATTGTCCCAAGGAAGTATCCTGACTTAAGCCTCTTGTTCGCCAGCCAGTCGTATCTCAGTGCAAAAGTTACAAGCAGTCCTGGTAAGATTATATCACCAAATCCAATGATGCTGTAGCCACCCCAGGGATCAAACATACGTGGGATCTTTAGTAGCATTGGGATTCCATCCTCTCCACTTCTGTCACCACGGGCTACCACAATCATCACGCTTTCACGGAACCACCATTTTGAAACAAAAACCCAGAAGATGTCATACATGAAGGCACAGCTGAGAAGAACAAACCCGACCTTAAGGTTTGGTACGCGGACAATTTGAAGAACCGTGATTATTAGTGAGATTCCAAGTATATCTTGCCCTATCCAAGCAAAAGAGTATTGTCGTTTAACTGCCCAAATTACAGCAAATGTTATGCAAAAGGGACAAACAGCCAGCGTCAAGTATGAGACAGCACCCAGGAAAGGAACTTTGACATATGATTCTCCAAAGCGGCGGAAACATCTGAAACATGAGAGTAAAGCGACCAAACAGGTTTGCAGCCCCTCTACGCCACCTATGCAAAAGAGTACCACCAACACCTCTATAAACCAGTATGACATAAGCTTGTAGAGCATGATCAGGAAACAAGAAGCAACCACCACAAACAAAATTGCTGATATCACGGTGACCTCAACAACACCTCTAGAGCTAGTGGTTGATAACTGCAAAAGTTCATCTGATCCGTCCTTTAGCAGCTTGTCTTGCTCAATAGCTTCTTCCCTGACAGTCCACGCAGACCAATAAGAAGCACATATAATGGTACCGACAGCCATAAGCCATAGAAAGACCTCAGCCACATCAACTGCTGGACGTTTCGGCGAGTAGAGCTGCAGAGTAACTGTACTTTTACTTTTGACTATGTTCTCCAGACTTCTACCAGCATCAACGGGTAGCATAACAACAGGAATAGTTATATCTAAAACATTTTCACCCTTCTCGCAGACCATCTTGAAAAGATCTGTACTGTTATTTATTATAAGGATGGCTGAGGCACCAGCTGCTTCAGCTATCTTTGTTTTGGTGGTAAAACTGCATTTACCACGGTGAACAAGAATGACCTCTCCTGTAAGCTTATTTTTGGGTGTGCTGCAACAATCAGGAGGGTCTGCAATAGCAAGTTTGATGAGGGTAGCATGTTTCTCCTTTGATTCCAAGGTTGGGCCAAATCTAGCACCAACACCAACAAACTCCATCGATTCCGTCCCATTAACTCGAGTTGGGACTTTCACCAGTACGAAATTATTGTTGCAACCAGGTCTCTGCGGAAGCGAATCATCGTGGTGAACTATGTCTCCTGCAGATACGAAACTAGCACTGTACAGTAACAACCCGAAAACAAACGAGAAACAGCTGAGAGGTTTCCACAAGATCATAATTGACTCTACAGAATCGTAAGAGGAGGAAGAAGAGGAAGG
>AT1G01725_1
CAAAAGTAGATTGACATTTCTAGCTACATATTCATTTAGCATTATCAGATTTTTCTTTCCCAGATGGCTCTCCCTTAGGTCCAAAGATGAATTGCTTCAGAGAATTTTGTGCTGATAATATCTTCCTTTTGATGGGATCAAGAACGTTTGGTTCGGGACCGTAATCGCCTGTTAAGAGGAAGTAGGAAGCTACAGCAGTCGCCACCATCGTCGTTCTTCTCACGACCTTATCGGTTTGAGGATTCATCTCGATTCTCG
>AT1G01780_1
CAAAAAAAAAAAAAGATAAAACAAAAAAAATGTCTTTCACAGGAACTCTCGACAAATGCAATGCTTGCGATAAGACAGTGTATGTGGTGGACATGTTGTCCATTGAAGGGATGCCTTACCACAAGTCTTGCTTCAGGTGCATCCATTGCAAAGGAACCCTTGTGATGAGCAACTATTCCTCCATGGACGGAGTCTTGTACTGCAAGACTCATTTTGAGCAACTCTTCAAGGAATCTGGAAATTTCAGCAAAAACTTTCAACCAGGAAAAACTGAGAAGCCGGAGCTGACTAAGACTCCCAGCAAGATATCTTCCATCTTCTGTGGAACACAAGACAAGTGTGCCGCTTGCGACAAAACTGTTTACCCTCTTGAAAAGGTACAAATGGAAGGAGAATGCTTCCATAAGACATGTTTCCGGTGCGCTCACGGTGGCTGTACGCTCACTCACTCCTCTTACGCCTCCCTAGACGGCGTTCTGTATTGCCGGCATCACTTTAACCAACTCTTCATGGAGAAAGGAAACTATGCTCACGTCCTCCAAGCCGCCAACCACCGTCGCACCGCCTCAGGCAACACTCTTCCTCCAGAGCCTACGGAAGATATCGCCGTCGAGGCCAAGGAAGACAACGGCGTTTCGGAGTCTTGAATATCTTTTGCTGAGTGCTGAGTGATTGAATGTTGCGGGGGAAAGATTTGAGTTTCATTTGTAATGAGTTGTCTCCATAATCAATTAAGA
>AT2G05830_1
CACAAACTTCATTAGCTTAAACCCATGACTACCTACAACACCAATTGGCTAAAACGTATTTTTGCCTCTCGACTGTTTCTTATTTCCGACAATCGTTACCACGGTGTACTTAGTAGTTCAAACATTACAAAGTAATTTGCTTTGTTGCAAGTATATAGAGAGGGGGAAATCCGCAAATCGCAATGCTGACTCTAACTTCAACCAGATGAGTTTCCTGTCATCTTCTGGGCAAAGCTGGTAATGTCAAATGCATCATTGTCATTCTTTGTTATGACTCCCTTCTCGGTTATGATTCCTGCAATCAGCTCTGCTGGAGTCACATCAAAAGCTGGGTTCCAAACCGAGATCCCTGGTGCTGCAATGCGTTCACCAAGTCCTCCATGTGTGTGCAGCAACTCCTTTGGAGATCTTTCCTCTATCACGATTTCTTTCCCGGACGAAAGTGACAGATCAACTGAGGTAAGAGGTGCAGCAACATAAAATGGGATCCCGTGATGTTTTGCGCACAGGGCGAGACTGTAAGTCCCAATCTTGTTAGCAGTATCACCATTTGAAGCCACGCGATCTGCTCCAACAATGACACCATCTACAAGACCATCTTTCATCAGTGCTGCTGCAGCTGAGTCTGCAATGAGAGTTGCAGGGATTTTCTCATGCACCAACTCATACGCTGTAAGCCTCGATCCTTGATTGAATGGACGAGTTTCTGTGCAGTATGCTTTTTCTAAGATTCCTTGAGTGTGGAGTGCACGGATGACACCGAGGGCAGTACCATATCCGGCGGTAGCAAGGCTGCCAGTGTTGCAATGGGTCAAAACAGAAAGCTTGTCAGGATTTTTGGCTTGCTGCCTCAATAAGCTTGAACCAAAGATTCCTATTGCTTTGTTTGAAGCGACATCATCTTCGAGCATATCTTCAGCAGCTTCAATATATGCCTTGAAAATGGAGTTGGGTTCAGTGGCAGTAGCCAAGGCCTTTGCTATAACTTGTTTAAGTTTTAATGCAGCATCAGCAAGATTAACTGCTGTTGGGCGGCTTGACACTAAATAATCCAACTTCTTCTCAAGAAAAGCAACTGCATCAGCAGATGATCCATCAAAACCAATAAAGTTGAAGACTTCAACAGCCAAAGAAAGAGCTGCGGCAATGGCTATAGCAGGAGCACCACGTACCACCATTTCCTGTATCGCACTCCATCCATCTGTAGCATCTCGGATCTCTAAGTAAGTTGTCTCCAAAGGAAGCTTCCTCTGATCGAGTAGCTGAAGAGAGCCAGGCTTGTAGCAGATAGACTTGAGGGTCGTGTCTCCTTCGCTGGACATGGATGAACTGTGAAGTAACCTTGCAGACGAATAAGTTCTTTCACAGATTGGTTAAGGGAAAAACGAAAAAGGAGATGACTCGGACAACGAATCAAAGTCTGAGGAA
>AT2G06025_1
GGATGTTTGAGGTATGAATCCAAAGCCAAATATAAACTTCTTCGCAAATCACACACTTCACTATACTTACATAACAAACAAATGCATTAACAAGTGAGCCACGAGATGTAGCCATCAATCACCCTTCTGTGTCTTGATTCTTCTCTCCCATTCTCCAAAACAAAAACAATCAAGGAAGGGCAGAGAGAACCAAGATCGTTTCTTGTGCGTTATCTTGTGTACTGGAGCAAGTATGTATCGTCTAATGATTCAAATTTACCTGTTTCGACCATCTCGAAACCGGTCTTCTGGTATAATTCCTGAGCAACTGAATTGTTTTTATGTACATGAACAAATACTTGTTCAACTCCACTCAATCTGGCTGATTCGACAGCGAAACATAACATGTTGCAAGCAATGCCCTGGCGGCGAGCTGATTTCGCAACACATAGATTAGCAATATAACCATACCTATTTGATCCTTCCCGGTTTATGCTGCAGAACAGTTGAGACTTCACCTTTTCCCCAGGAAAGGTCTCTCCCTGCAAGAAAAACCGAATGCTCAAATCAAGCGTCCCAACCACACTTTTGATTACTGAACGTTTAATATGCCTCTCTTCTTTCTTTACCGCAACGATACAGGAACATTTTTGCCCTTGCATCCCTTTACATCTTCTTTTTATGGCATTAAACTCCTGCTCTGCAAATTTCCTTTTGTAGTTATCAACATATCTTTCATTGGCACGATCTTCCCAATGACTCTCTGCACGTAGCCAAGCTGCAGTCCAATATTCTTCATCAAGCATGGCCTCTCTTGCTACGAATTTACCAAATTCAAATCTATCTTCCTGACCAAACTCTAGCTCCGCAGGCTGCAAACGATCGAATCTCAAACCTTCAGGTCTTAGTTGATCAACTTGAGGAGGAATCTTCGTAGGCGATTTTGATATCTTCACAGATAGTTCTTCCTTCTTAGATGTATCAGAAGATCTCGAATTGATCGTTAATTTCCAAAGAGGGATAGTTCTACGAAATCTCTGCCGGAAAATTCGAGATCGACCGTGCGTGATTCGAAGCAGTTCAGTCCGATGAATAGAAATCGTCGACATCGCC
>AT2G06925_1
CAAATATCTTGGTGGAAAGAAAACAAGAGAAACAATTAACTAAAAAAACAGAAATACATATATAGTTAGGGTTTCTTGAAGACTCTTCCGGCGATAAGAGCAGCTTCCATGACTATTGAGATGACATCAATCACTTCATCGGCGTCGCATTTGTTACCTTTGAACGTCGGTTGCTTCTTCTCGCTAAAATTGTTCATGCAATTTATGAATTTCTGACTACACTCTTGGCTTAGATAATCATTATTCTTGGATTGGACACAAGCATCATGGTTCATGCAACAAGAATCAAGACCATCACAAGGTCTCTCCCCAGGACATCCACTGTACAGAAGTCCACAGTACTTCCCATACCTCAGAAATGGAGGCACTGAACAAAACTCTGATTCACACTTCCGGCTACATTCTTTACTCAGGGATATGGAAGGATGTGTGAGCTGAACACCAACGTTAAGTGCAGAGACGGAGACAGAGAAGAAGAAAAGGAAATAGAAAAGTATGATCGGAGCCGCCATTTGTTGAACTGGAAAGCTCGGAAAGTGAGAAGAATATATCTTTGGTTTTGGTGAAA
>AT2G07050_1
AAAGACCATTTTCCTAAAATCGATATTCAAGAGAACCCAACAAAATCTGCAACCAAGATTTGAGTTTAAGTCAATTACACAAAGATTGGTTCACGAAAGCATCAGAGCAGATCCAATACGGATAACACAACTTTGGAAAAAGTAAGCATTGAAGCTACACAGTTCCTTCCCTAGAGATATAACTGCTTTGAACACTTAATTCATTCTCCTTGTTGCAATAATACCTGACAACGGTACTCCCCCAATGCCCATATCGGGAAAATGTTTCGATAGGCAGCATATGTTATCATGCAGTTCTTATTGAAGACTCCCATTATTTCCTGTTGTGGAAAATCACCATTCTCCATCTGTGCATTAATCAAGTATCTTGCAGCCCGGTGTAGTGGTTTTTGATCTACCTCAGCTTGCCCAGCACCAATAAGTGCGAGCAAAGCCCATGCTGTATTCACGACATGAGACCTGTTGCCTTCAAGGTTTGAATAGACCTTGTCTTGACATGAAAGATAGCTTTCTCCCCATCCGCCCGAAGGTTGTTGTTTCGACAACAGAAATTCACAAGCTTTGGCAACATGTGGAGAGTTTTTCAATGTTTTTCCAACAGCTACCAGCCCTTTCACTCCAAACCATGTACCATACGTGAAGCAAACAGCCCATGATCCATACCATGAGCCATCTGCTGCTTGAATAGATTCAATGAATTTAACTGCCTTCTCAATGCACTCATCTACTTCCTTCTTCCGATGACCAGGATACAGCTTTCGGAATGATATCAAAGCTTGGATAGCAGCTGATGTACATTCCACGTAAGGATAATCAATAACAATATCGCCAAAGGTTTCTGCTGGGTTGATTAGCTCCAACCAAGGGTATGACCTGGTGAGCTCATATGTTGCAAGGCCTCCATCTGCATTCTGTAACGAAATGATAACATTAACAGCATCATATAACCGTTTTGCATCTATTGGTTCACCAACAATCTCCTTGGGAACTTTGGATAGCAAAAGAGCAGCTTTCAGTCCTTCTGCGGTGCAGTCGGAGATGGGCCAACCGTGATCTGCAGTTGAGAAAGGCCAAGCCCCTTTAGAAATGTGGCGGTACCAGTAATTCAGATCTCCAGGGCAGTCTTCTAACACCTGGGAATTCTTGACAAATGAATGTGTTTTTTTCAAAACGGGCCCATATTCGTCGACGAAGTTAGTTGCCAATATCGCTTGAATGGCAAAACCCGTATCCCATAGCTGGCTTCCGTTATAACCCTGCATCTTCATTCCATCTTCAGCTAACCAGAGAAAGTCATGGATTCTTGGTAGGTGCAACTTGAAAGCCTCTGAGTTTGGGTCCTCTACCCAACAGCAAAGCATATTTAATACCTTGTTCACGGGACCTATGCAGATGTACCTAGTATTCTCATCTTCATAATGAATATGTTCTATTGCGGTTCTTATAGCCTTTTCTCTCAAATTTGCACCAGGCCATCGCATTAGAACAGGCTCAACAAAATTATGAAGTGATGCCCAAAGAATGTCTTGCATAAGTGGGTGTGGGTAGTATAAATCCTCCTTTGCGCAAAGGTTGCGTGCTTCATTCCAGTCGACTTCATGATATGGTACAGTGAAAAGCTCCTTTCTCAGTGATAAAACAGTGGACGTTATGGGACCCACAAACCTTTTCCCATACAAATACGACATCGGCAAGTACACCATCCGACAATGGCACCACATCCTTCCTGGATGGATTGGCAGGAAATACGGAAGAAGCCATATTTCAGGTGGCAGTGGGTTATTTCCAGACCATTCAAAAGCTCCAAGTACCGAGAGCCACATTTTCCCCCAAGATGTGATCTTGGTAGCACCACCATGATTTAGTATCCAGTCTCGCCCTTTCTCCATAGCTCCATCTCCATCGTTAGGTCCTTCTCCAAGTAACCTTAGAGTAACATAGTTCAAGACAGACCCAAACATAGTGCTAGGGCCCTCAATATGTAAACCCCAACCTCCGTCCTCATTCTGGTGATTATATAGATAACGGCGCATTTCTTGTTTATGTTGTTCCGACAATACTGTATTCAGTGCTCCGGTTATGGAGAGTGTAATTATCAGTCCTGGGAGAAGAAACATAGGACCACCATAATCGCCTGGCCAGTGCCCGTCTTGCGCCTGTATTGTTGAATAGAAATCTAGACCCCTCTTTAACGTGTTTTCCACCATCTTCTCTGTAACATCATCAGTATCTTCGATTTTGACTTGAGGTAAAACTGGGCTAATCAAATTTTCTCTTGAAAACTGAAGGCGCATAAGCAGATCGGAGCTATGTTTCTTCGAGAATCGGTTCTCTGTAAAGGACTTCCTAGCTTCCTCGACGGCGGCGATCTCCTCAGGCGAACCGAGATTCTGATCGAACTCCCAAAACTGCCGTCCGACGTGATTATTGGTGGTTCTCAGCCATGGACTACCTCCTTCGGCGATCTTCAGTTTCCACATTGTCGCTCGAGAGAGGGAAGAAAATGAAGATGAAGCCGCTTGAATCGCAAAAAAAGGGAATCAAAATATGGATTACGGCGACTCAATCGGATCAGAGATCACCAGAGAATTGTGGATTGCGGATGAAACCGAGGATTGAAG
>AT3G25760_1
TATCACTATACATACATGAGAAACATAAGACTAATTTTATTCACTAATTAGTAAAGTTGCTTATAACTCCGCTGGGCTCCAGCGCCTTAGCTTCCGGCGCCGGCTTTACATCCTTAGACGGCGGAACTGGCGTTCCGGTAAGCTCCTCCGGCAAATCATTAGCCAACCCTTTAAGGTAAAAAGTGTAGAACAGTTTCGTCGGGTACACAAGCTGTTGAAGCTTAACCTGTCCGTACGCACCTTCGAAGATTCCAGAGCCACCAGTGATGGCCAGGAACGAATCCTCGTAAGTCAAGTATGGTCCTTGTACGGCTAAATGGCCATAATCACCAAAGTAGAAGCTGTAAGTAGCTTCGAATCTGTCACCGTTCTTTTCGGGAACGTGTTCGATCACCACGCAGAGACCGGCGGTGATTCCCACGCGCTTCTTGAGATCGCCGGTGTAGAGTTTGTTGGTGAATGGGACAAGATCGCCGAGACCGAACATTAAGCTGAAGGCGTTTTTAAGAATTTTGGGGCTGTGTCTATCTAATTCATTCAGCTCGTACACGCTCAGTTCTTGAACTTTACTTGGTCTAGAGTTTTGGGTATTTCCATGATTCTGGGAGAGAGCGCGAGTAGGAGTGAGGTTCTTCTTGGGAGTGAAACTTGATCGAGAGGAGAAATTTAGACCGTTGGATGAGATTCCGAGACTCTGGGAGGATTTAGAGAAACCAAGAAGAGAGCTTCGATGAGATTGGTTATTGCAGGACAGATTGTTGAGAGTTGTCACAGAGATAGATTGGAGAGACATAACAGAGGAAGCCATTGATCAACGAAGACTTTTAAAACTTTGGTTTGTTTGGTTTTTAAGGCTGTTATGAAGAGTTGGGACTTTGGTTTACGTGATGAGT
>AT3G25800_1
AGTCACTCTAGTTTGCGTGTAATAAAAACAGAAGACAAGACAAGAATCCACTACTACGTTACAAAAGTCTGAGATTTGATTTTTGCATCAACTAGAAAACGATTTTAAGCAGAGACAAGATCTAATGTTTTTAGCTAGACATCATCACATTGTCAATAGATTGAAGAGCTTGGTTTGCGAAAAACCTGACATCAACGTCTGGATCCTCACTTAGCTCCACAAGCCCAGGACGAATCGTCTTCTCTACAACCGATTGATCAACTATTGGAATGAGGGATTGAAGCACTTTAGCGACATTGAATTTGATGTTTGGAACTCTGTCTTTAGATGCAGTCATTACTACCGGCAAGAGCTTAGAGCATGTGATCTCTGAGCCCATCACTGGTGCAAGAAGAGAAACCGCACGCAAAATGGTCATTCGGTATAGATAGTGAGGGTTGTTAATCATCTCAAGAACCTGGGGAACTATATGCTGCATTGCCCATTCAGGACCAAATTCCTCAGCCAACCGCTTGAGATTGTTTGCAGCAGCATCACGGATTGAGTGAACCTTGTCTTGTAACCATTGCATACAAAGAGCGCCAAGCTTATCGTCAAAGAAGCCAACACCTAACTGACTCGCCAACAGAGGGATATACTCTATTATAGCAAGTCTTACTCTCCAATGTCTATCTTCAGCAAGTTCTACAATAGCTGGCAACAAGGATTGTGATAGTAGATCAATCCCAATAACCTGATTCACTTGGTCGAGTTTGCTGATAATGTTCAAGCGTACATCGGGAAACTCATCTTTCAATAGAGAAAGAAAGGTTGGAAGGAGATGATCAATTGTTGCATCCTTACCCAAGACTGGAGCCATTCCCATTATAACTGAGGCCAATGCAGATCTAACATGCTGAGAAGAGTCCGATGATAGCTCCTTCACACAGGGAAGAATGTGCTGGATAGCAAGTTCAGGGTTTAGAATCCGACAAAACTTAGTAACTTTTCCGGCAGCTGCTATGCGTACTTCAGCCTCATTATCACGAAGTAGACGAACATATGCAGGCACCAGGTCCGTCCTAGTAGGCTCAGGTCCCACGGCTTCACAAAGCTCATAGAGCTGATTTGCAACCATATAACGAACACGCCAGGACTTATCCTGCGAGAAATTAACAATCACGGGAAGAATGTGTTGGACACAGTCCTGGGGCTCCAACAATTTCCCAAGAGCAGCACAGCCCTCAACGGCCAATAATCTAACGGAATCTTGATCATCTTGAGTAAGATCCTCAAACATGGACATAATGTCGGTCTTCAAATGCGCTGATTCAATTGTAGCAGCAAATTTTCCCAGATTGGTTGCTGCAGCTCTCCGCACCATTGGCATATCATCTTGACAGAGCTGGCTATATATTGATCTTAACTCGGTCTTCAACATATCTGGGGCGCTTGGGTATGCAATATGGAAAACCCCACAAGCTGATACTCTGGCTGTGAACCACTCACCAGCTGCAAGTCGCTTAACTAATGGTATGAAATGATTAACCAAGTCACTCTCCCTCATCTGAGAGCCAACTCTGCAAAGCGACTCTACAGCTTTCTCCCTCACACAAGTTTCTTCAACCGTGGAGAGAGTTTCCAAAGGTGGAAGCAGAACATGTGCATGCTCAACACCACCAACATAAGGAATAAACACTCCCAATTCTTCAGCCATTGCCAGTAGCACCTCATCATCATCGTCATTGTTTTCACTAAGAAAAGGGATCAACTCCTTTCTGGTCCTCTCCTCTCCAAGAGCACGAGCAATTGTAGAAAGCCTTCTAATGGAATTCAGTCTAAGCTGAATATCATCGTTTTTTAGCTCATCTATAAGCACAGCAATAGGGTACAGCGGCTCATCGATCGTAGACATCTTGTCCAAACTTAATTCCCACCTTCAAGGAACCCGATTATGGTTCACAGAGGCTGTTGCAAAT
>AT2G07180_1
TTGTAATCCAAAAAAAGATCCCAAAAGACTCAACTTATTTATACATTAAGCCAACTCTGCTACTTATCTTACAGTCTCAAATCACTGGTGAATCTTTCTGTCTTGAGTCTTAAATTTTGGTAGCATTCAGTTCTGAAAGAGCAGAAACATATTTGTCAGTGTCGACTGAGGCTTCGCTCTTGCTTCTACTACTTTCTGGTCTTCTCCTCCTCTGTCCATCCCCATCTCTTGTGCCTTGGGAATCACTAGAAGCATCATATAAGGTTACGGACTTGCCCCTGCTATGGAGGTTAGTCATGATTTCCTCTTGAGCATGACTGTCCTCCTTGAGAGTCTCAAGAACTTCTACAACATGATTCATGAGGGGCCTTCCTTTCGGGTTTTGGCTTAGGCATTGGTATGCCAAACCAGCTACTTTCATCAATGCCTTAGTGCCGTACTGTCCATCCATTCGAGGGTCTATGATCCTCAAAAGCTTTTTGTTGTGATTCAACAGTGGTCGTGCCCACTCTACCAAGTTATGCTCCCTGCAAGGTCTGCTTTTGTCCATCGCCCTCTTCCCAAGGAGCATCTCAAGGAGAAGTACCCCAAATCCATAAACATCACTTCTGGATGTCAAATGTCCTGTCATTACATACTCAGGAGCAGCGTATCCATAAGTCCCCATAACACGAGTTGACACATGTGTTTGATCTCCTCTTGGACCATCCTTTGCCAGTCCAAAGTCAGAGAGTTTAGCATTGTAACCCTCATCCAGCAATATATTTGCTGTCTTCAGATCCCGATATATGATGGAGCGTTCAGCACCATGAAGAAATGCGAGACCCTTGGCTGCGTCAAGTGCAATCTTCATTCTTTTCGACCATGTCAAAGTGCATCCAACTCTTCGGAAAAGATGTTTCTCCAAGCTCCCCATTGCCATGTATTCATAAACTAATAATCTGTGATAATCTTCACAGCAGTAGCCAATGAGCTTCACCAAATTAGGGTGACTAAGCTGTCCTAAATAATTGACTTCAGCCAGCCACTCTCTGTCTCCCTGAAAGCCCTCTGGATTAAGTTCTTTGATAGCAACTTTTGTAGACTTGTAACCAGCCCTCACAGTCTCATCTATAACTCCTTTATAGACCACACCAAAACCTCCCTCACCAAGAATAAAATCAGGCCTGAACTGCTTAGTAGCAATCTTCATCTCTTCGTAGGTGAAAATATCAACATTTTCATATCCTGGATTAGACTGAAGATCTTTAATGTTTTTAGGAGCCAAAGGCAAGCCACCACCACTTGCACTCACTTTACCAACTGAAGAATCTTGACAATCTGACTTCATTAGATACACAGCTGAATTTTTCCCTGGTGTTGTTTTCTTCTGATAGTTTTGCTGTTGAGAATATTGGTGGTACTGCTCTTCAGCGCTAAAGCAAATCCCCATCCGAATCTTACAAACTTCGTAGCCGTTTTGGAACACTTATGTGCTATTGATTTGCCATCACATTGTCCGTTAAAACGAAGACAGATCCAGAAAAGAAAAAACCAAACCTGATCTCCGACGAGGCTCCGAGAAAATGGCTACTAAACTCGGAGAGATGGGTTTCTCGGAGAAGGGTCGGAGAGAGAAGAAGGCAAAAGAAG
>AT2G07340_1
CCAATCCAGAAACTTTGATAAAGTAGAACCAAACTCAGAGTTTGAGTGTAATTTTGTTCAAGTTTTGGGATAATACAAAAGTTACATAGACATGGACATTATCTGTCGAGCAATGCCCGGTTCTTGCTGCAACAGCTCCCTCAAGTTGTTCTCCACCTCTGCCGTCTGCTTCTCCAAGTATTCCTTCGATGTCTGTAGAGAAGCAATGGCAGCCTCACTGTCCTTGAGTTTTTGCTCTTGTTCACCCTGCAGCACTGCCTTGGGCTCTAGAACAAACGTTCTTCCTATTGACTTGTATGTGTTTGTATCTTCAGGCAATGGCCGCAGCTCTTCCAAGGTTAAGAAAGCACGTTTTTTATCCCCCTCTTTGTTGCGCATCTGATTCTGCACCTGTTTCAGCTTCCCGGTGAGTTCAATCATGCTTGCTTGAATCTCCATAAAAGCAGCTCTGTTTGCTTCGTCCGCCATGTC
>AT3G25882_1
CGATACCGTTCACGTTTCTTGTGGCTAAAATGAGCTCGGAGAAGAAAGAGGTTCGCCGCGAAGAAGATAATGGGAAATCTGACGGAAACAGAGAGAAATCGTCAACGGAAGTTGTCCGGACGGTGACGGAAGAAGAGGTTGATGAGTTTTTCAAGATATTACGGAGAGTACACGTGGTGACACGAACGGTAGCGAAAGTTAACGGCGGGGTCGCTGAGCGAGAGTTACCGTCTAAGAAGAGGAAACGGAGTCAGAGCCGTGGGTTGAGAAACTCATTGGATAGTAACGGCGTTCGAGACGGAGAATTCGACGGAATTAATCGGGTCGGGTTACAGGGTTTGGATTTGGATCTGAACTGTAAACCGGAACCCGACGGCGTTAGTTTGTCGTTGTAGTCCTTCATGTTTT
>AT3G25882_2
TGAAAATTGATTATTGGAAGTATGGAAAAAATTGAAGGACTACAAAAACAAACTAACGCCGTCTGGTTCCGGTTTACAGTTCAGATCCAAATCCCAACCCTGTGACCCGACCCGATTTACCCCATCTAACTCTCCGTCTCGAACGCCGTTACTATCCAACGAGTTTCTCAACCCAAGACTCTGACTCCGTTTCCTCTTCTTAGACGGTAACTCTAGTTCATCATCACCGCCGTTAACTTTCGCTACCGTTCGTGCCGCCACGTGTACTCTCCGTAATATCTTGAAAAACTCATCCACCTCTTCCTCCGTTACCGATCGGACAACTTCAGCTTTGCCGTTATCTTCTTCTCTGCGTTCCTCTTTCCTCACCGAACTCATTTTAGCCACAACAAGAAACGTTAACGGCGTCGTTTAGC
>AT3G25920_1
TCGCAATACAAAAATACTAAAAGGTATTGTAATTAAACGCTTCTCATAGACAATTATCTCTTCTGCAGCTTGAAAATGAAGTAATTTAAGCAGAAGCTGCTGGCTCTGAAGTTGCTTCTGCTGCTGCAGCTCTCTTCTTGGCAAAGTATTCATCTGCTCGTGCTTGGTTCTTTGCAACCGATGGCTTAACCCATTTCTTTCTTCCGGGCAACAAAGTGAGTGTACATCCTGAAGCTTCAAGTTTCTCTTTTGCTTGTGTTGAGAAGGCGCGAGCTTTGACGTTGAGCTTCATGCTTAGTTCTCCGGTACCCAGAATCTTCAGAGGGAGTTTCCTTTCCCTCCCTGAAGGATTGATCAAACCCTTTTGCTTCAATGTCTCCAATGACACTTCATCTCCCTCCTGAAATCCAGCTGTTTCGATGTCTTTGAGATTAACCGGTAAGTATTTGGGTAATCCTGAACGCATACCTCCGGCGATTCCTCTAAGTTTTGGAAGACGGCGATACAGAGCAGTTTGACCACCTTCAAACCCTCTCATAATCCCAGGACCCGATCTTGATTTCTGACCTCTCATACCAAAACCACAACTCGCTCCTTGTCCTGCAGATATACCTCTACCTTTTCTCTTTTGCCTCTTTCTCGAACCAGGTTGAGGTCCAAGATTATTCAAACGGAATCTCTCCGGAGCTACTGCTTCCGACGACGGAGACGTAGCTGCCGTTTGGTTAACTACAACAAGTGGTCTCGCAAATTGCTTTCTCGTTTTAAGCTTTTGGTTGAGTTTGAGAGAAAGAATCTGACTTGGGTTTGCTCCCAAAACGCTTACATTTTCCTTGAATGAAGTGGAAGGGAAGTAGAGACGGTAACAATGGTGGGAGGTGAGAGGATTTGATGAGATTGAGAGTGGAGCAGCCATGGTCACAGGGCACAACAGATGAAAAAAGCTCCTTCAAGGATAAGGATGACGAG
>AT3G26070_1
CGAACAGATTCTCTATAGAACGAAGCAACGCTCTTTAAAGTCCGTCCATTGGAGAAGCTTTGTCCTGTTTTGATTTCATGGCTTTACCTTCTTGCTTAAAGACTGGAGTTCCGATGTCTCTGACCACCGGATTTAATCTTTCCGGTAGTCTTATGAAGTCGGACAGTGGCTTCGCTGTTCCCACAAAGTTACAGAGTATACGAAAAGGTGATCGAGAGAGATTGAGAATCCAAGCTGTTTTCAGTTTCCCTCCGGCGTTTCTGACCAGAAACGGTCGAGCTGAGAAGCAGAAACAGCTCAAACAAGATCTTCTTGAAGCCATTGCTCCTCTCGAACGTGGTGCTACTGCCTCGCCTGATGACCAGCGTCGGATTGATCAGTTAGCGCGTAAGGTGGAAGCAGTTAATCCCACAAAGGAGCCTCTGAAATCTGATTTAATCAATGGAAAATGGGAGCTCATTTATACAACCTCTGCTTCGATTTTGCAGGCAAAGAAACCAAGGTTCCTAAGATCAATAACCAACTACCAATCTATCAATGTGGATACACTAAAGGTGCAAAACATGGAGACTTGGCCTTTCTTCAACTCGGTAACTGGAGATCTGAGACCCCTCAATTCGAAGAAGGTTGCTGTGAAACTCCAAGTGTTTAAAATTCTCGGCTTTATTCCTGTAAAAGCGCCTGATACCGCACGCGGTGAACTAGAGATTACCTATGTTGACGAGGAACTACGGTTATCAAGGGGTGACAAAGGCAACTTGTTTATACTGAAGATGTTCGATCCCACTTATCGAATCCCTCTCTGAACTATCGGAAAAAAAATGGTTCCGAGTCATCATACATACCTTATATCGCTTGTTCTGTCTCTCTTCATCATGTAATCTAACA
>AT2G12190_1
GTGTAGACGTAGAATAGAACCAAAAAAATGGAGATATGGTTACTCATCTTGGCCTCTCTCTCCATATCTCTCCTTCTCAATCTCCTCCTCCGCCGCCGTAACTCCTCCTCTCTTCCGTTGCCACCTGACCCTAACTTCTTCCCTTTCCTTGGAACCCTCCAGTGGCTCCGGCAAGGGTTAGGTGGTCTTAACAACTATCTCCGCTCCGTCCACCTCCGTCTCGGTCCAATCATCACTCTCCGCATCACTTCCCGTCCCGCCATCTTCGTCGCCGATCGTTCTCTCGCTCACCAGGCTCTCGTCTTGAACGGCGCCGTTTTCGCTGACCGTCCACCGGCGGGTCCGATCAGCAAGATTGTTTCTAGTAACCAGCATAACATTAGCTCTTGTTCATATGGAGCCACGTGGCGGCTTCTCCGTCGGAATCTCACTTCTGAGGTTCTTCACCCGTCGCGCGTGAGATCTTATTCTCACGCGCGGGGCTGGGTTCTTGAGATCCTGTTTGATCGATTTCGTAAGAACAGAGGTGAAGAGCCGATCGTTGTCGTTGATCATCTTCACTATGCTATGTTTGCGCTTCTTGTTCTCATGTGTTTTGGAGATAAGCTTGATGAGAAGCAAATCAAACAGGTGGAATATGTTCAGAGACGACAGCTTCTTAACTTCTCTAGATTCAATATCCTTAATCTCTGGCCTAAGTTCCTTAAATTGATTTTGCGGAAGAGATGGGAAGAGTTTTTCCAGATCCGGAGAGAGCAGCAGGAAGTTTTGCTTCCGCTGATTCGTGCTCGGAGGAAGATTGTTGAAGAGAGGAAGAAGAGATCATCAGAGGAAGAAGAAGACAACAAAGAGTATGTACAATCATATGTTGATACTTTGCTCGATGTGGAGCTTCCAGATGAGAAGAGGAAGTTGAACGAGGACGAGATTGTGAGTTTGTGCTCTGAGTTTCTCAACGCCGGGACTGATACAACAGCCACAGCGTTGCAATGGATCATGGCGAACCTCGTAAAAAATCAAGAAATCCAGGAGAGACTATACGAGGAGATCAAAAGCGTAGTTGGGGAGGATGCAAAGGAAGTGGAGGAAGAAGACGCACAGAAGATGCCGTATCTGAAGGGGGTGGTGTTGGAGGGTCTCCGGAGGCATCCCCCGGGACACTTTGTGCTGCCGCACAGTGTCACGGAAGACACCGTATTGGGAGGGTACAAGGTACCGAAGAAGGGGACGATTAACTTTATGGTGGCAGAGATAGGGAGGGATCCAAAGGTGTGGGAGGAACCAATGGCGTTCAAGCCGGAGAGGTTTATGGGAGAAGAAGAAGCAGTGGACATAACCGGAAGCAGAGGGATAAAGATGATGCCATTCGGAGCAGGAAGGAGGATATGTCCGGGGATTGGGCTAGCAATGCTGCATCTTGAGTACTATGTAGCGAATATGGTGAAGGAGTTTGAGTGGAAAGAGGTCGAAGGTCATGAAGTTGACTTGACGGAGAAGCTCGAGTTCACTACTGTCATGAAACATCCGCTTAAGGCTCTTGCTGTGCCTAGGAGAAGTCACTAGTCTTCTACTTCTTTTCTTTTAGTATTCACCAAAGACTAGGTTATATTTGACGTTATGTGCATTTTGTTTGGTGAAGCCTACTATGGAACCTGATTTTTAGTAAAGTACATTTTGTACGTTGGAATAAATGATAGAAAC
>AT2G13840_1
ATTGTTGGAGACAAGAAATCTAATTCGTGAGCAAAGAGACTAAATATTTAAGCACCAACTGTGATACATGATCCATTTGACGTGATTGGTACAAAAGAAAGCTTCAATCTAAGAGCCTCAAACTCATCACTTTCTCTCTCATCACTTGTCAACCAAATCGCTAAACATCGGTCCATCAACTCCTTACCACATGACCAAGCGGAGTTTCCTTTCAGAATCCTTGCCCTATCGAACCTTAAGATGTTGGAGAGGTTTGAATCGGATGGTTGGTCAAGGAATGCTCTCATGGTTGCTTTAATGGCCTCACACCATATAGGACGTCCAACGTTCAAGAAATCCTGCAGTGCCGTCATGGGAAGGTTTACGCTCCCCAATTCTGATTCATTGCGTCCGCCTTTTCCATGATAATCTGATCCTCCTAGCTTCAGCAGACTGTATGTATCAGCCAACTCACTAAACACTTCTAGCTTGCCGTCGCTCCTATAAACCTCGACCCCATGAAGTCCAGCATCTTTCAATCTCCTAATAACACCGACATGATTCTTCAACGCCCAAGGATGTGCAAGCACAGCTACACCACCGGTTTTGCGTATGAGTTTTACTGCTTCCTCGGCCATAGGCTCGCTCCCTGTGGCATAAGCCGGACCACCATCATATAAATATTTAGTGAAAGCTTGTCTCAAATTCTCCACGTATCCTGCTTCAAGAAGCGCTCTGGCTACATGCATCCTACCCGGAGCAACATCCTTGCCTGCAATCCTGGTGACATGTTCCCATTTTAGAGGTATCTTTAGTTTATTCAATTTCATGACCATATCTCTCCCACGAACGAAACGCCCATCCCTTATCTTCACCAAAAAATCTTCCAACTCATCATAATTTGCTGGGCCCGAAGTGCCATAGTACGCAAGTATATGCACTGGCTCCTCAGAACCAGAGTCTCTCGCACCGAATAATGTGCTGATCTCAATGCCCGGAATTATCTTCACACCGAATCTACGTCCTGCTTCCACTGCTTCTGGGATACCAACCATTGTATCATGATCCGTTAGCGAAAGAACTTTCACCCCATTGTTATGAGCCCTCTCCACGAGCTTTGAAGGAGATAGAAACCCATCGCTGCGATTTGAATGAGAGTGAAGCTCGAACACAAATTTCTCTCCACATCTCAAAGAACTACTATTGATGGTGACGGCAAAGTCATCAGAGGAAGAGGAGAGAGATGGAGAAGAACCTACGAAGAGCCAATCGGTGACCGACTTGAAAGCATCTGTTTGCTCTGTGGTCATCTTCCTCTTGCTACCACTACCACGCTTCTTCTTCTTATTCCTCTTCTTCTTTTCGTCAGCCATGGTTGGAGATTGTGGGGAAAGGTATCAAATTTGGAGGTTGGATTTTAGAAGAGCTCGTAGAAGCACTGAAATCATGGAGCACGGC
>AT2G14110_1
AGAAGCCAAAGAGAGAAGAACTCTGAAACATCTCCGGAGATGACGGAAGAGAAGGTTAAAGATGAAGCGATGCAGATAATGGGAATGTTTCAAATTCTTCCGAGACTTGTCGTCTTTGATCTCGATTATACTCTCTGGCCTTTTTACTGCGAATGCCGCTCGAAACGCGAAATGCCGTCTATGTATCCACAAGCAAAGGGTATACTGAGTGCTCTGAAAGAGAAGGGGATTGAAATGGCTATTGCTTCGAGATCTCCTACTTCAGATATTGCTAACACATTCCTTGACAAATTGAACATTAAGCCCATGTTTGTCGCCAAGGAAATATATTCTAGTTGGACTCACAAGACGGAACATTTTCAGAAGATTCACACAAGGACGGGAGTGCCTTTTACTGCGATGCTCTTCTTCGATGATGAGGACAGAAACATTAAATCAGTTTCGAAGATGGGAGTGACAAGCATCTTGGTGGGTAATGGGGTTACCCTTGGAGCATTCAGACAAGGGCTTACTGAATTTACTCAAAATCATAACAGTATCGAGAAGAATAAACAGGTTTGGCGCGACAAGTATGCTGGAAAGCCTGCATCATCGGAGACAGACAAAGTCTAAGACATTCATTTCCGGTTTGCACTCGAGAGTTCTGATCCATCGGACACCCAACATTCTTGAG
>AT2G14260_1
TTATCATCCCTCACAGTCACAGTTATATACTTCCATCGTCCTCTTTGTTCCCTTGCTTCAGTGTTCGATTCTTTCCACCGAACCATAACAATCTCAATCCCTCAATCCCAGGGCAACGAAAGATTAAATTACGCACGATTCCCATTAGTTGCGGTAAGAGTGAGCTGTTGAAGAGTGATTTAATGGAACCTGAAGCAGAAACGTTGGTGAACAAGAGATCCCTTTATTCTCCCATTGAGCCATATAGCACTGGAATTTTAAAGGCTTCAGATGTTCACACACTCTACTGGGAGCAATCAGGAAAACCCGATGGACACCCAGTTGTTTTTCTTCACGGAGGGCCTGGAGGAGGGACAGCTCCTAGTAATAGGAGATTCTTCGATCCTGAGTTCTATCGGATTATTCTGTTTGACCAGAGAGGTGCAGGAAAGAGTACACCACATGCTTGCTTGGAGGAAAACACCACATGGGACCTTGTGAATGATATTGAAAAACTAAGAGAACATTTGAAAATTCCAGAATGGCAGGTTTTTGGTGGATCATGGGGAAGTACTCTAGCACTTGCATACAGCCAGTCTCACCCTGACAAGGTTACTGGTTTGGTCCTTAGAGGGATTTTTCTGTTGCGAAAAAAGGAGATTGATTGGTTTTATGAGGGTGGTGCTGCTGCTATATACCCTGATGCTTGGGAGCAGTTCAGAGATCTTATTCCCGAAAACGAGAGAGGTAGCCTTGTGGACGCATATCATAGGAGATTGAATTCCGATGATATGGAAACTCAATATGCAGCTGCAAGAGCTTGGACTAAATGGGAAATGATGACTGCTCATCTTCTTCCGAATGATGACAACATTCAAAGGGCGGAAGATGATAAATTTTCATTGGCGTTTGCAAGGATTGAAAATCACTACTTTGTTAACAAGGGTTTCTTTCCATCGGACTCACACTTGCTAGACAATGTTGATAAAATACGACATATCAAGACCACCATTGTTCAGGGAAGGTATGATGTATGCTGTCCTATGATGTCTGCTTGGGATCTGCACAAAGCATGGCCAGAGGCAGACCTCAAGATTGTTGATGATGCTGGGCACTCGGCAAATGAGCCAGGAATAGCAGCGGAACTCGTGGCTGCCAATGAAAAGATGAAAGCACTTGTGGGATGAAGTATTTGATGGAATGAAGCTGCTCATTTTGTTCATTTCTTTGGGACCTATGTTCATATTTTCAAGTTTGTTGCTGCAAAGTAAACGCACATTCACATAAGCATGGGCATTCACAGAGTTTGTTGTGAACGCGAACCAAATGTTATTTTCAGACGTTTATACCCAAAAGAAAAACAAA
>AT2G14580_1
CACAAATTAGTAAGGCTTCTGGTTGACATAGTTCCCTGGAGGATCATAGTTGCAACTGATGATGGTTCCACCATTGTTACACCTCACTTTGGCACATCCGAGTCTCACTGACTTTCTCCAAACCACCTGAGTGTAATGACCGCAAACTCCATTGCACGTGTTCGAAGCGTAGTTGTAGTTAGCCTTCTCATTAACCCACATGTTCACGGCTGCGACGCCAGACATGTCAGCACTACTCCAGGCCAAGTTTTCTCCGTAACGCCCACCGGAGTGTACCATCCTGCAGTCGCCTCTTAGTTTGTCTGCGTAACTCCGAGCGAAGGCTGCAACACCATCGTCCCACTGCATGGGGCCTACGCCTACCTGTGATCGTGCCTGGTTGTGAGCCCTTAGATAGTCTTGTGGGCTGTCTTGAGCCTTCGAGGGAACAACAAGAGCTCCTACAAGGGCTGCAAAGACTATTAGAAATCGAGAATATCTAATGACTTTCATTTTGCTA
>AT2G14750_1
CGCAGATTCGTGATTTCCATAAAAACATCCATGGATTTGAATAATTTTGTACTCTGGCTGGTTAAATAGAACGTGGAATAACAAATGTGTGTATCAAGAGTATGCTATGCCTGAAGATAACCCTTGTTTTCTAAGTATCCGAGGACTGTTTCAGCCATTTCGATCGGCGAAGTTCCTGATCCTTCGTGTCCTAGAGCAATCTCGCAATTCAATGGTGGCTCGTAAGGGTCATCAATCCCGGTAAAACCTTTAATCTTTCCTGCACGAGCAAGCTTGTAAAGACCCTTGGGATCCCTGGCCTCACAAACTTCAAGCGGTACATCCATGAACACCTCAACAAAATCTCCCTCGGGGAGCAAAGTTCGACAAGCGTCCCTGTCTCTTCTGTAAGGAGATATTAGACTTGCAATACAGATGATTCCAGCATCCGCAAAAAGCTTAGCAACCTCTCCGACTCTACGAATGTTCTCAGCACGATCTTCTGCTTTAAAGCTGAGATCACGGTTTAAGCCATGCCTTACATTATCACCATCAAGAATATAACAAAGCTTCCCCTTTTGGTACAACATCTGGTTCAAAGCACAAGCTAAAGTGCTCTTCCCTGAACCACTAAGACCGGTGACCCAAATTACACATCCTTTCTGATCAAGCAATCTCTGTCGATCAACCTTCTCAACAGGACACTCATGCCACTTTATGTTCGTCGAGTTTCCGACCGTAGACAATGGACCTTGTTTTTGCCCGGTGAAACCGTTAATCGATTTGAGCTCAGGAATAGACCCATTTTGTTTATGACTTAGAGTTTGAGATCCTTCCATGGAAACACAAGAACGAATAACACCAATAGATCTATGATTACCATCGGAAAGCCCCTTAGGAGAAGCAATCGAGAGGCCTAGCAACGATTTAGCTCCGGCGGCGATCATAATCACGGTATGGGGGATGAAAATCGGAGAACAGAAAAAAAAACAAAAAACTCCAA
>AT1G01820_1
TGAAAACTAACACAAACAAAAAGTATAAGACACATTTAACACAAAATATTAAAACAGACACAAATTGCCAAACTATGGAACATCTGGACATGAAACTACTTTGTCTTTCCTTCTTTTCCTTTTCTCAGACCGTCTTGGACTTGGGATGCGACGGCAATAACTGATAACAAGAGATAAGAGAGGAGGCGAATCCGAAAGCGCCCGTGACTCGGGGAGTGACTTTCGTTGGAGCCAATTGAAGCAATCCGAAAGCAACAACTACATCCATCCCTGCTTTGATCAGAGCCAGTGACCTCTCGTTTGATTTCTGTAGTTTTGCACGGTATTGCTCATTCTGCTGTTTATCCTTGTTCCCTATATCTTTTTCTAACTTCTTAATTGATGTTGACAGCCTACCAAGCTCCCCAACCTCAACCAAGGATGTGCAGACCGAAGAACCCATCCAACAGAAAAGGGATATACGTCCAAGAAGCTCAGCACGTTCTTTGTCCTTGTAAATTCCAGTCCTGCCAAGCCACACAATTTGATCGAGGAACAAGAACGTTGACAGCAACGCGTTTTTAGACTTTCCGAGCAGAGCAAGGGGGAGTGGAGTCCCATTGGGAACAGGGCTAATGAGAGCATGAAGATCATTCACAAACTTGAAGAGACGGAAAACTTTCCTTGCCAAGCTGGTGGACTTGTCGACATTTTGAGCAGTGCCAGGTAGTCCATCACTCAAGAACTTGGAACCATATTGAATAGCTCGACAAATCTTGTCTCTCGCCTCCGCTTTATTCAAATACAGAACTACCAGACCAAGCTCAGCTCTCGTGGTCTCAAGGGCACTCATCTTTAAGCTCACGGAAAATCTTTACGAATAGTCTCGTACAAACCCAAAAAGAGGAATCTAGTATGAAGAAAACAGAGTAAGACTCCG
>AT3G26200_1
CACACCGAGAAATCGTGATTATATTATATTATTTACACCTCTTCATAACTTCACCATTGATGTGGAGTTGGTATCAGCTCAAGAGGGACTTTCTTGGCGATGACGAAAGCTCCAGCTTCTTCCATGTCTATATCTTCAATTTTCATTCCATCAGGCAATCTCCAATCAAAGAAGTAGAGAACGTTAAGTAAACCGAGCTCGACGATAGTAATCCCCGTAGCCATTCCGGGACAAATCCTGCGACCAGCACCAAAAGGCAACAACTCGAAATGTTGACCCTTATATTCGATAGGGCTATCTATAAATCTCTCGGGGATGAAATCGTTAGTGTTTTCCCAGCTATTGGGATCACGTCCTATTGAGTAAGTGTTGATCTCAATCATCGTGTTCTTTGGAATATTGTAGCCCTGAATCGTTAAGTCAGACATTGTTTCTCTTGGGAGCAAGAGTGGAGCCGGTGGGTGTAATCTAAAGGTTTCTTCGATCACAAGTTTCAAGTAGTGAACTTTTTCGAGATCTTGTTCCGTGATATTTTCTTTGTTGTCTCCAAGAGTTGCTCGGATCTCTTGTTGAAGTTTCTTCATCACTCTCGGATGTCTGGCTAGCTCTGTCATCGCCCATATCATTGTGATCGCTCCTGCGTTAACTCCCGCTAAAAACACATCCGACATGACTCCTTTAAGATGATCATAGGTGACTTTAATAGAACCGACTTTGCTCTCTTTATTGATCATATCCAACATGACACCAATGATGTCTGAATGATCTTGAGGTTGCACGGGCTTCAAATGATCATCGATCACATGTTGAAAGAAATTACTAAGTTTGGCAAAGGCTTTGTGCAACTCCGAATGTTGGCCAGAAATCCGGTCTATAACCCACCCAAGACCTGCGGGGAAGAAGTCAGTGAACGCGAATGAGCCAAGATTGGTCTCAGATTCGAGCACAAGCTCTTCAACTTTGTCCATATCGACGAAATTGCACTCGTGGAAGTTCTGTCCAAAGGCAAGTCTACATATGATGCTAGCAGTATAAGAGAAAAGAGCTTTTCTCAAATCCACCATAGTTTGTGTCCCAGAAGATTCCGAGAGTTTCTTGACGAGCAATTCACTCTCTTCTTCTCTTATATACCTGAAAGCCTTAAGCTTTTTCGAGCTAAAGAGCTCAAGCATCGCAAGCTTCCTCATCTCTCTCCAGTCATCACCGTACTGAGCGAAGCCAATGTCTTTGTAGTTGTAAGAAAACAACTTGGTCGCGGTTAGCTTTGGTCGGGTGCAAGTCTCCAGATCATGACTCTTCAGAACTTCTTCAGCTGCTTCTCTTGTGGAGACCACAACCACAGGGACCACGCCGAAATGAAGAAACATTACGGGTCCATAGTCTTGAGAGAGTTTATGGAAAGATCTGTGGAGAGATTTTCCAAGTTGATGCAAGTTTCCGATGATCGGAAGACCTATAGGTCCAGGAGGAAGCTTCCCTTTAGAAGGCGAGAGTTTTTTGAAAAAGATTGAACAGAGAGGCAAGAGCAAAAGGAAATAGAGAAAGATCGACATTCTTGATTTGATCTGTTTATTTTTTTCTGAGTTACCCTGGTTCTTGGGTCGGATCTGAGTCTAGGGAAAATGGCGACAGTC
>AT1G02180_1
CTTCAATAACAAAATGTGCCATCTATTCTTTAGTCTTAACAAACAACAAGCAAATGGTTTGCCTTTCAGAATCAACACTTAAAGTGTTTATAGAACAGAGAGAAGGAAGACAAGAGAATTCCCAGAAAGCTGTTGAGAAGACGCATACAAATCATGTGTGCATTGCTGCAAGAAAAAGCACTTCCGCTGTAGCAGCCTTTTCTTTGTTTGATACCCCGGCCGTTATCTTCCAGAGCAAAAGAGGAGTTTATCCCACCATCGCTAAAGAGAAGGCACCAAAAGAAGGTACTTTTATGCAACCTAGCCATTCCCACTCCAACCTCGGTATGCGACCTGTTTCTGAGCACCAACAACGCTTTGTAATCTCTAAAGAGAATGTCTGAGAAAGCGACTTCTGGCGCTGCATACTTAGAGCTGCAGCCGAGGATATGTCCTGTTATGGTACCAAAAGTGGGGAGTTCTACACCACAGTTCGGGGCAAAAACCTGAGTGAAGTCGTCTTCAGGGGGTTCACAGCTCAGAGTGTTGTTGACATTGCAATTCCCCTCGCAGAGCTCTACATACTGGAGGGCCATGCAGCCAAGACCAGGACTCTCATTTAGTTTGCTGAGTTTCCGAGCTGTTCTGTTCTGGTTCAAGATGCTCACCATTTCATGAGCTGGGTTTCCGTCGAATTTGGAGCTAGCTAGCACTGAGAGTGAGAGAAACAGTATAATCGACTTCAAAAATCTAATTTCGTTCTTCATTTCGGGAAAACCCTTGTTTTTATCCTCTGAATTCCCTCCCTATGTAATTGCGG
>AT3G26210_1
AAAAAACAGAGCCAGAACACAAAAATGTCAATTTTCCTCTGTTTCCTCTGGCTTTTGCTACTTCTCTTCGTAACAATAATCTTCACAAAAAAATCCCAATCCTCAAAACTGAAACTTCCTCCGGGTCCAGCGAAGCTTCCAATCATCGGAAACTTACACAACCTCAAAGGATTACCACACAGATGTCTCCAAAACCTCTCAAAAACCCACGGACCAGTGATGCAGCTCCAGTTCGGATTCGTCCCTTTGGTTGTAATCTCTTCAAACCAAGCAGCAGAAGAAGTTCTCAAAACCCATGACCTAGATTGTTGCAGCAGACCAGAAACCATAGCGTCAAAGACAATCTCTTACAACTTCAAAGACATCGGATTCGCTCCTTACGGCGAAGAATGGAGAGCGATGAGGAAGCTCGCTGTGGTCGAGCTATTCAGCTTGAAAAAACTCAACTCTTTTAGGTATATAAGAGAAGAAGAGAATGACTTGTTGGTCAAGAAACTCTCTGAGGCTTCACAGAAACAATCTCCTGTGAATTTGAAGAAAGCCCTTTTCACGTTAGTCGCTAGTATCGTGTGTAGACTCGCGTTTGGTCAGAATCTTCACGAATCCGAGTTTATCGACGAAGATAGCATGGAAGATTTAGCGTCAAGGTCGGAAAAGATTCAGGCGAAGTTTGCCTTCTCTGATTTCTTCCCCGGAGGTTGGATTCTTGACAAGATCACCGGTCAAAGCAAGAGCTTAAACGGTATTTTCAAAGATCTTGATGGATTTTTCAACCAAGTTCTCGATGATCATCTAAAGCCAGGAAGAAGAGTATTAGACAGTCCAGATGTCGTGGATGTGATGATTGATATGATGAATAAACAAGGCCAGGATGGTTCTTTTAAGCTCACTACTGATCATGTCAAAGGAGTTATCTCTGATATATTTCTTGCTGGAGTAAACACAAGTGCGACGACCATACTTTGGGCAATGACAGAGTTAATAAGAAGCCCAAGAGTGATGAAGAAAATGCAAGATGAGTTTAGGACAGTACTTGGTGAAAAAAAAAAGAGAATCACAGAACAAGATCTTAACCAACTTAACTACTTCAAGCTAGTGATCAAAGAGACATACAGATTACACCCAGCAGCTCCACTTTTATTACCAAGAGAGGCAATGTCTCAAATCAAGATCCAAGGCTACGACATTCCAGAAAAAACTCAGATCATGGTCAATGTTTATGCGATAGGACGCGATCCTAACCTCTGGGAGAATCCAGATGAGTTTAAACCGGAAAGATTTGTTGATAGTTCTGTTGATTACAGAGGACTTAACTTTGAGCTTTTGCCGTTTGGTTCTGGTCGAAGGATTTGTCCCGGTATGACAATGGGGATCGCGACAGTCGAATTAGGATTGTTGAATTTGCTTTACTTCTTTGATTGGGGATTGCCTGAAGGAAGGACGGTGGAAGATATCGATTTGGAAGAAGAAGGTGCGATTATTATTGGCAAGAAAGTTTCTCTTGAACTTGTGCCTACTCGTCGTCAATGAACCAAAAAAATAATTGTCTTAATCTAAGAGAGGATGCTTTCTTTTTTCTCTATATGCTTCATTACCTAATGGGGTAGTGTTTTTTTTCTAGGATTTGTAAGTTCACAGATCTTAATTTGCTTTGTGGTCCGGGAGTTTGATATATGGC
>AT3G26360_1
AGAGAACATCATTTCGGAAAAAAGATGAACACGATAGCGAAGCGAGTTACGGGATTCGTGACTCGGACGAGTCATAACCACCAGTTGCAGCAAGGGCGAGGGATAAGAGTGAAGGTTTTTTCCGGCGATCTGGACAAGGCACTGACGATTTTGCAGAAGAAGATGCAATCGAGTGGTATGGAGAGGCTTATCAAAGCGACTCAGACTCATCACATTAAGAATTCGGAGAAGAAGGTTCTTGCTAGGAAGAATCTTGAACGCAGAATCAAATCCATTGACTTTGCACGCAAACTCCAATCAATCCTCATCAAGAAAGTCAGAGGTTTATGAGAGC
>AT3G26510_1
TATGGTTACTTCTCCGACGAATTCCACAATCAAATTTCTCTGTAGCTATGGCGGGAAGATTCGACCTCGTTATCCCGACGGCAAGCTCCGTTACAACGGCGGTCACACTCGTGTCCTCGCCGTTCCTCGCTCCGTCTCATTTTCCGAGCTAGCGTCGAAGATGGCGGAGATGTGCGGCGGATCTACAGCCGTAACGATCCGGTGTCAGCTTCCGACGGAAGATCTCGACGCACTCGTTTCAATTACTTCCGATGAAGATCTGGCGAATCTAATCGAAGAGTACGACCTTGTATCATCCTCTTCTCCGTCTCCAATGAAGATCAGAGTCTTCCTAAATACGCCGAAATCCGCCGGATCTAACAAATCAACGATCTCGCCTCCTCCGTTGTCGTTACCTTCCTCCACGTCATCATCTTCCTCTTCTTCATCGAGTCCTAGATCTACGTCACTGTCAAAACCACCGCTTCCTCCGTCTCCACCGAGATTAACAGCGTCGGCGAAGAATCCGTGCTACGGTTGCTACGTACACCGTAATTCGAGAAATATCTACCTCGTTCACAACGGCAATCACTGGCAATAACACGAAGCTCAATCAGAAAACAAAAAATGTGAAGAATCGAATATACATTAAAAAATAAAAAAAAGTTGAAAACGTATCTTGGTTTTAAAAAAAAAAATGTAATA
>AT3G26510_2
CTAGATTCTTCTTCTTCCTTTGTCTTCCTTCTTCCACTCTCTCTTCTCTCTTCTCTCTTCTCTATCTAGTAATGGTTACATCTCCGACGAGCTCCACAATCAAATTTCTCTGTAGCTATGGCGGTAAAATCATACCTCGTTATCCCGACGGCAAGCTCCGTTACAACAGCGGTCACACTCGCGTCCTCGCCGTTCCTCGCTCAATCTCATTTTCCGAGCTAGCGTCGAAGATGGCGGAGATGTGCGGCGGATCTACAGCCGTAACGATCCGGTGTCAGCTTCCGACGGAAGATCTCGACGCACTCGTTTCAATTACTTCCGATGAAGATCTGGCGAATCTAATCGAAGAGTACGACCTTGTATCATCCTCTTCTCCGTCTCCAATGAAGATCAGAGTCTTCCTAAATACGCCGAAATCCGCCGGATCTAACAAATCAACGATCTCGCCTCCTCCGTTGTCGTTACCTTCCTCCACGTCATCATCTTCCTCTTCTTCATCGAGTCCTAGATCTACGTCACTGTCAAAACCACCGCTTCCTCCGTCTCCACCGAGATTAACAGCGTCGGCGAAGAATCCGTGCTACGGTTGCTACGTACACCGTAATTCGAGAAATATCTACCTCGTTCACAACGGCAATCACTGGCAATAACACGAAGCTCAATCAGAAAACAAAAAATGTGAAGAA
>AT3G26720_1
CACCAAAGCTTGAACCACGATCCCTCATTGTAATCTTCTTCTTCTCCTTAGAGCTCTCGCGTCTATGGCGTTCAAATGTTTTTCTCTCTATCTAATTCTGGCGGCGATTGTAATCGGCGGCGTCAACTCCGAGTATATAGAGTACAACACAAAACCGAGAATCGTCCCTGAAAAAATCAATGTTCACTTAGTTCCTCACTCACACGACGACGTTGGTTGGCTTAAGACCGTTGATCAGTACTACGTCGGTGCTAATAACTCCATTAGGGGAGCTTGTGTACAGAATGTATTGGATTCTGTTATTGCTTCATTGCTGGATGATGAAAATAGAAAGTTTATTTATGTTGAAATGGCGTTTTTTCAAAGATGGTGGAGGCAACAAAGCAATGCTAAAAAAGTTAAAGTCAAGAAGCTTGTTGACTCTGGTCAACTGGAGTTCATAAATGGTGGAATGTGTATGCATGATGAGGCCACTGCACATTATATTGACATGATTGATCAGACAACATTAGGCCATCAGTTTATTAAAACTGAGTTTGGTCAGGTTCCTAGAGTTGGTTGGCAGATTGATCCCTTTGGACATTCTGCAGTGCAAGCTTACTTACTTGGGGCAGAGTTTGGCTTTGACTCGCTGTTTTTCGCTAGAATTGACTACCAAGATCGTGCAAAGAGATTAAAAGAGAAGACACTTGAGGTTATTTGGCAAGGATCCAAGTCCCTTGGCTCATCTTCACAGATATTCACCGGTGTATTCCCAAGACATTATGACCCTCCTGATGGTTTCACATTTGAAATAAATGATGTATCAGCTCCTATCCAGGATGATCCGCTCCTTTTTGACTACAACGTTCAAGAGAGAGTCAACGACTTTGTAGCTGCAGCCCTCGCACAGGTCAACGTAACCAGGACAAACCATATCATGTGGTTAATGGGAACTGACTTCCGTTACCAGTATGCATATTCATGGTTCAGACAGATGGACAAGTTTATTCATCATGTTAACAAGGATGGGCGTCTCAATGTTCTGTATTCGACACCATCTATCTACACTGATGCAAAATATGCTGCAAACGAGTCGTGGCCCCTAAAGACTGATGATTTTTTCCCGTATGCGGACAAACCTAATGCATACTGGACAGGGTACTTTACAAGCAGGCCAGCCTTTAAGAAATACGTGAGGGATTTAAGTGGTTACAATCTGGCAGCTCGACAATTGGAATTCTTGAGAGGTAGAAATAGTTCAGGACCAACAACTGATATGCTAGCCGATGCTTTGGCAATTGCTCAACACCATGATGCAGTTAGTGGTACACAAAGACAGCATGTGGCTGCAGATTATGCTCTTAGACTCTCAATGGGTTACCTTCAGGTCGAGAAGTTGGTTGCCTCTTCCCTTTCCTTTTTAGCAGCAGCAAAATCAAGTACTGAAGAAAAGAATGCCGGCACAGAATTTCAGCAGTGTCCCCTGCTTAATATCAGTTACTGTCCTGCATCTGAAGCTCGTTTGACCAGTGGGAAAAGCCTGGTTGTTGTTATTTACAATTCTCTTGGATGGAAAAGAGAGGAAGTTGTCCGAGTTCCTGTGTCGTCTGAAAATGTTATCGTGAAAGATGCATCTGGGAAAGAAGTCGTGTCTCAGCTTCTACCTCTTTCAGACATCACATTGAGAATAAGAAATGAGTATGTCAAAGCGTATCTAGGTAGATCACCAAGGGATACTGCAAAACACGTTCTTGCATTTACAGCATCAGTACCACCTCTTGGGTTTAGCTTGTATGTCATCTCAGACACTGGACGAACAGCGCGTGGACTATCTGCGTCATATGTTACTTCTGGTAGCATGAATCAAAATGTAGAAGTTGGAAAAGGAAATCTAAAGTTACTCTATTCGGAAGAGGGAGTGAAAATGACTCGTTATTTAAGTACCAGCAATCAGGTTACTGCAGAACAATCATATGCTTATTACATTGGAAGCAATGGAACTGACAAGGATCCACAGGCTTCTGGAGCTTACGTTTTTCGACCAGATGGTTCACTTCCAATTAAATCCGAAGCAGAGGCTCAATTGACTGTTGTACGGGGACCTTTGTTTGATGAAGTGCACCAGGAGCTTAACTCCTGGATATCACAGATTACCAGAGTGTACAAGGGAAAAAACCATGCTGAAATTGAGTTCACTGTTGGGCCAATACCAGCTGATGATGGTATTAGCAAGGAGGTTATCACTAAACTGACAACCACCATGAAGACCAATGGAAAATTTTACACAGACTCTAATGGTCGCGACTTCATCAAACGGATTCGGGACTTCAGAACAGATTGGGACTTACAAGTATACCAACCAGTTGCTGGGAACTATTATCCTATAAATCTAGGGATATATATGCAAGATAAAACCTCAGAGCTATCGGTGTTGGTGGATCGTGCTGTAGGCGGATCCAGCTTAGAGAACGGCCAGATCGAGTTGATGCTTCATCGGAGAATGCAGCATGATGACATTAGAGGTGTTGGCGAGATTCTTAATGAAACAGTCTGTCTCCCTGAAGGATGCAAAGGATTAATGATACAAGGGAAGTTTTTTGTACAGATAGATAAACCTGGAGATGGGGCAAAATGGCGTCGAACATTTGGTCAAGAAATTTATTCTCCACTACTTCTAGCATTCACAGAACAGGAAGGAGACAGTTGGATTAATTCACATAAGACGACATTCTCAGCGTTTGAACCGTCATACTCATTACCAAAAAACATCGCATTACTCACCCTCCAGGAGTTGGAAAATGGGGAAGTTCTTTTAAGGCTTGCTCATTTATTCGAGGTTGGGGAAGATAGTGACTACTCAGTTATGACAAAAGTAGAGCTGAAGAAACTATTCCACAACAAAAAGATAAGCCAAGTGACGGAGAAAAGTCTTTCAGGGAACCAAGAGAAGGCGGAGATGGAGAAGAGAAGGCTAATCTGGAAAGTAGAAGGCTCGGCCGGGGAGGAAGTGAAAAGGGGAGGAGCGATGGACGCGGAGAAGCTAGTGGTAGAGCTAGCTCCGATGGAAATCCGAACCTTCTTGATCAAGTTTGATGATCACATTGAAATGGTTGGTGATAAAGAGCAGCAACATAGGTTTTGAAATAATACACGTTGTTGTTGTCTTTTAAGTTTTAATCGGAGAGAGAAAACAGTTTGAATTAAAGTGTCTGATGCGAGTTTAAATTCGCATTGGTCTTTAAGATAAATCAATAAATGTATCAACCGTGGTCTGGTATTTCGGGTGATTGCAACGGTGATGAGTGCGTTTGCGGTAGGAGTGCAGTATATTAAACGCAATTTCTGCCGTTGCATTTAC
>AT4G39330_1
AAGGAGTTTCTCTCAAGAAACAGAACATGAGAATTGAGAAGAAATCAAAGAAAGAAGGTAACTTGTCTGAGAAGAAACCGATTCTCAAACAGAAAGCATAAAACGAATATAACTCGAGAGACACAAACACAAGCATAAACACGAGATTATGAAATAGATTTATAGCCTCCTCAATGGTCCATTCTTATATTCGGCTAAGTCATGGAGGGCTCAAGGAGTTAGCCACGTCGATCACGAACCTGTACCTAACATCAGACTTAGCAAGCCTCTCCATGGCAGAGTTAACCTCATCCATCTTAATCAATTCAATATCAGCCGTGATGTTGTGCTTAGCGCAGAAATCAAGCATCTCTTGTGTCTCCTTCATCCCTCCAATGTCACTTCCGCCCACCATTTTCCTTCCGAGAACAAGAGGGAACATTGGTAGTTCGAGAGGCTTCTCAGGTAAGCCTAAAGCGATGAGCTTTCCGTTGACTTTGAGTAAACCGAGCAACGGATACAGAGCATGTACTGCTGATACCGTGTCGATAATGTAGTCCATAGTTCCAATTGCAGCCTTCATTTTCTGAGGATCAGTTGTGACAAGAAATGAATCAGCACCGAGCAGAGTAATTGCTTCCTCTTCTTTATTAGGAGAAGAACTAATCACAGTAACTTTCAAACCAAAAGCTTTTCCAATCTTAACAGCAACATGACCAAGCCCACCAAGTCCAGCCACACCCAAATGCTTCCCTGCCTCAGTCATTCCATAATACTTCATTGGACTATACACAGTGATTCCAGCACACAGCAATGGCGCACCCGAATCGCTTGGTAAACTCTCGGGAAACCGCAAAACAAACCGTTGATCGACCACAATGTTCTCCGAATAGCCACCGTAGTTCTTTGTTCCATCGGATGCAATCGCATTGTATGTGAAAGCCATTTGAGGGCAGTAATTTTCAAGATCTTGGTTACACGATTCGCAAGATTGGCATGAGCCAGTGATCACTCCTACTCCTACACGATCTCCTTCTTTGAATTTAGTCACGTTTTTACCAACTTTTGTTGCGATCCCAACAATTTCATGCCCGGGAACTACAGGGTAATACGAGTATCCCCAGTCGTTTTTGATGGTGTGTAAATCAGTGTGGCAAACTCCACAAAACAAGATCTTCACTGTTACATCATTTTCACCATTGTCTCTTCTAGAGAAGTGGAAAGGAGAGAGAACGCCCGATTTGTCTCTAGCAGCCCAACCGAAGACTTTGTTCGGATGCTCTGTTTCTGGAGATTTCGCCATTGTTTTTGTCTCTGTCTTTGACTGAGTGAGA
>AT4G39460_1
AGCCAAAGAACGTGTTTGTGAACTTTCTCTCTCTCTTTCTTACACTTCGCGCCTCTATCGTTTCTTCCTGTCAAAGGCGTTTCTGATGGCTCCTCTTACTCTCTCTGTTGATGTCAAGAGCTCTTCAACGACATCTCTTGATGTTTCGAAGAAGATAATGCAGAGTCCACAGCTCAAAACGAGCAAAGGCTTTGCATCTGTTAATACGCAAGAAGATAAACCCTTTGATTTCTTCCGCACTCTCTTTGAGGGATTTATAGCAGGAGGTACAGCTGGAGTTGTAGTCGAAACAGCTTTATACCCAATTGATACAATTAAGACAAGACTTCAGGCAGCTCGTGGAGGTGGGAAAATTGTTTTGAAGGGTCTTTATTCAGGATTAGCTGGAAATATCGCTGGTGTCTTACCGGCTTCTGCTTTATTTGTTGGAGTTTACGAACCCACAAAGCAGAAACTGCTGAAGACCTTTCCTGATCATTTAAGCGCAGTTGCTCACCTGACTGCAGGGGCCATCGGTGGACTTGCTGCCTCTCTGATTCGAGTACCTACAGAGGTTGTGAAGCAAAGAATGCAGACCGGACAGTTTACATCAGCCCCCAATGCTGTTCGACTTATCGCATCACAAGAGGGATTTAGGGGTCTATATGCAGGATATCGGTCCTTCCTTTTGCGAGATTTGCCCTTTGATGCTATACAGTTCTGCATATACGAGCAACTCTGCTTGGGTTATAAAAAAGCAGCGCGTAGAGAGCTTAGTGATCCTGAGAACGCTCTCATCGGTGCATTTGCTGGTGCTCTGACAGGAGCAGTCACCACTCCGCTTGATGTTATTAAGACAAGATTAATGGTTCAGGGATCAGCCAAACAATATCAAGGAATCATTGACTGTGTTCAAACAATTGTAAGAGAGGAAGGAGCTCCTGCACTCTTAAAGGGTATTGGGCCAAGAGTGTTATGGATAGGTATTGGAGGTTCAATCTTCTTTGGTGTCCTCGGGAGCACTAAGAGAACACTTGCACAGAGACGTCCCAAGACGGTTAAAGAATCCAAGGAGGATTAATTTTCTGGCAGCACAAGAAAATGGTTGAAAGGTGTTAAATGTTTTTCACATTCAACCCCCTTTGTGAGTTCTGTGTGATCAGAGTTTGTCAAGTACCAATGATCAATTCAACTTTCATTAAAAAAAATAGTGTCCGG
>AT4G39470_1
AAGACGCAGGATGTGTTCAATCGGAGTATTTGCTCTTTGTTCTCCGGCTAAATTTCATCATCGCCGGGAACAATCGCAGATTTTTACTCCGACCCATTTGCGTAATCCAAATGGGTTTCAATTTCGGTGGAGAAATTCTCGAGCTTGCGCTCCCAAACTCCCCCAATCCGACAATTTCGCTTCGCCCTTTTCACATCTTCCTCTTATACGCTCTTCGACTTCTCTTCTTTCTTCCAAGGATTTCGTTCAGATTCTGGCGAGAAAAGCCGCGATTGTACTTGTTGGGTCGTTTGTCTTTCTAGGGTTCTGTTCTTCGAGGCCTGCTTTAGCGCTACCCACTGCAAGTGTGGTCTCTCAAGCGGAGTTAGAGGACGAGAAAATGTTCGAGAAGCTTCTGGAGAGTGAGCCAGAGAACATGGAGGCTATGAAGGCTGTTTTGTATAAGAAGATGAGGAAAGGGAAAACTGAAGATGCTGTGAAATATGTTGAGAAGCTAATGAAATTAGAGCCTCATGAAATTGAATGGAAGCTTTTAGAAGCGCTTTGTTATGAGACAATGGGACAATTGAGTAAAGCTAAGAGATTGTTTAAGGATATTCTCAAAGAACAACCTCTTTTAATCAAAGCATTGCACGGTCTTGCAATGGTAATGCATAAGACCCATGACTCCTCTGTCTTTGATATGCTCATGGAAGCTATGGAAGTTGCTCGACAAGGAAATCGAGTAACCGAGGAGAGAAACATACAAGTCTTGATTGGTCAAATGCATATTGTCAAGGGTCAATTTGAAGAGGGTCTAAAGATATTTCAACAGATGGTAAATGATAACCCTCGAGATTTTCGACCTTACCTTTGCCAGGGCATAGTCTATAGCTTAATGGATAAAAAGGAAGAAGCAGCACAACAGTTTGAGATCTACTGGAGTCTTGTACCTGAAGAATTCCCACAAAAGGGATTTCTCGATGATGTTGCATTGGCTGCTCAAGCCAAATCCCGAGAACGACTTCAAAACACATTCAAATCTAAATTTACCCAGGGAAAATAAATCATGGGTAGATAATTTTCAATATCCAGTTGGTTATAATGAATGTCGGGTATGAAATGTTAACCTGTGACGGGTTAATGACAAAAACCGCTCTGGAGCAGGCGGAGTCAGTGGCTGCATTGGAACCTAGAAGAAGACAATTTGGTTTTGCACTCATGTTGTGATTTCTCTCAAGTGCAGAATCAGACA
>AT3G26840_1
AAACGAAGTAATAGATAGATTCATGTACAGCCAGTCAGCCACATTCTATTAAATAATCTTGTCTTCTCTTCCATGAACAAATAAAGATCTTAGATCTCTAAGGAATCTTATAACCTCTAAATATCATGATCAGATGTGTACAACATATAGAGAGATTTTAGAGATCAAACGTAGGAATCTCAGAAGACCAACCATGTGAGGCTTGATACAACATCCTTGGCAACAAGTTTCTGTAAGGATCACTCTCTCTTTTCATTTTCAAATAGGCTATGCATTGTTCGACCTCAGACTTTACTTGCAAGTAAAGCTCTTGAGCCTTCTCTTTGTCTCTCAGCTCTCTTTTACCTGCTGTTTCAATTGGTTTTCCAAAGTAATAGTAGAACCGCCCCGGAATCTTAGGTACAAGTCCTGGGAAATAGCAATCTTGGTTTCCCAGTTCGCTCTCGTCGCCTTCCCTTATGTTGCCAGCGTCCTTTGTTGCCTTTTCCATTAAACTCTTCAGGATGGGGATGTTCCTTTGATCATTGAAATCCAGGACAATATCGCAGATGTCATCTTCTCCAACAACACCAAAAGGAACGATTTTCGCTCCAAATTTAGATGCAACTCTCACAAACTCGGATTGTTCTGGCCAGAACAGCTTGTATTCTTCACCCTTTCTATGCAAAGCTTCACGGACACCTCCAGGATACAAAAGCACATGAGCCTTTTCACGCAGTAGTTTGTAGATACTGAAATGGGAGACTGGAACTCCACCCATTATCTTATATTTGTCAAACATCTTTGTGTCGACTAACGAGTCTTGGAGATTCTTAAATATTAGCGGATGTGCCAACCCCCGCAGGTGAATGTTCCTCTCTTTCATGAGTTGAGTTATCATTGGAGCTAACTCAAATCCCAATATCATGTGATAGCCAACGTACAGAACAGGTCCCTCTGAAGGTAATCCTTCGAGGCTCCTTACAAGTGTGCCGTCTTCTAAAGTTGACAGCATTACAGGTGAAGTAGCATCCAGTAGCAATCGGTGATCGTCTAATTGTTGTTTTAACTCAAATGCGGTAGGCATAATGTAATCTGAAATGTGATCATGAAGCTTCCCACGACGATAAAAACAAGTACACTTGATGATAGTAACCAGATCTACGCTGTCTTCCAAAAGTAGAAACTGTCCATTGTGATCAAGTTTACGGACAATACATTTTGGCAATGTGCGCGAGAATCTGTCAATGTCTTGCTCGTTCAGAAGCCATTGATCGCGTCCACTCATCAGTATCAGTGTTTCAGCTCTGACTGAGTATATGTGAGAATTCACAGAAGCAATAGCAGACTTAAGCATTTCCATCTTCCAAAGCAGTGTGTCCTTAGTGAACATCCTACTAAGAGTAGGAAGATTAGCTGAAACTGCAAAGATATCTCTTAGAATCTCTCCACCCATTCCGCCCATTCGCTGGACGGACAATTCATTTGACAAAGCATCTAACATTCCAGTCAATGGATCGCCTTGCTTAAAACCAAATATATCTTCCCATAGTGTGGGAATTCCATCTGGTAAAACATTCAACATTCCTGATAGAGGTTGCGACATGAAATTGTTGACATGTGTGGCTGGATTAACCAAGATCAGAGCAAGATCGATGTTGGGATTCCTGGCTGCAACATCTAACGCAAGACATGCTCCAATAGATTCTCCAACTAAATATATAGGTCTGTTTGGGAAACGATAGTGCTCCGACTTAACTGTCCTCTCAATAAGCTTCACCAAGTCTTTAACAGGAGTACGATCGCTGACTGGAATGTGAAGACACCATATATCAAAAACCTCCCCGAGTTTCTTGTGATGGCGAATGAGCCCTAGTCCAGTACCATCTATCCCAGGTAAAAAGATGAGGAGAGGAGAGTCTGGAGCTTGAGCGCCGCATTCCAACGGAGAGAACCAACGAGGCGGACCTTCTCCATCTCCGACGAAATCTCTCGCTTCTTCCAAAAAATTCGATAAGCTCTTCTGCAAATCGGGACGAGCTGCCTCCACTTTCGAATACGGATTCTCCACCACCTTCGCCACCGTCGCTCCGTCTCCGCTTTCATCCTTATTCTTCCGTCTCCGTCGAACACCACCAGGAGAAGGAGGAGTCGATGCTACCGATTTGATCGCCGTGAAACGACGCTTCGAGGCGGAGGTCCGTCGTCCGGAGAAATCAGCGTTGCGGACTCTTTCTCTTGATGAAGACGAGACGGCACAGAGACCGAAGACGGAGCGCAGTACTGTAATCGCCATTTGCGAGAAGCTATGGTGAGAGAGTTTTTCC
>AT3G26900_1
CGGATATCGTGGGACTAGAGGAGGGAGAGAAAGAGCTAAGAGACCGACCATTCGTCGTCGTCAATGGAGATCTCTGCGTCTGCTCCTCTAACTTCCTCTGGACTCGTCCCTCGTCTTCTTCCCTTGCTCTATCCTCATGCTCTGACTACTTCCTGCAAGCCGTTGCTGTCTTCTTCTTCCTCTATTAGACTCATTTCTTCTCACAGACGTATAGCTCCGTCTCTGTGTCTCGCCGATCAATCTGCCTTTACCGGTATCAGTGTTGTTGATTCGGATCCCATAGATGCTGTAAAGAGGAAAGCTACGGACATAGCCCCTGAACTGAAAGGAGCTTCGATATTTCTGGTTGGGATTAATAACCCCATTAAATCGAACACGGGAAAGCTTTTGGCTGAGGCATTACGATATTACTACTTTGATAGTGATAATTTGATCATTGAGGCGGCTGGTGAAAATGTGTCCGCTCAAGCTTTAAAGGAAGCTGATGAGAAGGCTTTTCAGGAATCAGAGACTGAAGTGCTGAAGCAGCTATCATCTATGGGTCGGCTTGTAGTTTGCGCTGGAGATGGTGCGGTCCAGAGCTTGAAAAATCTTGCACTTCTAAGACACGGGATCTCCATATGGATTGATGTTCCTCTGGATATCGCTGCGAAAGGGGATGATGATTCATTCAACTCAGAACCTTCTCCTGAGTTGTTTGCCACACTAAAAGCTAGTTACGAAAAATCAAGAAAGGGTTACGAAACAGCAGATGCATCCATTTCCCTTGAAAAAATAGCTACAAAGCTGGAATTTGAAGACTTGGAAGCAGTAACTTCTGAAGACATTGCTTTGGAGGTTCTGAAAGAAATCGAGAAGTTGACGAGAGTGAAGAAAATGATGGAAGAAGCTTCTCGACCTTTTTAGGTCGATTTTACTCTCACTCATATGATTTATGTTGTATTCATATCATCTCGACATTAATATAGCTTATTTGCATAAAATTTAGTGTTTT
>AT3G26980_1
GAAATCAAATGCCGGAGGAAGATTTGGTAGAACTTAAATTCCGGTTATATGACGGTTCAGATGTTGGCCCGTTTCAGTACTCTCCAACCGCAACAGTGTCAATGCTCAAGGAGAGAATTGTCGCTGAATGGCCTAAAGACAAGAAGATTGTTCCAAAATCAGCTAGTGACATCAAGTTGATAAATGCTGGTAAGATTTTGGAGAATGGTAAAACTGTTGCACAGTGTAAAGCTCCATTTGATGATCTCCCCAAATCCGTCATTACAATGCATGTTGTTGTGCAACCGTCTCAAACAAAAGCAAGATCAGAGAAAAAAATCGAAGAGGAAGAAGCCCCACAGAGAAGCTTTTGTGCATGTACCATAATGTGAGAACAACAAGTCCCGAATCTAAAAAATCTGAAAGAGTTAAGTTTTG
>AT3G27050_1
AGTCAAATGAAGAACTGAAGCAAGTTTTTTTCTTTTTCACAGTTATGTTTAAAAGCATATGGAGATGACAAGAGAAAGAGGTTTGTGAGAACTGAGAAGCTATCTGCTTCCAAAAACAGGTGAAACTCTTCTTCTTCCAGCTTTCTCCATTTCCTCTCCTGACAAAAGCGACGCCTCAGGCTCAAAATCCCTACTTTCCAATTGCTTCTGAAGCTTTTTAAGGATAGTCGATTGGTCATCCAGAGGAAACTTACGCATATACTTTAGCATCTCTAGTTGCTGTTCTTGTAATTGTTGCTGTACTTTCATTTGCTGTTCAAATCCATCTGGTCCAAGCTCAGCTTCTTCACATGCCATCTCCTCCTTAGCGAGGAACTTGTAGAAACCAATCATCAACTCTTTATCGTTTTCATATGCCGAGTTCAGCTTTCCCAAGCACCCAATACCAAATCCCGGGTCAATTCCCATCTCCAAGAATATCTCCTCTTGAATTGCAGTTGTTACGGCTACAGCTTCCTGTTTATCCTCCACAGCGTCGGAGATTCGTTTCTTCACATCAGATTGTGAGGTCAAGTAATCGAATCGATCGAAGAGATAAACCATCTGCTCTTTCGTCAACATCCCAGAGCTTTGCAGCGACGACGCCATTGCCGAAAAGACAATCTCTTCGGAGCAGAACTAAACAAATTGGAGTGCCA
>AT3G27080_1
GACGAAGCAAGTTTTGTACGGAAGAAGAGCTTTGAGAAGCCATGGATACGGAAGCTGATTTCGATAGGTTGCTACTGTTCGAACAAATTCGTAAAGACGCCGAACAGACCTACAAGTTAAACCCTTTAGATGCCGATAACTTAACGAGATGGGGAGGAGCTTTACTGGAGTTAGCTCAGTTTCACAGTGTCTCAGATTCAAAGCAAATGATTCAAGATGCCATCACAAAGCTCGAAGAGGCATTGTTGATTGACCCAAAGAAACATGATGCGGTTTGGTGTATCGGGAATGCATACACTTCATATGCGTTTTTGACTCCCGATGAGACTGAAGCTAAATATAATTTTGACTTAGCTACTCATTTCTTTCAACAAGCTGTGGATGAGCAACCAGACAATCAACTCTACCTCAAATCACTCGAAATGACGACCAAGGCTCCACAACTGCACACAGAGGTTCACAAACATGGCTTAGGCTCACAACCATTGGGTGGCACTGAACCTTCTGCACCGCCAAACTCAAAGGCAGTGAAGGGTAAGGAAAGCACTGATGCAAAGTATGATGTGATGGGATGGGTGATTCTAGCCATTGGTGTTGTTGTGTGGGTCGGTTTCGCGAAAGCTAATGTGCCTGTGTCTCCTCCTCGTTAAGTAGACTCAATAGGAGATTTTGCCGGAGTTATCAATTTTCAAGGTTTTGACAATTAGATCTGTGTGAGATTTTTAGACACACCCACCTGGAGCAGATTCACAGTTGT
>AT3G27090_1
TATACGAACACATTTGTCACACATGAATCTTTCACAATCATCGTTTATTTTCCAGTGAGACATTCTTAATTTCTACTTTTATGTAGAAAGCACACATACAAACACACACTTGAAGCCTTGGAATAAGCAGACACTAAGTCCCCGATGTAAATGAGATCTGCGACGGCTTTGCTTAGGCAGAAACTGCTTGTTCACAGAGATCCAGCAGAGCCAGTGTCTCAGGAATGGAGAGCTCGAGTCGAAACTTGGGACCATCATAGTGGTGCAAAACTGGCCTGAAAGCATCCTCTTCCAAAGCTTTGTACAATTTCCTTACACGAATTCTCACCTGTGCAGGAAATCTGGATTCTCCTTTGCATTTCTTGTCCTCCCAAGCAGTTGGGTCAATGTTTGAACCTCCAAAGGTTGTTGCCTCAAAAACTCCATGCAACTGATGAGTTGTGTAGTTGTAAAGAAACAGAGGCAGGCCTGGTGTTATTGTCCTAACGGAGTCCCTGTATCTCGGTGGCAAACCAAAGAGCTGGCGCTTCAGATCTTCCAGCATTGTGTCGTTGTTACAGACAAAGATATAACCCCCAAGCACTTCAGTCTTTGGGAGACACTCCGAGGCAGGTAAGGTCTTGAACCTTTTGTCTGTAGCAACATTCATAGAGTCATTGTTGTGAGTGCTGCTAAAGTTGTTACCACTGTTGTTCCCTTCTCTGTTGGTGAACTGATTGTAGCTAAATTTGCCTCCACTCAGGTGTTTCTGGCCAAAGTCATTAAAATCGTAGACAGTATTAAACTTGAGCTCCGAGTTCATCATGTTGAAGTTAAAAGTCTCAAACTTGTTCTCCTCTTGGAACCCAAATTTCTCCCTTGGCCTGATTTCAATTGGACCTTTTGATAGATCAAGATTGTTCGAACGTTCTCCCTTCGATCTAGTCTGGTCAGCTAGTTTAGATGCAGCCATGAACCACTTCTGATCCTCTGAAGCTTTCGATTGTCCTCGGAGCTCATCTCCTAGCTGCCAAAAGCTGCGCATGCTCTCCATCTCCAAAAGCAGACAGACGAACCCTCGATCGCAGAATCCCTGAATGAGTGAAACCGTTGGATTTTAATTGTGTTTTCA
>AT3G27110_1
TTTAGACCTAAGAGTCCGGTCTCTAGTTTCTTTTTTGCTCCTTCCGTATTGTTTCTATACATGTTTGCTTTTTTTTTTTCCATTCAAATATTTAACAACATCACTAAACCTTCTGCACTGTGCTTATTCGATTTGCCCGTTTCAGGAGACTTCTGTACTCGAGACTCCTGGACCATTCATCAATCTCACGTGCACGGAGAACTGGTAATGGATGTGACAGTTGACTAGTCTGAGCATTTCTTATGTACCATCCCAAGGGGCTTGAAGAAGCTTTGTCATATGAACGGGCTTGTTCTAGAAATGCGTCAACATTTAGCTGATCAGCGATTAATGGACATCCTCCAGCTAACTTCATCAGAACGGATACAACAACCTTTGGATCTTGGGCGACAAGAAGTGCTGCGCGATCACAAGTCAGCTCTGCTGAACGGAGCCAACGAAGTAACTGTTCTTCCAAGGTTCGAGCTATCATTTGCCCAAAAGCAGGAACTGTATAAGCCCCAAGAGTAAGAATATTTGCAAATGTGAGCCACACGCCGTGATCACACTTCAGATGGCCTAGTTCATGGGCCAAGACAGCCTGTAGCTCTTCGCGAGTCAGAAGCTCGATCAAGCTGGTATGGACGACAATAAACGGCTTCTTACCACTTATTGCCAGTGTATACGCATTAGGAACTGGACTTTGTCGCACATAGAGATCAGGAGCCTCTATGTTCAAAATTTCAGCAGCCTCGACCAACAAACCGTGAAGATCAGAGAGCTGATTCTTGGACACAAGAACAGAAGTCCCAATGTTTTCAAGAAGCATAATCTGTTCCGTCATCGATCCTAAAAGAGCTTTGCCGAATTCGTTCAACCCCGGTATAGCCCTTAGAAACGACGTGTTCTGCTTATCCAAAGGATGTCGGAAATCATCAGCATCGAGATCTTTGAACAAGAGAGGAGGCACAGCTCTGCAAATCGGAACCCTAACCCTAAATCTTCCGACTTTCTCGGCACCGAAACCAATATAACTCAGTGAACGGCGACCAGAGCTAAATCCCATCTTCTTCGGTAGTCTATATCCCAAACGACGAGACAATTCGCCGCTTTGATGGTAACCGAGGAACAAAACCGGAGCTGAGACTGAAACTGCCATGAGAGAAAGAGGTACGTAAGTTAACCGTTGGTTGCTATTCTACGCCGGTGAGGAAGAGAGGATAGGAATAATATATTTTGGGTCTCTGCGG
>AT2G14890_1
CTGAAACTATCACTCAGAGAGAATAAGCAAAAAATGGCTCGTCAATTTGTTATCGCTGTGATCTGTATCGTCCTCGTCGCCGGCGTCGGTGGTCAAGCTCCGGCGTCACCACCAACAGCTACACCAGCACCACCAACTCCAACAACTCCTCCACCAGCAGCGACTCCTCCTCCTGTCTCAGCACCTCCACCAGTCACAACCTCTCCTCCTCCAACCACCGCTCCTCCTCCGGCTAATCCACCACCACCAGTCTCTTCTCCTCCTCCAGCCACTCCTCCTCCAGTCTCTTCTTCTCCTCCTCCAGTCGCTTCTCCTCCTCCTCCAGTCGCTTCTCCTCCTCCAGCAACTCCTCCTCCTGCTCCTCTTGCGTCCCCTCCCGCTCAAGTTCCGGCTCCAGCACCGACTAAGAAGCCAGATTCTCCATCTCCGTCGCCGTCTTCTAGTCCTCCTCTTCCATCGAGCGACGCTCCGGGACCTAGCAACGATTCGCTCCCTCCGGGTCCTTCCACCGATTCAAATGACCAGAATGGAGCTAGCAAGACGGTTTCGAGTTTAGTACTTGGATCTGTTATCGTCTGGTTTATGATCTAAGGGCCGGTGTTCCTTGCATTTATTATTATGTCGTCTTTGTTTGTTCCATTGTATTGCTTGGGACTGAATTCTTTTGGGATTTATT
>AT2G14890_2
CGCTCACTCAGAGAAAAAAGCAAAAATGGCTCGATCTTTCGCTATCGCTGTGATTTGTATCGTCCTCGTCGCCGGTGTCACTGGTCAAGCTCCGACTTCACCACCAACCGCCGCACCAGCACCACCAACTCCAACAACTCCTCCACCAGTAGCAACTCCTCCTCCTGTCTCAGCACCACCACCAGTCACAACTTCTCCTCCGCCAGTCACCACCGCTCCTCCTCCGGCTAATCCACCACCACCAGTCTCATCTCCTCCTCCTGCTACTCCTCCACCAGCCACTCCTCCTCCCGTTGCTTCTCCTCCTCCAGCAACTCCTCCTCCCGTCGCAACTCCTCCTCCAGCTCCTCTAGCTTCCCCTCCTGCTCAAGTTCCGGCTCCAGCACCGACCAAGAAACCAGATTCTCCATCTCCTTCGCCGTCTTCTAGCCCACCTCTTCCGTCGAGCGATGCTCCTGGACCTAGCACCGAGTCGCTCTCTCCTGGTCCTAGCCCTACCACCAATGTAAACGACCAGAATGGAGCTACCAAGATGGTTTCGAGCTTAGTATTTGGATCTGTTCTCGTTTGGTTTATGATCTAAGTGGAGTCTTTTGCCACCAGTGTTCCTTGCATTTATTATTATGTTGTCTTTTTGTTTGTTCCATTGTATTGCTTGGGACTGAATTCTTTTGGGATTTATTATCTTTTG
>AT3G27180_1
CGGCGACAGTGAAGCAGCAGCAGCGAGATGCATTCGTCGAGCGTTTTCTCGTTCGGCGCTCGTTATCCAATCATAACCTGCCGCGTGTCACCTCCTTCTTCGCCTCCCGTCGTCGCTTCTCTTCCTCTCCCGCCGTCAAGTTCCTCCGACTCACTAGCTTGCTCCCTCCAGTGTCCTCATTTCCAATCGTGCTCAGGTTGTACGCAGGAGTTCAATCTCCATCGTCCAGCTGTTGTCGACGAAGCTTCAGGCTTCTTCAAGCGTTACGGCGTCGAAGATTTCACTTTCGATAGCTGTAGACTGTGGGGATGGAGATGCCGAGCAAAATTGGCCGTTCGTGGCTCCTCGAAGAACGCATTGATTGGATTGTACCAAGAGGGAACTCACACCGTTGTTGATATCCCTGAATGCAAATCTCATCATCCTAATATTAATGCTGCCATCGAGTTACTGAGAGAAGGTATTAAGGTGTTCGATGTCATGCCATTTGATGAGGATCAGGGGACCGGGGACTTACGATATGTTCAGATGGCTGTTACTACGCACAGTACAAATCTTCGTGCTCCAGAGAGATACAAAAATGGAAAAGTGCAGGTGTCCTTGGTTTGGAACTCGAGAAATGAGAGATCTCATAATGCAGATAAGTTGCAAGCATTGTCCAGCTACTTGTGGAGAAAGGGTGGACCCAACAGCAAGTTTCACCTGATCCATTCTGTCTGGGCTAACTTTCAGACATCAACCAACAACATTATCTTTGGAAACAGATGGAGGCATCTTTTAGGTGAGAGAGATTTCTGGGAACATGTAGGAGGAATTGACATATCCTTGGATCCTTCCAGTTTTGGCCAGGCAAATACACGGGCTTTTGATAGCTTGCTTTGGAAACTGCATAAGTATGTTCCTGGTGGATCATCCGTTGCTGATCTCTATGCAGGAGCCGGAGTGATTGGATTATCGTTAGCTACATCGAGGAAATGCAGTTCTGTCAAATGCATTGAGGTTAACAAAGAAGCAAGGCTGTCTTTTGAGAAAACAATCCAGCGGTTACCTAACTCATTGAATTGCAGCATCAGTTGGCACCATGCAGATGCTTCAGTTAACCCCCTTTCATGGATTATAGGGTCAGATGTAGTCGTTGTGGATCCTCCTAGGAGAGGTTTGGATGCTTCTCTCCGTCAGATGTTGGAGTCTGTCCCCTCCATTGAGAAAAGAATGAGGTCTTCATCACAGAGTTCAAGCTCGAATGCAAAAGAGGAGAAGAGGCCGTGGATTTTAAGAGCAAAGGAACTTTCAATTCAAGCTGGCAACAAGCTGACCCCTGAGGAGAATAATACACTACCGCAAAGACTCATATATATTAGCTGTGGCTGGGAAAGCTTTAAGGAGGACTGCAAGTCGTTGTTATCTAGCAGAGCGTGGGAGCTGGAAAAAGCCCATGGCTTCAACTTCTTTCCCGGAACCGATAGCATTGAAGTTTTGGCCATATTCAAAAGAAGGGTTGCTATCAAGAAAAAGAAGAAATCGGGAATAAAAAAAGTGGGAATAAAGAAAGTGCGTGCTAAGTAGAATCACAGGACTCTTATTAGTTAATATCTGTAATTTTAGAACTTCAAAAGTTTAGAAGACCATCTAATGGATGAGAAAACAGTTTTGCTCTGTTCCTGTTGATAAGGAGATGTGGTTCTCTCTTTTTTGTGTCATTGCAAGTAGAAAAAGA
>AT2G15000_1
AAAAATGGCTTGGCACAATGCAGGATCTGCTGTTCGCTCTTTCGTCTCCACCACCGGAAGATCACCGTCTCTCCGTTCCCCGACGACGTCGCTTCCCCGCCTCCGTCCTCCCCAATCCTCATTACCTGGCCGTCGCTTCAACTTTTCATCGCCTTCCAGGAATCTAGGAGCACTTGGTTGCACACAGTCTTTCTTGCCTCTGTACAGTGTTGTGGCTACTTCTCAACTCACATCTCACCTTAATGTTAATATTCGAGCTTTCTGCGAGTTGTCTAACGGTACTTGAAGAGGCAAAACAGTGAAAGGTCACAGTACTTTGATGGGGTGTGAGATCCAAA
>AT2G15000_2
CTTCTCCTTTACAGTAGATCAATGGCTTGGCGCAATGCAGGATCTGCTGCTCGCTCTTTCGTCTCCGCCACCGCAAGATCACCGTCTCTCCGTTCTCCTACGACGGCGCTCCCTCGCCTCCGTCCTCCCCAATCCTCCTTACCTGGCCGTCGCTTCTCCTTTTCATCACCTTCTAGGAATCTAGGAGCACTTGGTTGCACAGAGTCTTTCTTGCCTCTGTACAGTGTTGTGGCTGCTTCTCAACTCACATCTCACCTTAACGTTAATTTGCGGGCTTTCTGCGAGCTGTCTAACGGTACTTGAAGAGGCAAAAGAGTGAAATGTCACAGTGTGTGCATTAGTACTTTGAAGGGATGTGAGTCG
>AT3G27250_1
CCACACTCTTAAATCACATAGCTTAATCTTATAAACTTACCATCTTGTACTTCAGGCAACAATCACCATCAAAGCCAGAGAGTCAGAGCAGCTGTTGTGTCTAGCCTCCATGCAAAGCCACCAAACTCCATTTTCCAGACATCACACGGCACCGTTTTGGTATACTTTGTTTCCTGCCACGTGTACTGCATCCTCACCCTACACGTGAAAGCTCGGTAGTTACAATACGTCGCCGCCTCCGCCACCAACCACACCACAACATCCGGCAATGACAACGACGACGACGATTCGTCACCGGAAACATTCCTCCGGTAAGCCTCGTTGACCCACACCGCACGGTTCGAGCCATCCGATACGAACGCTGGACACGTGTCCTTACCTAGATTATTCACGATCTCAACGTCCGTACACCCCACCGCATGGGAACCCGAACTACCATCACATACGCCTGCGACGGACTCGACCGTCACCCAAGTCTCCACCTTTGCCGCGACGCCGCCGTTAAACGTGTCCCACGTGTTGGTTTCTTGTGTTTCCTCGCCGATTATCGTTTTCACCGTCGGATCGAGACTATCCTGATCCACCGGCCTGAATTCACCGGAAAGATCGGATTTTTCCGGCAGGAGTTGCAGCGTCACGACCCCAGTTTTTTCCCGATTATCAGACACGTGAGATCTGTTATTTCCTCGACACGTGCTTTTATTATTCTTCGAAACTCTAACGTACTTTCGTTTGGTTCGTTTGCTCATACCGTATGAGATACTGTTGTTATCTCCTGCAGCGTATGGCTGACCAGAAGTCGGCTTCGGAGCGATGGGACGGTACCGAAGCATGAGAGTGTCAACGGAAACCTTATCCTGCGCCTTAGCGTTCTTAGCGTTCCAAACACACTCAAACCTCTCATCTTGATCCATTATCTTTCTCTCTCTTCTCAAACACACTCTGACTCTCTCTCTCTCTATCTCTTTCCGTGTGTCTCTCTCCGGTGAGCCGCGAAA
>AT4G39540_1
CTTTTTTTGGTCAATAGGAAAAGAAGACAATGTGATCAAACAGAGTATTATTCATTTATATACAACACTCAAAACTAGACACAAATAAGCTCTGATGACACAGGAACGCGTAAATTCATGAGATGTTGCAGGGAAACATAACTTTCTGGACCTAGAGGCCACCCGGTCTAGCCATACCGTCTTCTTTGTCTAAATAGCTCTGAACTTGCTCAAAGGCCTCAATGGCGATTTCAGTTGGTGTAAGATCTGAGACGCTTCTATAACCGAGCTTCAATGTAATATTCTCCAAGGAAACTCTCGCACTGGCATTAGTGTATGCTTCACCACGGGCATCCCAAATCGTTGAAAGTCGGTTTAAAGCCGCTGTGTATGTGTCCCCTGACTCATCATCATGTAACAATGGTCTTGAATCAGTTCCTACAGCAGCGATTCTATGCGCTAAGGCTTCTAGAGGAACATCAAGCCAAATGCTTATACCTTTATGCATATACTTCCAATTGATGGGTCTTATAACTGCACCTCCCCCAGTTGAAACAACAACTTGGTGGTACATCAAAGAGAGTTTCTTTAAAGCTTCGGTCTCTTTTTCTCTAAAGACACTCTCACCAAAATGCTCAAATATCTCAGCTACAGAAGTTCCATTCATGGCATGTTCGATCAAAGCGTCACCGTCAAAAAATGTATAACCAAGTGCTTTTGCCATTATCTTTCCCACCGTCGTCTTCCCGGAACCCATCATTCCAACAAGATACATTGATCGTCCATTTAAAAATGGTTTAACCGCTTCAGCTTTTCTCTTTAAAATCTGTTCTTCATCAAATGGAGAATGAAGAAGACTTCCACTTTCCAACAATGCTGAGGAGTTCTTATCAGAAACTGATCTTTGTCGATGATCCCTTCTTTTGTCCGGAGCTAGAGCAACAACTCCAAGCCTTTTATCTTCCTTAGCTCGCTGTGTAAATCGCAGAGAACCACGAGGCTTCCCTTCAAAATTTCTCCAATCAATCCATGATGAGTACTGAAACCTCTGAACTGTTGCTGCTTCCATATTCTTTTTCCAACGGCGGAGCAAGACACGAGAGGCACAGACTCTC
>AT2G15090_1
CACCAACAAACATTCAATGCAAACTCTTTAAAGAACAAACATAAGATAAAATGTCACCAAAAAATTAACAAGATAGATAGTTTGGACTGTTAGCCGCAAGGGCTTCACCATAAAATTAAATATCAATCTCAACCGGATAGCTGTCCATACAGTCTTCCCATGGACTGTTAGCTGAAGGCTTAACGTTGCGCAGAGCCACCCAGACTGAACTGTTACATTTAAAACCTGATCCCAAAGCAATCTGCCAAATCCTATCTCCTTCCTTCATCCTTCCTTTAGCTTCTGTATAAGCCAACTCGTACCAGATTGAGCTCGAAGAAGTATTACCAAACCTGTGTAGTGTCATTCTTGACGCCTCAACGTGTAATGGAGAAAGTTTAAGATTCTTCTCTAGCTCATCTATAAGAGCTCTTCCACCAGCGTGGATGCAGAAATGCTCAAAGGCAAGCTTGAAATCTGGTGTATAATTCTTCAACTCTGGCCTGAAATACTTCTTTTTGACAAAAGTAATAAAGAAGGCAAGCTTCTCTTTCATTGGAAGAACAAGAGGACCCAAAGTTGCAATGTTGATCTTAAGAGTTCTTGCAGCAACCATAGGTAGATTCTTTGTCAAGGTAACTCCAATTATGCCATCTTCATCTTCTTCTTGTGTTGCACACTCAAAGGACCTATCATCTGATCCGGTATGGATCCGTACCGTGTGAACAAGCTCATATTTCGCGCGTCTACGGTCTCTAGATCTGTTGGAAAGCAGAACCGCAGCCCCACCAACGCGGAACAAACAGTTTGTGACTAGCATTGATTTGTTTTTCCCCAAGTACAAGTTCTGAGTGATGTTCTCTGTGCTAACTACAATAGCATAAGTGTTCCTATGAACTTGTAGTAATCCCTTAGCGACATCAACAGCTATAACTCCAGCACTGCAACCCATTCCTCCAAGATTCAAACTCTTGATGTTGTCTCTGAGTTTGTACTTGTTCACAATCATGGAGGCGAGTGATGGAGTTGGATTAAACGTGCTAGAATTCACCACCAATATACCGATATCATCAAGTTTTACACCGGTGTTGCGAAAGAGATTGTCAAGAGCTCCGAATATTACTTCTTCCGTCTCTTTACGTGAAGCCCCCATGTCTTGCTGAAGCGGGAAGCACTGAAGACCCTCAGGGATGTAGGTTTCTTGACCGAGACCGGAGCGTTCAAGAATCTTCTCCTGGAAGTCAACTAAATAGTCGTTCTCTTTGTTCTTCCAACACATGCCTGCTTCTCTTGCACGTCTCGCGTGTCCCATTAGCGTTTGGATACTGACCTTGAGATGCGACGGTGGGAGGTAGCAGGAGAAGTCAACAAGGTAAACGGGTTTAGGTCGGGTTAACATGTAGAGGATCCACACGAAACCAAAAAGAAACCAGAGAAGGCTTATGGTTTGGAGATTATTCTGTATATGGTGGAGGAAGAAGTTTTGGAGATCATCTAAGTTGATCTGAGATCGTTTCACGGCTAATGCTGCCATTAAAGAGATGAAGAAGATCTTCAAGAAAACCATCTTTAAGTTCTTCATTGAAGATAACCTAAGAGTAGAAAGGAGAGGACAAAAAAGTCTTGTTTAAGTGTTTACTCTTTGGTTCTAT
>AT2G15220_1
CAAAGATGACGTTTCACAAAATCTTTTTTGTAATCTCTCTGATGCTCATTGTCTCATTGGTTAATGCAGTTGACTACTCGGTTGTTGACAACACCGGAGACTCCGCCGGAGGAAGGAGATTCCGAGGAGAGATCGGTGGCGTAAGCTATGGCACACAGTCACTAAGATCTGCCACAAATTTCGTGTGGAATTTGTTCCAACAAACCAACCCTTCAGACAGAAAGTCCGTTACAAAGATCACACTGTTCATGGAGAACGGTAACGGTGTAGCGTACAACTCGGGAAACGAGATACACTTCAACGCGGGATATCTCGCGGGTGTATCGGGAGATGTTAAGAGGGAGTTTACCGGGGTGGTTTATCACGAGGTAGTCCATTCTTGGCAGTGGAACGGTGCCGGTCGGGCTCCGGGTGGGCTTATCGAAGGGATAGCGGATTACGTGAGGCTGAAAGCAGGTTACGCTCCGAGTCATTGGGTCGGGCCTGGTCGTGGTGATAGATGGGATCAGGGTTATGACGTTACCGCGAGGTTCTTGGATTATTGTAACGGTCTGAGGAATGGGTTTGTGGCCGAGCTGAACAAGAAGATGAGGAATGGTTATAGTGATGGTTTCTTTGTTGATTTGCTTGGGAAAGACGTGAATCAGCTATGGAGAGAGTACAAGGCCAAGTATGGTCAATGAATACAAATGATATGAACATAATCTCAATATAGGTATTCTAAATAAAA
>AT4G39730_1
GACGACGACGACAACAAAATAAACATTACAGAGACCTCACGAATCACACATCAGTCAGACGACCCAAGAAAGCTTTTTCCGGATCTCTGACCCGACCCGACTCACACTATCCCTAAGCGAGACCGGACAATTGTTCCGTACAGCGGTGAGCTCATAAGGAGATGTATCGGTAGCGAGCCATTGCTCAACCTCGAAGTTCTGCATCGAGCACTTTGCGTGAACACCCGCCGTCGTAACCTCGACGTAATTGACGTACCATCCATGGTGGTCACCGGAACCATCGGAGGTTAGGTTTAAGGCGCAGATCGGACTAGGTAAACACGGTGCTCTTCCGCTGAAAATGTCGAGATTACCCCCCTCGAAGTAGTTGTAATCAGGTCCCATTAATCCGCCCCAAGCTTCTAGGTTTTTGATCCCGATATAGTCACCGTACTTGTCGTAGATTCTAGCACTGATGATTGAATCGGTGCCGGCTTTCCAGATCGATCCGGTTCGCAGGTAGAATGTGTAAACACAGTCTGGATCATCGGCGAAGGCTACGGCGGAGACGATTGCGAGTAGGAGGATGAAAGGGAGGAGAAAGCCGCGACGAGCCATCGGTGATTTATTTTTGCCGGTGAGCGATTTGTTTTCTT
>AT4G39730_2
AAAAAAAATGGCTCGCCGCGACGGTCTCCTCCCATTCATCCTCCTTATCGCCACCGTCTCCGCCGTAGCTTTCGCCGAAGATGATCCAGACTGTGTTTACACATTCTACCTCAGAACCGGATCGATCTGGAAAGCCGGAACCGATTCAATCATCAGCGCAAGAATCTACGACAAGTACGGTGACTACATCGGAATCAAAAACCTACAAGCTTGGGCTGGATTAATGGGACCTGATTACAATTACTTCGAGAGGGGTAATCTCGACATTTTCAGTGGAAGAGCACCGTGTTTACCTAGTCCGATCTGCGCCTTAAACCTAACCTCCGATGGCTCCGGTGATCACCATGGTTGGTACGTTAATTACGTTGAGGTTACGACGGCTGGTGTTCACGCACAGTGCTCGACTCAGAACTTTGAGATTGAGCAATGGCTCGCTACTGATACTTCTCCTTATGAGCTCACCGCTGTACGGAACAATTGTCCGGTTTCGCTTAGGGATAGTGTGAGCCGGGTCGGTTCTGAGATCCGGAAAAAGCTTTCTTGGGTTGTCTGAGTGATGTGTTGTGATTCATGAGAGTCTCTGTATTGTTTGTTTTGTCGTCGTTGTTGTCTTGTGAATGTAATGTGGCGTTAATGATATGATTCAATACATAAAACTTTTAGTAG
>AT4G39800_1
GTCTTCTGAGATTTTCTGTGAATTTTCTCGGGAAAGATGTTTATTGAGAGCTTTAAAGTTGAGAGCCCGAACGTGAAGTACACAGAGAATGAGATACACTCTTTGTATGATTACGAGACGACGGAGGTTGTTCATGAGAACATCAATGGCACTTACCAATGGATTGTGAAGCCAAAGACTGTCAAATACGATTTCAAAACCGATACTCGTGTCCCCAAATTAGGGGTTATGCTTGTGGGTTGGGGAGGAAACAATGGATCAACTCTCACCGCTGGTGTAATTGCGAATAAAGAAGGAATCTCGTGGGCTACGAAGGACAAAGTGCAGCAAGCGAATTACTTCGGGTCACTAACTCAAGCATCATCGATTCGAGTTGGATCTTTTAACGGTGAAGAGATCTATGCTCCTTTCAAGAGTCTTCTTCCAATGGTGAATCCGGATGATGTTGTGTTTGGAGGATGGGATATAAGTGATATGAACTTAGCAGACGCCATGGCTAGAGCCAAGGTTCTTGATATTGATTTGCAGAAACAGCTAAGGCCTTACATGGAGTACATTGTGCCACTCCCTGGGATCTACGATCCTGATTTCATTGCTGCCAATCAAGGGTCACGTGCTAACAACGTGATCAAAGGTACCAAGAAGGAACAAGTCGACCACATCATCAAGGACATGAGGGAGTTTAAGGAGAAGAATAAGGTGGATAAAGTTGTGGTTCTCTGGACGGCTAACACAGAGCGTTATAGCAATGTGGTCGTTGGGTTAAACGACACAATGGAGAATCTCATGCAGTCTGTGGATAGGGATGAGGCCGAGATCTCTCCTTCAACGCTTTATGCTATTGCTTGTGTTCTTGAAGGCATCCCGTTCATCAATGGAAGCCCTCAGAACACCTTTGTTCCAGGTCTTATTGATTTGGCGATCAGGAACAATGTTTTGATCGGTGGAGATGATTTCAAGAGTGGTCAAACCAAGATGAAATCTGTCTTGGTTGATTTCCTCGTTGGTGCAGGAATTAAGCCTACTTCAATTGTGAGCTACAATCACTTGGGGAACAACGATGGAATGAACCTCTCAGCTCCACAGACATTCCGATCCAAGGAGATCTCGAAAAGCAATGTGGTGGACGATATGGTTGCTAGCAACGGTATCCTCTTTGAGCCTGGGGAACACCCGGACCATGTTGTTGTCATCAAGTATGTACCGTATGTTGCGGATAGTAAGCGAGCGATGGACGAGTATACATCAGAGATATTCATGGGAGGGAAGAACACAATCGTGATGCACAATACCTGTGAGGACTCTCTCTTAGCTGCTCCAATCATCTTGGATCTTGTTCTCCTCGCGGAGCTCAGCACCAGGATCCAGTTTAAATCCGAGGGAGAGGGAAAGTTTCATTCTTTCCATCCTGTTGCCACCATACTCAGCTACCTCACCAAGGCACCGCTTGTGCCGCCGGGAACGCCGGTGGTTAACGCGCTGTCGAAGCAGCGGGCTATGCTGGAGAACATTCTTAGAGCGTGCGTTGGGCTGGCCCCGGAAAATAACATGATCTTGGAATACAAGTGAACAAGAAGAAGCCTATTAAGACCTTTAAATAGCTCATAATTTAAGTCTTTGGTTGGTTTTTATTTGATGTTTAAAATTATGAAAGCATGTGTTTCTGAGAGATCAAAGAGCTTTTAGTTTGATCTCTG
>AT2G15230_1
CGTTGACAAAACCCATTTACAAAGAATAGGACAAAAGGGTAACTTCCCAAATTTCCGTCTCCGGCGACGATGAAATGGTTGCTCGTCGCCGTGTTGACCGCTTTATTAACGATCTTCTCCGCCGTAACACAGTCCCATCTCCTCCGTGGATCTCCAGTCAATTCTCTCTGCACTGATCTCATTCATCCCGCTAATTACTCCTGCACCGAACACACTATTGAAACAGAGGATGGTTACATATTAGCTCTTCAACGTGTAGCTTCTCATGGTCCAAGACTTCAATATGGTCCACCTGTTCTGCTTCAGCACGGACTATTTATGGCTGGAGATGTGTGGTTCTTGAATTCACCTAAAGAGTCTCTAGGTTTCATTCTTGCAGATCATGGATTTGATGTATGGGTTGGAAATGTTCGTGGTACACGTTACAGTTATGGACATGTGACTTTGTCTGAAACTGATAAGGAATTTTGGGACTGGAGTTGGCAAGATTTGGCTATGTATGACTTAGCAGAAATGATTCAGTATCTGTATTCAACTTCAAACTCCAAAATCTTCCTTGTTGGACATTCTCAGGGGACTATCATGTCTTTTGCTGCTCTTACTCAGCCACATGTTGCGGAAATGGTTGAAGCAGCTGCGTTGCTTTGTCCAATATCATATTTGGATCATGTCACAGCTCCTCTTGTTGAAAGAATGGTTTTTATGCATCTCGATCAGATGGTAGTTGCTCTTGGGCTGCATCAAATAAACTTTAAAAGTGATATGTTAGTTAAGCTTGTTGACTCGTTATGCGAAGGGCATATGGATTGTACTGATTTCCTCACATCCATAACAGGGACGAATTGTTGTTTCAATGCCTCGAAGATAGAATACTATCTAGATTATGAGCCTCACCCATCATCTGTCAAGAATATTCGACATCTTTTCCAAATGATTCGGAAGGGGACCTTTGCACAATACGACTACGGGTATTTCAAAAATCTACGGATTTATGGGCTGTCAAAACCTCCAGAATTCAAACTCAGCCTCATCCCGGCATCATTACCAATGTGGATGGGGTATGGTGGAACTGATGGTTTAGCAGATGTGACAGATGTGGAACATACTCTCGCGGAACTACCTTCCAGTCCAGAGTTGCTATATCTTGAGAATTATGGTCACATTGACTTTGTACTTGGCGCAAGTGCCAAAGAAGATGTCTATAAGCACATGATTCAATTTTTCAGAGCAAGGAGAATGTCTAGTAGTTGGTAAAATACTCAATGCACTGCTCTGCTTTGCACATATTTATTTTTAACA
>AT4G39880_1
CTAAAACCCTCAAAATTTGTGGAGCAATGGGGAGTAGATTGGGAGGACGAGTGGTTCATTTCGCGAATCTTCCGATTAAGCTTCTGATGCCTGCAAAGCTCACGAACATTCACGAATTCGCGTTGAAAACGATCCCTTCTGCGTCAAAGATCGAGATCAAGCGAGTCCTCGAATCACTCTACGGATTCGATGTGGAGAAGGTGAATACACTGAACATGGATGGGAAGAAGAAGAAGCGTGGAGGTTTGTTGATAGCGAAAGCTGATTACAAGAAGGCTTACGTCACGCTACGTAGCCCTTTGTCGATTTCTAGGGATTTGTTTCCAGTGAAGTTTATTGAGGAAGATAGGAAGAGTAAAGTGAAAGGATCTAGCTTTGTTGAGGAAGAAGATGATAAGAAGAGTCATTGGCTTGATCGGAAGGAGAAGAGGGAAATCGGTGGTTATGGTAAAGGTAAAGGTCGTCGTGGCAGTGAAAGGGCTAATTCTCCGACGAGGGATGGTGCGGCGACGGCGGCGGCGGGGACAGCGAAGTTTCCATGGAGCAACATGAGATTTGTTGGTAAGTAGGGTTTTGTTTTTAATTAATAATCCCAATTAGGGTTTATGAGCAGATTATGATCTGCGTTTGTGTTTCTTTAGTTATCGGATTATCAATTTTGTTT
>AT4G39900_1
AAGAGATTCAAACAGAGACAACGAAGGAGAAAGGCCAAAAGAGATGTTACAGTTTACATGTGATTGAAGCTGTTGTTGTCTCCGTTTTGCTTCACTTTCAGTGTCAGGTAGATCAATATCAATGTTCCCACACTCGATAAGATGGAGAATAGGATGACGATTTTCCTTGAATCAAATGAAGCGGCACGCTTGTATCTTCTCCATCTGTTGGTTGGTGCATCATGGCATCGCTCGGAGATAGCTTTATCAGTGCTCAAGCTTGCTTGTCTCTGTAGTACCTTTTGGATATGTACACTCTCAGATTTAACGCTTGCAACAAGTTCGTCATGAGATGTCACCGTCTCACCACCATTCCCTTTCTCGACATTTATGTCCACGATGCATGATTGGTAGGAATCTGTGCCTCCCAGTAGCACATTGATGCGGTTCTGCGTTTTCTGACAATTCAGTTGCGCATCAATCAACATTTGATTTTTAGATGGAAGCAGAGCCTTGACGAAGCTCAGGAGAGTAAACTGCGGGGTGCATTGTGGGATTGTACTTCCTTCATCAGGTAAGACTGAGATAGTACACACGTCTTGGACCAGTGAAGTATCGACGATGGCACGGTCTTCTTTTAAAGGGAAAGCATCCTCATTGACAAGAAGAGGAAAAACATCTATGGCACTATGTTTGCCACCATCGTTGAAAATAGGCTTAGGAGCCTTGAAGCTTGGATACTTGACTGGTGCATTTGCAGATTCACTTCCGAATTGCTGCTTCCCCTCTACGAAGAAATCACCCATTGCAGAGAGAGAGACGGAGAAATTAGAAGCGAATCTCA
>AT2G15480_1
GGACTTTCTCTTAGCAAACGAAAAGATTCTCGTTTATTACAAAGACAATAACTAAAAAGATAAACAATGTCAAACAATCCATCTCACAACCTTAAACATGTTCCGTCTTCTTCTACTTTCTACCATTCAGCTCTTCCATAAACTTGTTCACATCATTATAAGAAGACCCTCCTTCCTCTACTGCGGCTTTAGCCATCTCGCCCAGCTTCTTAGCCCATAGCCGCCTTTCCTCTGCCTCTTCCCCAACTATCACTTCCTTCACTGCCTTCTCCACTTGCTCTCTACTAATCAACTTTCCTTTTTTCACAAACTCCGTAGCTCCTACGTTCACTCCTATTCTCAACACTTTTCTCAATAGCTTCTCGTTGTAGAACTGTTCTGCCCCCATCGGCCATGTCACCATAGGAAGCCCTGCAGCAATGCCCTCCATAGCTGAGTTCCATCCACAATGCGTTACAAATCCTCCAATTACTTTGTGGTCAAGTATCAGCACTTGTGGAGCCCATCCGCGTATTATCAGCCCTTTCCCTGTCGTCCTCTCCTCAAACCCTTGAGGCAACCACTCTTCATTTTCACCTTGGTTTTCATTTTTCCTAACCACCCAGATGAAATTTTGTCCAGAGCCTTCAAGACCGTAAGCGATCTCTAACAGCTGTTCGTTGGTGAAGCTACTTCCGCTGCCAAAGGACAAGTATACTACTGAATCAGGTGTCTTAGACTCGAGCCATTTGAGGCATTCTTGCTCATCAATGTTCGCTTTTTTCCCTCTTCCTGCTTTCTCTGCAAACTCTCTGTTGACTAGCGAAAGCGGACCAATATGCCAAGCTCTTTTCGCCACAAAACTACGGTAAAAATCAGCATATGCCGATTCCAGTTCGTAGAAGCTATTCACCAAAACACCAAAGCTATTGGTCTCTGATTCCCTAATCTCTTTCATAAACTTTCCCATTGGAGTTTCTTCATCCTCAACATTGGCCTGGTCTGCTGTTATAACTATGTCCCCTGGTATACCAGGGATTACAAAAGGAGTAGAACTCGTAGCGACTTTCTTGTGTGGCTTATGAATCCTCATGTTATACGAACAGCACAAAGAAAAGAAAGATGTACCGTGGAACACAAGCCTTGGGACACTAAACTTCTCAGCAGATTCTGTCGCCCAGGGGAAGAACATATCGGCCACAAGACCACTTGGTTTGGTTGTTTCAATGAAACTCTCCAATTGTTGTTTCATATACTTGGTAGAGAAAAGAAACTTTAAGAACAATTCACCTAAATCAGATTTTTGGTATGAATTAATGAAGTCACGTTTATCGCATCCTTCAGGCAATCCAAGCTCTACACAAGGGAAATTGAAGATCTTGATTCCGATTTCGAGATCAGGGTTTTGAACTTTGAATGCTTCAATGGGTTTCTCCAAGATCTTAGCGTTGATTGGGGTTGTGAGGAGGGTTGATTTGGCTCCTCTGCTCGCGAAAAGCTTGGCCATGTCTAGAATTGGAATCATGTGGCCATGAGCCATGAACGGGAAGAACAGAATATGAATTCGCTCGGAGACTTCGCTGCTCATGTTTGGTAGTGGAAACAAAATCTGGGTTTTGCAGGATGAAGCAGAGAATCAAAA
>AT2G16365_1
ACAGTGTCTCTCCACGTATTCGTCTCTCGTGATTTGATCAGGACTCTGGAGAAGAAGATCTGTAGGTAGAATGTCTGAACAGGTTATGGTTTTGGGTAAAGTTAACAAAGGAATCAACAAGACTTCCTCAGTCAATCCTTATGAATCTGCTTGGTTAGGTCGTTGGACTCATGATGGTGAGTCCAAGTGCTCTAAGGAGTTGGTTAGGTCTGAAGATAGTAATGTAAAAGAGAATCATGGAGTCAAGGTCTTGCCGTTTCCTATGTTCAAGGTTTCTCAGAATAGAGAGAGTAGTACAAAGGTTCAAGCTTACCCGGCATTGACAAATAATAAACCGTCTTTCCATGACGATGTGGGTTCAAGCTCGAAAGCTATGGCTAATAGAATGCCTTGGATGTATGAGCAAGGAGAGAAATTCAGTTCAAGTAACCGTCTTGATTTCCCAATTCAAGAAAAGACTACCCAAAACTTGCTAGAGTTGATAAGACCGGTGAGGATTTACGCAACTGTTGATTCGGATAAATTGCCTGAAGAAAATGGTCATCAGCTATTGAAGGGGTCGACGGTGTCCATGAAACTGAAAGGGAAGATTTTCGGAGAGTATCTTGATCTATTTCCTAATCTAGATCACTGCCATAATAAAGGAGGAGTAAGACTGCATTCCTTAGAAAGCTCAAAGGATACTGAAGAAGATGGGCTGAGAAAAAATGAATCATCGGCAGAGACTAATACCTTGGAAATGGATAGACTTCAGACGATACATCTTTCCGGCTCCATTTCTTCATCATTAACTAAGGGCAAAGGAAGAAAAGGCGATTCAGCCATTCCCAGGACCGAAATACCCGACATGAATGAAGAACCACCTCTGGTTCTGGATAGAGAGAATTCAGTATACGGGCATCAGGGAGAAACAAGCAACTCGGCTACTCAAAGTATGAACGTTGAACACATTCTGTCCAGAGAGTGCAAACGTGTGCGGTTGGAACCAGAAGTAGAACCCAGCAGTAGATGGGTCAAGCGTCTGAAGACGAATGCCTCGGATTCCAGCGGACATGATGAAACTAAGAGCCTGATGAAGAATAAAGAAGCACCAATGGGACAAAAAGGGAACAATAACCTATTCCTTGAAATCTTGAAGTCGGGAATCAACAATCTCCAACCAAGAAATCAAGAACCTGTCACTTTACAAATCAATAATCTGAAACAGGGAGGAGATGACATTACGCTTCTGCATCCATGGATCCAGAGATGGTGCAAGAAGAAATCTACATCGGCGGATCAACCAGAAGGGCAAGAAGTTAGCTTCGAGCCAGAGAGCCAAAAGGAGTTTGAGAAGAAACAGTATCCGAGTATTGCAGCCATGGCATTGATGGGGAAGGCTCTGAGCGGTTTAAACCCGTATTGCCTTAGAAAGACCAACTCTCTCATGGTCTGGAATGCCAGGGATTTGAGGTAGACTAAACAAAATCATCATCCCAATCTTCCTAATTATCATTACTACTTGAGAGACAAAAC
>AT2G16380_1
CTCCATCGATCAATTTCACTTCCACCCTCCCCTCTCAAGCACACATCCCCAATAAGGTATTTCATCAAAACCATGGCTGACACCAAACAAGATACGGAGATTTCAGAGGATGAGAGGAAGATAGTGAAGATGAGCTCGCTTAAAAAGAAAGCGATAAGTGCATCAAATAGATTCAAGAACTCGTTCAAGAAGAAGACTCGGAGGAGCAGCAGCAGAATCGTGTCCGTAGACGACATCAACGCCGAGGATCGTCAGTCTCTTGATGCGTTCCGTGAAGTTCTTGCCCACGACGACCTTTTACCCTCCCAACACGACGATCTTCACATGATGCTCAGATACTTAAGGGCGAGAAAATTTGACATTGAGAAAGCGAAGCAAATGTGGAGTGACATGCTTCAATGGAGGAAGGATTTCGGAGTCGACACGATCATTGAGGATTTTGAGTTTGAAGAGATCGATGAAGTACTCAAGCATTATCCTCAAGGCTATCATGGAGTGGACAAAGAAGGCAGGCCGGTTTACATTGAGAGATTAGGCCAAATCGATGCAAACAAGCTGTTGCAAGTGACTACGATGGACCGATACGAGAAGTACCATGTGAAAGAGTTTGAGAAGATGTTCAAGAACAAGTTCCCTTCTTGCTCAGTCGAAGCCAAGAAGCACATTGATCAGAGCACGACCATTTTTGATGTGCAAAGCGTGGGGCTTAAGAACTTCAACAAATCCGCGAGAGAGCTTCTTCAACGCCTTCTCAAAATCGATAACGACAATTATCCTGAGACTCTGAACAGAATGTTTATCATCAATGCGGGTCCTGGATTCCGGCTCTTGTGGGGCCCAGTTAAATCTTTTCTTGATCCAAAGACGACATCAAAGATTCATGTTCTAGGGAACAAATACCAGAGCAAATTACTTGAAGCTATCGACGCTAGCGAGTTGCCACATTTCTTTGGCGGCCGTTGCACTTGTGAAGACAAAGGAGGCTGTATGCGATCTGATAAAGGCCCGTGGAATGATCCTAAGCTTCTTAAGATGGCTAAGACCCCCGAAGCCAGGTTCTCGACTATTTCAGAGGACGAAGACAAGCTTGTAGTAGAAGGAACATCGTCAATGGTCTTTGAACCTCTAGAGAGAAACAAGAAGAAAACCATCGGAGACAAGGTGTGTGAGAAACACATTGCAGCAGTTGACAAGTTCATGGCATTGTCTTTGCCTCCAAAACCTCATTTAAAATCCCTACAAAAATGGAAGGGGCCACAAAAGAAAGATGATGGCTTTCTTGTGGGAGGGGTTATCGCTTTTGTGATGGGAATTGTTGCAATGCTCCGGCTATCTAAACACGTTCCAAGGAAACTCACAGAGGCTGCATTATTCGGCAATTCAGTTTACTACGAGGAATCAAAAATGTCTAAACCGAACAAAGATCAATTTCCAGCACCAGTCTCAAGCTCCGAGTACGTAATAATGGTGAAACGAATGGCCGAGCTTGAAGAAAAGTACAAGTCTCTTGACTCGAAATCAGCAAATGATGATTTAGAGAAAGAGGATAAACTTCAGGCTGCGCTTAACCGGGTTCAAGTACTTGAGCATGAGTTATCTGTAACCAAAAAGGCTTTGGATGAAACGATCGCTAACCAGAAGGGGATTCTTTCATATATTGAGAAGAAAAGGAAGACGAAGAGAGTGTTTTTCATGTTCTAAATCAGCGAACAATGGTTATCATTTCCCACCACAATATCAGATGAGAAGCAATGGATTGTGCCACTAGAGGTTTGTTTTGGGTGTTCCCTTGCAATTTGGAGTGCTTATTTTGGGTGTTCTCGT
>AT2G16460_1
CTTCAATCGCTCGATTCTCCGATTCCCAATCCCCGTTTCCTCCGTCGTAAACGTATTGCCAGAATAGATTTAGCGTAGTTTCTCGAATCTACTTTTTTTCCAGCTTCCGATTATTGATTTTCGAATTTCCGTCGTATCGATGATATTGTCCAAGCGCTTGGCTCTATTGGGAGCTCAACCCGCGATTTCTCTCGCTAAACCTCGAGGTCTTAGCTCCACTTTCGGATTGCTTGATTGTCGGCCATTCCCGTACCGTCAAATTTCCGAGCTCACGAAAGCTAATGGGAAGCGTGCGTTTCTCGTCGATACATTGGCTCTGGTGAGAAGTCTTGAAGCTCAAGGTGTTCCATCCAAACAAGCTGAGGCAATAACTTCCGCCATCACTGAGGTTTTGAATGATAGCTTGGAAAATGTCTCTCAGTCTTTTGTGTCAAAAGCAGAAATGCAGAAGACTGAAATGCTTCAAGATTCAAATCTGTCAAAATTTAAATCTGAAGTAAAAAGTTCTCAGGAGCATCATTTTACGGTTTTGCAACGTGAGACAGAGAAATTGCGAGGTGATATAGAGAAGATGCGAAGTGAGCTAAGGTATGAAATTGATAAGGTCACAGCTGGACAACGCTTGGATTTGAATCTTGAAAGAGGCCGAATATGTGATGAGCTAGCTAATCAGAATTCCGAAACAACAAACCTCACAAACAAGCTTGACAGGGAAATTCATGCGTTGAGAGCTCAATTAGAAGCTTCAAAATACGAGGTTATCAAATATTGCATAGGTACACTTGTGTCGATATCAGCAGTGGGACTCGCCGTCCTTCGTATCATGATTTAGTACGATCCC
>AT4G39970_1
AAAATCCGTCTCTGTAACCACACACACACACACACAGACAGAGACAGAGATTCATCAATGGCGGTTTCTTGCAACCACTCGGCCATCCTCTTCTCTCCATCCACCGCCGGTTCCTTCTCCGTATCTTCTTCCTCGCTCATCGCCTTTCCTCGCTTCCAAACGCTGCGTTTCAAATCCAGAAGCGTTTATTCAAAATCTAGAGTTTCTCCTGTCTCGGCATTGCCTTCACGGTCTCTCGAAGCTCTGATTTTTGATTGCGACGGTGTGATTCTCGAATCGGAGAATCTACACCGTCAAGCTTACAACGACGCTTTCTCATTTTTCGATGTTCGATGTCCTCCTTCCTCTGAGTCTCTCGATTGGAGCCTCGAGTTCTACGATAAGTTTCAGAATCTAGTCGGTGGTGGAAAACCCAAAATGCGATGGTATTTCAAAGAAAATGGATGGCCAACATCCACCATTTTCGATTCACCTCCTGAGAATGACGCTGATCGAGCCAAGTTAATCGATACTCTTCAGGATTGGAAAACTGAGAGGTACAAAGAAATCATAAAATCAGGAAGTGTAGAACCAAGACCTGGTGTAATAAGACTAATGGATGAAGCAAAAGCTGCTGGGAAAAAACTAGCTGTTTGTTCTGCAGCTACAAAGAGTTCAGTTATATTATGTCTCGAGAATCTAATCGACATTGAGCGGTTCCAAGGACTCGATTGCTTCCTTGCAGGGGATGATGTTAAGGAGAAAAAACCCGATCCTTCGATATATATTACAGCTGCCGAGAAGCTAGGTGTTTCAGTGAAAGACTGTTTGGTCATAGAGGACAGTGTGATTGGCCTGCAGGCTGCTACAAAAGCAGGGATGTCATGTGTGATCACATACACTTCTTCAACCTCTGATCAGGATTTCAAAGATGCTATCGCTGTATACCCTGATCTCAGTAATGTGAAATTGAAAGACCTGGAAACTCTGCTTCACACCATTGTTACTGCAGCTTAAGACATTTGTTTCCTTTTCATTTTTGTCTGTTCTTCTGCA
>AT2G16600_1
CAAACACATACACACAGATCTTCTTCTTCTTCTCCGGTCAATCAAATCTCCGAGAAAAATGGCAAACCCTAAAGTTTTCTTCGACATGACCGTCGGTGGCCAGAAAGCTGGTAAAATCGTGATGGAGCTTTACGCCGACACAACACCAGAAACGGCGGAGAATTTCCGTGCTCTCTGTACCGGAGAGAAAGGAATCGGAAAATCCGGGAAGCCACTTCACTTCAAGGGATCAAGTTTCCACCGCGTGATTCCTAAATTCATGTGTCAAGGAGGAGACTTCACCAACGGAAACGGAACCGGAGGTGAATCGATCTATGGAATGAAGTTTAAGGATGAGAACTTCGTTAAGAAACATACAGGTCCAGGTATCTTATCTATGGCTAATGCTGGTCCTAATACCAATGGATCTCAGTTTTTCATTTGTACTGAGAAGACTTCGTGGCTCGATGGGAAACATGTTGTGTTTGGTCAAGTTGTTGAAGGAATGGATGTTGTTAGAGGTATTGAGAAAGTTGGATCTGACTCTGGAAGAACTTCCAAGCCTGTTGTCATTGCTGATTGTGGTCAGACTTCCAAGCCTGTTGTCATTGCTGA
>AT3G27300_1
CAAAAACTACAAGACATAAACAATGTCCTAGTGAAGATCACTAGTATACATAAGATTCACTTACAAACTCCAAACTGGTGAAGAATTTTTTATTCAGCAAGCACGGAAACAAAAAGAAGCTCTTATTTTGTGTGTACTCATCATCATCATCATCATCATCATCTCTGTGTTTATACCATTTACAATGTAGGAGGGATCCAAATGTAGCCATGGGTCTGCATATAACCAGCTTTCTTAAGTAGCTGATCTGCTTCGTCTGGGCCACGGCTTCCTTGTTTGTATGGGATCGATTTCACCTCTCCCTTGTCGATCCTGTGAAGCAGTGGAGTGAAGATTTCCCAAGCTGCCTTTAATTCGTCTCTGCGAACAAAGTGTTGTTGGTCGCCTCTGATTGTGTCAAGAATAAGGCGTTCGTAAGCCTCTGGAATCGAGACACCTTGGTAACGCTGCTTGTACGATAGGTCTAGTTCACTCTGCACGGTTTGCATCTCCAGACCCGGTTGCTTCACAGTTAGCTTCATGTACATGGCCTCTGAAGGCTGCAAGCGTATAACAAACTCGTTCCTCCCTTGGTTTTGACATTTAAATATGTCGCCAGGAACATCCTTAAACTGAATGCGAATATCTGCCTTCTTTGAACTCATTGCCTTTCCGGCCTTCAGTATAAAAGGAACACCTTCCCATCTTTCATTGTCTATGCGAAGAATTGTTGTGGCAAACGTTGGAGTGTTTGAGTCATTTGGAACAGTTGGATCATCTCTATATCCTTCATATTGTCCAAGAACCACCTCTTCATCTTTTATGGGAATCACAGATTGAAGAACCTTCACTTTCTCATCCCGGATGTGCTCGGGTTTAAGAGAGATTGGTTTCTCCATGGCGACAAGGCAAAGAACCTGGAGCAAGTGGTTTTGAATAATGTCACGAATGATTCCGTATTCATCAAAATATCCCCCGCGACCTTCAGTTCCGAAATCTTCTCTGAAAACGATCTGTACGTTTGCAATATTGTCGCGGTTCCATAGTGGCAAAAACAAGCGATTGGCAAACCGAAGAACCAACATGTTTTGTACTAATTCTTTTCCCAGATAGTGATCAATACGATAAATCTGTGTTTCATCAAACAGCGCTCCAATCTGGGAACTCAGTTGCTCTGCAGATTCCAGGTCCTTTCCAAATGGTTTCTCAACAACGATCCTAGTCCATCCACCAAGATCAGATTTGTTAGTGCACCATGCCTTGATCATCTTGCTTACAGGAGGGTACACAGACGGCGGAAGTGCAAGATAAAACAATCTCCTGGAAGATCCTTCAGAAGTCTTTTTAGAGATCTCGTGCTCCGAAATCGCCTTGTCTAATCTCTTAAACCCTTCCTCAGAATCATAAGGACCACTCACATACTTAATCAGCTTTAGAAACTTGGACAAAGCTTCTGCTTTCTCAGATGCATTCTTCTCACCAACAAGATATCCGCGGATTTTATCTCTCAGTTCCTCATCAGAAATCTTACTCCTTGCATATCCAAATATATGAACTTCATCTGGATTAAGAAATCCCTGATGGTAAAGATTGAAAAGTGCAGGAAAAGTCTTCTTCTTGGCAAGATCACCAGAAGCACCAAGCACAATGATCGAGAGGCTCCCAGTTTCAGAGACTGGATTGTATTCTTTTACAAACGAATCATTCTTTAAAGTAGACCTCTTCTCAACATGCCACTGCCCAGAACTCATCTTCCACAACAAGTATAACCCTCCAAGCAAAACGATACCACAGAACAGAAGAACACACAACAAACCTTCGACGGTGGCGACAAAATTCAC
>AT3G27340_1
GCCGGATAAAGAAATGTGGGTGATTACGAGAGTGATAAGACGGCGACTTCACGGCACAAGCGATGTTACTGTTCCCAAACTCTCCGGATTCTCTATTGTATCTCCCAAACACGTTGAGGTAGAGTATGCAGATGGCACCAAGTTCAAGTTTTCATCAGAGTTTCTGAGAATCCATAGTCCAGCTGCTGATGGAAAAGTCAGATCAATTGGTGGTGAAAAGGTGATATCTGGAAGGCGGTATGTAGGAATCATGTCTGCAGAACCGGTTGGAAACTATGGGGTAAGGTTAGTGTTTGATGACTTGCATAGAACAGGGATATATCCATGGGATTATTTCCACGAGCTTGGTAGCAATAAGTTTGGTCTTATGAGAAGCTATATCAAGACTCTTCGAAAGCATAATCTTAGCCGTGAACCTCCTCCTTTGAGAAAGAGATGATTCTGACGATCAAAGTGTTTGATAGATCCTTTTTGTGCAGAAAC
>AT3G27520_1
CCGAAATTGGGATTGGCATAACATAGAAAATCACTCTACAATTTCAACACAACACACACGCATTGTACAAAGTAGCCTAGGTAGAGCTCAGATAAACCCACCAGAAAAGATGATTAATTTAAGGTTAATCGGCACAAAGCGATGCCATTAGATCCGTTGGTGAACTCCATATGGCAAGATCAACGAACCACTGCTTCTTTTCTTCTTCTTCCATTCTGCATATGTTTTCTGCAACTTCGCACAGGTTTGACACCTCGTGGATTATAGCCTCTTGTCTTTCCGCCATATAAAGAAGACCGTCGAGCATAGACGGCGGCGCGGAAGCATTTTCTCCGCCAAATTCGCAAGCTCCTTCTGTAGAAGAAGTCTCTGGAAACGATGTCGTTTCGTTAGCATTGAACCGCTCTTCTCGCTGCGACGCTTGAAATCGATCTGCCTTATCTTGCATAGCATTTAAGCTGTTCGATAAAATCTCCCACTGCTCGATCTCACTCTGGTACTTTCTTTTGAGCTTCACCAGTATTCTCTGCTTCCGTATCCTTCGATTCCTCTCCTTTACCACCGGATCTAACTCCGGATCCGGCGGTTTGGATGTTTCTCCAGCGCCGGTTTCCTCGGCGATACGGCGTCGCTTCTTTCGCTTGTAAACGAAGCCATCGTCATTGTAAAGTTTCCAATCTTCGTCTCCGTCTATCACAGTCGCTGTCGGCGGAATTGGTGGATCCATCCGCCGCGAATTTCAGAAAACTGAGGGGCTTCGATTTGTT
>AT2G16740_1
CTAATTTCCCTCAGCTTCTCTCTCGCTATAGTTTCCCTTGAACCAAACATTCTGCAACCCAATGGCAACGAGACGGATATTGAAAGAACTTAAGGAGTTGCAGAGAGACCCTCCTGTATCATGCAGTGCAGGTCCAACAGGAGAAGATATGTTCCACTGGCAAGCTACGATAATAGGTCCGAACGAAAGTCCATACTCAGGCGGTGTTTTCCTTGTCAATATCCATTTTCCTCCTGATTATCCTTTCAAACCTCCCAAGGTTGTATTCAGAACCAAAGTGTTTCACCCAAACATCAACAGTAATGGAAACATCTGTTTGGACGTTCTCAAAGACCAATGGAGCCCTGCCCTTACCATCTCTAAGGTGCTTCTCTCTGTGTGCTCTCTTCTTACAGACCCAAACCCTGACGATCCTTTGGTTCCAGAGATAGCTCACATATACAAAACCGACGAGGCCAAATATGAAGCCATGGCTCGAAGCTGGACCCAGAAGTATGCCTTGTTCTAAATTTACTACTCTAAAATTAACCCTTCTTCATTCTTTGCA
>AT3G27690_1
AAATATCTAAGATTAAATGGCACAAGACAAGAACCTTACAGCTAGCTAGCGAGAATTTCTGACCAAAGCAAGAACATGGAACCAATATATCAAATATTTGGGATACTTTTTTCCATTGATAAATGTTAAAAGATATAATATACATAAATGATCCGATCAAATTCTATTTTCCAGGGACAAAGTTGGTGGCGTAAGCCCAAGCATTGTTAGCCACAGGGTCTGCAATATGATCGAACAGATTCTCGATCGGACCTTTACCAGTAACAATGGCTTGAACAAAGAATCCAAACATTGAGAACATCGCAAGACGACCGTTTTTGAGCTCCTTCACCTTCAATTCTGAGAAAGCCTCTGGATCCTCTGCTAAGTTCAACGGGTCAAACGCACCGCCCGGGTAAAGCGGGTCAAGTCCTTCACCAAGAGGCCCACCTCCGATTCTGTACCCTTCAATGAAGCCCATTAGCACAACTTGACAAGCCCATATAGCCAAGATGCTTTGCGCGTGGATCAAGTTAGGATTTCCGAGGTAATCAAGCCCTCCTTCTGAGAAGATCTGAGATCCTGCCTTGAACCACACGGCTTCACCGAATTTGACTCCATTTTTGGAGAGAATTTCTGGGAAGGTGCAGCCTAAAGCGCCTAACATTGCCCATCTACTGTGGATTACTTCGAGCTCACGGTTCTTTGCGAATGTTTCTGGATCGGCTGAGAGACCGGCGGTGTCCCAGCCGTAGTCTCCAGGGTATTCTCCGGTAAGGTACGATGGTGTGTTTTCCGAGAATGGTCCTAGGTATTTGGGACGCTCTGGTCCGTACCAGATGCTCTGAGGAGTAGACTTGACGGTACGGCGCATGATGACGCGGCCACCACCGTTGGAAGCTCCGACCTTGCGGAGGAGATCGTTGGATGGGTTCAGGACCGTTTGGCCGGCGAAAGAGGAGTGTTGGATTGCTGAAGTAGCCATTCTTTTTTTTCTCTTAAACTCCAAACAAAAACACAAAGGAAAAAGAAA
>AT3G27740_1
CTCCTACACTTACTGAGAAAGAACATGGCCATGGCAACGAGGACTCTGGGCTCTGTTTTGCCTATGAGCTTATCTTTCCAGCCTTCGTTCGACCGTCGTGGTGGATTCAGGGTTTCGGTCATCCGATGCTCCACTTCTCCACTCACTTTTTCCACCGCTGGTGTTGCGGAGAAACCTTGGACTTCGTACAATGCTAGGCTTGTGTTAGAAGACGGTTCCGTCTGGCCGGCTAAGTCTTTTGGTGCTCCAGGAACCCGTATTGCGGAATTGGTGTTTAACACTTCCTTGACTGGGTTTCAAGAAATTGTAACTGATCCTAGTTACGCCGGACAATTTGTGCTAATGACAAACCCACAAATTGGTAACACTGGTGTCAATCCCGATGATGAAGAATCTGGGCAATGCTTTCTTACTGGTTTGGTGATAAGAAATCTAAGCATCAGTACCTCTAACTGGAGATGCACGAAAACACTTGCTGACTATCTAACCGAAAGGAACATCATGGGAGTTTATGATCTTGACACTCGAGCAATAACCCGTCGGTTAAGAGAAGATGGTAGTCTTATCGGGGTGTTGAGCACAGAACAGTCCAAAACAGATGACGAACTTCTGCAAATGTCTCGTTCATGGGATATCGTAGGTATTGATCTAATAAGTGATGTTTCATGTAAATCTCCCTATGAATGGGTTGACAAAACAAACCCTGAATGGGATTTCAACACGAATTCACGTGATGGGAAATCCTACAGAGTTATCGCTTACGATTTTGGAATCAAGCAAAACATCCTAAGACGCCTATCCTCTTATGGATGTCAAATCACTGTTGTTCCGTCGACATGGCCAGCTTCCGAGGTGCTGAAAATGAATCCAGATGGGATTTTGTTCAGCAACGGTCCTGGAGACCCTTCTGCTGTGCCGTATGCTGTTGAGACAGTTAAAGAGCTTCTCGGTAAAGTCCCTGTTTACGGAATCTGTATGGGTCATCAGTTGCTCGGCCAAGCTTTGGGTGGTAAAACCTTCAAGATGAAGTTTGGTCATCATGGAGGAAACCACCCAGTTCGTAACAACAGAACTGGGCAGGTGGAGATCAGTGCTCAGAACCACAACTATGCGGTTGACCCAGCTTCACTTCCCGGAGGCGTAGAAGTGACACATGTCAATCTGAATGATGGAAGCTGTGCAGGTCTATCTTTCCCGGCAATGAATGTCATGTCTCTCCAGTACCACCCTGAAGCCTCCCCTGGACCTCACGACTCTGATAACGCATTTAGAGAGTTCATAGAGCTTATGAAGAGATCGAAACAGAGCTCCTGATCAATGGGAAGTAAAACAACCCTTTGTTTTGTACTATTTGCTGTTTTG
>AT3G27770_1
CAAAACTATTGTAAATGTTTTAAATACTGTGGCGACTACATTGATCTGTTCTGAAGTTTTTTGACATATGGGGTAAAAACTTTCTGTTTGTTTCTTTCATTGTTGTAACCCTCGAAATGAAATGAGCATTGACTCTTACGAGGCAAAAACTCTCGAATTTGAAGTCACTTCAGGTAATGAGTTTATATTTGATTTTGACGATTAATGCGTAGAGGCCATAAGAAGGAAGATGCAGGAGTGCTACCAACAAATACCACACTGGAGCCATGTCTAATGACAGGTTGAGAAATGGATATGGCCACCCTACGGAGATAAAAACATGGAGAGTCCATTGGAAAAGGACGAAACTTCCTGTCCACAAGATGAAGTAAGAAAACCTGAACAAAGGAAATTTCAGACGGTTGAGAGACGTGTCAGTAAGCAGCAAAACGAGGTTGCTCGTGTGCAAATTCACAGTCATGAAACTCATCTCATAGTCCTGTAAAGACAGAAACGGGAAAATTACGGTCCAATATATACTGTCTGTAAGCACAGCTGCTCCAGCACCCATCTGATATATAATCTGGAAGAGATGGACACATGACTTTAGTGCCTTTGATTCTGAAGTTTTTCTCTTCTCGAGCGAAACCATGTTGTCCGCATTAATAAGGGGCGAACAAAACCCGTTCTCTGCATCATTTCCTACCTGATCAACCATGCTACGTTGCTTCTTGTATTGAAAACATCCATAAACTGAAAGCAATGATCCCATCCCAAAGTAGATTGCTATCAATGTGAATGTCCACTGAGTGTAATAGTAGTAAATACGCCATCCACGATTAGCAAGACGAGCAATGTTGTTAGCAAGAAGAAAGCAAAACCCAAGAACCCGGAAACCCAACAACCAACCCGGATGGATTTGCTTAAAACAAGGTCTCCAAACATCATCAATGCATAGAACATCATCATCATCATCAACATCATCATTACCATTTAGTGGTGGTTGAGTTTGTACTGAACTATCTTCGTACTTCCATAAGACGAATAAAGACACAATCATTGGAGTTATTACCCATATCCCACATAGTAACACTCTCCAATTAAACCAGTACTCAAAGCTGGTCAGTTCCAAAACATTCTCAAAATTCATTTTTCTTCAGTTGATCCGTCTGAATAATTCGGATCTTCAGACCCGAATCTCAATTGGATCAATACCGAACTTGAGAAACCAGATCAGACCCGTCTGTAATTTTAGGAGGTATGTAGAAG
>AT3G27890_1
GAGAAATAGAAACTGTTATACGATAAGTGACACACACACTGTTTATTATCACAACAATTGGCATTATTTTCATCAGACCACCAATCACACAAATGATCAAGATTTGACCCACTTAACTTACTTACCTTGAAGTCGAAGTGTAAATGCTTGTAACGAGACAAGGACCTGTTTGAGCCTCTCCTTAGCCGCTTCATCGACCAAGTTTCCTTCTGCATCGAATTTCTGAGGCGGCTGAAACGCATTGAGTGTAAACTCGGGTTTGTTGATGAAATGAAGATCAAGGAATACTCCGATTTGTCGAAGATGATATTGCGATCTTCCTCCACCAAAACCTCCACCGGTGCTTATAACAGCAGCCGGTTTGTCAGCCCAAACATTAGGTGATCTTGAAGCCCAGTCAAGAGCATTCTTAAGTGGAGCTGAGACAGAGAAATTGTACTCAGGAGAAGCGAACAATATGCTATCGGCTTCAAGAATCTTCTGCCGGAAAGCTTCAACGACCGGAGGATAAGTACCGTTGATTTCCAGATCGGTGTTGATCAACGGTAACGGAGATATATCGATATACTCAATTTGCATTCCAGGAACCGATTCCTTCGTCAAATCGATCGCGGCACGGAGGAGACCACTGTTGTAAGAGCTTTTCCGGAGAGAACCGGAGAGAGCAGCGACTCTGATTAATGGCTTCATCGCCGTTACTGCCTCCATTATCTCCGATTAGAGCTTGATAAAGTGTTGACCAA
>AT3G28220_1
GCGATTACTTATACCAATCTTTTGATTATAAATAACTACCGTCACACTTCCCAACTCACTTAATTAAACATGTTTGGAAAGGGGTTGATAGAAAAAGAACGAAACATGTTTCAAGAGGAGAAGAGAAAGACAAATTATGGAGCAATTTGCTTGGTTTGCTTCTTTTGTTGTTTCTTTGCATTCCAATTCATGAAACTCGTAACAACACAACCTTCAACAACAACGTCGTTCATTTCCGTTATCGATAGCCCAATTTCCTCCGATAAGCTCTATGACAGGAGAGAATTATGGAGAGTTAGTCCACCGTCTACCTATTGTCTCAAAATCGAATCTTTCACAAAACTCGCCACTTCTCCGAACGTTGAGAAGTACGAATCCCGTCCTTTTCAATCCGGTGGATACAACTGGACACTTCTTGTCTATCCTAAAGGAAACATTAAGGATGGTGCTCCAGCTGATTGGGTTTCAATGTACGTCCAAATAGACAATTCAACACTCCTTAACTCTCCTAAAGAAGTTTACGCAGAAGTCAAATTCTTCATCTATAACCGGAAAGAGGACAAGTATTTCACATATCAAGAGACGGATGCAAAGCGCTTTTTTCTGTTCAAACCATATTGGGGATATGGTAACGTTAGAACCTACGGCGACGTGGTCAATCCTGGTGCTGGATGGCTTTTCGACGGTGACAGTGTTTTATTCGGTGTCGACGTATTTGTCACTGAAGTTTTTAAAAAATGGGAAGTTTTCTCCTTCACTAAGAGTTTTCATAACCGCCTTTACACATGGACGCTACCCAACTTCTCGTCACTAGATAAACAATACTATGTATCTGACAAGTTTGTGATCGGAGGGAGAAGCTGGGCTTTGAAATTGTATCCAAGTGGCGATGGAGAAGGACAGGGTAACTCATTGTCGTTATATATTGTTGCGGCTGATGTTAAGCCGTACGACAAGATTTACCTAAAAGCTAAGCTACGCATCCTAAATCAGAAAGATTCTAAACATGTTGAAAAGAAAGTCGAAAGCTGGTCGGATCAAGCAAACAGTTGGGGATTCCAGAAGTTTGTACCGTTTGCTGATCTTAAGGATACTTCTAAAGGTCTTATTGTGAATGATACATTGAAGATAGAGATCGAATTTGAAGATTTCTCTAACACTAAATACTTTCCAAGTTAAGTTTTGCCTTATGCGATCGATCAGCCGAACCGGAAAGCTTCGAACTTGGATTAGTCTTCGCCTATCTTCCACTTTTCCCATTTCCCTTGTTTGTAGAAATCGTTTATTCCACGCTCTTTGTGTACTTGTTTCCTATTTAAATAAATGTACCGACCATTGAAAAACTCTTGTTCTTAGTTCATTGTGGCTGTGACTAAGGCCAAGATTGACC
>AT3G28500_1
TAGAACCAGTCCCTTTTACAAACCCTAGCAGTCGAAAGAAGAAGAAATCGAATTCGAAAACGATGAAGGTGATCGCTGCTTTTCTCCTCGCGAAGCTCGGAGGAAACGAGAATCCAACCTCAAATGATTTGAAGAAGATCTTCGAATCCGTTGGTGCTGAAATCGACGAATCGAGGATAGATCTGTTGTTTTCTCTGATTAAGGATCATGATGTGACGGAGCTTATTGCTGCTGGGAGAGAGAAGATGGCTGCTTTGTCTTCTGGTGGTCCAGCTGTTGCTATGGTGGCTGGAGGTGGTGCTACTTCTGCGGCTGAGCCAGTGGCTGAATCTAAGAAGAAGGTTGAAGAAGTTAAAGAGGAGTCCTCTGATGGTGAAGGCATGATGAGTCTCTTTGATTGATTTGGTTAGATTATGAATCTCATGTTGCTAAGTATCGTTTTAATGTTTCTTTGGTTTTGTG
>AT2G16850_1
ATGCCCTACAAGAAAAAAGCAACGATACAAAGATGAATTAAACCAAACTAAACTATTGAAAATGAATAAGTCCGTTAAAGGAAAAGAGAATTACACCAAATTAAAAGTTAAAACACAAATTTCTCTCACTAAACACACAAAACAGATCTTAAATTGTTCTGAACTCATGCATCATCAATTGGTTGGGTTGCTGCGGAATGAAGCCAAGGCTTTGATTGCTGCAGCTCTCAAGATGTATTGATGGTATGCTGCTGCTGCTAATGCTCCCACGAACGGTCCAACCCAGAAGATCCAATGGTCGTCCCAAGCCTTCTCATTGTTATAGATAACAGCAGCACCAAAGCTTCTAGCTGGATTAATCCCAGTTCCAGTAATGGGGATAGTAGCCAAATGCACCATGAACACAGCAAACCCAATAGGTAACGGAGCCAAAACCGGGACGTGGGAGTCACGCGCGCTTCTTTTGGGGTCAGTTGCGGAGAAGACGGTGTAAACCAAGACAAATGTACCAATAATCTCAGCACCAAGAGCAGTTCCGGTGCTATAACCATCAGCGACAGTGTTAGCTCCCCCTCCGAGACGTTTGTATGGAGTCATCATGAAGGCCTTAACGAGTCCAACTCCACAAATGGCTCCAAGACACTGAGCCACCATGTAAGCAACTGCTCTAAGGAGCGACACTTTACGAGCCAAGAACAAACCAAACGTCACAGCTGGGTTAATGTGACCTCCGGAGATACCGGCGGTGCAATAGACGAGGACAAAGATCATGCCACCAAAGGCCCATGCGATGCCGAGTAAACCAACGCCGTCACAAGGACCGGTTTGATTCTTGTGGCCAATGACTGTAGCTACGGTTACGTAGAGGAAGAGGAGAGTGGCGATGAACTCTGCGATGATAGCTCTGTAGAAAGACCAGAGCTTAAGCTCAGCCATGTCTAGAAGCGGAGCTGGAGGTGGATCCACGTAGTCTTTGCCATGTCTTCCTTCTTCGCTCACTTCTTTCGACATTTTTCTTATCTTAGCTCTGAGCTCTCTCTCTCACTATAAAGATGCTATGGCTACTATCACCGGT
>AT2G16900_1
AGCTATGGATGTCAATCGGAAAGCTCACCCGGATTGCCGATATTCTGCAAACCCTTTCCATGAGTGTGCTTCAGATTGTTTAGAGAAGATTTCTCAAGGCCGTGGAAAGAAGCATTCAAAGAAGCAAGCTTCAAAGATTCTTAGCCTCCCGGGGAGTTTTGGTAAGAAAAAGACAGAGTCACAGCCACCGTCACCTCTGAATACAAGGTACTATCAGAATGGTGCTGCCAATTCCCCAAAGGTTCATCAATCAAGACCATCACCAGTAGCTGTGAAGAAGACATCAATTCCAGGAGAGAACAAATCGTACCCCTCTCTATCGTCTGATGAAATCTCTATTGACCTCAACAGTCAGCATGATTCTTTCAACCATAAGCCGGAGAAGCCATCGCGAACGGTTCCTCTATCCCCAAACAGCATGGCTGATAATAGCAAAACTGTATCACCAAGACCTCGAGAACATAAACACAATGGCAAGAATGACACAGCCAGTGAGATTAGTGTCTTCAATGTCGTAAGCCCTCCAAGATCATACGCTAATGATGATGATGATGATGATGATGCTGACAACAATGATGATGAGGACGGAGTAGAGCTAGACCTTATATCAGTAATGTCGGACTCGTGTGTCTCGGTTGGAAAATACCGTGTGAACTCAGGTGTTTCCACAATCCTACGGTCAATCATCGACAAGCATGGAGACATAGCCGCAAACTGCAGGCTAGAATCAGCATCGATGCGATCCCGATACCTAGAGTGTCTATGCTCATTGATGCAAGAACTTGGGTCAACCCCGGTTGGGCAGTTGACCGAACTAAAAGTAAAAGAGATGGTCGCGGTTCTCAAGGACTTGGAGTCTGTGAACATCGACGTTGGCTGGATGCGTTCGGTTCTTGAGGAGTTTACTCGGTATCAAGAGAACACAGACTCAGAGAAAGAGAGGCAAGAAGGATTGGTGAGGTCTAAGAAACAGGAAATGGAGATTCAGGAGGCTGATTTGGCTCGGATTGAGAAGGAAGTAGCGGAAGCAAGGTTGAGGGTCGAGGAGATGAAAGCAGAGCTGGCTGTGCTCGAGACAGAGCGGTTGCGGATGAAGGAGATGGGATTTAAGGTTGAGAAATATAATGGGAAGTCGTTTCTTGATGAACTTCTGTGATGTTTGTTAAAAAAGTAAACCCAATACTCCAGAAGATTAATACAGTGTTTAGTTTTTGTTTGATATAAGATGTTTTTTAATAGTCTAAACCTTATCTGAG
>AT3G28730_1
CACACAAGGTAAAGATGACGCATAAAATCTCAGATGCTACTACTAGATAATCTTGGGGTATCAAAGATTAGTGACTGTCGGACTCATTTCCTGAGTCCACGTTCATTGGTTGAGGGTTCTTGTAATCACTAATCTCATCCTTGTATCGCTGCTTGTCGACTTGTGCTTTGGCTTCATATGGCTCTTTTTCCTCGGCAGACATTTGACGCCACTTATCTCCAAGCACCTTTCCCACCTCTCCAAATGCTATTCCTGGGTGTTCCTTCTTTATGTTATCTCTTTCCATTTGGGAGAAGAACATGAAACCAGACATTGCTCTTTTTGGTGCGTTGGGATCTTTCTTCTTTTTCTGCTTCTTCTTCTTACTACTGCCTTCTTCTGTGGCTAACACTTTCTTCTTAGGAGGCAATCCTTTCGAAGATGATGAAGCTTCTCTCTTGAGTTCCTTCTTGATAGATTTCTCTTTCTCTCCTCCGCCGCCTTCACTAGCATCAGAGTCGTCCTCGCCAGAATCATCAGTTGGTGAACCACCGTCGTCATCCTCACCCATAACAAAGTCTTCGTCCTCCTCATCACTCTCATCAGCAGCTTGGTTTTTGATACGCTCAAGATGAGGGTCAACAGCATCATCATCATCATTATCCCCAAGAACAGCAGCAACACCGTCTGTGCTTCCCGCACCTCCAAGGTTCATAATCTTTAAACCCTTGGAGCTTATGAAGGAATAGAGATTGTGATACTCATTCCTTTGAATGTTTCGGAACAGATGTTCATGATCAGTTTTCAGTTTTATGAGAAGATCAAAGTAATGCATGTTAGCACCACCAGCAGCATGCCTTTCAAACTCCACATAGTCAATCTCATCATGAAGTATAAGCGTTGGAGGTTTAGGTAAAAAGAAAAAGCCCTTCTCAAGTGGATAAAGAACCCCATCTTCTGCCTTAAGAGATGATTTCACTGCAAACCCATCTTGGGCACTGCGGAACTTCCCTGGTTTAGTGATCTTTGCACCAGACAGCCAACGCAACACGGTGGTGAATACTTCATGAATGAGACCCTTATATGATCGCTCCAGCTTGTCCTTGAACTTTGTATTCATAAGATCATCACTAATTGACAGTTCACTTTCGACAACGGCGTCAGTCTCAAACTGCATCACAATGTGGGGGTACATTGTCTGACCTTTCCGGATTGGTGGGTCTAGAGAGATAACAACAAACGTGTGTGGTTGGTTTGACTTAGGAAGCAAGAACAAGCGGACAACACTACTGTATTGGATTTTAAAGTCATTAGCTTGTCCTAGCAAACGTAAGAAAGAAAGGTGAAGTTCCACATTGTACCGACCCCTGGGTGTGAGGATTGCAATACTCTCGAATGTGACGACCGCCTCCTCAACTCCAGCACCAACATCAGCCATTGACTTGATTTCGTCATTAAAAACTTGAGCAGGTGGACGGTTTTCATCACCAACAAACTGGGTGTTGGAATTAGGAATATGAAAACCTATCTCCATCAGTGAGTCTTTCTCATTGGCACCAGCGGTATCATCAACATGGAACTCCAATATGACATCATTTTTTCCTTGAAGCTGAGTCTGCGAAACATCAGCTAAGGATACTTCAAAAGCTTGCTTTGCACCAACTGAAAAGGTTAGTGTATTCCCATTCAAATCAACCTCTCCCCAATTTCGACCACTAACAGATAATTGTTTCTCTTGAGGTGTTTTCCCAAAACTACTTTGGAAAAAGCTCGTCAGACTTGCAACATCCTGATCTCGAAATCCAATGAACTTATAGTATAACCCATCTTTGGTTTTGACTCCCAACTGATTATTAGTCTTTGGAACTTTCATCCAACTTACACCCACAATATCAGATTTATCGACTTCCACAGCTTTCCCACCACCTTGCTTCTTCCATTGAATACCTCCAGAGTTGATCTTAAGAAGGCCAGGGTTCGTTCCGCCGCGACCGCTGAGAGAGATATTGTTGAAGGAATGGCCGTCCGTCATGGTTTCCGATGAGACGAGGC
>AT3G28740_1
GCAACCAAGAACACAATGATGTACACTGACCTAACCCCGATCATTGAGTTGATAAATCCCATCAAAGATGGTCCTTTAATTCTCTTCTTCTCTGTTCTTCCTTCTCTATATCCCTCTAGAAACCGGGACACTTGAGTCAAATGATCTTCCTCTCTCTCAAACTCTTTTTCGGAACACGGCGGCGCAAATTAAACCTACCGCCGAGTCCAACTCGGCCATTTCCGGTTATTGGACATCTCCACCTCCTAAAGCTACCTCTCCACCGTAGATTCCTCTCTCTCTCCAAATCATTAAACAACACCTCGATTTTCTCTCTCCGCCTCGGCACTCGTCTAGTTTTCATTATTTCTTCTCACTCGGTCGCGAAAGAATGTTTCACTAAGAACGACGTCGTTTTAGCAAACCGGCCTGAGTTTATCGTCGGGAAACACATAGGGTACAACTCAACCACCATGGTTGGTGCGGCGTATGGTGACAGCTGGAGGAATCTCCGCCGTATTGGCACCATTGAGATCTTCTCCTCTTTTAGGCTTAATAGCTTCTTATCCATCCGTAAAGATGAAATCCGACGGCTCATATTATCTCTATCGAAAAACTCTCAACAAGTGGAGATGAAACCATTGTTTATGGACTTGACTATCAACAACATTATTAGAATGGTAGCCGGAAAGAGATTCTACGGTGATGGAACAGGGGATGACGATGAGGCAAGACATGTCAGACAGTTGATCGCCGAGGTGGTTACTAGCGGCGGCGCAGGGAATGCAGCAGATTATTTCCCAATCCTTCGTTGGATAACGAATTACGAGAAACAGGTCAAAAACTTGGCGGTTCGGGTTGACAAGTTTTTGCTAAGTCTGGTGAACGAGAAACGTGGGGAGAAAGAAAAGGGTAACACAGTGATCGATCACTTGCTTTCTCTCCAAGAAACTCAGCCTGATTATTACACGGATGTCATTATCAAAGGAATCATACTTGTTATGATACTTGCTGGGACTACTACATCAGAAGGAACGTTAGAATGGGCGATGTCGAATTTGTTGAATCATCCAGAAGTATTACAAAAGGCAAAGACTGAAATCGACACCCAAATCGGTTCAGACAGGTTAATAGATGAACAAGACATAGTGAAACTTCCTTATCTTCAAAACATTGTGTCAGAGACTTTACGACTTTATCCGGTGGTTCCAATGCTTCTTCCCCACTTGGCATCAGAAGATTGCACGGTTGAAGGCTATGATGTCCCACGTGGCACTATCTTATTGGTGAATGCATGGGCCATTCATAGAGATCCCAAGTTGTGGGAGGAGTCAGAAAAGTTTAAACCGGAAAGATTTGAGAAAGAAGGGGAAGATAGAAAGTTGATGTCTTTTGGGATCGGACGACGAGCTTGTCCTGGATCAGGGCTAGCTCAACGGCTTGTGACCTTGACTCTTGGGTCGTTGGTCCAATGTTTCGAGTGGGAGAGAGTCGGAGAAGAATATGTAGACATGAGAGAAAGTGAAAAAGGAATCACAATGCATAAAGCTACGCCGTTGCAAGCTATGTATAGAGCTCGTCCCATTGTCCATAATATCGTAGATGCTTTTTGTCCGTAGGTTTTTAATTCAGAACGTCGTTGTATAATATTCCAGTGTGAAGTTTAA
>AT3G28940_1
AACAAACTCAACCTCACAGTGAAATCAGAAAGATGACTAGCTCCGATCAATCTCCGTCGCACAATGTCTTCGTCTACGGCAGTTTCCAAGAACCAGCCGTCGTAGGTCTGATCCTCGAGTGCACTCCAGTCATCGTCTCCGCTCAACTCCATGGCTATCACCTTTACAGACTCAAAGGACGTTTGCATCCATGTATTTCTCCTTCTGAAAACGGAGTAATCAACGGCAAGATACTAACTGGATTAACAGATGCTCAGTTAGAGAATTTAGATATGATTGAAGGAGCTGATTATGAGAGGAAGACTGTTGAAGTTGTTTTGACTGACACTTCTGAGAAGATGAATGTGAAAACCTATGTATGGGCAAACAAGGATGATCCTGATATGTATGGAGAATGGGATTTCGAGGAATGGAAGCGGCTTCATATGGAGAAATTCATAGAGGCGTCGAAGAACTTCATGGAATGGAAGAAGAATCCGGATGGGAGAAGTAGGGAAGAGTTTGAGAAGTTTGTACACGCAGATCCTCCCGTGGCTTGAAGAAT
>AT3G29000_1
AAAAAATCATGAATTAACAGAAGCTATTCTCCATGAATTTCACAAACTCGTTAAAATCGATTCTTCCGTCTTTGTTTCCATCTAATGACCTAATCATTACCAAGCAATTCTCTAAGTAAAACCCTTCTCTGAAACCTAAGATTGTCAAAATTCTTTGTAACTCTGTAGCATCGATGAAACCATCTCTGTTTTCATCAAACACATCAAAAGCTAGCTTCACTTCTTCCAAACTCGCTTCTTTCTCTTCGAACAAACTCGAAACTTCCTTGGCACTGTACCGTTTTTGAAGCTCATCATCATCGGAAAAAAGCCCTAAACTTCTCATAACCATCTCTGCATCTTCTCTACATAGATCACCATCATCATCTTCTTGTTTGAACAAACTCTCTTGTTGGTCTTTGTTGTTCTTTTTGTCGAAAACACGTTGATGATGTTGAAGCCGAGGGAAGAATCTGGATAAAAAGATGCGTGTAGAAGAAACCCATCTGCAAAAACTTATGAGGAATAAGTTGAACAGAGCAAACAAAGGAAGAGAAGAAGAAGATTGTTTGTATTCCGACAAGAAACTCTTCGACACCATAGTTACGTTACTTAGGTATCAATGACTGAAGGGAATCACAAAGAAGTAAGAAAAGC
>AT3G29075_1
CAATACCACTTCAAGGTCTTATTATGAACCAGTAAAAACTCAAGACTCTGCAGTAATAATAGAGATAACAAACAAAGACAACACCAACGTCAAAAGATATATGTAGAAAGATATGTGACTTAGCTCTTTATTTAGTAGATATTTGAAGCTAAGCAAACAAGCTTTCTCATTACACTCTAGCACTGAGAGGATTTAGTCATCGTCTTCATCACGACGCCTCTGGTGGTGATGCTTGTAACCGTGCTTCTTCTTCTCATCATCGTCATCAGAGTCATTGCCACCATATTTCTTGCGGCCATAGCTCCCTTCCTCATCATCACCAGAACCGGAACGGTTCCTGCGCTGCTCATCATCATCATCATCATTGCGACGGCCATAGCTAGGCTTCCTGTAACTTCCTTCCTCCTGTTCCTCAGATCTTCCATAGCTAGGCTTTATGTAACTTTCCACCTGTTCCTCAGACCTTCCATAACTAGGCTTTCTGTAACTTCCTTCCTCCTCTTCCTCGGACCTTCCATAGCTAGGCTTTCTGTAACCTTCCTCTTGTTCCTCAGATCTTCCATAACTAGGCCTTATGTAACTTTCAACCTGTTCCTCAGATCTTCCATAGCTAGGTTTCCTGTAACTTCCTTCTTCTTGTTCCTCAGATCTTCCATAGCTAGGCTTTCTGTAACCTTCTTCTTGTTCCTCAGACCTTCCATAGCTAGGCTTACGCTCATATTCACTCCTCTCTCCTTCACCGAAGCTCGGTTTCTTTTCATACCCGGTCTCAGTACCGCCACCATACTCAGTCTCCGATCTCCCACCATAGCCGGATCCAAGCCCCGATTCAGGTCTCCGACCATACTCAACCTCAGTTCTTCCACCAGATCCATACTCCGATCCAGTCTCCGTTCTACCACCATAGCCAGATCCGTAACTCTGCTCAGGTTTCCGACCATACTCCGTCTCCATTTCCCCACCGTATCCAGATTCAGGTCTCCTACCGTATTCAGTCTCCGTCTGGCCACCATATCCGGATCCATACTCAGATTCCGGTTTTTGACCATAACCGGATCCAGATCCATAACCAGGATTCGGCCTTTCACCTTGAACATGACCGCCTCCGGCTGAATCGGGTCGAAATGAGGGTCGGGGCTTAGGTCGGGAATAGCTACTGTACTCGATGTTTTGAGCCTCATCACCGTAAGCAGAAGGCTCATGGATCTGAGAGAATTCAGGTCTCTCGTATTCAAAATCGTCATCGGCGGCAGACGAGAGAGGGTAACAAGTCTCATCGGAAGGTGGAATCGGACGGCCGTAGATCACGGTGATGTCGTAGCCACCACTGTACGGCGTTGGATCAAACTCATCGAAATCGTCGACGTCATTCTCATCCTTGGTGTAGTACGGCATCGTTCGAAGCTTC
>AT3G29130_1
GATGGAAGAAACCATAAGAGCAGCTTCACAAGAAGTGTCTAATGAATTCAAAACTCTTGTTAAGACAGAAGATTTAACTTCTCTCAGACATTTGCAGCATCTCATATTGGGGAGGCTACAGGATAGCAATGCAGTTCTCTCCCATTACAACGAATTTGCCGAGAATTGCTTCACTGAGGTATCATTGGAATTCTCTAGAAACACCCGTCTTCTGAAATCAATGAAAGCAGACCTCGATTACATTTTCTTGAAACTAAGGAGCATCAAAAGTAAGATTGTGGCTACATATCCAGACGCATTTCCGGATGATTCTACTAGTGATGCTTTTGATCGAAGACCCGATCTTGAGTTGCCTCAGTAAGC
>AT2G17120_1
CATCCTTTTGGTTAAAAATGGAAACTTCCCGTTTTACCCTTCTCGGCCTCTTCGCTACCTTCTCCTTCTTCCTCTCTCTCTCCGCTCAAATGACCGGAAACTTCAAATGCGGTGGCTCACCCTCCACGTGTCTATCTCTCGTTGGTTACCCCAGCAAGAACGCAACGACGTTGGGCAATATCCAAACCCTTTTCGCCGTCAAGAACCTCCGTTCGATCCTCGGAGCCAACAATCTCCCACTCAACACCACACGTAACCAGCGCGTGAACCCGAATCAAGTCGTACGCATCCCAATCCATTGCTCTTGCTCCAACGGAACCGGCGTATCGAACCGGGTCACAGAATACACCGTCAAGAAAGACGACACACTCTTTTTTATCGCAACTGAGGTGTTCGGAGGGCTGGTTAACTTCCAGAAGATCAGTGAGGTAAACGGAATCCCCGACCCAAGCAAAATCGAAATCGGTCAAAAGTTTTGGATCCCTTTGCCTTGTAGCTGCGACAAATTGAACGGTAAGGATGTAGTCCACTACGCACACGTGGTCAAACAAGGGAGCTCCCTAGGTGAGATCGCTGCTCAGTTCGGAACGGACAACACGACGCTGGCTCAGCTCAACGGAATCTCCGGCGACTCTCAGCTCCTTGCTGATTACCCTCTCAACGTCCCTCTCAAAGCTTGTAGCTCTTCTGTGAGGAACGACTCGTTGGATACTCCTCTGCTTCTGTCTAACAACTCGTACTCCTTCACTGCAAACAATTGCATTAGGTGCTCCTGTGACGCTTCAAAGAATTGGACTTTAAGCTGTGAACCATCTCAGATTAAGCCTTCGAATTCGACATGGCAAACTTGCCCGCCTTCGCGATGCGAAGGAGCAGAGAGTTTGTTTCTAGGCAACACGACTACGTCGACTAGCAGCTCTTGCGGACCTCGTACTTGCGCCTATGCTGGTTACTCCAACCAGACCATTTTCACCACACTTTCCCCAACTTGTTCAGATTCTGCTGGTCCTGGTAACTATGCATCAACGTTCAGCTCAAGCTTTAATTCCCTGATGGTGTTGATTCAGTGCGCTCTGCTTTGTCTCTGTCTTCTCTAGTAATGTTTTGTCGTTGTGTTTATGAGTGTGAATCTAAGTACAGTTTGGATTGAAATAAAAGCATTGTTTCACCTGAAGTATCACGTCCTTGTATTACTATTCTATTGGAAACACTTCAGCTTTTGACACATTTGTTACCAAAACAAGAAAATAG
>AT3G29170_1
CAATTCTCTAAAACGTTTCTATGCACAATATTCTTTACTTCTCCAACTACATGAATTCAGTAGGAGGGAATGGCTGCGAAACGGTATCCTTCAGCTCCTCTCCATGAATAGTAAGCAATCCGGGTCTCGTAGAAGCCAGGGAGGAAAGTAAGGATCCCAAGTACCAGAAGGGCATAACCTTGAGAACTATCTCCTTCCATGTGACCAGTGAAGATGAAAAACGATAAAAGGAGAAGCAAGCAACCAAGGAAGAGAAGAAACACAGCTAGTGCTATAGATTTCCATGGTACTCTATCAAATGATTTCGGTGTATAATCGAAGCGGGGATCAAAATCTCTCCTTCCACCACCATTTGCATAATCTTCATCATCTTCATCTCCTGGAAGCTGAACATACCGTACATTTCGTCTTGACGCCATTACGGAATTAGGTTACTCCGCCGGGAAGATAAA
>AT3G29240_1
GAAAGATAGAGGGAAAGAGAGATATAGAGAGAGAGTAACATGGATGCTTGTTTTCTCACCTCAAGATCAATTTCTGGTAACAAAGAGCTTGTCCAGTCCATCAGAGCCAGAATCTTTTCTTGCCCGAAAAGAAACTCTGGCCGATTTATCACCAGGAAGGTTGCTTCTCCGATCTCTGTAAATTGTTCCCTTTCGGATTCATGGAAGCCACTGGACGATGATGCTGATCTCTTCAATGATTGTGTCAACAATTCTACAGCGGATGCTGACTGGAGGGAATTCAGGGCAAGGCTTGTTGCAGGGGAACAAGCTGCAACGTCCGAGAAGGATCAGTCCTCGTGGTCTAACCCGGACATGGTGGTGGATTATCCGTCATCATCGTCCTCACTGATCACAATTGGAAGCAAATGGGCACACAAGATCCACGAGCCAGAGACAGGCTGCCTCCTAATCGCCACAGAGAAGCTAGACGGGGTTCACATCTTCGAAAAGACGGTGATCCTCCTCCTCTCTGTTGGACCCTCAGGTCCTATAGGAGTCATCCTCAACCGTCCATCGCTGATGTCGATTAGGGAGACCAAGTCAACGGTCTTAGACATGGCAGGAACGTTTTCAGACAAAAGACTCTTCTTTGGTGGACCTTTGGAAGAAGGGTTGTTCTTGGTGAGTCCGAGGAGTGGTGGGGACAACGAGGTTGGTAAGAGCGGAGTGTTCAGACAAGTAATGAAAGGATTGTACTATGGGACGAGAGAGAGTATAGGATTGGCTGCAGAAATGGTGAAGAGAAACTTGGTTGGAAGAAGTGAGCTTAGATTCTTTGATGGGTATTGTGGTTGGGAAAAAGAGCAATTGAAAGCAGAGATCTTGGGAGGCTATTGGACTGTGGCTGCTTGTAGCTCCAGTGTTGTTGAGCTTGGTTTAGCTGTCCAAAGCCATGGTCTTTGGGATGAGGTTCTTGGGCTTATTTGGCCTCAAACAGGCTCTGTTATCTAAACCTTGTTTTTGTAATGCTTTTCACTAATGGCTTATGGTATGACTGTTGTGTATTTATATGAATGTATGTATTCA
>AT2G17240_1
AAAATCGATTAGCCCCGTCCGGAGCCATGACGTCGTTTTGCTCTACGAGGTTGCTTCCTTCTCCATCGCTCGATGTTCTAGGGTTTCTATCTACGACGAAGATGTCCTCCGAGTCGCGCTCGTTTGTTTGCTCTTCATCGCGTGTCCATTGTTTCTCGTCCGTTCGCCGTTATCGGAATCCGAGTCTTGGGATGGTAAGAAGAGCGAAGAATCAGCTACACGTTGTGGCTATGGCTCCCGAGGAAGAAAAGCTCACTCGTCGCAATCCTCTCGATTTCCCAATTGAGTGGGAGAGACCTAAACCTGGGAGGAGGCCTGACATTTTCCCCAAGTTTAGCCCAATGAAGACACCATTGCCACCGCCGATGCCTTATGACCCTCCAGAAGAAGATGAAGAAGAGGAAGAGAAGAAAGAAGAGGAAGAAGAAAACCCTGACCAAGAAGAAGAGGAACAACCCGAGAAGCAGCAATAGATTTTTTGGTTGGAGAGAAGAAAGATGGAAACATCGAGAGATCTAAGAGTTTTGTAGTGTTT
>AT2G17350_1
TTTTGAATCCGATTCCAATTTCCAAACCCAGTAAACCCTCATTTCTTGGCCTTAGAGAATCTAAGGCAACGATATTTCTCACCACTCACAGTAATTTCAAGAGCACCGTCTTGATTATCCTGATTCGACGCAGTCCCCATGAGAACGCTCTTCTCCTTCTCCAGATTCTCTCTCTCCATCTTCAACCTCGCTTCCTGTCTAGCGATCTCCGTCTCACGGCGAGAGAGCTCAGCTTTCCAGGCAGCTTCTCGCTCTGCGACTTCACGCTCACGCTCTTCGATATAACTCTGCATCTCTCTCTCCTTCATGATCCGATCTTGTATATCAGCATCAAGAGCTTGCTTAAGCTCCTCCACAAACTTATCCACCACTAATTTAATCCTCAGCGACATCGTCTTCTTCACAAATTCTAACAACATACAAATCTCCTCT
>AT2G17360_1
CTTAGCCGCGGAGGAATCAGAACTCATTCGCTGCAAACATGGCAAGAGGATTGAAGAAGCATTTGAAGAGGCTTAATGCCCCTAAGCATTGGATGCTTGACAAACTTGGTGGTGCCTTTGCCCCCAAGCCGTCTTCTGGACCACACAAGTCTAGGGAGTGCCTACCCCTTGTCCTTATCATCAGAAACAGGTTGAAGTATGCTCTGACATACAGAGAAGTGATTTCGATATTGATGCAAAGGCATATTCAAGTTGATGGGAAAGTGAGGACTGACAAGACATACCCAGCTGGTTTCATGGATGTTGTCTCTATCCCAAAAACAAATGAAAACTTCCGTCTTTTGTATGACACCAAGGGACGCTTCCGTCTCCACTCCATCAGGGACGAGGAAGCAAAGTTCAAGCTTTGCAAGGTGAGATCTATCCAGTTTGGTCAGAAGGGCATTCCCTACTTGAACACATATGATGGTCGTACCATCCGTTACCCTGACCCGCTCATCAAGCCTAACGACACGATCAAGCTCGATCTCGAGGAGAACAAGATCGTGGAGTTTATAAAGTTTGATGTGGGCAACGTAGTGATGGTGACTGGAGGAAGAAACAGAGGGCGTGTTGGTGTGATAAAGAACCGTGAGAAACACAAGGGAAGCTTTGAAACCATCCACATTCAAGACTCAACAGGACATGAGTTTGCTACAAGGTTGGGAAATGTGTTCACAATCGGGAAAGGAACAAAGCCATGGGTGTCTCTTCCGAAGGGAAAAGGTATTAAGTTGACCATCATTGAGGAAGCCAGGAAGAGACTTTCTGCTCAACAATCTGCTTAATACTATACTCTGTTTCCCTATTTTCCGAACAAATTATGCTTTAGTTTGC
>AT3G29350_1
TTGGGATTGGCTATTTCCAGAAATCCAAGTCAAAATCAGTCCAAACAAATCCTCTCTCAATCTCCGCTTCACTCTTCCCATGGACGCTCTCATTGCTCAGTTGCAGATGCAATTCCGTGATTACACCATTTCTCTCTACCAACAGGGGTTTTTGGATGATCAATTTACTGAGTTGAAAAAGCTGCAAGATGATGGAAGCCCTGATTTCGTAGCTGAGGTGCTCTCTCTTTTCTTTGAAGATTGTGTGAAGCTTATCAGTAACATGGCTAGAGCTCTGGACCAGACGACGGGAACTGTTGATTTTAGTCAGGTAGGTGCGAGTGTGCATCAATTGAAGGGTAGTAGCTCAAGTGTTGGTGCCAAGAGGGTCAAAGGGTTGTGTGTTAACTTCAAGGAATTTTGCGAGGCTCAGAACTACGAAGGGTGTGTGAGATGTCTGCAGCAGGTGGATATCGAGTACAAGACGTTAAAGACAAAGCTTCAAGATATGTTCAATCTTGAGAAACAAATCATCCAAGCTGGTGGTAGAGTTCCTCAAGTGGATATTAACTAAAGAGACGAGTCAAGAAGAAGAAGAAGATGATGACTTCAAATTT
>AT3G29780_1
GAAAAAGGCAACATATAAAAGAAACATACATTTATAAAAAGAAAGAACGAATAATTAGGCGGCACGTTTGCACCTCTGGTAGAAAGTACAAGTAGAACCTTTGTGATTAGCAATTCCCGCACAATTACCGTAGATTCTACCATTACAAGTCGGCTGCTTTCTCAGCAGAGTTTTGGGGCTTAGATACTTCTTTTGTTGAAGAATCCGCCGCACCACCGCCTCAACTCCCTCCTCATCCTCCTCCTTATCCACCGCCGTTATACATTCTCCGACGGTATTTCCGGGAACACATCCGTCATATCTCAACCCACTAGTAACGTTTCCTGCAGATGCGGTTGCCGAAGACGCTTCGAGAAGAAGAAGAAGAAGAAGAGAGGCGGTGAAGTAGAAGAGGAAAGAGAAAATTGATTTGCTCATGTCTAAA
>AT3G30390_1
AGAGTTTCTACAAACAACACTCAAGGTGGAATATAACCAGAAGCAAGCAAAAGTCCGCTTAGAACACTCAACAACAATGGTACAAACATATAGGGAAGAGAAGTCTCGTCTTCTTCATTATTTGATTTCACATAGAAGAAAAAACAAACGTTTTTTTTCTTCATCCAGAAACACCAAATTACACAATTTCTCAGCCAAGATTACTCACGAGGTGCGTTCTTCTTGAATAATGCATAAGCATCACTGTAAATGGCGATTGCATTGGACAATACCGCAAGAACGATCATGAAAATGGCTAAGGTCGTGTCCCTGCTTGTTGCTTTGCTATGACGATCCTTTAGTATAATAGAAGCTGGGAAGATGAAGCCGAGACAAACGGCAGCAGTTGCCCCAGTGAATTGGAAAGCATCCCAAATGCTCGGGATGAAGTTTGCACCCAAGAAGATTACAGAGATGAGACCGGCAGTGAGGCAACCGAACCTCACATTTGAGGTAGTTAATGATCGAGCAGAAGGGAACAAGAGCCCGTCAAAGTTAATCCGCAGAGGGTAGAAAACAATTGGGAACACAAGCATCAGATGAAGCGCATAGCTAACTCGAACCGCATCATTAAGGATAGAACCAAAAGGGATTCCAAGATCGGTGTCAAAGTTTGCAAGGACATCATCAAGAGTATCATCGCCAAACAAGAGGAACCCGAAAATGCTTGTCATTATGTAAACAGATGAACAGAGCATAAGTGCTGACCGGACAACAGGTCTTATCTGAGTAGGGTCTTCGAGCTCGTTCTGTATGCTGTGAACATTGTAATGGCAAATGAATGCGGTGACAAGAACGGGCACAACTGTGAAAAGATTCCAAAAGGATGTTAAGTCGGTAACATCTGGTAGCAATCTTGGCATCGCCACGCCACCACTGATCAACTTCATAATCGAAATTCCCGCTGTAATGATGAGAAACACAACCGCCAGAGCCACTGATAAGGCAGATGTAAATTTCAAAGAATCAATTCGCTTGAAGCAAGACAATGGAGCAAACACACCAAGAGTTGTAATAAGAAGAATAGCAGCTCTTCCGTTCCACCAATGGTGACCGAACCATCCTTCAAGAACACCGAAATGGTGGACTCCATCTTCTGTCTTTCCAGCCAACACATCACCAATGATGATCATGTAGACGATCAAAACACCGATGTTGTTGACTAAAACAGCGACTTGAAGCAAAATCCTTCCAGGATTACCAAAAGAACCACCCATTAAACCACCATAAGATCGATTCTTCCCAACTTTACTAAACCTAAGCAAGAACTCAATCGATGCATCAGTCAAGAAAGCCATAACAACAATCATGGTGATTCCAAGTACAAGTCCAAGTATCTTCATCGTAGCAGGCAAAGCCATGATACCAGCACCAATTATAGTCGTAGCAAGATTAAAAACCGCTCCACTAAACGAAGCTCCATTGAATTCATCATAAGCAACTTCATCTCCTTGAGACTTTGGTAATAAAGGAGCAACAATTTCATCAGAAGAAGAACTGTTCCTCTTTGGAATCGGAGTAACATCTTCAATCGTCATCTTCTTCTATTCACAAGACGATTAGACAAGTAGGAATCAAAAGCCCTAAAATTGATCGAAACTCAGTTGAAATCGTCTCGGATTTTGATTGAATATGGCGAAAGAAGAATTAGGAAATTTTCTCAAAGGGTGGAGAG
>AT3G30841_1
ATTTGAACATATAATGGAACAAGATCATGGAGAAGTGAAAAAGAGAGTTGCTTTTGTCCTAATCGATGGTTTAGGAGACGTATCAATACCAAAATTAGGTTACAAAACTCCATTACAAGCAGCAAATATACCTAATCTTGACGCAGTTGCATCAGCTGGAATCAATGGTTTGATGGATCCAGTTGAAGTTGGATTAGGATGTGGTAGTGACACAGCTCACCTCTCTATCATGGGTTATGATCCAAGAGTGTATTACAGAGGACGTGGTGCGTTTGAGTCTATGGGTGCAGGATTAGCAATGTCACCAGGTGATATAGCTTTCAAGTCTAATTTTGCAACTTTGGATGAGAAATCTGGGATTGTTGTTAGTAGGAGAGCTGATCGACAATTCGAAGAAGAAGGTCCTATACTTTGTGCAGCTCTTGATGGAATGAAGCTTCCATCTTTCCCTGAGTATGAAGTCAGAGTCAGATATGCAACGGAACATAGATGTGGTGTGGTTGTAAAAGGGCCAAGACTTAGTGGGAATATATCTGGAACAGACCCATTGAAAGATAATCGTTTGCTTCTTGAGGCTAAACCTATGGATGAATCAGAAGAAGCCAATCACACTGCTAAAGTCGTTAACGAATTATCCAGGGAGATATCGCGCATTCTTGTTTCCCACCCGATTAATGCAGAGAGAGCTGCGCAAGGCAAGAATATTGCCAATCTCGTCCTTTTACGAGGCTGTGGTATTCGAATCGAGGTACCTCCTTTTCAAGAGAAGCACGGCTTGTGGCCGTGTATGGTAGCACCAACAAAGATTATAGCCGGACTTGGTATGTCTCTTGGTATTGACATTCTAGAAGCTCCGGGAGCCACAGGAGATTACCGGACACTTCTGACGTCGAAAGCAACTGCTATAGCCAATGCGCTCTCAGCTCCTTTGAATCCCTGCCCAAATGTCTTTGTACCGGGAGAGGTAGGGCACAAACCAGGAAGGTCAGATGGTTATGATTTCGGGTTCCTTCACATAAAGGCTATAGATGATGCTGGTCATGACAAGGCAACAATGTTCAAAGTTCGAGGCTTAGAAGCTGTGGATAAGGCGATAGGTCAGCTTGCTAAGCTTCTATGGCAAGCTGAATCTTCTACGAATTACCAGTATTTCTTATGTGTGACTGGTGATCATTCTACTCCTGTTGAGTATGGAGACCACAGCTTCGAGCCTGTCCCATTCACAATGTGCCGATTAAGAGACTTTGTGAGCGCGGTTGGAGGAGAATCAGTCCTATTAGAGACGTCTTTGGACCCTTTTCCACTTCCAACGGTTGTGGAATCCGGTGAAGATGTCACCAGAAAAGAGGGAGACAATGGGAGGAGGGAAGCTCCTCCTGCAATTGGTGGAGATTCAGTTGCAGAGTTGAGTGAGATTGCAGCTGCAAGAGGATGTCTTGGCCGTTTCCATGGCGGTGAAATGATGGGAGTCATCACCAAGTTTCTTAAGCTAGAAGTATGAATTTCGTAAAATTTTGCATTTTTCTTTGAGAATTTGGATATTGG
>AT2G17390_1
ATTTTTTGTTGTTTTGTTTCTGTTCGTTCCTTAGCGTCTCACTCGTTCGCCTCGATAGGGTTTTAGTAATTTCCGATGGCTTCAAGTTCAGAGAAAACAACTCTTCTTCCTTCAGATGAGAAAAACGATTCCAAGGAGGAGAATAAGAGTACTACTAGACCGGAATCAGGCTCAGGAGGTTCGCCTTCACCTTCACCGATTGATCTTGGGAACTTCAATGCTTTCGATTTCTCAGGCATGGCTGGTATTCTCAATGATCCAACTATCAAGGAATTAGCTGAGCAAATAGCTAAAGATCCTTCATTTAACCAGTTAGCTGAGCAGCTTCAGAGATCTGTTCCAACCGCGTCGCATGAAGGAGGTCTACCTAACTTTGATCCACAACAGTATATGACCACTATGACACAAGTTATGGCGAATCCTGAGTTTAGGACAATGGCGGAGCGCCTTGGTAACGCTTTGGTGCAGGATCCACAAATTTCTCCCTTTTTGGAGGCTTTCAGTAACCCTGGAGCAACAGAGCAGTTTGCGGAGCGTATGGCGCAATTGAAAGAAGATCCAGAATTGAAACCTATACTAGCTGAGATAGATGCTGGTGATCCTTCTGCTATGATGAAGTACTGGAATGATAAAGATGTGTTGAAAAAGCTGGGTGAAGCAATGGGTTTTGCTGTTGGAGCAGACCAGAGTGTTGCAGCTGAACCTGAGGAGGCGGAAGAAGGGGAAGAGGAAGAGTCTATTGTTCACCAGACTGCTAGTCTTGGTGATGTGGAGGGTTTGAAAACTGCATTGGCATCTGGTGGTAACAAAGATGAAGAAGACTCCGAAGGCAGGACAGCTTTGCATTTTGCATGTGGATATGGCGAGATGAAATGTGCTCAAGTTCTTCTGGATGCTGGAGCAAATGTGAATGCGGTTGACAAAAACAAGAACACACCATTGCATTATGCTGCTGGTTATGGGAGAAAAGAGTGTGTAAGCCTTCTCCTAGAGAATGGTGCTGCAGTCACTCTGCAAAACATGGACAGTAAAACTCCCATTGATGTGGCCAAGCTAAACAACCAGCTCGATGTGGTGAAGCTACTTGAGAAGGACGCATTTCTTTGAGCTGCTTTGACTCTTCAAGGCTGTCTCTTCTGTGTTCTGTAATAGTGTCACAGAACATTGTCTGATTGCAACCTTGTCTTCTGTGGGTTTTTTTTCATCATTAAATCTGGAAAAAAAGAAAAATAAAGATAGAGAAA
>AT2G17450_1
CTCTATTCCTAAATCGACTTACTTTACATACTTATTGTTTTAATTAATTATTCCGATAATAACAAAAATTAGTGTTAAGGAAGAAACGTAGGAATGGCGGAAGAAGCGTGTTGGTGATGTTGATGACGGTGAGCTTGATCTTTCATCTCCACCGTGGAAGCGTGGCCACACCGGTCACATCTCACCGGCGTAAGAATCCGGCGACAAGAAGGACACGACGACCGAGAAACCAGCCATTTGTCAATACACACCACGTGGAAAGAATGGCCACAGAGAGGAAGCACTCTGATTTCTTCGCCATCAGCGAAATCAGTGAGACAAATAGCACATTCCGTTGACTCTCCGTCGACAGCGGCGGTGCCGGAGGTAGATTCCGCGGCGGTGAAAGTTGACCTAGGAAGAGACTGAAGAGCTTTCTTCTTTAAGCCTTTGTTCGGAGACGGCAAATCTCCTCCGGCGGTAAATCGCCGGAGCCAAGCACAGCGTACGACGGCGGCGAGACCAGCGACACAAATAAGAGCGCAGAGAAGAGCCGACAAGATCACCACCATGTCGGATTCCGCCGCGATCATCTCCTCTGACGATTGTGATGGCGGCGCCGCCGTCTCAAGGAATCTTGACGGTCGACTCATTTTGAGCTTTGGGGATTTCTTTTCTTTTTTCTTTGTGTGAGTTTGAAGACAAGAAAATGTGTGGAGTGATGAAGATA
>AT1G02205_1
CTCACACATAACCATATTACATTCGGTATAATGGCCACAAAACCAGGAGTCCTCACCGATTGGCCTTGGACACCCCTCGGGAGTTTCAAGTACATAGTGGTAGCACCATGGGTGGTTCACAGCACATACAGCTTTGTGACAGATGATCCGGAGAAGAGGGATCTCGGGTACTCCCTCGTATTCCCCTTCTTGCTCTTCAGAATTCTTCACAACCAGGTTTGGATCTCTCTGTCCCGTTACTATACGGCCAATGGAAAGAGGCGCATCGTCGACAAGGGAATCGACTTCAATCAGGTCGACAGGGAAACCAACTGGGATGACCAAATATTGTTCAACGGAGTGCTGTTTTATACAGGCATCTGCCTGTTGCCGGAGGCCAAGCAACTTCCCTGGTGGAGGACAGACGGAGTGTTGATGACGGCGCTGCTTCACGCCGGACCGGTGGAGTTCCTCTATTATTGGCTGCACAAAGCTCTCCACCACCACTTTCTTTACTCCCGCTACCATTCCCACCACCACTCCTCTATCGTCACTGAGCCCATCACTTCGGTGATACATCCATTTGCCGAGCACATAGCATACTTCATGCTCTTTGCGATACCACTACTTACGACGTTGTTAACGAAAACGGCGTCCATAGCGTCGTTCGCCGGATACATAATCTACATAGACTTCATGAACAACATGGGACACTGCAACTTCGAGCTCATCCCCAAGCGCCTTTTCCACATCTTTCCTCCCCTCAAGTTCCTCTGTTACACTCCCTCATTCCACTCACTGCACCATACGCAGTTCCGGACCAACTACTCCCTATTCATGCCCTTGTATGACTACATCTACGGCACAATGGATGAAACCACGGATACAGTGTACGAGAAGTCTCTAAAAAGAGGAGAAGATAGAGTGGACGTTGTGCACTTAACTCACCTGACGACGCCAGAGTCCATATACCATTTGCGCATTGGCTTGGCCTCATTTGCCTCCTACCCTTTCTCTTATAGATGGTTCATGCGCCTTTTGTGGCCTTTCACCTCTCTATCCATGATCGTCACGCTCTTCTACGCCCGCCTCTTTGTCGCTGAGAGCAACTCCTTCAAGAAGCTCAACTTGCAGTCTTGGATGATACCCAGATATAATCTACAGTACTTGTTAAAATGGAGGAAAGACGCTATCAACAACATGATTGAGAAAGCGATATTGGAGGCAGATAAAAAAGGAGTGAAGGTGCTTAGCCTGGGTCTCATGAACCAAGGGGAGGAGCTGAACAGGAATGGAGAGGTGTATATCCACAAGCATCCAGAAGTGAAAGTGAGAGTGGTGGACGGTAGTAGATTAGCAGCAGCCGTTGTGATCAATAGTGTACCCAAAACAACTACAAACGTCGTGATGACAGGCAATCTCACAAAGGTTGCCTACACCATCGCCTCTGCTCTCTGCCAGAGAGGCATTCAGGTCTCGACTCTGCGCCTAGACGAGTATGAGAAACTAAGATCATGCGTTCCACGAGAATGCAGAGACCATTTAGTCTATTTGACCTCTGAATCACTCTCATCAAAGAAGGTATGGCTGGTGGGAGAAGGAACAACTAGAGAAGAGCAGGAAAAAGCCACAAAAGGGACATTGTTTATACCTTTCTCACAGTTCCCCCTTAAGCAGTTACGCAGAGATTGTATCTATCATACCACACCGGCATTGATAGTTCCAAAATCTCTGGTGAATATCCACTCATGTGAGAACTGGTTACCGAGAAAGGCGATGAGTGCAACTAGAGTGGCCGGTATATTGCACGCCTTCGAAGGATGGGATATGCATGAGTGTGGCACATCCCTTCTTCTCTCAGATTTGGACCAAGTATGGGAAGCCTGTCTTAGCCACGGCTTCCAGCCTCTCCTCCCACATCATTAAAACGCCAACCAAAACAATGGAAGATTTTAGAAAAATGAAAGTGACATGTTGTGTGCTTCTATTTCCTTTCGATCCAGCTCTTCCTTTTCAAATTCGATAAACGTTGGTTGATTGTATCTTTCATTATAGTTCTTCGGACATCTAGCACAAATACTTATGCATTTAAAGCTTTTAGTGATTATGGTATTGATAAGAGTAAAATAAAGCTTGGTGATTATGGTATTAAAA
>AT2G17520_1
TTAAGCTATACGCTAAACATTTAGATAGCAGTTAATTTATGTAATATAACAATGACAAACATACAATAACTAACAAATAAAGTGCTGGAAGCGAAATGGTCTTTTAGATGATGTTGCATTTGAAGTACTTGCTGAATACTTCTTCTTCCCTGCAGTGCAGAGAGATGACTCTATAGACTTCAATCAACAATTTCGGAAACCGTACAGCAAAGTACTCGTCGAATCCTTCTGGAACTGTTCCGACAAGTTCCTGAATTTCTGGAGGAAGTTCTCGGTAATGATTCAGTTTGTTCCTGATGACTCGTAACAAGTCACGAATGCTGTTGTATTTGTAACGCCTGTAGCGCCCGATGTTTGTGATGAAAACAGGTTCTAGCTTTTCATCCCATTTCCCTCCTATAGCCACTGGAGCTGTACTCTCCATTGCTTTCAAGATTTCAGAATCAGCTTCTCTATTTTCAAGCTCAACTCGGTCACTAGCATCCCGAAGGAAAGAAAGTCTCATCTCTGCGTTCCAAAACATAGGATGAAGCAGCACTTCGGTTGCACTAGGACGTAAAACAGGGTTTGGGTTCAACAAACGGGATATGAGGTCTGAAGCTTCAGGAACGTGTTCTACTAGAAATAGGTCGACTTTGTTCTTCACGATATTGACATCTCGTTCAAGATCATCTCCAAATGGATGCTTACAACCAGTTATGGTGTAAAAGATGACACAACCTAAACTAAACATGTCCACTGCACGAGTTTGACGACCTTGTAGAAGCTGCTCTGGTGCTTGCCAACCCGAACTACCAGAACCTGTGGCAAGGTGACCCAATGATGACATATCTCTAGACATACGCTTGCTAATGCCCATATCAGAAAGCTTTGCACTCAAAATCATCTCTTTACTAATTAACACATTTTGTGGCTTCAAGTCCCGATGAACTATTCCCAATTCGTGTAAGTGGACGACCCCACAAACTATATCCCTCATTAGTTTAAGCATGAGAGGTGACGGGTGGCCCCCCACTTTCCAAAAATTGTTTCCTTTGATAACTCCCTCCAACGAATCTAGTTGGATCTTATACGCAGCTACTGCTTCAGTAGATTCGTTGTTTCCCAATACTTTTGTCATAGAAAACTCTAAATAGGATTTGATTAGATCATCTAAACTGCACGTGCAACGTTCTAGAGAAAGGTATACAAAATCTTGATCATACTCCACACCATACCACCGAATGATGTTTGAGTGTTGGTCGGATGCAATGAGGTTTTGAATCTCTTTGAAAGCAACCTCATGATGAGATCGAACAAGGCGTTTTACAGCTACATGCCGACCTTCGTAAATACCCTCAAACACCACAGTTCCGTTACTTCCCTTTGCAATTTCTTTACTTGACACAAACAACTTACCGATCTTTCGCCCATCAGTAGCACCACTTGGAAAGTTATTGAAGCCTAGTAACATTTGACCTCCTTCAATGAGCTCGAATTGATCCTGGCCACGAGGAACTGACGGCCTATCTCTCTGCCCATATGTATCCTTCCCTGATTTACGGTTCTTTTTCTTTTTGGAAGGTCCAGATTTCGAACTAAAATCACTGCCCCTCAACGAAAACTTTTTAATGAAAACAGAGACAACAACACCCAGAAGCACTAAAGGGACCAATAACTTTACTGGTGACCATTCAAAAACTTGTCCAAACACATATGCATATTTTTTCCCTTGTTGCTCTTGTAACTTCCTTGATTCTATGGTTTTTTCAGAAGGCATGATGCTGTTTTTGCTCTCGGAGCGATTTTGGGAGGGGGAGGGCAGCATTTTCATTTTCATTGGCTGATCATGGAGCACCCTAATAACAAGTTCTGGGCCACGAACGTCAATTTGTGATCCACATTGCAATGGCATATAAATTCCAGTTTGAAATTTAGGACCGAGCTCATAGCCTGAATTGAAAACTGGATCACATAGTAAAGCAGCTCTGAAGTGAGAAACCGTCAAATTCCAGACAAGCTTTCCAGTGGTTTTACCAAAATGCTCTAGTTTGGAATCTGTTCGCCTGATAAGAAGTGGTAGCTTCACAAAATCTTCAGTGCTAGTTGGCTTCACCAGAGCATTAGTAATTTTAGTATCTCCAGAAGAATGGGTTGATTTGTAAACATGGATTAGCCTCCCTGATATACCATCAACCAAATAGGCAGTAGTTGTTTCTGACCCAAGAGTCACACCATCATCCGTCACAAGTGGCTTCTGCTTAAAAAAGTCCTGAACTGTCCAATTATGATAGCCATCAACCGTAGTAGCCTTTGAGTTGTTCATATATTCTACTAATATGAAAGGGCGACTTATCTCAGTAGCCTTTTCTGTATTGTTCGTAGGACTTAGAGGAGCATTATATAACGAATGCATTGGTGATCCTGATGAAAAGGACCATATTGTTTGCTCTGGTGATTGCTGCTTTAAAAACACTTTCCCATCACGATCAACAACTAGGTTCGTATTTGGCTCTGTTGGCTTTGTATGTTCATGATGAGATTGCAAAAGCGATCTGCCGCCGGGACGAGATGGCGCGATCGGATACGTCGCCTCGCCGGCAGCGCCGCCGTAAGAAGACGTCCATGGTGAGAGTAGCAGTAGTAAGAAGAATATATGGCGGAGGAAACGACATCTCGGCGGCATGGTCCGGATCAATATGGAGAATCCGAACAGAGATAGAGGTGATGCTCAGCTGAGGGTGAAGTCAACGATGGAGATAATATACGAAGCTTTTTTCTGAGGCTGCGGTTTAGGGATCTCCGTGTTCGGCGAGTTTCTCCTCCCTTGCCCCCACCCTACTGTCCAAC
>AT2G17560_1
CAAACAAAAAAAACCCTAAAGATGAAAGGCGGCGAATCCAAAGCTGAAGCTACGAGCACTGATCAAAGACTCAAAACCAGAGGTAGAAAGCCTGGGAAGAAGACGAAGAAGGATCCTAATCAGCCTAAGAGACCTCCAAGTGCTTTCTTCGTCTTCCTTGAGGATTTCCGAAAAGAGTTTAACCTGGCGAATCCTAATAACAAATCCGTCGCTACTGTTGGTAAGGCTGCTGGAGCCAGATGGAAGTCTATGACTGAGGAAGATAAAGCGCCTTACGTCGTCAAGGCTGAGAGCAGGAAGAGTGAATATCTTAAGACTATGCAACAGTACAACATGAAACTGGCTAGTGGAACCAATAGAGGTGAAGAGGATGACTCTGACAAATCCAAGTCTGAAGTGGACGAAGCAGGGAGCGAAGAGGAGGAGGAAGACGACGATTGAGGCTTCTAGGTCATGCCATTGACTTGTTTCAGATTTGAGATTGTAAACTTTCTTAGATTATGACCAAAAACTAAAAACTG
>AT3G32930_1
CTCCATACCTCAGAACTATTTTTCATAATATATGCTTCACAAGACACTAACACTTTCATAGAGTCTAAACATTTGAACGTTTGCATAATAAGACATGGTAGAGTATGTACAGATTCTAGATTTTGACACATAATAGAACACTCTCTGAGTGCCAAAGGCTTCAAATGTTGGGGCCTGACCTAAGAATCCTTTCCAGCTTCTCGGCCTTGAGGTAATCATTCTCTGTAAGCGGCCCGGCTGGAAAAGGTGTGATCTCCACCAACAAATGTGGCGTCGGTAACTCATCAAACAGAGCTCTCACGTTGTTGCAACATACGCTTTGACCGTGCGCACTCTCCCGCCGTATTTGACAACCCTTGTGAGATGTTGCATCTCTAAAATGATCATCATCTGAGAGAAGAGACGCAATGGCTGTAAGCAGACGGTTTCCTTCCCCTTTGGAAGGTACCCTGTAGTTCCTTCTAAGTGTTCCCTTTGTTGTCGGGTGCCATTTGCTCACTAGCTTCCTCTTATCAGCTGCATCCTTTTCTGGTTTGTTGCCTTTAAAGTTCTGAAGCCACTTTGAGAAACCAAGATCAGCACCATCATCTTCAACATCAACACCACCACTTTCCAAACCAGAAACGATAGGGTTAGACTTGGATCCAGCAAAACCAGCTTTCACGAGAGCGTAGAAGACGCAAATTCGACCAGCCCATAAGACAGGGGTCTCAAGCAAGGAAGCACGTGGAGACCCATTTGAGATTTTCTTGGGATAACGAAAAATTCGATGGAGGGTTAAGTTGGACCCAGGAAAGATGGACTTTTGAAGAAGTAAACAAGAGGGGTTGGGGTTGGAGTTGGAGAGAGTAGGAATCGTTGCGTGGGATCTGAAGTAGGACACTGAAGAGACTTGAACCAGTGAGAGTTGCATTGTTTCTTGATCTGGG
>AT3G32930_2
ATAATATATGCTTGACAAGAAACTAACACTTTCATAGCGTCAGAACATTTGAACGTCTGTGAAATAAGCTATGGTAGAATATGTACAGATTCTAGATTTTGACATATAGTAGAACAATCTCACTCAGTGCCAGAGGTTTCAAATATTGGGGCCTGACCTAAGAATCCTTTCCAGCTTCTCGGCCTTAAGGTAATCATTCTCCGTAAGCGGGCCCGCAGGAAAAGGTGTGATCTCGACCACCAAATGTGGTGTCGGTAACTCATCGAACAGAGCTCTCACGTTGTTGCAACATACGCTTTCGCCGTGCGCGCTCTCCCGCCGTATTTGACAACCCTTGTGAGATGTTGCATCTCTAAAGTGATCATCATCTGAGAGAAGAGACGCAATGGCTTTGAGAAGACGGTTTCCTTCGCCTTTCGAAGGTACCCTGTAGTTCCTTCTAAGTGTTCCCTTTGTCGTCGGGTGCCATTTGCTCACTAGCTTCCTCTTAACAGTTGCATCCTTTTCTGGTTTGCCCTTAATGTTCTGAAGCCACTTTGAGAAACCAAGATCCGCACCACCGTCTTCAACATCAACACCACCATTATCCAACCCAGAAACGATGGGGTTAGACTTGGATCCAGCAAAACCAGCTTTCACGAGGGCGTAGAAGACACAAATTCGACCAGCCCATAAGACAGGGGTCTCAAGCAGAGAAGCACGCGCAGACCCATTTGAGACTTTCTTTGCACGAATGATTTGCTGGAGGGTTAGCTTAGGAAAGATGGACTTTTGAAGAAGTAAACAAGAGGGGTTGGAGAGAGTAGGAATTGTTGATTGGGATCTGAAGTAGGTCACAGAAGCGGCTTGAACCAGTGAGAGTGGCATTGCTTCTTGATCTGAGCAGCTGAGTTGAGCGATAAT
>AT2G17695_1
AAAAACTTTACCTTTAATCTTCATTTTCGGTATAGACAAAGCGTATATGCAACATGTTTATTGTAAATGCAACTGAAATATCTTCATTTTCGGTATCATCACGAAGCATTGAGATGTTTTAGCACTGCTTCAGAAGAATGACGAGCAAAGTGCTTTTGCCTTAGCTTCACATAAGGATATCCGAGGAACGACAAGAAATGAGCTGGCTTTGAGAACGACGTTATCTCATACCATACTTCACCATTTGCGTCAAGCTCTATAGAAAACCGTTCTTCTCCAGCCAATAAATGTCCCTGAAGAGTGCCGCTTCCGTAACCGAAATGTGCAGGGCCTTTTCTAGATTTCCGGCTTTCATCGACATAAACCAGTTGCAGAGGAAGCATCACCCATGGAAGAACTTCTTTCACACAGATGCAAAACTTCTTACCGGTTTCAACAGGTGTTGCAGGATCAACAAATGTCCAATTCATACCAAAATGCTTCCAATTCTGTAGAGCCTTTTTCCCCTTCTCATAACTCTCTCTACCAGAACCGACTAAAACCCGAGCATGACTGATCAAGAATCCATCTTTATCAACCTCTGAATCTTCCTTAAGTTTAGCTATAGACCTAGACGAAAGTCCTCTGTACTTGCTGTCATAATTGAAGGTTCCTGTTCTGTTGATTACTTGTTGCTGTTGCTCTGAAGATGGACGACCCCAACTTAAGAACACCATCTCTTCCACAACAATTGAAGAAAAACTGCAAGCTTCACAATTCA
>AT3G43520_1
CAAAATTAGTCGTTAAACGAAGCTTGCGAAGAAGAAGAAAATGGCGGATTTGCTTGTGAGTTCGTCGGCACAGTCCTCTCTCCTTCACGTCAGACCCAAGCTTTTCCTACTCAAGACTCCTACTGCTTCACCGATCCGAGGTGTCAGATTCCTTGTTTCCAACGGTTTTCATCCTCTGACGTTCGCATCCGGTCACCGACGACTTCCTCTCGGTGCAGTAGTTCCCTCAGATTCGACCAAGACGATCACCAGTACTATTACTGCTAACTGCGTCGATTCGGGTGTCAAAGCTATTGAAGTTGAGCCTACGATCGGCGACGGAGGTGGTGGTGGAATCGGAGGTGATAAATTTGGCGGCGGTGGTGGCGGAGGTGGAAATGACGAAGGAGAAGGCGACGAGGAGGAGGAGAGTGATGGGAAGAGGAATACTCCCTTGTCTATGTCGCAGAAGTTGACTCTTGGTTACGCTTTTCTTGTCGGAGTTGGTGGACTGATGGGTTATCTGAAGAGCGGTAGCCAGAAATCGTTGCTTGCAGGTGGACTTTCAGCTGCTGTTCTGCTGTATGTGTTCCGCGAGCTCCCAACAAAACCTGTTCTTGCATCAACAGTCGGCGTAGTGATGGCGGGTTCATTAACGTGGGTGATGGGGACACGATACATGGGTTCGAAGAAGATATTTCCGGCTGGAGTCGTGTCCATCATGTCTTTCATTATGACTGGAGGATACATACACGGCATCATGCGCAGCCTTCACTAAGCAGCAGCAAACACTTGAGCAGTGTTACAAAGTGTCTCTGACCTTTTCCTCTCTCTGTGTATTGACGATGTAAAGCAGCTTGCTACTTGTTTTGTATGAACCGTAAGAAAACTACTTAAATGTTCCGGAG
>AT2G17710_1
TTTTTGTCCTCTTTTTTTGTGATTTCTGTGTTGTATAAAAAGCTCCAAGTGATTTTAGCTGGTGAAAGGTGAAGTCCTGGTATGTATATGAAGAAACAGATTATGGATGAATCTGAGAAGTTGTGTTTTAAGAAGTCATTTATGCCGCCACCTCCGCCTCCACCGCTTCCTCCGTCTCCGGGATATGGATCAAGAAAGATCGATGGAGACAGCATAACCAATAAACAGATCAAGAAGTTCTGGAGGCAGAAGCAGATCATTGAAGAGGATCATCTCTTTTCTGCTATTAAGGCTGCAGCTCGTGTCAGAGCTCGTAATCTCTCTGCTGAGGACTACACACGCTTTGAAGAAAGCTTGGACATGGAGGACTCGGAAACCGAAGATCAACAGGGATTAAAGGACTGGTGGACAAAGAGCAAATACGCATACTTGAACCAGCCGGCTCTTGGATCTGCAGATTCACTGAAGAGAAAGAGGTTTTCGTCGTATACACCAAACTATTTCTCTTTCAAGCCTTGCAATCCTCTTTACGCAACTTCGCTCAATGTCTTTTGAACCATGAGCAAACTCTGCAAGATCAATTGTCT
>AT2G17730_1
AAAACATGGCATCATCATCTTATAGATTCCAATCTGGGTTTTATCCTCTTTCGTCAAGTCCTTCTCTTGGGAATTTCGTCGAACGAATTAAAGACGCTTGTCATTTCCTCGTCTCTGCTGTTTTGGGGACCATTATCTCGGCGATCTTGACCTTCTTCTTCGCGTTAGTGGGAACATTGCTAGGGGCACTTACAGGAGCTTTGATAGGCCAAGAAACTGAGAGTGGTTTCATTAGAGGAGCAGCAATTGGAGCCATTTCAGGAGCTGTTTTCTCTATTGAGGTCTTTGACTCATCGCTCGATCTCTGGAAATCCGATGAGTCAGGTTTCGGATGTCTTCTCTATTTGATTGATGTCATTGTTAGTCTTCTAAGCGGGAGACTTGTACGGGAACGCATAGGTCCTGCAATGCTAAGTGCGGTGCAAAGTCAAATGGGAGCTGTGGATACAGCCTTTGATGATCACATAAGCCTCTTTGATACAGGAGGCTCAAAAGGACTGACAGGAGACTTGGTTGAGAAAATCCCAAAGATGACAATCACTGGCAACAATAACACAGATGCTTCTGAAAACACAGACTCCTGTTCTGTTTGTCTTCAGGATTTCCAGCTCGGTGAAACAGTTAGAAGCTTGCCTCATTGTCATCACATGTTTCACTTACCTTGCATAGACAATTGGCTCCTCCGACACGGTTCTTGCCCGATGTGTAGACGTGACCTTTAATCTCTCTCTCTCTCTCTTCATCGTCCGTCTCTCATAATGCAGTCAAACCGCGCAGTTCAGATATTTCTACAGCTCGTATCTCAAGAGGCAGCTCTGCTCCTTTTCCTCTTCCATA
>AT1G02280_1
CCTCGAACAAATCTCCATAAATTACAGACAAGATAAATCCGGAAACAAGAAATTGTTGCAGATAAGATCGATTAAGGAAAAAAGAAAAAGAAAAAAAATCTCTTCCTCTCATTCTAATTGGGTCACAACAAAACCTGTTCTTCAGAGCTCTTAAAGTGGCTTTCCACTTGTCTTGATGTCATTTCTGATCGCTCCTTGAATCATCTTAACGATGAAGTACTGAGCGCCAATGATAAGAGGGATGAGTTTCTTTCCTTTATCATCAGAGTAAGATCCATCTACCATCTTCTTGTCTACATGAATAGCTTTCCTCTGATTTGTGGCTACATCGGTTATCGCCTTGACCAAGTTCGGGATCCACGCTTCACCATTCGGAAGAGCCTTTTCTTCCTTGTCATTCTTGCTGCATCTTCCACTGTTCTCTGCATAGACTACCGGAATTGCAGAATCCTCAAACTCTTGTTTTCGCATCTTAGAACCAGCACGGATAGTTTTGAGGAGAGAATCTGATCTCTTGGAGGAAAAAGTTTCGTAGGAAAGTTCATCAGGAGGGGAAAATTGAGCATGAGTCAAAACAAGCAAGGTTTTGCACCATATCTCTTTTCCAAAGGTTTGGGTGATTGCTTTAACAACTTGCTTATCTAGCTCATCGACTCTATAAACATCCAAACGATCAACATAGAGCAAGACATCTATGGTTCTGTTCACAAGAAACCCTTTGATTAACTCGAGGGCTTGGTGATTGACATATCCAGCTTCCACAAGTCCAGGGGTGTCAATAATGTTTATAGTGAATCCTCCCATTGTTCTTGAAACCATCACTGGTCTCAACCCTTCAGCCTGGAAAGGACTGACACGGACGACTTGTTCGCCGATAAGAGAATTGACAGTGGATGATTTTCCGACACCGCCTTTACCCAGGACAAGAACTGTCATTGAGTTCATATCCTTTTGTTTCAATTTGCCGAAGAATTCAACCAGCTTATCCTGGGTAGCTGCTGGAAATTGCTGAAACCCGACCCATTCACGAACAAGAGACCCCATCACGTTGTGTGAGCTTTGTGGTTATGAGGTTTTGGAGAAGCTCTCAAAGCGTTCCGACTGACACGTGGCTTCCGGGGATGAATGTCACCGGTCAAACGGC
>AT1G02305_1
TGCTTTTAAGGATGGTCAATTCCTAATCCACCTCTCTTCTTGCCAATTGCCGAAGCAAAAAGAGGCCCTTTTTCGCCACCCTGATAATAAATATATAATATATATATACTGCGACAGATCATAGCTTAGTTACCTAAATTAAATTCAAAAAAATTGCAGAAGGGAGAGATTCATGGCTGATAGTTGTATCAGAGTTCGTTTAGTCTCTGTTTTCTTGCTTTTAGGGCTTATAATTTCATCCTTCAACTTGCAGGGTATTGCAGCAGAAAATCTTTCTAAGCTGAAACTGACTTCACGGATTCTTCAGAATGAGATTGTCAAGGAAGTCAATGACAATCCAAACGCTGGATGGAAAGCTGCTTTGAATTATCGGTTTGCAAACGCCACAGTTGCAGAGTTTAAGCGCCTTCTCGGTGTGAAACCCACACCAAAGAAGGAATTTTTGGGTGTACCTATTGTAAGCCATGATTTATCTTTGAAGCTTCCAAAAGAATTTGATGCTAGAACCGCTTGGTCACAGTGCACCACTATTGGAAGGATCTTAGATCAGGGTCACTGTGGTTCTTGCTGGGCATTTGGTGCTGTTGAATCACTCTCCGACAGGTTCTGCATCAAATATAACATGAATATTTCTTTATCTGTCAATGATCTCTTAGCATGTTGTGGATTCCTTTGCGGTCAAGGTTGTAATGGGGGATACCCAATTTCTGCCTGGCGGTACTTTAAGCACCACGGTGTAGTAACCGAAGAGTGTGATCCATACTTTGACAATACTGGTTGCTCTCACCCGGGATGTGAACCCGCTTACCCTACACCAAAATGTGTGAGGAAATGTGTTAGCGGAAACCAGCTTTGGCGTGAATCAAAACACTATGGTGTTAGCGCGTACAAGGTCAGATCTCACCCTGAAGACATTATGGCAGAAGTTTACAAAAACGGACCTGTTGAGGTTGCCTTTACCGTTTATGAGGACTTTGCACATTACAAATCTGGAGTGTACAAGCACATAACTGGTACTAACATTGGAGGTCATGCTGTTAAGCTTATTGGCTGGGGAACTTCTGATGACGGCGAAGATTATTGGTTACTTGCAAATCAATGGAACCGAAGCTGGGGTGATGATGGTTACTTCAAGATCAGGAGAGGAACAAACGAATGTGGCATCGAACACGGTGTTGTAGCCGGTTTACCTTCAGACAAGAACGTATTTAAAGGTATTACTACTTCAGATGATCTTCTTGTTTCCTCATTTTAAACAAGAAGATGTGTCTCTACTCTGTAATATATAATTTGCCACTGTGTTGTTGTTACCAATGAAAGAATTAAACGACTTCAAC
>AT1G02330_1
CTTGAAGCCCCATTAGCTCTTTCAAGAATCCGATACTTTCTGGCTGCGATGCCGCCGAAGAGAAATTTCAGGAAGCGTAGCTTCGAGGAGGAAGAAGATAATGATGTAAACAAAGCTGCAAATTCAGATGAAGAAGAGAAGCGAAGATTGGCGTTGGAGGAGGTGAAGTTTTTGCAGAAGCAGAGAGAGAGAAAATTAGGGATCCCAGCTTTATCTACGGCGCAATATAGCATCGGAAAAGTGAAACCAGTGGAGAAAACCGAAGCTGAAGGAGAGAAAGAGGAGCTTGTGTTGCAAGATACTTTTGCTCAAGAGACTGCTGTTTTGATTGAAGATCCCAACATGGTAAAGTATATTGAACAAGAATTGGCGAAGAAAAGGGGGAAAAATATTGATGATGCAGAGGAGGTTGAGAACGAATTGAAGCGAGTGGAAGATGAGTTATATAAGATACCTGATCATCTTAAAGTTAAGAAGCGTAGCTCGGAAGAGAGCTCGACACAGTGGACTACCGGAATAGCAGAAGTCCAACTCCCAATCGAATATAAGCTGAAGAACATTGAAGAAACAGAAGCTGCCAAGAAGCTTTTGCAAGAGAAGAGGCTTATGGGTCGGCCTAAATCAGAGTTTAGCATTCCATCTAGTTATAGTGCGGATTATTTCCAACGTGGGAAAGATTATGCTGAGAAGCTTAGAAGAGAACATCCTGAGCTATACAAAGATAGAGGACCTCAAGCAGATGGTGAAGGAGCTAAACCGTCTACTAGTATTAGTAGTAATAATAATGCTGATTCAGGGAAAAGCAGACAAGCAGCAACTGATCAAATCATGTTGGAACGATTTCGCAAGAGAGAGCGTAACCGTGTTATGCGGAGATAGGTAAAAAAACATATTTGCAGACTTCATCCTTGACTGGGTAACACTCTTTTGGATGTTAGATTTATGTTGTATTGGAATTCTGTAACATTGC
>AT3G43720_1
CTCAAACCAACGCAAAAAACAATGTCGAACGTTGTAGTAATCGCCGCGGTTCTGATCGCAGCCTTGCTAACAGTACACGTGACAGCACAAATGGGTATGTCTCCATCGTCAGGACCGTCGGGAGCACCAGACTGCATGACGAATCTAATGAACATGACGGGATGTCTCTCGTACGTTATGGTCGGAGAAGGCGGAGGTGCGGCCAAGCCGGACAAGACGTGTTGTCCGGCCCTAGCGGGGCTGGTAGAGAGCTCGCCGCAATGCCTATGTTACCTTCTCTCAGGAGACATGGCGGCTCAGTTGGGAGTCCAGATTGATAAGGCAAAGGCTCTCAAACTTCCCGGAGTTTGCGGTGTCGTTACTCCTGATCCTTCACTCTGTTCTTTATTTGGAATTCCTGTTGGAGCACCTGTAGCTATGGGCAACGAGGGAGCCTCCCCATCCTTTGCTCCAGGTCCGATGTCAGGTGCGGAATCTCCTAGAGGATTTGCGTCGGGTCCTTCGGCTAGCAGAACGAGTGATGCACGAAACACCGCACCTTATTCTCCTTTTCTCAATCTTATAATTTTCCCATTAGTTTTTGCATTTCATATCTATTGCTGATTTCATTTTATCCCAACCATTAACAACACCATTATTTTTATTGTATTTTCTTAAAAGAGTATTGTTGCTTTTGTAGTTTGTGTTCTTGAATTTATTACTTTGTGTATCCACG
>AT3G43810_1
AAAAAATAGACTTGGGATTTCGAGGGATAAGAAGAATCTCACTTTGCCATCATGACTTTGACGAACTCCTCATAGTTGATTTGGCCATCACCGTCAACGTCAGCCTCTCGGATCATCTCATCGACTTCCTCATCCGTCAGCTTCTCACCAAGATTTGTCATCACGTGGCGGAGCTCAGCCGCCGAGATGAAACCGTTCTGGTCTTTGTCAAAAACCCTGAAGGCTTCCTTAAGCTCCTCCTCCGAATCAGTGTCTTTCATCTTGCGTGCCATTAGGTTCAAGAACTCGGGGAAATCTATTGTCCCGTTTCCATCTGCATCCACTTCGTTGATCATGTCCTGGAGCTCAGCTTCAGTCGGGTTCTGCCCAAGTGATCTCATCACAGTCCCAAGCTCCTTTGTGGTGATGCAACCGTCTCCGTCCTTGTCGAATAGGCTGAAGGCTTCCTTGAACTCGGAGATCTGGTCATCGGTTAGCTGATCCGCCATCGTTTGGATTTTCTCGAGAAAATTCGCTGTGATTTGTTGTTTCTTCGATTCCCT
>AT3G43810_2
AAAAATTACAGCGAAGTTTCTCAAATCCAAAGAAAAAAATGGCGGATCAGCTTACCGATGACCAGATCTCCGAGTTCAAGGAAGCTTTCAGCCTATTCGACAAAGACGGAGATGGCTGCATCACCACAAAGGAGCTTGGGACCGTGATGAGATCACTTGGGCAGAACCCAACAGAAGCTGAGCTCCAGGACATGATCAACGAAGTGGATGCAGACGGGAACGGGACAATAGATTTCCCAGAGTTCCTGAACCTTATGGCACGCAAGATGAAAGACACTGATTCAGAGGAGGAGCTTAAGGAAGCCTTCAGGGTTTTTGACAAGGACCAGAACGGTTTCATCTCAGCGGCTGAACTCCGCCATGTGATGACAAATCTTGGGGAGAAGCTGACAGATGAGGAAGTCGATGAGATGATCCGAGAGGCTGATGTCGATGGTGATGGTCAGATCAACTATGAAGAGTTCGTCAAAGTCATGATGGCAAAGTGAGATACTTCTTATCCCTCAGATATCCCAAGTCTGTTTTATTTTTTACATCTTTAAAC
>AT3G43980_1
ATTATAAGCATCAATCAAGAACTAGTGCCTCATTAACGGTACTTGATGAATCCAATCTCCTTGGCATTGCTGCGGAAGCACTGTCTACAGCAATTTAGACCATACTTCCTAATCAGCCCGTGGGAGTTCCCGCACACACGGCAGGTGCGAGATCCAGGGCCGTACTTCTTCGGATGAGAATTCCAGACATTGGAGTGACCCATTTCGC
>AT4G39980_1
GTAAGTCACACGGTTTAACATTAAGTTAACATAAAGAACAAAAGACATGACATGGCCTAGACACAGCATAAAGGAACAGGGTTCGAACAGGTTTACTCCTAGAGAAACTTTTGGGCATTTAACTTAAGTCAGAAAGACACCAACTCACAGAACAAAGAGAAAAGAGTTCTTGGAATCAAAAAGTGTATATAAAGGAAAAAACCGCACTCAAGACACACGCTGGCTACCCGTTCTTCTCTTCCTGAGCCGTTCAGCAACAATGAAGGCCAGTTCAAGAGACTGTGACGCGTTGAGCCTTGGGTCACAGTGTGTGTGGTAGCGAGAACTGAGGTCATCGTAGGTCACAGTGCGGGACCCTCCAATGCATTCTGTCACGTTCTGACCTGTCATCTCGAGATGGATACCGCCGGCGTGGCTTCCTTCTTGTTCGTGCACATCAAGGAATGCTCGGACTTCAGCCAGGATTGAGTCAAAGGCACGTGTTTTAAGACCGCAAGGTGCTTTGATGGTGTTTCCATGCATTGGATCGCAGACCCATGTCACAATCTGGCCTGATCTGCGGACTGCTCTGATTAGGTGGGGAAGCTTAACTCTCATGTTCTCGGCACCCATTCTCACAATTACAGTGATTCTTCCAGGCTTGTTGTTAGGATTCAGGATTTCTACTAGCTTAACCAGCTCATTGGGATCCATTTTGTTGCTCACCTTAATGCCCAGAGGATTAGCAATCCCCCTGAGAAACTCGACATGAGCACCATCCAATTGTCTGGTACGCTCCCCGCACCACACCATGTGTGCAGAGCAATCATAGTAGAGACCAGAAGTTGAGTCCAACCTTGTGAGCGATTGCTCGTAAGGCAGAAGCAAGCACTCATGGGATGTGTAGAAATCAGTTGTAGTCATGAGTGGATGATCCGTGCCAAGTCCACATGCAGACATGAACCCCAAGGCCTCATCAACCCTGTTAGCTAATTCCTGATATCTGTCAGCTTGCTCACTTTGTTCAACAAAATCAAGGTTCCACTGTGTAACTCTTTGAATTGCAGCATAGCCTCCAGTGGCAAAGGCTCTAAGAAGGTTCAGAGTAGCTGCAGATTGTGTGTAAGCCCGAATCATCCTATTAGGATCAGGTATTCTAGATTTCTCATCAAAAGTGTCACCATTGATGTTGTCTCCCTTGTAGCTAGGTAATTTCACTCCATCCTTCTCCTCAAATGGATCAGATCTAGGCTTAGCAAATTGACCAGCCATTCTCCCAACCTTAATCACCGGAACTTGGCCGCCGAATGTAAGAACAATACTCATCTGAAGCAGAACCCTAAAGGTATCTCTGATATTAGTAGCATTAAACTCCTTGAAACTCTCAGCACAATCTCCTCCTTGGAGAAGAAAAGCTTTACCTATAGCAGCATCGGCCAATCTCTCTTCCAGATTCCTAGCTTCTCCGGCGAACACAATCGGAGGAAACGCCTCAATCGTCTTAAGCACAGACTCAAGCTCATTAGCGTCAGGGTAATCAGGAAGTTGCAGAGCTTTCTTCAATTTCCAGCTCTCCGGAGTCCATTTCAATGCACCAGACGAAGAAGACGGCGCAACGGATTCCTTAACTGAAACAGCGTTTCTAGCCGGCTCCGCCGCGTGAACCGCCGTAACGAGGTTAACGGACTTAGGCTTGGAGTTGACGGCGGGATGAAATGTGAAGGAAGATTGACGGTTGCTTCGACGGTGAGAAAGACGAGCGTCGCCGCCACCGTAGATAGATCTGGTGGAGAGAGAAGAGGCGTTTGAAAGAGCCATGAAATATTTCTCTTCTCTCTCTGTTTCTGACTCTCTGGATTTGGTTTGAAGAGAGAGAGAGAGAGAGAGAATGAGAATGGAGGCGGTTG
>AT5G01010_1
TTCCATTGATGTCTTTCAAAGGATTCAGAGTTTTATCCTTGTACAAAGTAAGACATGACTGTAAAATCCACTTCATCTTCCACTTTCAGTTAAGGCTCCGGCTCCACTACCGGTGGAATGCAATCCACTTTATATCGAAGAGTCTTTTTGAAGAAAGTTGAATATGAATTATCCCAAACAAGTTTGTAGTTTCCAGCCATTAGCGTAGAGAAGTTGCCCTGGTCAGCTTCATACCGACGGTAAGGTAATATCAGCGTCTTTTCCCCTGAAGTACTTATGTACTCCACGCTAAATCCAATATCCATGCTTATCTTGCCTTGCATCAAGGAGAAATCCCAAGCAATATATGAATTTTCGGATTCCACCATCAATGAGACCTCATAAGTTCTCCCAGCTTGGACGATTATCTCCTTGTACTCCTCATTGTCCCTTGAGCCCAATATGCCAGCTGTATCTGCTGAAATGAAGAAGGGGGAATTGGCAAATACCTCGCTGATAAATGTGACGAATCTTTCAAACTCAGATGTGTAGACTATAGCAGCTTCAGACAGGAGATTCATTTGGTCTCTAGTCAGTTTGAAGGTATCATATCTTTCCCACAGAAGTGTCAGGAAAGCACGAATTGCCATCACCATTTTTGTGAGACTGTATAGAGGGGGTCCATAACGTTCTCGCTGTTCTTCCATTGGCCCATCGTCATCATTTATTTGTCGAATAAAATCCAACAACACTTGTGGAACCCCTACCAAGTACTTGACCAGGGTTTTGTAGACACCAGTGGCAGAGCCTAGCTGAGCCAACTGTCTCCTCCTCTCCATTTGCTGCTTCCAAAGAAGAGCATATGTGTCAGGTATGGTCCCTCCAGAGCTAACCAACGCATCAACCTCCGCCTGTTTGTTCCTCTCCGACCTCTCCTTCTGCTGTCTGATAAGCGTTCCCCGGAAATCTTGAGGCATGTAGGTCATAACTGTGCTGAATATGCGCTCTGAATTCTTCGTCTGGAAGGAAATCATAGCAGTGAATGCGTTATCAAAATTGTCCTTGAGATTTCGCAAAATAGAAGAGAATTCAGCATCTTCGGATGTGGTTGGATCCCGAAGCTGAACAGGCCAGCGAGATGGTTGCAGAAGAAACAATATCTCCTCCATCTGCTCCCGATTTTTCCACATATTCTCATCAATTTTGTGAGGAGGCTGCTGGTTAGCTTCGTCAATCAGGCAAGTTTCCCCTTTTGAAGAGGGAGATTGAAGGGTTAGTAGCTGAATAAGAGAAGCGATGTCAGAGGAAAGCCGAGAAACGTCGTCGGAAAGAGGAGGGAAAGGATATTTGTCGTAGTATGAAGCCAGAAAAGCCCGGGTGATAGGCACAAGGCCTTCCGTTGACGCCATTTTCAAATTCTCTGCGCGATCTACTCACTCACACAAAG
>AT5G01075_1
CCTCCTCAATCTCTGAAGAAGATGAAGACATCAAGCTTTGTCTTTCTTTTGGTTGTAATAATCCTAAACTTCTCACTAGCTTCTTCTGAAATAAAATTGGGTTTGGAGGATTACAATTTTCCGGTGGATCCATCTCCAACCACAAAAGCTTCGATCAAACCAGGTCCTATTGAGCATGGAAATCCTCTTAATCCTTATATTCCGAAGCCTCCTTCTTCCTCTCCTCCTCCACAACCTCAAGACGGTGGATAAA
>AT1G02475_1
CAAAATTCTGAGTAGAGAAGCCATAATCATGGGATTTGGTAGAGTTTCCAGATCATATATATACCAAGAGAGATTCTTTAAACCCAGAATCAGAAAGATGCAGAGAGAAACATACAGATTCCTTTTTTTAAGTTGTTTTGGCCAAGGTTGCAAATCTTTCAAGTCCACCTCTAAGCAAGCTTTCTAAAAAAGGCCGGAGTGCCGACGCCACAGGGGTTAATAGCGCAGGGACTTCGTATGATACAGTTAGTTCTACGATGCACGATGAAGGACCTTTAGGGAAGAATCGAACACTGCCTTTATTAGGGAGACCTTCAAGAGATCTCCAATGGATTTTCTGATTAGGAGTAGGCTGTAGATTCCGAGCGAGCCAAGAATACTTAATGTCTTGACCAAAAGCATTGTATTTGAGTGACCAACGTGATAGATCAGGCTTGTCTTTCAACACCTCGACGGATGAAATGAAAGGCATCCATTTAGGGAAAGATTCACGATCCAAGTAGAAATTATACGCTACGGATACTGGAACATCTACTTCCATCTTCACTGTGCAGTCTTGCCACTCCATGGAAACAGAGAATCGTCGCTTGGGAATGTTGAATCTCGATCTGCGACTAACGGAAGAAGAGTAAGAGAAGCCATTTATGGTTTTTGGAAGCAGAGGAAGGAGAGAAATGGAGAATGGTTTACGATCGAAGCAAATGGGTGATTTGAGATTTGGGATTTTACAGGTCGTAGACAAGTGATTGATCGTGTTCATATTAGTTGCTGCTACAGACATTGAAGCTTTCTCAGTTTTGCCTCTTCTGGTTTTTTT
>AT3G44100_1
GATAAACTCAAGTCTCAAAAGAGTATTCTTTATTTGGATACCACAAAAGTAAACGAGAGAGATTCACAAAGACGCAACATATTTACACCATAAAACTTAACTAGCAAAGACCGCGGAACCTAATGTGATCTTGAATTTGAAGCTGATGCATGTTAGTCGTCCACCATTCTTGTCGTTTATCGTCATCTTAAGCGTGTAAGTTCCAGGTGGTGTAAATGAGGGGAGTGTTTGGGAATGAGAAAGCACAAAGCTGCCTGGTGCGATCGGGCAGGCTGTCTCATCGCAGAGGTCATGAGTTTCGGTACGGACAGGAAACCCAAAGTATGAAACCCTGATCACTACTTCTCCTCCAGAGATGTTTTCCCCAGTAGAACCCAAAATCTTAAATGTTGCCGCTTCACCACTCACAACGGGGTCAGGAGAGATCTTCACACCTTTGACCTTAACGGGATCGAGCCTCTTATCGCAGTAGGAGAAAGAAGTGGCGTGGAAAACAGGTAAGAAGAAGAGTGATATGAGGAGAAGAAGCAGAGGTTGAGCTTGAGAAATCGCCATGGATGAGTGATTGTAGATGAAAGAGAA
>AT3G44150_1
CTGAAGTAGCCATTCTTTTTTTTCTCTTAAACCCCAAATCCCAAATCCATTTGAAAAAAATGTGTTCTTCGAAAACCCTAACACTCCTCATCTCCTCGGCCGTCGTGATTCTAACATTCACCAGTTTCCACAACACCGTGGCCTTAGGCGGAGACGGCAGAGGTGTAAACACCAACAATATCTATTCCCCGTGCTCCGACACCAGAATCCAAAGATCGGATGGCTTCACATTCGGAATCGCATTCTCGTCTCGTCCTTCTTTTTTCTTAAACCAAACGGTTCTTCTCTCTCCCTGTGACCATCGACTTACCCTCGCCGCCATGAATTCACAACTCTCTCTCTTCCGTCCTAAGATCGATGAGATCTCTCTCCTCTCCATCAACACCTCCGCTTTTTTCCCGGATAACTATGGTGGATATATGGTGGCATTTGCGGGTCGGAAATACGCAGCGAGGTCTATTCCAGCTTTTATTGCTAACAGCACTTTCATCGTAACCAGTTTTACTTTGGTGATGGAGTTTCAGAAAGGTAGGCTTCAAAACCTGTATTGGAAGAGAGACGGTTGTGCGTCGTGCAAGGGGAATCAAAATTTCGTGTGCCTCAACAAGCAAGATTGTGCTATTAGAACACCGAGCTGTAAAGGTCGGGGAGGTACAGTGGATTGCAGTCTCGGGATCCAGCTGGCGTTTTCCGGCACTGACAAACATTTGGCGGTTCTCAACTCGTGGTATGAAGTTGAGAATCTTAAGCAGTATTCTCTTTATGGTCTGTATTCAAACCTCAAGAGCTCCCTTACTAATCAGTTCAATAATTTCTTCTGAGCTTCTTGAGGAGATCTATTTGTTTGTTTGTTTGTATCACGTAAGTTAATCTTTTTGGTGACGTTGCTGCTAATAGTGATGCTAATGCT
>AT5G01220_1
CCCAAGTCCAAAGTCCAAACCAGGTTTTAAAGCCCCATTACACATAGACATATGTCTTACAAGTTGCAACATCAACCTTTCCATGAACACATATAAGCAATCCAAGAATAAGATAAAACATCATTAATCGAACAGAGGATTTTCAGCAAAAAAAAAAAAACCATAAACGATCAAATCTTCACATTCCAAACCAAATCCTCTTTCATTGCTTTTTCTACACGTTAACTTCCGGCACTGGAAACAGTCGTTTAACCAACCAATTGATTGGTCCCAAAACCTGAACTTTCTTTTTCCTCCAAAACCAAATCGCTGCACTGTACTGTTCATTACGTATCTTTGTCGTTGCTGCTCTCCAGTCATACTTCTCGGTTTCTGCTCTTGCCGCTTTTCCGATGATATCTCTTGTTTCACTGTCGTGCAATAAACTTCTCAGTTTTGTCACGCAGTCTTCTACATCTCCAGGGTTGAACAAAAATCCGGTTTTGCCCTCCTGATCTTCAGGGATTATATCAGGGATCCCACCAGCACGGGCCGCAACAACAGGAAGTCCTGAAGCCATTGCCTCAAGAACCACAAGGCCAAGTGTCTCTGACTCAGATGGCATCACAAACACATCTCCGCTTGCATAAGCTTGTGAGAGTTCATCACCTTGTAACATTCCGGTGAAAACCGCTGGCATTCCGGTAAACAGCTTCTCAAGATCCTCTCTATATGGTCCATCTCCAATGAAAGCAATCCGAGCTTCAGGTAATTTTTCCATCACACTCTTTAGAAGCTCCAAACTCTTTTCTACGCCGATACGACCTACATGGATCACTAGTGGCTTTTCTGGTTCGCCATTACTCAATCTTATACGCATTTCTTGAGAACAGAAACGGGGATTAAAGCTTTCTGAATCGACACCCTTATTCCAAAGTCGAAGTTGATTAGCTGCAGTTGCACCAGCTGCGATAAGATCTTTTCCAATGGCAGCGGAAGGAACTAATGTAAGATCAGCCGCTCTGTGAAGGAATCTTATTATAGACCACATTGGTTTTACCAACCAACTAAAAGTGTATCTTGGGATGTATACAGGGACGTGTGTGTGGTAAGACATTACTATTGGTACTGATAGCATTTTTGCTATTGCCAGAGCACCAAAAACCATTATCCCAGGAGATGAAGCGTGTATTATGTCAGGCTTAAACCGTGCAATTTCAGAGATGATTCTTGGACTAAGCGCAAGCGAGAGGGGAACCTTTTGGTAATAAGGGCAAGGGAAGCTTCTTGATCCAATGACTTTGGCTCCATAGAACTCTTCGGGAACACCTTCATGTGTCGTCACGACTATAACCTCGTCTCCCATTTCACGCAGATACCTAATGAAATTCTGGAACCTGTTTTTGTATCCTGATACATAGGCAAACGGTGAAGGCTCAACAAAGAGAGCAATTCTCCTGGGTTTGGAGAGCGTCTCAGGATCGAGAAGCGGAGCCTCTAACTCCGATTCGTCTTCTTCCATAACTTCAGTAATAGTCATATCGTTCGACCCAGAAGCAAAAGCCGAAACAGCCTCCCGTCTAACCTCTCCACAAAAGAGCTTCCTTTTCTTGCGAATCAGGCTAATGGGTAGTCTCTGGGAGCACGAAACACCAAATGAAACAGGGGAATTAACAAAAGAACACCTGGGAGAACAAGTGGTTGCAGAGGATGAACAAGTGTTGATAGTCGTGCTAGGAAGCAAAGGAGGATTTATAGAGAGAGAAGAAAGGGTCATGACTTTTACTTTTTTTCACAAAGCCCTTAAATTAATAATTTCTGACGATTTGGGTGTCGTTTAAATCGATTAAAACGGCAACGTCATAGGGAAAAATCGGATTTTTTTTTTTT
>AT5G01470_1
GAACAAAGAATCCAAACATAGAGAACATAGCCCTCTTCTCGCCGTCGTCCCTCTTCGCCGCCGACGGTGACTCCTCCGATGGAGAGACGACGGAAACGAGTCAGAGCTTCGTTGAGAGGAATCACCTGTTTCCTGGAATTGAATTGCAAATCCGGGAATTTGGTTTCCACCAGCTGAATGCAAACTTGCTGTGGCCAGGTACATTTGCCTTTGCAGATTGGTTAGTGCAGCATCGACACTTGATCGAAAGGCGGCGCTGTCTCGAGATAGGAAGCGGCACAGGGGCTCTAGCTATTTTTCTTAAGAAAGAGTTCAATCTCGACATAACTACTTCAGATTACAATGATCAAGAGATTGAAGACAATATTGTTCATAACTGTATTTCAAACGAGATTATCCCTTCTCTGCCTCATATCAAGCATACATGGGGCGATGAATTTCCAATTTCGGAACCAGATTGGGATTTGATCATAGCCAGTGATATCCTTCTATATGTGAAGCAGTACCCAAACTTGATAAAGTCTCTGACTTTTCTTCTTAAAACCTACAAACCAACTAATGCCGTTAGTCCAACAGAATGCAAGCTAAATGTAGGAGCAGAGACAGAACTGCCTCGTCCGGTGTTCTTAATGAGCTGGAGACGAAGAATTGGGAAAGACGATGAGTCTCTATTCTTTACTGGTTGCGAAGAAGCGGGCCTCGAGGTGAAGCATCTTGGAAACCGAGTTTATTGCATCAAGCTTAGAGAAAACAACCTCTGAATAATAGGTTGACAAACTCATGAATCTTCCGCATATCTGTCGCCTCTTATGCTACTGTTTTGTTTGTTTCTCTCGCAGCTTATTTGGATTTGCTTTTTATGTCAAAGTTAAGGTGAAATGAGATACTGTTACATAGATGCCA
>AT5G01520_1
GAAAATGCGAAAATCGTTCAAGGATTCACTCAAGGCTCTTGAAGCTGATATCCAGTTCGCCAACACCGTGGCATCAGAGTATCCAGAGGAGTACGATGGTGGCTGCGTTCAGATGAGATTATCTTACAGCCCGGCAGCTCATCTCTTTCTCTTCCTTCTTCAGTGGACAGATTGTCATTTCGCAGGCGCTTTGGGATTGCTTAGGATCCTTATTTATAAGGCATATGTTGATGGGAAGACCACAATGTCGCTACATGAACGCAAAGCTACTATCAGAGAATTCTATGATGTGTTGTTTCCATCGTTATTGCAACTTCACGGAGGGATAACCGATGTAGAAGAAAGGAAACAGAAGGAGATATGCAACAAAAGATACCGGAAAAAAGACAGAACAGAGAAAGGAAAGATGTCAGAGACCGATTTGGAGAGGGAAGAAGAGTGTGGAATTTGCTTGGAGATTCGAAATAAAGTTGTTCTTCCTACTTGCAATCACTCCATGTGTTTAAACTGCTACAGGAACTGGCGTGCACGGTCACAGTCGTGCCCGTTTTGTCGAGGCAGCTTGAAAAGAGTGAATTCTGGTGATCTATGGATTTACACATCGAGCAAAGAGATTGCGGATATACCAGCGATTTACAAGGAGAATCTGAAGAGGCTGTTGATATACATTGACAAGTTGCCTCTCGTTGCTTCTGATCCAAATCTAGTCTCTTATGCTCCTCTTACTCGGTGAACAGTTTCT
>AT5G01570_1
CGAAAAAAAAACTGGAGTTAGGTTAGTGGATTGTTCATCGTCCGGTGTCGAAGATGGGCGGTCAGTCGAGGAATTTCGAAATGGCGATTGCATGGGGAGACGATTTGATCAATGTTTTGGATAATAGGAAAGGATTTGACGTGTTGGTACAAACTCTCGACCAACTGAGAGCTATCCAGTTCTCCTGCAACGACGATTTTAGTGAGATACAGGACTCTCTCCAAGATTTGCAGAAGAAACTCGATGCTTGCAAGGAGAAGACGGATGAGGCACATTCATGGATTGCGGATGAAGAAAAAATTGAGCGTCTTCAGAAAGGGCTTGATGAAGAGCTAGCACTGGAGTGCAAGATGCAGGAGGAGCTTAGATTCATGGCTGATGAAATCAAAGACCTAAATTCTGAAGGGGCATTGATTGAAGAGCAAAGATTAGCTATAAAGAGGAAACAAGCGGGACCAGTTGAAAACCAAGAAAAAGCTTTCTATGTATGCTTCTGTCACTAAAGTTATACCGAACATCAATGATCCATTAAAGACCTCAGGCTATATGGTTGATCGAGACAACAGGGTAATTGAGAAGTTTGAATTCGATACAGACAAGAGGACTGCCTACGAGACATGTAATGGCATTTGGGAAATTATAAACAGGCAGTAGACAGTCTTTCCTCAATGCCTCCCCCACTTTTAAGTTGAAG
>AT5G01740_1
TAAAAGTATAGAAACCACCAGACACAAACTGTATGTTGCTCCTCTTTGGTCTATAGTTAAATAGCTAACAGCAAGCTAGGCAACGAACCACGACCCAGGTCCTTCGGTACGCTCTCCCACACCGTACAACGCCCCATGTCCCATCCTATTGCTCCAAGACTGTAGTCTGTAACAGTGAGCCATGTGTTGAAATACTCTCTTAGCTCAGTGACCACTCCGTCTTTCAACTTCCACACGTGAACCCAGTACACGTGTGAACCCTCCCACCCTTCTGCAATCACGCAGTCATGACCAGGCACTACTACTTGTACACTGCTTGGCTCAAACCTGAATGAAACCTGGCTCGGTGGTTCCCCTGTGAGTAGCCTCATCATGTGTTGACAATGGTGTGGTCCATGGAACCACCATTCCACGTCACTGGCCACCACTTTGGCTACCGTTGAGGCGTCGCCTTGTTGCAACGCTCTGTAGAGTAACTCTATGATTCCCTGGTTTGTCAAAGTCTCTACGTTGTGTGCTTCCATTTGTAAATTTCTTTCTTCAAACTTAGAACAGGATAGGTTCTGAAG
>AT5G01790_1
CCCACGTTTTATTTTCCAAGTTTTCTACCGAAATTAGCAGATGAAACATCTGCGGATTCCGAAGCAAGAGGTGTATTGTGATCTACGAATGGGGTAGTGATCAGCAGAAGAGTCCAAGGATGAAAATCTTCGCATGACCTTCCTTTCTGTCTGAAACTTGAACAGATCGTACTCATTCTCATCTATCAACACCCTCTCCGACATAGATGGTGGTGACGAAGCCGACAGTTTCTTGACCTTGTTATTATGATCGCCCGATAGCCAGAAGAGCCTTGTCGGGATTAGTGCGAGGATTTTCTTGGTGGACTTTTTGGAACCGCGGCGGATTTGGTCACCGGAGAAGGAGAAATGAGACGGCGGAGGAGTGAGAGGTGGCAGAGGAGGTAGCTCAGAGGAGGGATGTTTGGGTGTGCCTGGATGAGATTCCCATTCGAAAGGGACGGAACCAGCGGCTCCGTCGTAGTAGTAAATTCTAAAGGAAGGACAAGCTGATGCTGCCGTTGCCGGGGACGAAAAGCGTTGTTTGGTGGACGATAGCTTGCTGGAGAAGGTGGCTGTGTCTTGCTTTCTCACTGACGCAGCCCGCTCAGATCCACTGTTTGGCATTATTGCCTTGGGAGAGTGAGAGATAGAGAGAGAGAGAGATAGAGAGAGAGATAGAGAGAGAGAGAAAG
>AT5G01820_1
TCAGTTTCTGTGTACCGGAATTAAAAGAAGAATTTGTTTTAAATGGTAGATTCTGACACGGTGGAATTTCCGCCGGAGAACCGCCGTGGATTGCTGTTCGGAAAGTACGAGGTGGGGAAATTGGTGGGATGCGGAGCGTTCGCGAAAGTTTACCACGGGAGGAACACAAAGACGGGTCAGAGCGTTGCGATCAAAGTGGTGAGCAAGCAACGGCTGCACAAGGGAGGCCTCAATGGCAACGTTAAGAGGGAAATCGCTATCATGCACCGTCTGCGCCACCCTTCTATCGTGCGCCTCTTCGAGGTCCTTGCCACCAAATCCAAGATCTTCTTCGTCATGGAATTCGCCAAAGGCGGCGAGCTCTTCGCCAAGGTTTCCAAGGGCAGGTTCTGCGAGGATCTTAGCCGTCGCTATTTCCAGCAGCTTATCTCCGCCGTCGGATATTGCCATTCCCGCGGTATCTTTCACCGTGATCTCAAACCGGAGAATCTCCTCCTCGACGAGAAGCTCGATTTGAAGATCTCCGATTTCGGACTCAGCGCTCTTACCGATCAGATCCGACCCGACGGTCTCCTCCATACACTCTGTGGTACGCCGGCGTACGTGGCGCCGGAGGTCCTGGCGAAGAAAGGCTACGACGGTGCTAAAATCGACGTCTGGTCATGCGGGATCATACTATTCGTCCTCAACGCAGGTTATCTCCCTTTCAACGACCACAATCTCATGGTCATGTACCGCAAGATCTACAAGGGAGAATTTCGCATCCCTAAGTGGACCTCCCCTGATCTCCGGCGACTTCTGACGCGGCTTCTGGACACGAATCCGCAGACGAGGATCACAATCCACGAGATCATCCACGATTCATGGTTCAAACAGGGATACGACGATCGGCTGTCCAAATTCCACCTGGAAGACTCCGATATGAAACTCCCGGCGGACGAGATCGACGGCGAGATGGGAACAAGGCGGATGAACGCCTTCGACATCATCTCAGGATCTCCAGGATTCAATCTCTCCGGTCTATTCGGCGACGCCAGAAAGTACGACCGAGTGGAGAGGTTCGTGTCGGCGTGGACGGCGGAGAGGGTGGTGGAGAAGCTGGGAGAGATCGTGGCGGCGGAGAATCTGACGGTGGCGAAGAAGGCGGCGTGGGGGATGAAGATTGAAGGGCAAAAAGGTAATTTCGCAATGGTGGTTGAGATAAAGCAGCTAACGGACGAGCTGGTTATGGTCGAGGTGAGGAAGAGGCAAAGAGCCGCTGCATCTGGACGCGATTTATGGACAGATATAATCAGGCCTTTCTTCCTCGGGATTGTGCACGAACCGGAACACTCGGACCCAAATCCATCTCAAGACATACGACGTCGTCGTAG
>AT5G02120_1
GTTAATTCCCTCTGCAAAATAAATAAAAATGAGCTCGTCGCCGTTATCGTCATCTCTCTTTCATCCACTTTCGACCTTGTCGGCTCAAGGCCATGGTCAGAGCCAGAACCTCTGTTTCAGTCGGAAGCAACTATCTCTCGTTGTCCGAGCCGCAAAACTTCCAGAGGGGGTGATAATGCCAAAAGTACAACCCAAATCTCAACCTGCGTTTCTGGGATTTACACAAACAGCTGAGATATGGAATTCAAGAGCTTGCATGATTGGTCTCATCGGTACTTTCATCGTCGAACTGATTCTGAACAAGGGAATACTCGAGGTGATCGGTGTAGAGATTGGGAAAGGACTTGATCTTCCTCTATAATGTGTGTTCTTCCCCACAAAAACATCTTATGAAATGTAAAATTCTAAGTTTAATTACACATCAAAACC
>AT5G02160_1
ACAGAGTATTACAGAGAAGAAGAGGAATGAAGATGGAGTTTTTACATATACAAAGATAGAATTATAGACTTGATTATGATTTATCAATCTGGTTAAGCTTTCCGAGTCCATTGCAGTTTGCGCAAACGATTTGAGGAAGATCCTTGCGTGCCGCATTCGCCCTCAAAGTCGCTCCCCCCTTCCTCACAAATCCTGCTCCGTCACATTCCGGACACGTGTCGGTGCGTTTGAAGAGGATCGGAAAAGCAGTTCCGACGAGCGCAACGGCGACGGCTCCACCGATCAAGTAGATTGTTCCGTCAGAAGAGACATCACCGACGGCGGCAACAACTACGGAGGAAGACGATCTCTTCTTTTTGGGAAAAATCACATTGCTCGGTGATGATCCCCACGAAGAAGAAGAAGGTCTCGATTGCTTCAGGAAGTTCGTCGATGACACGAACGTCGTCTGCATTGCCGGTGCGATCGCCATGATTTAGGGTTTTAAGTGATTCCGA
>AT5G02240_1
CTTAAGTTTAGCAAAAAAAATCTTAAGCTTCTCAAGCTTCTTCAATGGCGAATCTTCCCACCGTTCTCGTTACCGGCGCTAGTGGCAGAACAGGCCAGATTGTGTACAAGAAGCTGAAGGAGAGGTCAGACAAGTTTGTAGCAAAGGGTTTAGTTAGAACTCCTGACGGAAAAGAGAAAATTGGAGGAGAAGCTGATGTTTTCATTGGGGATATAACAGATGCTGATAGCATTAACCCTGCGATTCAAGGGATTGATGCGCTTGTAATTCTCACTAGCGCTGTGCCTAAAATGAAACCTGGTTTTGATCCCACAAAAGGTGGAAGACCTGAGTTCATTTTCGAAGATGGACAATATCCTGAACAAGTTGATTGGATTGGCCAGAAGAATCAAATAGATGCAGCCAAGGTTGCTGGTGTTAAGCATATTGTCTTGGTCGGGTCAATGGGTGGAACCAATCCGGATCATCCTTTGAACAAACTGGGAAATGGGAATATCCTGATTTGGAAGAGAAAAGCTGAACAGTACCTTGCTGATTCTGGAACTCCTTACACAATAATCAGAGCTGGAGGACTTCTAGATAAGGAAGGCGGTGCACGAGAGCTGATAGTTGGTAAAGACGATGAGCTTCTTCAGACAAACACAAAAACCGTACCCAGGGCTGATGTTGCAGAAGTCTGCATTCAGGCATTGCTGTTCGAGGAAGCCAAAAACAAAGCTTTCGATCTCGGCTCAATGCCAGAGGGAACCAGCTCTCCGACCAAAGACTTTAAGGCTCTCTTCTCTCAAGTCACGTCTCGTTTTTAAATATTTATCCTGTTGCGAATAAGAACATTTGGGATGTAATGTATCAAATCTTCTAAAATAAAATCTCCGGGGTCAATTTGAAAGGAACCCATAATAATA
>AT5G02240_2
AGCTTCTCAAACTTCTTCAATGGCGAATCTTCCCACCGTTCTTGTTACCGGCGCTAGTGGAAGAACAGGCCAGATTGTTTACAAGAAGCTGAAGGAGAGGTCAGACAAATTTGTAGCAAAGGGTTTAGTCAGAACTCCTGAAGGAAAAGAGAAAATTGGAGGAGAAGCTGATGTTTTCATTGGGGATGTAAGAGATGTTGATAGCATTAATCCTGCTATTCAAGGGATCGATGCGCTTGTAATTCTCACTAGCGCTGTGCCCAAAATGAAACCTGGTTTTGATCCCACAAAAGGTGGACGACCCGAATTCATTTTCGAAGATGGACAATATCCTGAACAAGTTGATTGGATTGGCCAGAAAAATCAAATAGATGCAGCCAAGGTTGCTGGTGTTAAGCATATTGTCTTGGTCGGGTCCATGGGTGGAACTAATCCTGATCATCCTTTGAACAAACTGGGAAATGGGAATATACTGGTTTGGAAGAGAAAAGCTGAACAATACCTTGCTGATTCTGGAACTCCTTATACAATAATCAGAGCTGGAGGACTTCTTGATAAGGAAGGTGGTGCACGAGAGCTGATAGTTGGTAAAGACGATGAGCTTCTTCAGACAGACACAAAAACCATTCCCAGGGCTGATGTTGCAGAAGTCTGCATTCAGGCATTGTTGTTCGAGGAAGCCAAGAATAAAGCTTTCGATCTCGGCTCAAAGCCAGAAGGAACCAATGCTCCGACCAAAGACTTCAAGGCTCTCTTCTCTCAAGTCACGTCTCGTTTTTAAATCTTTATCTTTGTTGCGAATAAAAATATTTTGAGATGTACGTACATTTCTCCTCTGGTGATATGGAATGTACCAAATCTCTAAAAATAAAATCTCCGGGGTCAATTTGAAGAGTCCATTTCGAAATAAATTGTTGGTTTGAATAATAATATTTCG
>AT5G02290_1
ATCTCTGAAACCCAGTAAAAATCGCACCTTTTTATTGTTACATAATTGAAGGCCTAGGATAATTCACAGCTTGTGGAGATTTGTTGCTGTTGTTGTCAATGCTGATTTGAGGATTCTGCTGCTCTTTTGGTGTCTCCTTTTGGATACGAAGTTCTTCAAGTGTCTTGACAATTTCGTTCATGGTCGGTCTAGACTTCGCATCTATGGATATGCAATCGAGTGCAAGAACTGCAATTTTCAAAGCTCGGGTTAGCGAGTATTGACCTTGGAGACGAGGATCCATCACTCGGAGAAGCCTTCTTTTGTTTGTTAAGTAAGGTTTTGCCCACTCCACTAGATTGTGTTCTCCTACTGGTTGATTCTTGTCGATTGCTCGTCTTCCTGATAACAACTCCAGTAACACAACCCCAAAACTGTACACATCGCTCTTCGCCGATAAATGACCTGTAGCTAGATATTCTGGAGCAGCGTATCCCTGAGTTCCCATAACTCTGGTAGATACATGGCTGTTGTCACCCATTGGACCATCTCTAGCCAAACCGAAATCCGAAAGCTTTGCATTGTAGTTCGGATCTAGCAAGATGTTGGATGCTTTGAAGTCTCGGTATATAACTTGCGGTTGAGCATTGTGAAGAAAAGCAAGTCCTCTAGCTGCACCAAGAGCCATTCGAATTCGCGTGTTCCATGAAAGTGGTTGATAGAATGTTCCTCTTCTGAATAAGTGATTCTCAAGACTACCACGAGGCATGAACTCGTATACAAGAAGCCTGTGCTCTTCTTCTAAGCAGTATCCAACCAGTTTCACAAGGTTAGGATGATCCAGCTGACCTAAATAATTGATCTCAGCCAGCCACTCTCTATGACCTTGAAACCCTTCTTGGTTAAGCCTTTTCACTGCGATGACAATCCCGGTCCCCGGTTTAGAAGGAGTACAGGAAGTCTCATCTATCCAGCCTTTGAAGACACGACCAAATCCACCTTCACCAACCACACTATCAGGCCGGAAATTTCTCGTTGCAGATTTTAGTTCACTTAGAGTAAAGTTCTTCAGATTAGCATTTTGCAGGATCTCGCCTTCTGTTCGAGGCATATGAGAGAAGGAAGTAGTCGACGATCCCTTGCTTCCATCTCTACTCAAGAATTTCGAACTTAGCCATGTACTGGAAGCAATATCTGTTTTGATCCGATTGCTGAAACAACCACCCATTAAAACCCAAGAAACCAATCACTCACTCAGCTCTATAATCTTCGATTAAAAGAAGTAAAAAGATGAGAGCTTCATGATTGTAAACACAAACCCAGTTCAAGGCGTACAAAATGGAGCGAAAATTGAAAAAGTGACCCCAAG
>AT5G02450_1
CCCAAATCGTATTCGTCGCATCACTTCTTCTTCTCGGATACACCACCACCACCACCAGACCTCATCTTGCGAAGAACACCAGACATCTCCTCTCTCTTCCTCTTGGCTCTCTTGTGAGTTCCCAACTTTCTCTTGGCAACTTTCAGAGCTCTCTTGTCTTTGCCGACCTTCAAAAGCTCAGTGATCCTCTTTTCATAGGGAGCAAAACCCGCAACTTCCCTAACGAGACTCCTGATAAAGAGAGTCCTTTTGCTTGTTTTCCCTTTCCTGTTGTTTGGGCGAGGAGGTTGCTCGCGCTTGGTAACAACGTGTCCTTTGTTTAGCCCCACGAATAAGCCAGACGCCACCATTTTCTGCACCTGAGTTTGAATCTTTGAATGCGCCGCGAAGGGAGTCGAAGGAGATTGAGA
>AT5G02480_1
CTGCTTCTGCTTTTAATATTGCTTATTTTCCCATTATACACAACAAAATGCTTCTACAAACACATAAAACATGGTTGCATCTTTCATCCAAGGTGGTGTGACCGTAGGCAAACTCTAACCTCGTGTTCTTCCTCCACCCCTCTCAATTTTGGAACCACAATCTCTAAAACTGGTCCAGTCCCATCAAAATATGCTTCGATGTTTGCTTCTTCCGGAATTCGATTTGGCAATTGTATCTCCCTCATGAATTCCCCCGGAGGACAATGCTCAGCCGTCTGATCAACCAGCTTGAAAGTCCGGTCCCGTCTCTTCACATACGAAGCCCTCGAAGTGCTTAATCCCGTGACCTTCACGATTCCATTTGTGATATTGTTCCTCCATGACACCTTCACGGTGTTCAAATCCACAAATGGTAGAGTTATAACGACCAGATAAGCTTCTTCGTCCTCGTACACCGTTTTTGCTGCAGTTACGGGTCCGCAGATATTCTTCATCACTCCAGTGAAGTCGTTTACCCAACTGGGCGGGTCCTTGGCATGGTGGGTCTCGATGTTGTTAACAGTCAAACAACATTCCTCTTCACTGCTTCCCGGAGATAAAAACTCTTTTCTCTTCTTGTTGTTGTTGCCTCCTCCTCCTGGAGATTGATCCGACGAGTCCCCATTGCTACTGAAAGACGCGTTACTTGTCAAATGTAAGCCCGAGCCATTGAGAATCTTCTTGGCGTTATTTGGTGCCGGTTTTGTAACATGAGGCGGTCTCTCAAGCTCGATATCCGTGTTGGGAAGATTTCTCCATGAACCGAAATCACTAGCATCAGGAGGGATAGTGAACTTCAAATCTCGACCCGTCAGCTCCATCCATCTCTTCTTATCTTCTTCACTGACACACAACAAACTCGGTGAAGGCACAAACTCGATCCCATGAAGACATTGGGGATTAGAGAGTCCCCTGTAATGCTTCCTCTGCATTCTGTGAGACCGAACAAACCCTTTCTCCGCGCTAAAGGGAAACGGACGCTCGCCTTGACGAGAATGCCCATTCATATAGCTTCTCAACTGCATTTTCCCGAGCGCATTCTCGGGTTTATCCTTAAAAGCCCACATATACATGTTCTCCATATCATGCTGAACAAGAAAAACATCGAGCTTGAGATCAGATTTATCAAACCCAGTAAAACAACATCCTCCTCCTACCCCACCGCCATTTTCCCTAATGACCTTAGACTTTGATTTCTCGTTCAACGCCGGTCTGAAGTAGAAGCTGAAGAAAAACCAAGCTCCCCACATACTATCACCTCGTTTCAAGCATTTCTTAGCGACTTTACTTGGAACCACATTGAGAAACGTCTCCGTCTCATAGACATGAGAGCTAAGACCAACATCCAAAATGTTATCACAAGAATCCAAGTTCCATGAAGGAGAGCTTCGTCCTACAGACAAAGGTAGATTGATGTCTGGTGGATTGTAAAGTGTGATTTGCCTGTTACCATTGTTCATCTCCAGATCAAGTTCTTCATGAGATGAACCACTAGAATCCATAGATAAGAGCGTTGAAGGATGATGATTCTCCATTGACAAAACAGTAAGAATTGAACCTTTCATTTCACAAAAACTTCACCTTCACTTCTTCTCCATTCTTAAATCTATAAGCTCTTCTTCAATCCTCCACAAGATCTC
>AT5G02502_1
GAAGATGTTTGACGACCAAGACCTTGGCTTCTTTGCCAATTTTCTGGGGATTTTCATCTTCATAATGGTCATTGCATACCATTTCGTGGTGGCGGAACCAAAATTCGAATGAAAATGAGGTTTCATCTTTGTT
>AT5G02502_2
AACAAAGATGAAACCTCATTTTCACTCGAATTTTGGTTCTGCCACCACGAAATGGTATGCAATCACCATTATGAAGATGAAAATTCCCAGAAAATTGGCAAAGAAACCGAGGTCTTGGTCGTCAAACATCTTC
>AT1G02500_1
TAAAAACGAACACCCAATTCAAATAGCTCAAATAAAAGTATACATAACCAAAACACAAAAACAGAAAAATAAAAACGAGAGCAGATAATTGGTTTGCCAGATGAAAATGGAAACAGAGTAGTAAAAATTAAGCTTGAGGTTTGTCCCACTTGAGTGGCTTGACTACTTCCCAGGTGAAGTCAGGGTCGTCCCTTCCGAAATGTCCGTATGCCGCAGTTTTCAAGAACCTTCCGTTTCCTCCTCTCTTCAGGTCAAGGTTAATCGTCATCATTCCCGGTCTGAAATCGAAGCTCTCCTTCACAATCTTCAGTATCTCTTTGTCTGGAATCAACCCAGTCTCGTAAGTGTCAACAAAGACAGACAATGGCTCAGGGACTCCAATGGCGTATGACACCTGAACAAGTGCCCTACGAGCCATTCCGTTAGCCACAACGCTCTTAGCTGCTTGTCTCACAATGTAGGCTCCGCTTCTGTCGACCTTGGTTGGGTCTTTGCCTGAGAATGCACCACCTCCGTGAGCTCCCCATCCACCGTAAGTGTCGATGATGATCTTCCGCCCGGTGAGACCAGCGTCTCCATGGGGTCCACCGATGACGAATCGGCCTGATGGGTTTAAGTGGAAGATAGTTTTCTCGTCTAGGTACTTCTCTGGGATGACCGGCTTGATGACATGTTCCTTAAGGTCACGGGCAATTTCGTCGTTGGTCACAGTTTCATCGTGTTGGGTCGAGATGAGGACTGTGTGGACACGGATTGGGACCATGGCACCCTTATCGTTGTAGTACTCAACAGTGACTTGGGTTTTGCCATCAGGTCTTAGCCAAGCGCAAGTACCGTTCTTTCTAACTTCAGTTAGGCGAGCACCGAGCTTGGTGGCAAGAACATGACTCAGTGGCATTAACTCAGGGGTTTCATCAGTGGCATAACCAAACATGTGGCCTTGGTCACCGGCTCCAATGTCTTCTGGACGTTTGGTGAAATGACCGTGAACTCCTTGGGCAATGTCGGGGCTCTGTTGTTCAATGTTTACTAGGACTTTGCAGTTGTCAGCATCAAGACCGACATCATCAGAGACAAATCCAATGGCACGACAGGTGTCACGGACGATCTTCTCGTAGTCAACTTTGGCCTTGGTGGTGATCTCGCCAAAGACCATGACCATGTTGGTCTTGGAGCAAGTCTCACAAGCAACTTTGCTGTCTGGGTCTTGTTCAAGGCAGGCATCGAGGACCGCATCAGAGATCTGGTCACAGAGCTTGTCAGGGTGTCCCTCGTTTACAGACTCGGATGTGAATAGGAAAGTCTCCATTTTGCTGCGTCGATGAGAGATTACGAGATTTCGGAGTTCAGATCTCGAAGATAAGATACTCTCAGATCTCTATCTCTCTCGAGCCTTTGCCTAAGAACAAGTGTTAAAAGAGAAGAATCGGTTTGGGACC
>AT1G02500_2
GATGTTTCAGTTCGCCAGGTTGTCTGTCGGCTGCTTCTCCTTCTCCTTCTCCTTCCCTCTCAGATTTGCTCTTCCTCTTCTCTCCACAGGCTTGTAAGATATGGAATCGTTTCTATTTACATCCGAGTCTGTGAACGAGGGACACCCAGACAAACTCTGTGACCAAGTTTCAGATGCAGTCCTTGACGCTTGCCTTGAGCAAGACCCTGAGAGCAAAGTCGCATGTGAGACTTGCACCAAAACCAACATGGTCATGGTTTTTGGAGAAATCACCACTAAGGCTAAAGTTGACTACGAGAAGATTGTCCGTGACACTTGTCGTGCTATTGGATTCGTCTCGGCCGATGTGGGTCTTGATGCTGACAACTGCAAAGTATTGGTCAACATTGAGGAGCAAAGCCCTGACATTGCTCAGGGTGTTCATGGTCATTTCACCAAACGCCCTGAAGAGATTGGAGCTGGTGATCAAGGTCACATGTTTGGGTATGCCACGGATGAGACTCCTGAGCTTATGCCGTTGAGTCATGTTTTGGCCACGAAGCTCGGTGCTCGTCTCACTGAGGTTAGGAAGAACGGTACTTGCCCGTGGGTGAGACCTGATGGAAAGACTCAAGTCACTGTTGAGTACTACAATGAGAACGGTGCTATGGTCCCTGTCCGTGTTCACACTGTTCTTATCTCTACCCAACACGATGAGACTGTCACTAACGACGAGATCGCCCGTGACCTCAAGGAGCATGTGATCAAGCCTGTGATTCCCGAGAAGTACCTCGACGAGAAAACCATCTTTCACCTAAACCCATCTGGCAGATTTGTCATTGGTGGGCCACACGGGGACGCGGGTCTAACGGGACGCAAGATCATCATCGACACTTACGGTGGTTGGGGAGCTCACGGTGGTGGTGCGTTCTCGGGAAAGGACCCATCGAAAGTGGACCGAAGCGGTGCTTACATAGCTAGACAGGCAGCCAAGAGCATTGTAGCCAGCGACCTAGCCCGCAGGGCGCTTGTTCAGGTCTCTTACGCCATTGGTGTCCCCGAGCCATTGTCAGTATTTGTTGATACATATGGAACTGGGAAGATTCCGGACAAGGAGATTCTCAAGATTGTGAAGGAGAATTTCGATTTCAGGCCAGGCATGATGACCATTAACCTTGACCTCACGAGAGGTGGCAATGGGAGATTCTTGAAGACTGCAGCATACGGACACTTTGGTAGGGAAGATCCTGACTTTACCTGGGAGGTTGTTAAGCCTCTTAAGGCAGAGAAGGCTTAAGAGTCTGCTTATCGTTTAAACTACGTTTATGTTGTTTGAAACTCTAAAATCGTTTGTGGTTTTCAGTCTCAATCTGGTTTGGTGTTGTTTAATTATTATCATGTAATGTACTCTTTGTTTCTGTCTGAATCTGTCACTCTCTTCTCTCAACTCTGTCTTTTAATGGAATCGCA
>AT1G02816_1
AGCATCCAAAGAATTCAGATTCTGCAATGAAAGTCTCAACCTTTAAACCGAAGAAACAAAAGGGTTTCTTCCCAAATTCTCCTTGATCGATTTGCAATCAAACCCGCATCCACACTGCGGCGACTCGTAAAACTCATCGATCGCGAAGTTCGCCGATGTAATCCCGACGGAGAACTCTAGTTCGTCACCATTCCTGATAACCTCAACGATGTTGAGCCACAAGAATAAAACTTTCACCTTCACGCCGGTAAGCTTCGTGATCTTGTTCTCCGATATGGAGCCAGAGATTGTCGATTTGTAATCCAATTGGTAAGAACCTTGAAGAGCGAAACTGCACGATTTGTTGAAATACGCGTGGAATTTGCCCGTGGATTCATCTAGATCATATGATACGACACCTTTAGGAAGGATTCCGACGGGAAAATTGTAGCTTTGGAGGAGAGAGTACGCCGTCGGCAAATTTTCATCTGTAGCGGCAGCGATGAATGGCAAAGGAACGCATAAGAAGAATAAGATTGAAACCAGAAGCAGAGTCATGTCTCTTTTCATCCAATGAAACCCAAACTTGAATCTTTAGCAGAAACAGTGATTTAGGTTTTAG
>AT5G02540_1
ATTCTTCTTCTTCCCTCTCTCTCTCTCTCTCTCTCATCCACATTGGTTCTTGAGGAGAAGATCTGTGAATATCATAAAATAGAGAGGTCAATCTAGTAAAAATGGGATTATATTCACTAATCACAGGGAGAAGAGGACCAAGTGGGTTTGGTTCAGCTTCAACAGCCGAAGAAGTTACTCAAGGGATTGATGCAACTCATCTCACTGCGATCATCACAGGAGGGACAGGAGGGATAGGGATGGAGACAGCGAGGGTATTGTCGAAGAGAGGTGCTCATGTGGTAATTGGTGCCCGAAACATGGGAGCGGCAGAAAACGCTAAAACTGAGATTCTCAAACAAAACGCAAACGCACGTGTCACTCTTCTCCACTTAGATCTCTCTTCCTTCAAATCCATCAAAGCCTTTGTTCGTGAATTTCATGCCCTCCATCTTCCTCTCAATCTCCTCATAAACAATGCAGGGGTAATGTTCTGTCCGTACCAACTCTCTGAAGATGGAATCGAATTGCAGTTTGCTACAAATCATATTGGTCATTTTCTGTTGACAAACTTGCTCTTAGACACAATGAAGAGCACAGCTAAAACCAGTGGTGTTGAAGGAAGGATTTTAAATGTATCATCTGTAGCTCATATATATACTTACCAAGAAGGAATCCAATTCGACAGCATCAATGACATTTGCAGTTACTCGGATAAAAGAGCTTACGGACAATCCAAACTAGCCAATATATTGCACGCAAATGAGCTCTCCCGTCAACTTCAGGAAGAGGGAGTGAACATAACAGCGAATTCAGTTCACCCTGGTCTCATCCTTACCAATCTCTTCCAACACACTGCTCTTTTAATAAGGTTCTTGAAGTTCTTCAGCTTCTACTTGTGGAAAAACATACCTCAGGGAGCAGCTACAACATGTTATGTTGCTCTGCATCCAAGTGTGAAGGGAGTAACAGGAAAGTACTTTGCAGATTGCAATGAATTCACACCAAGCAAACTTGCTAGAGATGAGACTTTGGCACAGAAACTCTGGGATTTCAGTGTTAAGCTCATCAACTCGGTTTCTAAAAAGAACTACTTGGGTTTTGATGACACCACTTAATTAACTAAGATGTTCTTGTTGTTACTTAAGAGTGAAAAAAAAGTAAGAAGGAGTAGAGATTGGGATGTGATCTATCTTGTTTCCTTCCACCCTATCAGAGGCCTTATTATATACCAAAAATATATTACTCGAGTGAATATGTAACCGTGTTAATCTTT
>AT1G02850_1
GGTTATAGATTTATATTGTAAAGATGAAAATTACATAATATTGATTCTCATGGCTTGCGACTAAGCAAATAACCATAGAAATCAAACGATCAGAGTGCTGCTTGGTGCAGTGTCCCCGTGAAAAAGGAAGAGTACCAGTGAGCAGAGAGTTTAGGGATCCTCTTAAGATTAGGATCCTTGAAGTCCACGTAATATAGTCCATAGCTCTTTTCATACCCACCAAATAGCTCAAACAAATCCATCAACGCCCACTGGAAATACCCTTTTACGTTCGATCCTTTCCTGATTGAATGAAGCACTGCTTCAATATATGAACTCAAATACTTAACCCTCGTTGTGTCCTCGAGTGATGAGCCTTGAGGAGTCATTTGACCATTCTCTGAGATGTAGACAGGAGGGTTTCCATAAGTTTCTTTGATATACAAAAGTACTTGTTGCAGACTCCATGGTGTATTTGCATACTCATTATCGAGCGATGTGTTTCCAAACAGGGTCAGTTCCACGGCCATGTCCGTGATGAAATCCTGGAGATTTGGTTTCAGAGAGGAAGAGTTGTCCTTGACGTTAATTGCCATGTAATTGATTACTCCTACGAAATCGAATGCGCCCTTAACTTGTTCTGACTCATCCTCTGTAAAAGTTGGCAATCTAGATCCAACATTGGTCTTCATCGTCTCAGGATAATCGCCAAACACCAGCGGATGTAAAATCCAACCAATATAGAAGTCATTCGCTCTATCTGTTGCTTGATTATCCTCTACCGAGTTAGTTAAAGGGACAGCACCGTATGTGTATACGCTAATGCCTACTGATCCATGTTGCTTGTACTTGTACTGTTTCTTGTAGAAGTTTGTTGCAGAAGCGTGTGCGAGCAACATGTTGTGTACGGCAATGTAAGGCTCAACGGAAGAGTTTCCTTGGGAACAATCAACTCCAAATGGAGAAGAGCATCGAGCAGGCGGTGTAATTCCTTGGTCATACCCTCCAAGGGCAAACACGTTGACCTCGTTTAGAGTGGTCCAATGTGACACTCTATCTCCAAACTCCTTGAAGCAAGTATCTGCATAAGCTGTGAAGTCTCTCACGCTTTCTTGGCTGAGCCAACCTCCATACTCATCTTCTAGGACCTGTGGAAGATCAAAGTGGTGCAACGTAACGTGTGGCTGGATTCCATGCGTGATCAATTCATCAATAAGATTATTGTAGTATTGTAGCCCCTTGGGATTAACTGGTCCTCTTCCACTTGGTAAAAGCCTTGACCAGGATATGGAAAATCTGTAAGCTTCCAATCCCATGTCTGCCATGAGCTTCACATCTTCCTTGTATTTGTGATACTGGTCACATGCAACATCTCCAGCTGCTCTTCCGGAGTGTCCGGCATGAGCAAAAACATCCCAAATGCTAGGAGTTCTCCCGTCTTCGTTGGCAGCTCCTTCCACCTGATAAGCTGATGTGCCAGATCCGAAGACGAAGTCTGGAGGAAAGTCATTTCTGCTGTATTCAAGGGACGAGACTGCGGTAAAAGCCAAACATAGCAGAGGAAGGAGCATGAGACTATTGTTCATCTCTCTGGTCTCGTCACCGTACAGAGCAACAACTAGAGCAAGCAAGGACAGATATG
>AT1G02870_1
AAAAAAAAAATCAGTGAGAGACAGAGAGAGAGATGGCGAGGTCGAGAAGAAAGTACAGGAACTCTAGGGCTAAAGTTCGCGTAGCTCTTCCCAAGAAAAACCCTAATATCTTCAAGCCAGCTTTCAATTTACCTCCCAAGCTCCGCGCCCTCATGTCGGATGATGTCCCCGAATGGGACGATCAAGCTAGCGTTATCCAGAACTACAGATCCTTCGGCGTCATCTCTAACCCTAATTTGCTTCGATCTCGCACCGACCATATGATCCAGGATGCTTCCCTCAACGTTCCTCCACCTCCAGAACCACCCACCGATGATCCTATGGCTAAGGAGTTCGAGCCCATCGATTCCGGAAGCGAACTCGAGGAAGACGATCTTAAGACAGCTTTGGGGAAGCAAAGAAAAGATGGAAAGAGTGCTCCTTTACAGCCGCTTACGACTATGCAACGCACACATATAAGACGTTTGGTGGAGAAATATGGAGATGACATTGAGGGCATGTACCGAGATAGAAAGCTAAACTCGATGCAGCATTCGGTTGCAACACTACGAAAGCTATGCGCTAGATATCAGATTTACAAAGATAAGAACCCGATTTTAGTTCCATGATGAAGAGATCTTT
>AT1G02880_1
ACACTTAGAATCACAGTTTTTCCTTCCATCTTTTTTTTTTTTTTCTTTTTTTCGGACAAAACAAAGTAAAAAAAAATATCAGAAACAAATTTCGCTCTCCGATGTCAGCCATGGATGTTATGCATCACTCTTCAAGCTTTCTCCTCCCGTCGATTCCAGCCGACGAAACGAGATACGCTCTCGTTGTTCTTAACCAGAATTTACCACGATTCACTCCTCTTCTCTGGGAACATGCAAATCTTCGTCTCTGTGCTGATGGAGGCGCTAATCGCATCTTCGACGAATTACCTCTCTTCTTCCCTGATGAAGACGCTTTGGCCATTCGAAACAGGTATAAGCCAGACGTTATCAAGGGAGATATGGATTCTATTCGGCGTGATGTTCTTGACTTTTATCTAAACTTGGGAACTAAGGTTATAGATGAATCTCATGATCAAGATACCACTGATCTTGATAAATGCATTTTGTATATCCGTAACTCTACTTTGAATCAAGAGAGTTCCAGACTCCAGATTCTTGCCACTGGAGCACTCGGGGGAAGATTTGATCATGAAGCCGGTAATCTCAACGTCTTATATCGATATCCGTACACAAGAATAATCCTTTTATCTGATGATTGCCTCATTCAACTCCTTCCAAAGACTCATCGACATGAAATACACATTCAGTCTTCTCTTGAAGGACCTCACTGTGGACTCATCCCTATTGGAACTCCATCTGCCAAAACCACAACCTCAGGGCTTAAATGGGATCTCACCAACACTGAGATGAGATTTGGTGGTTTGATAAGTACATCGAACTTGGTTAAAGAAGAGAAAATCATAGTCGAATCGGATTCGGATCTTCTCTGGACTATATCCATCAAGAAAACAGGACTTTCCGTAGAAGACAATACACCTTAGGCGCAGTAACAAAAGACACTTTAGTATTACGCTACGATGATGTTCCTGATGCATCGAATTACTTAAACATTATTGAGTTTATTTGTTTTCAATACTTG
>AT1G03210_1
GCCAAATCAAACTAAGACGCAACCTTCCATTACAGTGATTGCTTTGCCGCTCAGCAGAACCCTCTGCTTCTCTTTATCCAGATGCACCTTCAGCGTTCCGCCTCTGCTTGATGCCTGGTAGGCCAAGAAATCACACTTGTTCATCTTGAGGCTCCAGTAATGTGCTAAGGCACAATGCGCACTTCCAGTAACAGGGTCCTCATTGATTCCGAATCTCGGGGCAAAGTAGCGACTACAGAAATCATATGTAGATCCTGCAGAAGCAGCGGCAGTCACCATCATTCCTTCACAAGGGCATTTCGATATCTCATCTAGTCTTGGCTGCAATTCAATGACAGATTCCCAAGATGAAAGCACAACAAGGATGTCATTCTTTGTGGCTTTAACATCAACAATGGAAGCTCCATTCAAGGCTTTGGTGAACAAAGAGAGATCATCAATGTAGTTGAGTTCATAAGTCGGAACAACAGGGAAATTCAATTCGATCGAGAAGGTTGATTCTTCTTCATCATTTTTGAGCTGTTTAGCTGTTAGAATCCCTGATCTTGTGGCGAACTCAACTGTTTCCGAATCAATCAAACCGTCTGAGAAGAGAATGTGAGCAGATGCTAACGTTGCATGACCACACAGATCCACCTCAGCGACTGGAGTAAACCACCGGAGACGGAAGCGAGGGAAATCATCATCGGAGACGGTGATCGGAGTAAGGAAACAAGTCTCGGAGATGTTGAACTCGGTAGCAAGAGACTGAAGCCACGCGTCGTCTCTCTCGTTACCGTCGTCCAGAAAGCAAACAGCAGCAGGATTCCCTTTGAAGGCGGAATCAGCGAATGCATCAACAACGAAGTACTTCACTCTCTTTTTGTCCGCCATTTTTGTTAGACCGAAG
>AT5G02610_1
CAAAAAGGGGAGGATACATAAGCCGATAATCAAAAGCTGAATCATTTCTAGTAGCTAAGCTGGATAATGAAACTACACTTTGATAGCATACTTCCTCACTGGGAAATACATCTCTTTCTTCTTCTCACGCTCTGTCTTTAACGAAGCCTGATGCTTGGTGAGGCGTCTACGGATAGCACGTGTCTTCTTGGGGCGGAGATCAAGAGGCAAGAGCTTCTTGTTCTTGTATGCCTCTCTTAAAGCAGATTTCTGCTTTTGGGAGATCACTGTCAACACCTGAGCAATGGATTTCCTGACAACCTTGATTTTAGAGAGTTTGTTGGGGGCACCACCGGTGACTTTAGCGACACGGAGGAGAGCGAGCTCAGCCTTGAATTCCTTCAACTGGCTCTGAAGATCAGTCTTTGATTTATCTCTAAGCTCGTGAACCTTAATCCTCGCCATCGTGAGCTTGGTGGTGTTAAACTGATGTGCCG
>AT5G02610_2
AAACGAGGAAGCAGCGGCACATCAGTTCAACACCAGCAAGCTCACGATGGCGAGGATTAAGGTTCACGAGCTTAGAGATAAATCGAAGACCGATCTTCAGAACCAGTTGAAGGAATTTAAGGCTGAGCTTGCTCTGCTCCGTGTCGCTAAAGTCACTGGAGGTGCACCCAACAAGCTCTCTAAAATCAAGGTTGTCAGGAAATCCATTGCCCAGGTGTTGACAGTGATCTCCCAGAAGCAGAAATTTGCTTTAAGAGAGGCATACAAGAGCAAGAAGTTGTTGCCTCTTGATCTCCGCCCCAAGAAAACGCGTGCTATCCGCAGACGCCTCACCAAGCATCAGGCTTCGTTGAAGACAGAGCGTGAGAAGAAGAAAGAGATGTATTTCCCTGTGAGGAAATATGCTATCAAAGTGTAGTTTCATTCTGCAGCTTGCCTACTAGAAAATGATTCAGCTTTTGATTTATCCTCCCCATTTTG
>AT5G02760_1
CTATACTACTTGTCCTTTCTCGAGCCTGGCTCCAGTTTATTTCCTTGCCACAGGAAGAGGAGTTGTTGAAAGATCTGTTCATGATGTTGAATGCATCGGGTATCCTCCTCTAATTGACAGAGGAGAAGCCCAAGCATTGGTTTTGACCCGTTGGGGATTGAGATAGATCACAATAACGGTTATGTCGTCGTGGAAATGTCTTCTAACACCAGGATGAATCTCCTTTAGGTCTGAGTATCTCATCTCTCTTTTCTTTGCTGCTTCCTTCAGTGCAGCTTTGAGTAGTCTCCTTGCTATTCCTTGGCGCGGGGAATTATGTACAATATCAACAGCTTCCTGGTTGCTAAGATGCTCCCAAAGCCCATCTGAAGCAAGAACCATAAACTCGTCTTCTGGGCTTAGCCGGGTAACGGTGACTGATGGATCTGCACTAAGGATTGGCTTAGTGAAATGTTCTGGTAGTCTGAATTTGGGCAGCAAAGGTTCTCTGTTGAACTCTGCTCTTTTGAGGTATGCATCACCTATGGATCTTGTGACCTGGATGACGCCTTTTACACGCCACATCCGGTGCTTCAACACAAGAATGTTGGGGTCATTAGGATGCATTGACCATAGCTCTTGCCTTGCAGACTCTACATTGGCATTGTGCTCTACTGATAACTGAACAGCTCTCACTCCACCTCTCTCAGATCTGCCCAACACAGCCCTGGAATCTCCTGTGTTTGCAATATACACCAATCCGTTGCATATCACTCCTGCCAGGCAACATGACCCCACTGATGCCATCTGTGGGTTCGTGGGCCATTGCTTCTTCACTGCGTTGAGAAAATCTTTGTCTGTCTCTGCAAATGTTTTGCTGATCACCTGCTCTGAAATCTCCCTACCCTCAGAGGCAAACTTCTTTAACTTGGGGAAGATGTTGTCTGCAATGAATCTGGAAGCCTCTGGACCTCCATGGCCATCGTAAACTCCAACAAACGTGCCTTGAACTGTCGGATTGTTGAATGTCAGTGGCCCTGATTCGATCTGGCACTGATCCTCCATCACACTGTTGGCTTGGATCATTGCCATCGAAAACTCTCCAAAGGTGTGAAGGCCAAGATCTTTATACCATGTCAAGCCATCAATCTTTGTGGGATTGATCTTACTTCTCTCCATACCAGCACCTATTCTCCAACAGGGTTTAACCATCTTCCCCAGGTATGTAATCTTCGACCAATATCGTATTATACACAGATAAAGACTATATAGATTAAAT
>AT1G03220_1
CAAGAAATGATTCCATTGGCTCCTTATTTATCACATCCAACATAATACAATAGCCACTGAAACACATTTATTTTTAAGAAAATGACCAACTAAAAATTAATCAAGCAGTAGAAGTGAAATTGAAGTTGGCGCAGTTAGTGCGACGGCCCAATAACGTAGAACTAAACCCGAATCTGTTACTCGCCAAATCAAATTCAATCAAATTATCCTCCAACTGAAACCCTCCGATCACTACAGAGGTTCTCGCGTTGACTCCTCCGTCAACGAAACCCAAACAGATGACGTCATCGCTGACACTCACCATCGAGTTAGCTCCAAAGATCCTCCAAACGACGTCGTTGCTGTGAAGAACAAGCTGAATCTCCGGCACGGCGTATCCAACGCGCGTGACGCCGACGTTCTGCGTGCTGAAACACGCGCCGAACGGTTTCGTCGACGCTACTCTCGTGATGTTCCTCGCAGCTGCTTGTCTAACGAATTCCGACGTAAAAGCTTTAAAGATCGATGACTCCATCACCGTGTAAGGATTCACAGTGCTGATTTTGGTTCCTCCGAATCCAGTACTTGCGTTGATCTTCAAAAGTGTTGGATTGATCGGAACTGTTTTCTCGACGATCTTAATCGCCGACACGCCGATGAAATACTCTGAGGATTTCTCACCTTGTGAAAATGCAGAAGCAGTGCTCACCGGATTGATGAGAAGCGGCGTCGTTTCGAGACCTGAGATCTGGATTCCGGGGAGGAAAACGTAAGGTCCGTTGCCGAAGAAGGCGACGCCTCTACCGGAAGTTAGACACACGGCGAATTTCCGGTTGAAGCTAAACGCGGCGGCAAATTGCGACGGTAAGCCGATGTTGTGACGTCCCATTCCAGCCATACCAACGGTTCCACTAGCAAGTCCTTTAAGAAGAAACGTTGATCCACAAACGAAGATTAAATTGGGGATTTTAACGACCCGACCCGGGTTGGATCCGTTAGTTGATTGGATCGACACAACGTCTAGAGCAAGTTCGCCGGAAGTTGCGGTTCCGGTGACGGTGTTATCTGGAATTGCGCCGCAAGTGTTGTTACTACAGCCAGGTCTCGGAGGAGAGAAGCATTGGCCGCAGCTGGTGGAGCCGGCGCGTGAGCACACAGCGGAGTTGCAGCGAGGTGATTGGTAAGTGGTGGAGACGTAGTCTTTGTCGCAGTCGACCCAGAGATCTCGACCACCGAGGTCGAAGACGACGGAAGCGGGGACGAGAGGTGTGCGTTGGTTGATGACGGTGGTGTATTGGAGGGTAGATTGGTCTTTCGTAACTGGGAGAATGAGAGCTTTGGGTCGGAACGATGGTTGAGCAGATGATGAGAGTGAGAAGATGAAGAGAACAATGACGGAGAAGATGATCGGAGAAGACGCCATTGTTAGAGATGAAT
>AT1G03250_1
ATGAGATCCTTTTGCTACATAAAGGGCCCTTCAAATGGAGGCCAATGCAGCTTTTATTTGATAAAATTACAACTATAGAGAGAGGAGTGTTGTGTGATGCTACCAAGCTCCTTCCTTTGACATCCTAAGGAAATGCGCGAGGCTGACACTTGGTTTCTCACCCGCATCTCCTCCATTCTTCCATTTGATCCTCGTTGTCTTCGTTGCTTTCCTTCCTACTTGTTCTGTTGCAGTTATAGACACCAAATTGTGGTACTCACAAACACCATGCAAAAGCAATCTATGGAATGGGTCTTGAACCTTGAGCTCAAGAACATCTCCTTCACCACCTTCTTCGATGAAGTGACTTATACAGTTCTCATATCTCTCGATTAGTTCTGGTAAAAAACTACGTCGAAGAGCCTCTCTTGTTCTACAATCTATTCGTCGCCAAGCATTTAAGACAGCAGTTTTATCAGCATCCACATGACCTTTCTGCCTGACAGATGACCGATTCAAGGAATCCATGATGTTGGCCTCCTTGTCCATGTCTATGTTTCTAAATCTGTCCCATTCTCCCACATTAGTCAAAGAGAAGGCTGAGGGTGGGACATCATCACCCCATGGTGGTGGAGCAAACAAGCCTCTGATTTCTTGGGCATCTAAACGAGGAACAAGTTCCATCAGAATACGATCATTTAACCATCTCCGAGATCGCCGGTTACTAACTTGCCCCGTCAGGCTCTCAAGGGCCTCAATTTTCTTCTCAAGCGAGAGGCCACGAGAAACAGAAGTACCTCCTCTACGGGGATCAAGAGGGGACGAGATAAGAAGGCTCTCATCTCTCAGCATGACATTGGTAGCAGCCATGATTCAACAAAATTTGACAGATAAATATGACGAAATCGGCTGATTTGAACAGCTCGCTTTAA
>AT1G03330_1
AAAAAATGTTGTTCTTTTCTTACTTCAAGGATTTGGTTGGACAAGAAGTGACGGTTGAGCTGAAGAACGATTTAGCCATAAGAGGAACTCTTCACTCAGTTGATCAGTATCTGAATATCAAACTCGAGAACACTAGGGTTGTCGATCAGGACAAGTACCCTCACATGCTTTCAGTGAGAAACTGTTTCATCAGAGGATCAGTGGTAAGGTACGTGCAGTTACCTCCTGATGGAGTCGATGTTGATTTACTTCACGATGCTGCTAGAAGAGAAGCTAGAGGTGGTTGATTCCGCCAAACCGTTGTATCTCCAAACTTGATGTGCTATTAACAAG
>AT5G02770_1
GGCTAAACCGCTAAAGAAATATCTTACGAATCTTTCGAACGGAGCTGCGATTCCATGGCGAGCAACGGAGATAATAAGGTCACGACTACAGTGGAGAATGGCGCAGGGCTTTTTACTGGTGAAAATCCTAGGAAAATCTTAGACCTCAACACTATGGAGCCAGATCGTATTGATGACATTCTCTACGGAGAAGTTAAGGGATTGTCTGAATCTGGTGAAAAGAAGGACAAAGCGGACTCTAATGCTATTGGCTCGGCCGCTGGGGCTGATTCTGGGGATATATCTCCGGTCGATGACATCCAGAAGAAGATTCGACGTGCTGAGAGGTTTGGGGTTTCTGTAAAGCTAACCGAAGAAGAGAAGCGCAATTCGCGTGCTGAGAGGTTCGGTACTGTAGCAACAGCAGTGGTGAATGACTCGGAGGGAACCAAGAAAGCAGAGGAATTGAAGCGAAAGGCTAGAGCTGATAGATTTGGGGTTCCTGCTGCAACCTCTACCACTGATAACACTGAGGAAGAGGCAAAGAAGAAAGCTAGGCTCGCCCGTTTTGGGAAAGATACTAAAGTTGATTCCGCTGAAGAAGATAAACGCAAAGCTAGAGCATTAAGGTTTTCAAAATCTGCTTCCGATTCATCTTCAGATTTACCTGGGAAGCAAAATATTGGCAAGGAGGCAGCTGTACCAGGAAACGCTGCCTAAGGTTCCTGAATCAAGTTTCTTCTGTCTTTGTAGTTAGGTAGTGTGCTAGTGTTTTATGATTCCCTCTCTGGCTGCTTCATTCTCTCTTTATTTCTGAATTAGAA
>AT5G02770_2
AATAAAGAGAGAATGAAGCAGCCAGAGAGGGAATCATAAAACGCTAGTACACAACCTAACTACAAAGACAAAAGATACTTTATTCAGGAACCTTAGGCAGCGTTTCCTGATACAGCTGCCTCCTTGCCAATATTTTGCTTTCCAGGTAAATCTGAAGATGAATCCGAAGCCCCTTTTGAAAACCTTAATGCTCTAGCTTTGCGTTTATCTTCCTCAGCCGAATTAACCTTAGTATCTTTCCCAAAACGTGTGAGCCTAGCTTTCTTCTTTGCCTCTTCCTCAGTGTTATCAGCAGTAGAGGTTGCAGCAGAAACCCCAAATCTATTAGCTCTAGCCTTTCGCTTCAATTCCTCAGCTTTCTTCGTTCCCTCTGTGTCATTCACCGCTGCTGCTGCTACAGTACCAAACCTCTCAGCACGAGAATTGCGCTTCTCCTCTTCAGTTAGCTTCACGGAAACCCCAAACCTCTCAGCACGTCGAATCTTCTTCTGAATATCATCGACCGGAGATATATCCCCAGAATCAGCCCCAGCCACCGATCCAATAGCATTAGAGTCAGCTTCGTCCTTCTTTTCACCTGAAACATCACCAGAATCTGAGAATCCCTTAACTTCTCCGTCGAGAATGTCATATGTACGATCTGGCTCCGTAGTGTTGAGGTCTACGATTTTCTTAGGGTTTCCACCAGTAGAAAGCCCTCCGCCATTCTCCACCGTAGCCGGGACCTTGTCTCCGTTGCTCGCCATGGAATCGCAGCTTCGTTCGAAATACGCGCTTGGGAAGATAGAGAGATTCGTGAGATTTTTTGTTTTGCGAT
>AT5G02790_1
TTGCTGCATGTAAAGTACACATCTTATTGCATCAAGTGGTTCTTACTTCATATCCAAAGACCACCTGTTCGTACCAGGTGGTTTGGTCCGGTACACTTTACTTCGTAGTGCTTCCTTACATGAATTTTTTCTTGAAAATCACCACAATCTCCTTAGGATCGATTTTCGTCTGTGCATAGCCATCAATCTTGTTCATTTCCTCGATCCATGCCGATAGTTTGGGACGTTCTGCCGTAATGTCGCACTTAAGTAATTCATTGAGTACGATTTGAAACCTTTCAATGAACGGGATATAGGCAATATCAACCAAGCTTAACTGACCGAGGAAGAATGGCCCGTCATCGAACTTATACAGAGCGTTTTCCAGATAATCTAACACAGGTGCAGTTTCTTTAGAGGGGTCTCCTTTGAGTGATACATACATAGTTTTAACGAATGTATCAGTGTACTTCAACAATTCGTCGCCAAACTCTCTTTTCGCATGATCCTCGGGGTAAAGTGAAGACCCCTCAAAAGTGTTATCAAGATATTTGATCAAATCCAGACTCTCCCCAATGATTTTTCCATTATGCTCAAGCGCTGGCACCTTGTTTTCTGGATATACTTTCTCCTTGTACCAAGCAGGCCTATTCCCAAGATCCAAAGGAACAAGTTTAATCTTTTCTTGCAGACCCTTGAAGTTTCTGGTGATCCAAACTCGTTGAGCAAATGGGCAAACGTAGCTTGTGTACAATCTTGTGGTTCCGTCGAACAGAGCGGGTGGATCAGCTGTAGCATCGATCGGAGCTGGACGATCTGCTACAACATCAGGAGAAGCCATGGACGATCTGTATTACGGAGCCCTCTTTCAAAAGATCTG
>AT5G03120_1
AAAAAATTGCACTCAAAACTTTTTATAAATAATGAAAATGAAATCGACAGTCGTGATATTCCTCATTATCTACCTCCTCCTTGCCGTGCCTTGCTTCGCTAAAGGATCAGAGCAAACGGATTCAGAGGTGTACGAGATCGATTACAGGGGGCCGGAGACTCATAACTCTAGACCTCCGCCGGAGACTATGCACGGCAAGCCACCGTACATCCACCATAAAACCTCCGCCGCTGGATCGGCCGGTGCTCATATAGGAGGAAAGAACTAGAGAGAGA
>AT5G03220_1
TTCCCGCTTTATCCGATCGGCGCCGCCGAGATTCTAGAGAATGGCTACAGCTACGTATCCGCCGCCTCCTCCATATTACAGACTCTACAAGGATTACTCAGAAAACCCTAATTCTGCTCCTGAACCTCCGCCTCCGATTGAAGGCACCTACGTTTGTTTCGGAGGCAATTATACAACTGAGGATGTTCTTCCGAGCTTAGAAGAACAAGGAGTGCCTCAACTTTATCCCAAAGATTCAAATGTTGATTACAAGAAGGAGCTCCGGTCTCTGAATAGAGAACTACAGTTACATATATTGGAACTTGCTGATGTTCTTGTTGAGAGACCTTCTCAATATGCAAAGAGAATTGGTGAAATATCTTCCATCTTTAAGAATTTGCATCACCTTCTCAATTCCTTGAGGCCTCACCAAGCGAGAGCAACGCTTATTCACATAATGGAACTTCAAATTCAACAGCGTAAACAAGCTGTGGAGGACATTAAGAGGAGGAGAGAAGAAGCACAGAGACTACTAAAGGATGATGCTTTCGTCTCTTTAGATGGACTATAGAGTTTTTACCCATTTTGTGTAAAATAGCGTTAATATTGACCCTGGAA
>AT5G03230_1
AAAAATTCCGTCTTTTTTTTCTCTCTCTGTCTTCTGCTCTGTTTCATCAATGGCGGCGAGGAAGCTTTTTTTTGTCAAGCCTACATACATCTATCCAGACCCAGAACCAGAGATGTCCGAGGAGAATGTCTTTGAATTCGACGAATCTGATATTCATAATTTAGGCGATCATCAATTGCCGAATTCATTTGACGCGAAGAGATCGATATCAATCTCGCAATTACTGAGAAAACCGACGAAAGCCGGAGATTCCGTCGGTTCCGGTAACCGGGAAACAACAAAGACTGGTTCGCTTCCGGTTAACATCCCCGACTGGTCGAAGATCTTGAAGAGTGATTATAGAAGCCATGCGATACCAGACGACGACAGTGACGATGATGACGAGTACGATGACGACAACAACGACGGTGGAAGACGGATGATTCCGCCGCACGAGTATTTGGCGCGGCGGAGAGGATCGTCGTTCACGGTGCATGAAGGGTTCGGTGGAACGGCAAAAGGAAGAGATCTTAGACGATTGAGGAACGCGATTTGGGAGAAGATTGGATTTCAGGATTAATATAATAAGTATGTAATTAATTATAACTCTATAGGTAATATAGATATGTTAATCTTTTATTACTTAGGTCTTAAGGAG
>AT5G03370_1
AACGAAGAATGGCCTCGATTGTCGGAAATCGAACAAGATTCCTGAGTTTCGGGAAGGTTCCACTAATCTCCACTTCACTGTTGAGAATCCGTAACCGTCGTAGCCTCTCCGTTCATCGGAATCCTTCTCTTCTTCCTCTTCCTTCTTTCTCTGCCGATCATAGCCGTACTCGTCCTCTGCTTTGGCTTCGCTCATCTCTTCCTGTATACTCCATGACCACTCAGGCTGAATCTGGGTTTCCCCAGCAATCCGATTCTTCCAAAACGGTGAGGGTGGTGATAAAGGGAAGAGTACAGGGAGTGTGCTACAGAAACTGGACTGTTGAGAACGCAGAGCAGCTCGGGTTAAAGGGATGGGTCAGGAACCGCAGGGACGGTTCTGTGGAAGCACTCTTTTCTGGACCACCTGAAGCTGTTGATGAGATGCATCAAAGGTGTCGCCGTGGGCCTCCTGCAGCTATGGTAACCAGCTTGGAGGCTTTCCCTTCCACCGAAGAACCGGGAACAAGTTTTGAATACAGATCAACCGGCTGATTGGTTTTAACACAGAGAGGGTTCTCTGAATGTTGCAATCAGTATGGATGTCTGGATAAGTTGTAACAAGGCTTAGATTAACACACATGCCATGTATATGACAGAACCTGAA
>AT5G03630_1
CAGAAATTAAAAATAAAAATCAAAGAGACGATTCGATCGCATCAATGGCGGAAGAGAAGAGCTTCAAGTATGTGATCGTCGGAGGTGGTGTCGCCGCCGGATACGCGGCGAGAGAGTTCGCTAAGCAGGGTGTCAAGCCTGGTGAACTTGCCATCATTTCCAGGGAACAAGTGCCTCCATATGAGCGTCCTGCACTTAGCAAAGGATATATTCACCTCGACAATAAAGCTACACTTCCGGGTTTCTATGTCTGTGCTGGAAGTGGAGGAGAGAGACAGTTCCCTATATGGTACAAAGAGAAAGGTATTGAGCTGATTTTGGGAACAGAGATTGTCAAAGCGGATCTTGCTGCAAAGACTCTTGTTAGTGGTACTGGACAAGTCTTCAAGTACCAAACTTTGCTAGCTGCAACTGGTTCTTCTGTCATAAGGTTGTCAGATTTTGGTGTCCCAGGTGCAGATGCTAAGAATATATTCTACCTGAGAGAACTCGAAGATGCTGATCACCTTGCTTATGCAATGGAAACAAAGGAAAAAGGAAAGGCCGTGGTTGTTGGCGGCGGCTACATCGGTCTTGAACTCAGTGCTGCTCTGAAGGCTAACAACCTCGAAGTTACCATGGTTTATCCAGAACCTTGGTGCATGCCTCGGCTTTTCACCGCTGGCATTGCTTCCTTCTACGAGGGTTACTACGCCAACAAAGGAATCAACATTGTCAAAGGCACTGTTGCATCCGGTTTCAGTACCAACTCAAATGGAGAGGTCACTGAGGTGAAATTGAAGGACGGAAGAACATTAGAAGCTGATATCGTGATTGTGGGTGTCGGTGGTAGACCAATTATATCACTCTTCAAAGGTCAAGTTGAAGAAGAGAAGGGTGGTTTGAGGACAGATGCGTTCTTCAAAACAAGCGTCCCAGATGTATACGCCATTGGTGATGTAGCCACCTTCCCAATGAAACTCTACAACGAAATGAGACGCGTTGAACACGTTGACCATGCTCGCAAATCCGCTGAACAAGCCGTTAAGGCAATCAAGGCTGCAGAAGAAGGGAATGTGATCCCGGAATATGACTATCTTCCATACTTCTACTCTCGAGCCTTTGATCTCTCATGGCAATTCTACGGTGACAACGTTGGAGAAACCGTATTGTTTGGAGACAATGACCCGAAATCGCCTAAGCCGAAATTCGGGAGCTACTGGATTAAAGAAGGGAAAGTGGTTGGAGCATTTGTAGAAGGTGGAACTCCTGAAGAGAACCAGGCAATTGCTAAGGTTGCACGAGCACAACCTTCTGTTGAGAGCCTTGATGTGTTGGCTAAGGAAGGTCTTTCCTTCGCCACCAAGATATAAGTGCGTCTAGGTTCTGTGTTAGTGTGAGCTTTGAGTTTGAGTGTCTTCATGTCATTTAAGCTATTATGATAGCAGAGTGGACATTTTGGTTATTGGGTTGACTCGCTTTCTTCGGATTGTTTGGTTCAGGAA
>AT5G03730_1
AAATACATGTATAAGAACCGCATTGTAGGATATGATCGATAGCTCATGAGGAATGTACCTTAAAAGCTATCTTAACTAGTGTCTCCCTCCTGGGCAGCAAAAGAATGCTGAGAGTATATGTGCATATCATGATTATAACAACTTTCAAATGGACTGGGATTTTACAAATCCGATCGGTTGGGCGGAGGAACCGCAGATTTTATCAATGGTCTAAGTAAGTCCATTATAGTTGCAAATGACGGACGCTTCCATGGCTCATTGGTCCAACAACCCTCGATTATGGCTGCAACCTGAGGATTCAGATTCCGCGGGATCTCAAGCCGTTTACACTTGAAACCAACCGCAGCTACAACCTGAGCCGGGTTTAAATTACCCCATGGTTGTTGCAATGTAGCAAGCTCCCACAGGATGACCCCGAAACTGTACACATCTGACTTTTCATTAGATGGCTCATCTCGCAGGACTTCTGGTGCCATCCACTCAGGAGTTCCAGCTGCTGACTTTGATGAAAGAAACGTGCTGGCCTTTAATCGCGAGAGACCAAAATCACAAACCTTGACTGTATATTTTTTGTCAACCAACAAATTTGGAGATTTTAGATCTCTATGCACAATAGGAGGGTTGCGATTGTGAAGATAATTCATTCCTTTAGCCACATCATATGCCATACTCAGGCGACGTCTCTCATCTAATTGCTCCCTTGCTCCACTTTTATGCAAAAGTCTGTATAAACTACCTCTTGACAAATATTCAGTCACTATTGACAAATTTGGAGGTTGAGTGACCGCACCCATGAAGAGAACAATGTTAGGGTGGCGAAGGCGTTTCATTATTGCAACCTCTCTTAAGAACTCATTGACGCGCTCAGCATGGAAGTCTTGCTCCATGAGAATTTTTACAGCAACATCCGAGCCATGCCACTCAGCACGGTGGACAGTGCCAAAGGAACCTGCTCCAATCTTTTCTTTTATATTAAGATCACACCACGGGATGTCCATATCATCACCATCAAGTCCAAGTTCCCTATTTGCCCTGTTCGGAACTGGCTGACTGATTGGCAGGGCATTCATAGGTACTGATTCTACTTGATTTGACGCACACATCATGTTCTGTGGAGGCATATTAGCACTGGATGGCAAAGACCCACCACCATTTTCTGCCAATGCGTCATTCTCTCCACCCGGATTATCATATTGCCTATGAAACATTGAGAATCCCATATCATCTGATGCAGGATCGAAAACAAGATTAAGAGACTGGCTGTCGGTGAAATATTGTTTCGCTAGTAACCTAAAATCGACTGCGGGTTCAACTGGCTTGGGTCGTGGAAACCGCAAAGGTGAAGAAATTGAGATAGATGAAGGACCATTTAGCAAGGAATCCGGCTCCCATAAGTGACCTGGCTTCCCTACTAAATCAACCAAGTACTCCCTATCAAGCCCAAACCTGACAAGGCACGATGCAGCATCGTCTCTATTACAATATTTGCATCCCTTTGCAATTCGACAGGGTAAATCAATTATGTCAGCCAGTACTTTGAAGAGTAAAGCTCGGTGTCTGCAGAGTCCAACAGAGAGGCTACCTACGGGAACCACCACTTTAAAGATTTCTTTTAGACCATCAATGCACTCCTTCCACATGGGAACCAACTCATCTTCCCCCATGATAACTGGACCCCCCATACGATTGCAGGTAAGCTTTGCCAGCTGATCAACAACCTCTTTTGTGGTTATGCAGCTACATGATATGTCGTGGACTCTATTGTGAAGTTCCTTGAAGGCTGGATCACTACGCCTATCGACTATGATCGCTTCAAGCGAAGAGTCAACACCGGAATCAACAGCTCTTAATGATTCAATTGAAGGGATGCGGCCACTTTCATGTAGATCAATGCATAAGGTCCAAATATATGGATCCAGACCATTCATCATGTAAAACCCATCAGGAACTTTATCATAGTACGATAAGCAGCCATTGACCCAGAAACGATGTGAAACGGTTTCGGCTGAACTTGGCGAAGTCCGCAAAGCAGACTCGTCCGGCACGGGATCCAGAAAGTTTGGATCGTCAGCGCAAGTAGCCTCCGACGAAAGCCGTAACGCCAACGCAAGCTGCAACTGATAACTCTCCTCCGTCTGCTGCGCCCAGCTCTTCCCAGATGACGAACCCCCAGCCGAGTCTGCCGTCATCTGTATCCTCAAATCTCCTCCACCACCACCAAACCCAAGCCTAAACCCATCATCTTGAGGAAATCCAAAAGATTCGATCTCGTTAGCCGCCGCAGAAAGCGTAGGCATATAATAATCCCCAGACAAAGAGCTCTCACCAAAACTACTCCCACTCGATTGCCTCTGCAACCCTAGCGACGAAGCATACATATTATTACCAACCCGATTCGGCTGATTACTCAACCTATGATCAGCACCACCACCACCACCGCTAGGATCCCAATCAAATCCGCCTCTATCCGCCTTATTTTTTCCGTTATTTCCGCTGTTATTGTTACTCACGCTCCTGTTTTCGCTAGACAAGGAGTCACAGTGCGGCGGAGGAGCTCCGGTGACGGAAACTGACACCTGATCGTCAGAAAATTGACTAAGCAAAGTGTAATTAGATCTTCTACCGGGCATTTCCATGGAAGTTTTCG
>AT5G03905_1
AAAACTTCTGACATTATACATGTAATAACAAAAGATCAAATTTGGTTTCTACTCCATGTAAAGAAGAATGATTCAAACGATTCACTATTTCACCATGAAGGAGCTTTTACAACTGCATCCACCCACTGCGGCTGGGTTTTCAGCTACCACGAAAGCAGCACGGATCAGTTCCTCCACGTAATCAACCGTGGCACCTTTCACAAAGTCATACGAAACATTATCTACAATCAATTTCACACCATTCTTTTCGAAGACCCTGTCATCAGGATTGGTTCTATTATCAAGCTCAAACACATACTGGAAACCAGAACAACCTCCCGTTTCTACGCCCAAGCGAAGCAGTTTCTTCTCCGGCTCACTAGATTGTAACTCTTTCATTCTCCGGACACAATTGTCGCTGAGATGGACGACATCAAGAGAAGACGATTCAGATTGGGAAGACGAAGAAGAAGAAGCTTCTTTGAGAACAGAAACGGAAGAAAAATTAAGCAATCGATGATTTTCTCTAATTCGACCAGCCAAATAAGGAGCAACGCGTTTCACCAAAGATCTCGACATGATTTTTAAATCCTTCAAAATCTCTCTTTTTA
>AT1G03600_1
AACTCTTCATTCTCTTACACCTTTCCCGAGTTCCGACAATGGCTTCAGCTTCAGCGACAGCTACTCTTCTCAAACCCAATCCTCCACCGTCGCATAAACCGATCATCACCGCCTCCGTATCTCCACCTCTTCCTCCGCCACGTCGCCACCTCCTCCGCCGCGATTTCCTCTCCCTAGCGGCCACATCCACGCTTCTAACACAATCGATTCCGCTTCTAGCTCCGGCACCGGCTTCTGCCGCCGAAGACGAAGAGTATGTTAAAGACACGTCGGCAGTGATCAGTAAGGTTAGGACGACGCTTTCGATGGAGAAGACAGATCCGAATGTGGCGGATGCGGTGGCGGAACTGAGAGAAGCGTCGAATTCGTGGGTTGCTAAGTACCGGAAAGAGAAAGCTCTTCTCGGAAAAACTTCTTTCCGGGATATTTACTCGGCGTTGAATGCGGTCTCAGGTCATTATGTGAGTTTTGGTCCGACCGCGCCAATTCCGGCGAAGAGGAAGTCGAGGATTCTTGAAGAGATGGAGACTGCTGAGAAGGCTCTCTCAAGAGGAAGATGAAATTACAGTGATAACTAACAATTTCTTCTTCTCCAATTTCTTGTCGATGAAAAATTATTTTCCTACAAATGCCAATCAAATTATATGAGAAGAGAAACTTGAATTCGCT
>AT1G03600_2
CGAGTTCCGACAATGGCTTCAGCATCAGCGACAGCTACTCTTCTCAAACCCAATCCTCCGCCGCATAAACCGTCCATCACCGCCTCCGTATCTCCGCCGCTTCCTCCTCCACGTCGCAACCACCTCCTCCGCCGCGATTTCCTCTCTCTAGCGGCCACATCCACGGTTCTAACGCAAGCAATTCAGTTTCTAGCTCCGGTGCCGGCTTCTGCCGCCGAAGATGAAGAGTATGTTAAAGATACATCGGCAGTGATCAGTAAAGTTAGGAGTACGCTTTCGATGGAGAAGACTGATCCGAATGTGGCTGACGCGGTGGCTGAGCTGAGAGAAGCGTCGAATTCATGGGTTGCTAAGTACCGGAAAGAGAAAGCTCTTCTCGGAAAAGCTTCTTTCCGGGATATTTACTCGGCGTTGAATGCTGTATCCGGTCATTATGTGAGTTTTGGTCCGACGGCTCCGATTCCGGCGAAGAGGAAGGCGAGGATTCTTGAAGAGATGGAGACTGCTGAGAAAGCTCTCTCAAAAGGAAGATAAAATTACAGTGAGAGCTAACAATATCTTCTTCTCCATTTTCTTGTTGATGAAATTTTATTTTCCTAAAAATGCCAATCAAATTATATGAGAAGAGAAACTTGAATTCGC
>AT1G03680_1
CTTGCTTCTCTCTCTCACTCTCTCTCTCTACAATGGCTGCTTTCACGTGTATTTCCCGTCCGCCGATTTCTCCCCGGTCAGAGATGAGAATCGCATCGTCGCCGACGGGTTGTTTCTCTACTCGACAGATGTTTTCCGTGTTACCTGAATCGGGAGGATTGAGGACTCGCGTTTCTCTATCTACTGTCTCGTTGGTCTCGAAGAATTATAGGGTTTCTCGATTACGACGAGGTGTTATCTGTGAAGCTCAGGAAATTGCTACAGGGATTCCAGTGGTCAACGATTCAACATGGGAGTCTCTAGTTCTCAAGGCTGATGAGCCTGTGTTTGTGGACTTTTGGGCACCATGGTGTGGACCCTGCAAAATGATTGATCCCATTGTGAACGAACTGGCAGAACAGTACGCAGGGAAGATCAAGTTCTACAAACTAAACACCGATGATTCTCCTACAACCCCAAGCCAGTATGGTGTTAGAAGCATCCCAACCATCATGATCTTTGTCAAGGGTGAGAAGAAGGATACAATCATCGGTGCAGTGTCTAAAACCACATTAGCAACGAGCATCGACAAATTCTTGTAATGAAGTAGTAGTCACTGTGAAGGTCTCTCTTTTCTCTGTATCCGAAATCTCAACTTTTACCTATCTACTCCCCACTCA
>AT1G03680_2
GGAGAATCTCTCTACAATGTCTGCTTTCACGTGTACCTCTCGTCCGCAGATTTCTCTCCGATCAGAGATGAGGATCGCATCCTCACCGACGGGTTCCTTCTCTACTCGTCAAATGTTCTCTGTGTTACCGGAATCGCGAGGATTGAGGATTCGCGTTTCTCTATCTTCAGTCTCGAAGAACTCTAGGGTTTCCCGATTACGACGAGGCGTCATCTGTGAAGCTCAGGAAACTGCTACAGGGATTCCAGTGGTCAACGATTCAACATGGGAGTCTCTAGTCCTCAAGGCTGACGAGCCTGTTTTTGTGGACTTTTGGGCACCATGGTGTGGACCCTGCAAAATGATTGATCCCATTGTGAATGAACTAGCAAAACAGTACGCAGGGAAGATCAAGTTCTACAAACTAAACACCGATGATTCTCCAACAACCCCGGGCCAGTATGGTGTTAGGAGCATCCCAACCATCATGATCTTCGTTAAGGGCGAGAAGAAGGATACTATCATCGGTGCAGTGCCTAAAACCACATTAGAAATGAGCATCGACAAATTCTTACAATGAAGTAGTAGTCTCTGTTAAAGGTCTCTCTTTTCTCTGTATCTCGTCTGAATTTTACCTATCTACTCCCCACTCATCACTGTTCATCTAGACCTGTATTATATGATGTCTCAG
>AT1G03760_1
CAGAAATCTTGATGTAGATTTGGTAATATGATTAGGCTTACAAGATGCACACATATGCATGTGTTCTTCATTCTTACATATCAAGGCAAACCAACAAAATTGTACATAGAACTGACTGGCTACCTTCTCTGTGCCTTGAATCTTGAAACTGGTTTTGATGGTTGAGACGCTGAAGACTGCATTTGGCCCTGTGTGTTGGTTTCTAGATTATGGGCATGCTCTACGATCGATCCAGTAAAAGCCTTGTTACTATCAAACTCGGGCTCTGGTTTCTGTATAGGTGACTCAATCTTTTGTGGTCCTACAACATTGGTTTTTGCCTTTGCTCTGGAAACACCAGAGGTAGCTTGGAAGTCTCTCCATGTTTGCTGGGGAATTCCGTCACGTGATAGATCTTCTTTGGGGAGATATTGTGCCATTGATCCGATACCATTCTGCGAATCATCTAGATCTTTGTGTGGATGTTTCTCTGGTAACACTTCAATATCTTTGCGTTTGACTCTTGGCTCTGAATATTTCGGTTCCCAAACAGAAGAGCAATGGCCGGAAGCTTTCATTCGAACAGATATGGTAGTTTCTTGTTTCCCGTATTCAATCCTATCACGGTTTGTCTCACCTCTAACTCCTTTCACCATACCGTGCTCACTGTCCTCCACACTTTCTATTGGAGATTCGTGTTCTTCACCTCTATCATCCCCATCTTCACCATCCTGTTCTTCTTCCATTTCAAGTTCATTCAACCTGGACATGATTCGTGCAAATTCATCGTCTTCAACTTCATCTTCTTCAGCCTCTCCTCCAGGAAGACCGGAAGGATCTTTTGCACTTGACTGAAGCAGAGTTGCAGAAGAATCTTCCTCTACATACTCTTCTCTTATCTCAACAAGTCCTTCCGCTGCTTCAGAAGCAGTTGTACTGAAGAACGAAGCCTCCGTTTGAAAATCTTCAATCTCAGCTTTAAGAGAATGAATTTGAGACTGTAAAGTCTTGTCTCTTCTCTTCAAGAAGTCAACGGTTTGTTTCGAAGTTTTGTCAGTATAGTAATTCTCCCCCAACAACACCAAACACTCGTTGGTGTGGATCAATCGACCTGGGAAAAAAGCCATTTTACCGAATGGAACCATAACGTTGTGATGGAGCTGATCGGGAAGCTTCTTGACGAGATTGATGAGATTGGCGTTTTCATCGACGAACTGTTGAAGACGATTCATCTCTCCTCGCTTCTCTCCGATTTTCTCCACCACGTAACTTACCGCTTTCCTTGCCTTCTCCTCTGGGAATAACGACGCTAACGGCGTCACTGTTCCCTTCGCCGGCGGCTCCATTCGGCAAGGGTTTAAG
>AT1G03850_1
CAAGTCTCTCTCTCTTTCTCTCTCTCTTTCCCCTTCTCTCTCTCTCTAACATCAATTATGCAAAAAGCAATAAGACCATACGAGCCATCGTGGACGAAGACCGTACCGGGAAATAGCATTTTCCGTCCAAAGAATGAAGATAAACCATCATCCTCACCAACGCCAACATCTTTAAGCAGTAAGAGATCAAGCAACCTAGTGGTGATGGAGAATGCTGTGGCGGTGTTTGCGAGGAGAGGCTGTTGTATGGGACACGTGGCGAAACGGCTGCTACTGACACATGGTGTGAACCCATTGGTCGTTGAAATTGGTGAAGAAGACAACAACTACGACAATATCATAAGTGATAAAGAGAAATTACCAGTGATGTACATAGGAGGGAAGTTGTTTGGAGGGTTGGAAAATCTGATGGCTGCTCATATTAATGGTGATTTAGTGCCTACTCTTAGACAAGCTGGGGCTTTATGGCTTTGATTTTTA
>AT1G03870_1
CGCACAATAAGTAAACACGCCAATAATGGCCACCACTCGTCTAACTTTAGCTCCTCTCCTCCTCATCGCCGCAGTACTTCTCTCAACCAAGGCAACGGCACAACCGGCAGCCCCCGCTCCAGGCCCTGCTGGTCCCATCAACCTCACAGCAATCCTCGAAAAAGGCGGTCAATTCACTACTTTCATCCATCTTTTAAACATCACTCAAGTCGGTAGCCAAGTGAACATTCAAGTCAATAGTTCATCTGAAGGAATGACCGTGTTCGCACCAACAGACAATGCTTTTCAAAATCTTAAACCCGGAACCCTAAACAAGTTAAGCGCAGATGAACAAGTTAAACTTATTCTCTACCACGTTAGTCCCAAATTTTACAGTATGGATGATCTCCTCTCCGTGAGTAACCCGGTTAGGACACAAGCTTCTGGCCGAGACAATGGCGTTTACGGGCTTAACATCACCGGTCAACCAAACCAAATCAATGTCTCAACTGGTTATGTGGAGACACGTGTTAGCAATGCGTTGAGGCAACAACGTCCTCTTGCGGTTTATGTCGTCGACATGGTTTTGTTGCCGGGTGAGATGTTCGGAGAGCACAAGCTTTCGCCGATCGCTCCTGCCCCTAAATCTCCGTCCACTGGTGTTTCAGATGACTCCAGCTCCACTAAAAAGACGGCAGCCTCGCCGTCGGATAAGTCAGGCTCCGGTGAGAGGAAAGTCGGACTAGGCCTTGGTCTTGGACTTGTTGCCTTATGTTTGAAATTTCTCTTTTGAACTTTAATATCAATGATTTGTTTTGGTTTCTATTGATTTTATCCTGTGGTTTGATGTATGAAATAAGAAATTTG
>AT1G03950_1
AAAAAGGGAAATAAAGTCCCTACATTTGTTTAATTGTTTATATATCCACAATGTTCCCAGATACCAAACTGTATAAGACACACTGAATGTATAAATGTTTGTCTGAAACATCTTCAAGCTCATGACACTTGTTCTTTCTATCTAAGCGCCGCCAAACGCTTCTCCAGTTCATCGATTCCAGAACTGCTAACATCCTCTGCATTCTTCCCGCCAATTTTACCTTTTGGAGCAGATGATAACTGTGAGGCTATATCGATACCGATTTCATCAAGAACCTGGTTTGTCAAATCCTCAGTTTCGTCTTCAGCTTCATCATTGTCTAAAGCATCATCTATGGCATCTGACATCATCTCAGTAGTCATGTCCATTTGTGCAGACTGCTTTTGGAATTCTCTCATAACCTTAGCCTGTTTTGCTGGATCCATATTCTTGCTCATAGCTGCCATTGCCTTAGTGGCACCTTGCATTCCAGCAGCAACTGAAGTATGTGCATGCATAGCCTGTGTATGAGTAGCTATGCCTCGCATTTGAGCTCGGCTACCTTGTAAGTTAGCTATTTGCTGCCTTAGCCGGATCAATTGCCGGGCAAGAATCTTAGTTGCTCCCTCATTCCCTGTTTTAGCAGTTCTTTTTATCTCGAGAACGAGCTTTTTCTCTTCTGATTGAAGAGATCCGATTTCCTTTTCGATTCCTCTTGTAGCTTGTGTCATCTCTCTCTTACTCTCCCTAAGCGCTTCTCTCGGATTTGGTTTTTTGGAGAAGATGTTCATGTTTCTCTTCTTTCTTTTTT
>AT1G03970_1
GATCTCTTCATCTCTGGTTCGACGAAATCCATCATCTCCGACAAACCCAATCGATAATTTCAATTCCCATTCCAGTGAAATGGCGTCCTTTAAGATGATGTCTTCTTCCAATTCCGATCTGTCTCGTCGTAATTCTTCTTCTGCTTCATCTTCCCCTTCTATTAGATCATCGCATCATCTCCGACCAAATCTTCACGCCGATCACTCCAGAATTAGTTTCGCTTACGGCGGAGGCAACGATTACACTTTCGCGTCTGATTCGAAGCCGTTAGAGAATGCGATTGATGTTGATCGGAGTATCGGAGATCGGAACAGCGTTAACAACGGTAAGAGTGTGGAGGATGTTTGGAAAGAGCTTGTATCTGGAGAGCAAAAGACGATCATGATGAAAGAGGAAGCACAGGAAGATGTAATAATGACGCTTGAGGATTTTTTAGCGAAAGCAGCAATGGATGATGATGCAGCAAACATAGATTCAGATGAAATTGATGTGAAGATTCCGCCGGAGAGACTAAACAACGGCGGTAGCTATACATTCGATTTTCCGATGATGTCGCAGCCGCAGCGACACAGTTCGTTTCAGATGATTGAAGGATCAATGGGTGGAGGAGGAATGAGGGGAAAAAGAGGGAGAGTGATGATGGAGGCAATGGATAAAGCTGCAGCTCAGAGACTGAAGAGGATGATCAAGAACCGTGAATCTGCGGCTAGGTCCAGAGAGAGGAAACAGGCTTATCAAGTTGAGTTAGAGACTTTGGCTGCGAAATTAGAGGAAGAGAATGAGCAGCTTTTAAAGGAGATTGAAGAGAGCACTAAAGAGAGATACAAGAAGCTTATGGAGGTTTTGATTCCGGTCGATGAGAAACCAAGGCCATCGTCGCGGTCTTTAAGCAGGAGCCATTCTTTGGAATGGTGAAGAGTGGTAAGTTGCAGATTCTAGTGGTAAGAAAGATGTATACTTTTGTATGTGAA
>AT5G04340_1
CTAAAATCCTCTCAACTATAACTTAGGAGTCTTCTTAAACTCAAGATAATGGCACTCGAAGCTCTTAGTTCTCCAAGATTAGCCTCTCCGATGCCGACTCTGTTTCAAGATTCAGCAGTAGGGTTCCATGGGAGTAAAGGCAAGCGATCTAAGCGATCAAGATCTGAATTTGACCGTCATAGTCTCACGGAGGATGAATATATCGCTTTATGTCTCATGCTTCTTGCTCGAGACGGAGATCGAACCCATGACGTTAACCTGCCTCCTTCTTCTTCTTCTTCACCGGCTCTGCTTCCTCCTACTCCGATCTACAAGTGTAGCGTCTGTGACAAGGCGTTTTCGTCGTACCAGGCCCTTGGTGGACACAAGGCAAGTCACCGGAAAAACTTTTCGGTGACTCAATCAGCCGGAGGAGGAGGAGATGAGCTATCGACGTCGTCGTCCATAACCATATCTGGTATCTCCGGCGGCGGCGGGGGAGGAAGTGTGAAGTCGCACGTTTGCTCAATCTGTCATAAATCGTTCGCCACCGGTCAAGCTCTCGGCGGTCACAAACGGTGCCACTACGAAGGAAAGACCGGCGGTGGCGGTGGCGGAGGGAGTAGTAGCGTGTCGAATTCGGAAGATGTGGGATCTACAAGCCACGTCAGCAGCAGCCACCGTGGGTTTGACCTCAACATCCCGCCGATACCGGAATTCTCGATGGTCAACGGAGACGACGAGGTGATGAGTCCCATGCCGGCGAAGAAATTCCGGTTTGACTTCCCGGAGAAACTCAAACATACCTCTTTCTAGGAAAAACTTATATAGGAATTTGTTTTACTGTACATACCAATTTCGATTTTGATTAATGTTCTTCTTCATTGATAAATGATTCTTTCTTG
>AT1G04000_1
TACGCCGATCACAGTTTGAGAAATCGGGCAAGCTGGGCAGGATTGACGATGCCGGGCAGGTGGGCCCCATCTGCCCGAAGAAGATTAGCAATCTCCACATACCTCTTCCGTTTCGGCTCACTTTCCTCAGCCGGCTCAATAATATGGCTCGACTTTACCTTCCTGGGCTCTACAGATTGGGCCGGAAACGGACCCGCTTGGGCTCGAGCCGGATTCCATTGCTCCCCGAAGAGTGTGCCATTGGTGAGGAACTCGTGACTCAAATTACCGGCTAAAATTAGCTGGTTTGAGCCGAACGGCTCGGCTGCGATTGGAGATTTCCTGGAAATGGAATTAACCGGCGGAGGTGAAAGATTCGGCGGTGAGGGAAGCTTCGTCACGGAGAGTTCCGGCGGTTTTTCGGTGACGGAGGAGATAACGCCGTCTCTATCTTTGCGCTTATCCGCCGTTAGAACACGACGTGGGGGAAGACGCATCGTTTTGGTGTTCATGGAGCTTCTCTATT
>AT1G04130_1
CTTAGTTTCTTTAACTTGTTGGACTCCATTTCCCGGCCAAAAAGTCCTTGTAAGATTTGGACCTCTTTGATACGATGTAGAAGACTGGAATCTCAGGGATGACAAAGTTAGGTTCTTTCAACACATCATGCAGTATTCTTCTCTCGTTCACTTTAACCATACCCGACGAACCTTTTACTTGGTTGGAGGGTGTTTTGGTTAATCTTGTGTCCTCTTCTCCGGTAGTTTCAGCTTGAGAGCCTTTTGTACCTTCTAGAAGATACTGGAGAACTCTACTCCTAGGCAATGGAGTTCCTGAACTCGCCTCGTAGTAAAGCTCAATAAGATCGCGTGTGTAGTCGTTGTTCTTATCCCATGGCAGCGGCGGGCTATCCTCTGAAAACATCATATCAAGATGAGTTGCAATCATGTCTGTTTCGCAGAAGTCCTCGACAAAGTCACTTGTCATGGCCTCTGCGTAAAGAAGCAGGACAGGCCAGTGGAGGATGTTGTTTTTATCCAACAGTGGCTTCTTCAAACCCGTGAGTTCTCGGAACATTGCTTTGCCAATCTTAACGCCTCTGTCCTCGATCGCAGAGAGACAAGCCTTGGCTTCCACCACAGCCCTTGAGACTTCAGCCTCATGTTGTTCTTTCTCTTGCTTCTTTGAATTCACCTGTTTTAGAAGCTTCTTCATGTCCTCGTTACTTGGGTCATTCTTGATTCCCTTTTCACAATAAGACTTTGCCTCGTTCAGCAAATCCAGTGACATTGATGCCTTTGCAGCTCGATACACCGCCTTGACGTTATCCGGACATAACCTCATTGATTCCTCAGCATCCGTGAGTGCACGCCGATAGTTTCCTAATAGTAGATTAACATGGGCTCGATTCGAGAACAAGATTGAGGTCTCTGAGTCACTTAGAACTCCCTGATTAATGGCTTTCGTGTAGGACTCAATCGCCTCTGAGTAATGCTTTTTCCCTTTCCTGACACATTCATTGCCCTGTTCTTTGAATTCGATGGCGGCGGATTCTTTGAGAGCAGTTATAGCTTCAAGATCAGCCTTTTCGTTCTCCGTCGTCGGCGTCGACCCAGCTTCCATCCATAGCGCCATTGATTCGCAGCAGAAAAATAGAACGCAACACTCAAA
>AT5G04360_1
GAAGAAGAATGGCACTGACACTGATACCAACAAGTTCCGTTCATCTTCTCAACTCCACCTCCGTCGCGCGTCCTCAGATCTTCGCCGCTGATTTTAATCTTCGATCGCGGTGGCGACGTCGGCCTGTTTCGTCAATCTCTAACTTCCGTCACAGACTTCCGAGAACTTCGCTTCACTGCCTCTGTTCTTCGTCTTCCGCTCCATCTCCTATGTCGCTAGAAGTATCCACTCCGAATTCTCAGTTTCTTGATTGTTTGATCTATTCAAGAGCGTACTGGGTTACCCAAGGCGTAATCGCTTGGAATGTGGATGTTGGTGAAGGGTCTTGTTACTTGTATGCGAGCAAAATTGCTGGTTTATCATTCAGTGAAGATGGAATCGATGGTTATGATTTAAGAATCAAGCTTGAAGCTGAATCCGGTTTACTTCCTGCAAATGTGATTGAGAAGTTTCCACATATTAGGAACTACAAATCGTTCAAAGTTCCTTCGGATTTGGATATCAGGGATCTTGTCAAAAGCCAGTTAGCTGTTGTTTGCTTTGATGCGGAAGGACGGCTGATTCAGGGAACTGGTTTGCAGTTTCCTGGCGTCCTGGATGAATTGTTCTCATATGATGGTCCCCTAGGTGCACATTTTACACCAGAAGGTGTCTCTCTTCACCTCTGGGCTCCCACTGCTCAAGCAGTATCTGTTTGCATCTATAAAAACCCACTTGACAAGAGTCCGGTGGAAATCTGCCTACTCAGAGAGGCTAACGGTGTGTGGAGCACTGAAGAAGCTTGTAGTTGGGAAGGATGCTATTATGTGTATAAAGTATCAGTCTACCATCCAAGCACCATGAAATTGGAAACTTGCTATGCTAATGATCCTTATGCACGGGGGCTTTCAGCAGATGGGAGCAAAACTTTTCTGGTTAATATTGATTCTGATGATCTAAAACCTGAAGGATGGGACAACTTAGCAGATGAGAAGCCATGCCTAAAATCCTACTCAGATATAAGTATTTATGAGTTGCATGTGAGGGACTTCAGTGCCTATGATGAGACTGTCGAGCCTAAAAATCGTGGTGGATATTTGGCTTTCACTTTAAAGGATTCTGCAGGTGTGAAACATCTTCAGAAATTAGTTGATGCAGGTCTTACCCATCTACATCTTCTTCCAACATTTCAGTTTGGTGATGTTGATGATGAGAAGGAGAATTGGAAGTCTGTAGACACCAGTCTGCTGGATGGATTACCACCTGATTCAACTGAGGCACAAGCTCGTATTACAGAAATTCAGAATGATAATGGCTATAACTGGGGGTATAATCCTGTGCTCTGGGGAGTCCCAAAAGGAAGCTATGCTAGTGATCCGACAGGTCCATGCCGCATAATTGAATTTAGAAAAATGGTTCAGGCTCTTAATTTTACTGGTCTTAATGTCGTCTTAGACGTTGTTTACAACCACTTGCATGCAAATGGGCCACACGACAAAGACTCTGTTCTTGATAAGATAGTTCCAGGTTACTATTTGAGAAGGAACAATGATGGTTTTATTGAAAACAGTACATGCGTAAACAACACTGCCAGCGAGCATTATATGGTTGATCGTCTAATACGGGATGATCTATTAAATTGGGTCGTTAACTATAAGGTTGATGGTTTCCGTTTTGATCTTATGGGTCATATAATGAAAGCTACAATGGTTAACGCAAAATCTGCAATTGGTAGCTTGAGAAAAGAAACAGATGGAGTTGATGGTTCAAGAATTTACTTATATGGCGAAGGATGGAACTTTGGTGAAGTTGCTAACAATGGACGTGGAATAAATGCTTCACAGTTCAACTTAGGCGGGACTAGAATTGGAAGTTTTAACGACCGTATACGAGATGCAACTCTTGGGGGATCTCCATTTGGTCATCCTCTTCAACAAGGATTCATTACAGGTTTATTGTTACAGCCTAACGGTCATGACCATGGTTCAGGAGCTACCCAGGAACTGATGCTTTCTACTGCGAAAGATCACATACAGATTGGTATGGCAGCAAATCTGAAGGATTATATGCTGACCAATCACGAAGGAAAGGAGGTGAAGGGTTCAGAGGTTTTAATGCATGATGCTACACCTGTTGCATATGCTTCACAGCCAACAGAAACTATTAACTACGTCTCTGCTCATGACAATGAAACCCTCTTTGACATTATCAGTTTGAAGACTCCGATGGAAATATCTGTTGATGAAAGGTGTCGAATCAATCATTTGGCGTCAAGTATGATTGCCCTCTCTCAGGGTATTCCATTCTTCCATGCTGGGGACGAGATTCTACGCTCGAAATCACTTGATCGTGATTCTTACAACTCCGATGACTGGTTCAATAGACTAGACTTCAGCTACAGTTCCAACAATTGGGGTGTTGGGCTTCCTCCAAAAGGGAAAAACGAACACAATTGGCTACTGATCAAACCGAGGCTACAAGATCCATCCTTCAAGCCTCAAAGCAGTCACATAGTTGCCGCGCTGCACAATTTCTTAGATTTGTTACGCATCAGATACTCTTCACCACTCTTTCGTTTAGATACAGCAAAGGCTATCCAGGAGGGAGTGCAATTTCATAATACAGGCCCCTCATCAATCCCTGGTGCCATTGTCATGAGCATTGAAGATGGTCGCAAAGGTATCCCGAGTGTATCTCAGATCGATCCACTCTACTCACTCATTGTGGTAATCTTCAATGCACGCCCGTCTGAGTTCTCATTTCTCAGTCCCGCTCTTAAAGACAGGAATCTCGAATTACACCCGGTACAGGTGATGTCAGGCGATGAAACAGTCAAGAAATCAGTTTATGACGCGTTTTCCGGCGGCTTCACTGTACCGGCAAGAACAACGACGGTGTTTGTTGAATCTCGGAATGGTTGAAACTTATCCTTTATAGGAAAACAGGTAAGCATATGCTCTGTCCCATAATATTC
>AT5G04410_1
TCGAAATCGGCAACTTTCTTCTCGATTTGCCCCCATAAAAACCCTTACTTTCTTTGTGTTCGGGTTCACCGATTGATGGGTCGTGGCTCAGTGACGTCGCTTGCGCCTGGGTTCCGTTTTCATCCTACGGACGAGGAACTTGTTCGCTACTACCTTAAGCGTAAGGTTTGCAACAAACCCTTTAAGTTCGATGCTATATCCGTCACCGACATATATAAATCCGAGCCTTGGGATCTACCAGACAAGTCGAAGCTGAAAAGTAGAGACTTGGAATGGTACTTCTTTAGTATGCTGGATAAGAAGTACAGTAATGGTTCGAAGACGAATCGTGCGACGGAGAAAGGGTATTGGAAGACGACGGGGAAGGATCGGGAGATTCGTAATGGTTCTAGAGTCGTAGGGATGAAGAAGACACTTGTTTATCACAAGGGTCGAGCTCCTCGTGGTGAAAGGACCAACTGGGTTATGCACGAGTATCGCCTTTCTGACGAGGACCTCAAGAAAGCTGGTGTGCCACAAGAAGCATATGTGTTATGTAGGATATTTCAGAAAAGTGGTACGGGGCCTAAGAATGGGGAGCAGTACGGTGCTCCGTTTCTTGAGGAGGAGTGGGAAGAAGATGAAATGACATATGTACCAGATCAAGATGCTTTCAGTGAAGGATTAGCTGTTGATGACGATGTTTATGCCGATATTGATGACATTGATGAGAAGCCCGAAAGTCTGGTGGTCTATGATGCTGTTCCTATTCTACCTAACTATTGTCATGGAGAATCAAGCAACAATGTTGAATCAGGCAATTACTCAGACTCTGGAAATTACATTCAACCAGGAAACTACGTTGTCGACTCTGGTGGCTACTTTGAACAACCAATTGAAACTTTTGAGGAAGATCAGAAGCCTATCATACGTGATGGTAGCATCCAGCCTTGTTCTCTGTTTCCAGAGGAACAAATTGGCTGTGGTGTGCAAGACGAGAATGCAGTGAATCTGGACTCGTCCAACAATAATGTGTTTGTGGCTGATACATGCTACAGTGACATTCCTATCGATACTAACTATTTGCCCGATGAGCCATTCATGGATCCTAACAACAATCTTCCACTCAACGATGCTCTGTACCTGGAAACAAATGATCTCAGCTGTGCTCAACAAGATGATTTTAACTTCGAAGATTATCTTAACTTCTTTGATGATGAGAGTTTAACTCTTGATGATTCTCAATTAATGGGATCTGAAGATGCTCTTCTCGACCAAAAACCTCTCCCTGAAGAATTGGAGAAGGAGGTCGCAGAAGGCAAAGAGGTGGTGGAGAAAAAGGAAAGTGGTGAAGGATCTTCCTCAAAACAAGATGCAGATCTCACGGGCTTTGATTCAGCTTCAAAGTACCCTTTTCTCAAAAAGACGAGCCATATGATTGGAGCTATTCCTGCTCCATCTTCATTTGCTTCACAGTTCAAATCAAAGGACGCAGCAATCCGGCTACACTCAGCACAATCTTCTGGTTCAGTTCACGTGACTGCAGGTATGATCAGAATATCAAACATGACTCTAGCAGCGGATAGCTGTATGGGCTGGTCATATGACAAGAATGGTAACCTCAACGTAGTCCTTTCATTTGGAGTGGTCCAACGGGATGATGAGCTGAATGCCTCGAGAAGTAAGACAGGAACTACGGCGACAAGAGCTATGTTGATCTTCATGTGTTTATGGGTTCTCTTACTCTCTGTTAGCTTCAAAATGGGAACCATGGTCGCTGCTCGGTAATAGCATTAAAAGTTGAATCGTCTCAAAAAGACTTTTTTGGTGTTTGTATCTCTCCAATTATATAGCGCTTACTCTGGCAGTGCTTTGCTGCTCAAAATATACTTTTATCTTTTTC
>AT5G04440_1
AACAAATTCATTTGAGGTCATATTACCCGAATAACACATTAAGAAAGATCGAGAATTTGGCCCGATGCAAACTCGAGGAGGCACATGTTCTCTGAACCAGGTAAGGTAGCTTTTGCTTTACTATCATATCTTGCCGGTTCCAAGAGGTTGCCTTGAAGTGTCTCCAGAAGCCCATGCTTGATAGTCTTTCGAGAGCTGAGACAAAAATCGCGGTAGCATGAGTCTAAGAATTTGATCAAGAACTTGTGTCCCTGTCGCCTCTATTGCTCCCACTGGGAAGACTCTAAATGCAAAAGGAATCTCGATATTGACCTCAATGACTGCATCTGAAGTAATTTGTTGCTCTGATGGGCCCTCCTGAGTGCTATCACATGATACCCGGTTCACCATAGAAGCATCAAATTTATCATTCTGAGCAACCACAACAGGAGATCCCTCAAGCTTGCAGGACAAGAGCTTGATGCAGCAGCCATTAGGCTGTTCTTCAACCCTGACAAGCAAAACAGGGCAGACTTCAAAGTTGAAGAACTTAAACGTATAAACATAGCATCTGAACGTGTTATCATCAACTCTCTCAATCCTCTCCGCATCAAGCACCGAGTACTGACTTGCAGGTAAGCTCATATATTCGATTAGAGGTCGCTGGAGCTGTCGAACAGAGACGGATTGTTTCTGACGAGCGATGAATCGGGCTTTGTGGGCGGAACTCGAGGAGTCGCGAATAGGTGGAGCAGAAGATGAAGAAGAAGATGTGAGAGAAGGTTTAGGTGGTTCGTCAAAGGATGATGAGCAACTGATGGCCAAGGCGAGAGATGTATTTCTAGGGTTTCGATTCGTCTTCTTCGCCGTGAACGAGAAGGAGGTAAGTTTAAGAGTACCTGAGCTCAACGCCATAGCTGAAACGACGGCGTTTGAAGATGAGAT
>AT1G04250_1
TTTCCATCTTCCTCGTCACCTTCCAAAGAAGAAGAAGAAGAGAGGTTAATAATGATAGGCAGTAACGAGCTGAATCTGAGGGAGACTGAGCTGTGTCTTGGTCTACCCGGCGGAGATACGGTGGCTCCGGTAACTGGAAACAAGAGAGGGTTCTCAGAGACGGTTGATCTGAAGCTGAATCTGAACAATGAGCCTGAAAAAAAGGAAGGATCCACGACTCATGACGTCGTGACTTTTGATTTCAAGGAGAAGAGTTCTTGTCCCAAAGATCCAGCCAAGCCTCCTGCCAAGGCACAAGTTGTGGGATGGCCACCGGTGAGATCATACCGGAAGAACGTAATGGTTTCGTGCCAAAAATCAAGCAGTGGCCCGGAGGCGGCAGCGTTCGTGAAGGTGTCAATGGACGGAGCACCGTACTTGAGGAAAGTCGACTTGAGGATGTATAAAAGTTACGACGAGCTCTCTAATGCTTTGTCCAACATGTTCAGCTCTTTTACCATGGGAAAATATGGAGGAGAAGAAGGAATGATAGACTTCATGAATGAGAGGAAATTGATGGATTTAGTGAATAGTTGGGACTATGTTCCTTCTTATGAAGACAAAGACGGTGATTGGATGCTCGTCGGCGACGTTCCTTGGCCAATGTTCGTTGATACATGCAAGCGTTTACGTCTCATGAAGGGATCTGACGCCATTGGTCTCGCTCCGAGGGTAATGGAGAAGTGCAAGAGCAGAGCTTGAAGTCAAAAAGGATAAGTGGTAATGATTATATATTTGATTATCACATTTATTGGTGTTAATTGTTTTTTT
>AT5G04490_1
TGAGGGATTAATCTAATATCCGAAACTTAAATAAGCAGCTAAAATACTAGCCAGAGGAACCGAAACGTTGTCGTCTAATTGATCGGTGATGGGTAGAGACTCGACCACCGTGGCGACCATTGAGACAATTGCGACTCTCTGGAAGGTCGTTTCCCAGTTCATGTTAAGGTACCCAAGGCTTGAATAATAGTAAAGTAATCCGATGGAGATGAAGAAGCCGAAGATGAACATGGAGATGCTTCCTGCCCAGCTTTTTCTTGGGTTGTAAGGTATCTTCGCTGACCCAAACCTACGTCCCATGATATCAGCTATTCCATCGCCACCGCACATCATTGCTAACGAGATCATACCGATAGGAGACTCTCTCCAGAAGAAAACTACAGAGATAAGAAGAGCTAGAACGTAGAACAAAGGACCTTTAAGCAACTCTTCTGGCCTCCCTTCTCTTGTGACGGATTTGATTAGCGTAGAATTGGGGGAAACAGATAGTCCGTTAATAACAAGTCTTAAGCCATTCACTAACGGAACAAAAGCAGCAAAGTATCGAGCCTCGCTCGATCCGCTGAAGATTGGCCACGCGAGCACGAAAAGCAGACCTGAGAGTATATGCACAAGCTTTCTGCTCAAACTCTGTGGAATGATGTTTCGCTTGGTGAGACTCTCGAAGCTTAAGACGAGCGCGTAGGCTCCACCAAGCACTGCCACGGTGGCTCCGACGTCATGCAACAGCGAATTCGTCGCCGCTGCGGAAGAGATCAGAGAACGACGAACACGTAACTGACTAGCCGAGCCCATTCCGGTCAAGCCGATGAAACAAGGAGAAGAAACCAAGAAGCTCGGCGAACAGAACCGGTGCGTCGTCAAAGCGTTGTACCCGCACCTAGACCACCGACACAAATGATGGCTAATCGGAGATAGAGGTAAGGTTGCTGCCATGGTCGGAGCTCCGAGAGCTTAGTTGGGAGGAAGAAGAAGAAGAGAATCTAGAGAAGTG
>AT5G04600_1
TCTGTCTCTCTCGTCGACGACAACAACATGGGTGCCAAGGCGAAGAAAGCTCTGAAGAAGAACTTGAAGAAGATATCTGCTTCGGCTGCTTCTTCTCAGCTACCTCTTCCCCAGAACCCGAAACCGTCGCCTGATTTTTTGCCACTAGAAGGAGGTCCAGCTCGAAAAGCTCCAGTGACCACCTCTCTTGAGACTAAAGCCACTGTGCTATACATCGGTCGAATCCCTCATGGCTTCTATGAGACTGAGATTGAAGCTTTCTTCTCGCAGTTTGGAACAGTTAAGAGAGTTAGAGTTGCCAGAAACAAAAAGACTGGGAAGTCAAAGCATTTTGGGTTCATACAGTTTGAGGACCCTGAGGTGGCGGAAATCGCAGCGGGTGTAATGAATGATTATTTGTTGATGGAGCACATGCTTAAAGTCCATGTCATTCCACCAGAGCATGTTAAACCCAATCTGTGGAAAGGGTTTAAGTGTAACTACAAACCAGTGGATTGGGTTCAGATTGAGCGTAAACAACACAACAAGGAAAGGACATTGGAAGAGCATAGGAAAATGTTGCAGAAGGTAGTGAAAAGGGATCAGAAAAGGAGAAAGAGAATCGAAGCCGTTGGAATAGAATATGAATGCCCTGAGCTTGTTGGAAACACCCAGCCAGTCCTGAAGAGGATCAAGTTTAGTGAAGACTAGAGAAGCCGAAGCTGAACAACACTTTTTCGATAAGCTTTTTTGGATAGGATTCGGTTCTGTTGTACTTTTGTCATTGGATCAAAAACTAAACTTTAAAGTTTGCAATGAAAATTCC
>AT5G04750_1
CACTGATTAGCAAAGATGTCGTCGGCTCGTTCTGCGATCACAAAGCTAAGGTTGGCTCGATCCTTGGGGGAGAGTCAGATTGGAGCATCGCGTTCGGTGGAATCGACTCGAGGACCGGCGATTCGGTGCTTCAGCGACGACAAAGGTCGCGTGCTCAGCGAAGAGGAACGCGCGAAAGAGAGCATGTACATCCAGAAAATGGAGAAGGAGAGACTGGAGAAGAAGAAAAAACTCGAGCAACCGAAGCCAGATAATGAGAAAGGAAGTGCAGACAAGAAACCTGAGCACAGCAAGCCATGAGTTCATCACTCGCAGTATGCAGAATCTGGTATCCGGTTATAAGGCA
>AT5G04790_1
GAGATGTCGTGGTTCAATGCCGGTGTGAGGGTTGGTGTGGGAATTGGTCTTGGTGTCTGTGTAGGTCTTGGCATTGGGGTTGGCCTTCTGGTGCGTACCTATCAATCAACCACCAGAAATTTCAGAAGGAGGATTATCTAGTTTCCTTCAAATTGCCTCAAGCTTCTTCTACTCTCCCTCTAACTCCAATCC
>AT5G04950_1
GTCGACATGGCTTGCCAAAACAATCTTGTTGTGAAGCAAATCATCGACTTATACAACCAAATTTCAAAGGTCAAGAGCTTAAAACCTTCCAAAAATGTCGACACTTTGTTCGGACAACTCGTGTCCACGTGCTTACCCACGGACACAAACATTGATGTCACAAATATGTGTGGAGAAGTCAAAGACATGAGATCTAATCTCATCAAGCTTTGTGGTGAAGCTGAAGGTTATTTAGAGCAACACTTCTCCACAATCTTGGGATCTTTACAAGAAGACCAAAACCCACTTGATCATTTACACATCTTTCCTTACTACAACAACTACGTCAAGCTAGGAAATCTCGAGTTCGATCTCCTGAGTCAACACACGAGCCATGTCCCCATCAAGATCGCCTTCGTGGGTTCGGGTCCGATGCCTCTCACATCCATCGTCTTGGCCAAGTTTCACCTCCCGAACACGACGTTCCACAACTTCGATATCGACTCACACGCAAATACACTCGCTTCAAACCTCGTCTCTCGCGACCCAGACCTCTCAAAACGCATGATCTTCCACACAACGGACATACTAAACGCTACGGAAGGACTTGACCAATACGACGTTGTTTTCCTGGCGGCTCTTGTTGGGATGGACAAAGAGGCAAAGGTCAAAGCCATTGAGCACTTGGAGAAACACATGGCTCCTGGAGCTGTCCTCATGCTAAGGAGTGCTCATGCGCTTAGAGCTTTCTTATATCCCATCGTTGACTCTAATGATCTCAAAGGCTTTCAGCTCTTAACCATCTACCATCCAACCAATGATGTGGTTAACTCGGTTGTGATCGCACGCAAGCTCGGTGGTTGGAACACGACGGAGGTTAATGGTACTCGTGGCTGCATGTTTATGCCTTGTAACTGCTCCAAGGTTCACGCAATAATGAACAATCGTGGTAAGAAGAAAAATATGATCGAGGAGTTTAGTGCCATCGAGTAAACGAATGACTAATTAACACGTCTCTTTTCTTAAGATTATGAGTTAGTGTTTTTTTGTTTTATATCAACTGCTCTTTTCATTTCATGTATTGTGTGTTTTGTGCCGTGTGTGGCTACGTTTATCATGCATAAGTTTGTGAATTTTGAGTTCTTTGATCTTCGTTGTGAACTCTCAAGATACAGA
>AT5G05080_1
CTTATTATTCTCCATGGCAAGTAATGAGAATCTACCACCCAATGTTATTAAGCAGCTCGCCAAGGAACTGAAGAGTCTTGACGAATCCCCTCCAGATGGCATCAAGGTTGTGGTAAATGACGAGGATTTCTCACAAATATGTGCTGATATTGAAGGACCAGTTGGTACTCCTTATGAGAACGGACTTTTCCGCATGAAGTTGGCGTTGTCGCATGATTTCCCACATTCGCCGCCTAAAGGCTACTTCATGACAAAGATTTTCCATCCTAATGTTGCTTCTAATGGAGAGATCTGTGTTAATACGCTTAAAAAGGATTGGAACCCTAGTCTTGGATTAAGACATGTTCTCTCAGTTGTGAGGTGCTTATTAATCGAGCCATTTCCAGAATCCGCATTAAATGAACAGGCCGGCAAGATGCTACTTGAAAACTATGAAGAGTATGCGAGGCATGCTAAGCTTTACACAGGTATTCATGCTAAACCAAAACCGAAGTTCAAGACAGGAGCGATCTCAGAGTCAACGACGGCTCTAAATGTTGGCCAGACTAATAACGAGACACCTGGTGCTGCTCTTGCAATACCCTCTTCAATAGTGGACATCAAGAGAGTAACAACAACAAGTGCCCACGACCAACAACAAGTGGCAAATGTCGTTGTAGCAGGATCTGCAAGTGTGGTCACTACGACCCAAAAGAGGGAAGCCGGTTTGGCCAAGGTTCAGGCAGACAAGAAGAAGGTAGACGCCAGAAAGAAAAGCCTGAAGAGACTATGATGTGCTATAACTGAGTGTATCAACCCTCCCTGGAACCTAAAATGTTGTTTCTTCTACTTGTAAGAGATCTGTTATTGTCTGAGGATTTCTCATCTGGGAAATAATAATGTTTGCC
>AT5G05110_1
ATCTCATCGGAGTTTAGATCGAAAACTTGGGAATCAGAGAAGCTCACTGGGAACGATGGAGATGAGACGATCATTGGTATGGGTGATGTTGATTTGCGTGTCGGTGGTTCTCATTTCTGGATTTGGCCAGTTTGTGATTTGCAGTGAAGAAAAAGGAACGTATAACGACGACAACGGCAACGTCGTAAGTATGAAGCTTGGTGGATTTAGCGATTCCACGATCACTTGGAACGGTGGGACAGAAATCGATGATATTGCGCTCTTTGCTGTTCAAGAGCACAACAGGCGAGAGAATGCCGTTCTTGAGCTTGCTAGAGTATTAAAGGCAACAGAGCAGGTGGTTGCTGGCAAGCTCTACCGTCTTACTCTTGAAGTAATTGAAGCTGGTGAGAAGAAGATTTATGAAGCTAAAGTTTGGGTGAAGCCATGGATGAAATTTAAGCAGCTTCAGGAGTTCAAGAATGTTATCCCCTCCTTCTCTATCTCCGACCTTGGCTTGAAACCAGATGGCAATGGATTTGACTGGAGATCAGTATCAACAAATGACCCCGAAGTCCAAGAGGCAGCAAAGCACGCCATGAAATCGATTCAACAGAAATCAAACTCACTGTTCCCCTATAAACTCATAGATATAATTCTAGCCAGGGCAAAGGTGATTGAAGACCGTGTGAAGTTCGAACTGCTGCTGAAGCTAGAGAGGGGCAACAAACTGGAGGAGTTCATGGTTGAAGTGATGAAGTATCAAAACGGCAAGTATCAGTAGAAGTTGTGGACAGCTTTTGGGTTGTGTGTGAAAGGAGCTTTTTATAGAATAATACTAAAAACTGCTGTGTATAATGAAAGAAAATAAACGTGGTGCTTGTT
>AT3G44310_1
TGGAAGTGAGACTCTCATTGTGACCGAAGTAAAAAAAAAGAGAGCTCGAGTTGATATGACTACTACAGAAGAGATACCAAGTGCGGTTAACGGCGTTCCCTCACCCACCACCGTACGAGCTACAATCGTCCAAGCCTCCACCGTCTATAACGATACTCCGGCCACTATAGCCAAGGCGGAGAAGTATATTGTGGAGGCGGCGAGCAAGGGAGCGGAGGTGGTGTTGTTTCCGGAGGGGTTTATCGGAGGTTATCCTCGTGGGTTTAGGTTTGGTTTGGCGGTGGGAGTTCATAACGACGATGGGCGTGATGAGTTCCGCAAGTACCATGCTTCTGCTATTCATGTTCCTGGCCCTGAAGTAGACAGATTGGCAGAGATGGCTAGGAAAAACCATGTGTACTTGGTAATGGGGGCTATAGAGAAAGACGGGTATACACTCTATTGCACAGCTCTTTTCTTCAGTTCAAAAGGTGAGTTCTTGGGTAAGCACCGTAAACTCATGCCCACATCTTTGGAACGTTGCATCTGGGGTCAAGGGGACGGATCAACCATCCCCGTTTTCGACACTCCTGTTGGGAAACTCGGTGCTGCTATTTGCTGGGAAAATAGGATGCCCCTCTACAGAACTGCATTGTACGCCAAAGGCATTGAGATTTATTGTGCACCTACTGCTGATGGTTCGAAGGAATGGCAATCGTCGATGATGCACATTGCGATGGAAGGTGGATGTTTTGTGTTGTCGGCTTGCCAGTTTTGCCAGCGTAGAGATTTCCCTGATCATCCTGATTACTTGTTTACCGATTGGGACGACAATAAAGAACATGATGCTATTGTCTCCCAAGGTGGAAGTGTCATCATTTCACCTTTGGGACAGGTTCTCGCCGGACCAAACTTTGAATCAGAGGGTCTCATCACAGCTGATCTTGATCTTGGTGATATAGCAAGAGCCAAGTTATACTTCGATGTGGTTGGACATTACTCTAGACCAGATGTTTTACACTTGACCGTAAATGAGCACCCGAAAAAAACGGTTTCATTCGTGTCGAAGGTGGAGTAAGCGGAGGATGACTCAAACAAGTAATCGAGATTTATATTTCGTGTGCTGGAGTTAATGTCAGTCATATGATCGAGTCAAGTTCAAAATGTTCTATCGAGTTTCAAAGTTTATGTTAAATTTGTTTATCTTTCTGTTCAATAATGTAATAGAACCAATTGGATATGGTAAGATCTATGTTTGAATAAAC
>AT3G44450_1
AAAAGAGTGTAAAAATGAAGATTACCCATTTGCCTGAGGAACTCAAGGAACCAATCTCTCCGGGATCTTCTCACCGGAATCATATATTCCTTGAGAAACCTAGCAAGACGGCCACGAAGACATGTTTGCCGGAGACGACGGTGTTGTCGGGACGTGAGCGGCTAAAGAGACATAGAGAAGAGGTTGCTGGAAAAGTTCCGATACCAGAGAGTTGGGGGAAAGAGGGATTGCTTATGGGGTGGATGGATTTCTCGGCCTTCGACGCTGCTTTCACTTCTAGCCAGATTGTCTCTGCTCGAGCTGCGTTAATGGCTGACGCCGGAGGCGATGCCGGAGGTAGAGGAAGTAGCCAACGGCTCCGAGTTGAGAGCTCTTGTTGATTCCAATGTCTTAGAGAGATATTTATGCAAATAATACTCATAATACATGATTTTGAATGTTAT
>AT5G05270_1
ACTTACTCACTCTCAGTTTCAAAATAATATAGAAAATAGAAATGGGAACAGAGATGGTAATGGTTCACGAGGTTCCTTTTCCTCCACAGATCATCACTTCCAAGCCACTTTCTCTTCTGGGCCAAGGGATCACAGACATCGAGATCCACTTTCTTCAAGTGAAGTTCACGGCGATCGGAGTTTACTTAGATCCTTCAGATGCTAAAACCCATCTTGTTAACTGGAAAGGCAAGACCGGAAATGAACTCGCCGGCGATGACGATTTCTTCGACGCCCTTGCCTCCGCGGAGATGGAGAAGGTTATTAGAGTGGTGGTGATAAAGGAAATAAAAGGAGCTCAGTACGGAGTGCAACTAGAGAATGCGGTGAGAGATCGTTTGGCTGCGGAAGATAAGTACGAAGAAGAAGAAGAAACCGAGCTCGAGAAAGTCGTTGGCTTTTTCCAGTCTAAGTACTTCAAAGCTAACTCCATCATCACTTACCATTTCTCAGCCAAAGATGGTATATGCGAGATCGGGTTTGAGACAGAAGGTAAAGAAGAGGAGAAATTGAAGGTGGAGAATGCGAATGTGGTGGGAATGATGCAGCGATGGTATCTGTCCGGAAGTCGAGGAGTCTCACCTTCGACCATTGTCTCCCTCGCCGATTCGCTGTCCACACTTTTAACCTAGAATCCCTTATAAAAAAACTTGTGTGTGTTGAGATCGGAAGAGCACACGTCTGAACTCCAGTCA
>AT5G05270_2
ACTTACTCACTCTCAGTTTCAAAATAATATAGAAAATAGAAATGGGAACAGAGATGGTAATGGTTCACGAGGTTCCTTTTCCTCCACAGATCATCACTTCCAAGCCACTTTCTCTTCTGGGCCAAGGGATCACAGACATCGAGATCCACTTTCTTCAAGTGAAGTTCACGGCGATCGGAGTTTACTTAGATCCTTCAGATGCTAAAACCCATCTTGTTAACTGGAAAGGCAAGACCGGAAATGAACTCGCCGGCGATGACGATTTCTTCGACGCCCTTGCCTCCGCGGAGATGGAGAAGGTTATTAGAGTGGTGGTGATAAAGGAAATAAAAGGAGCTCAGTACGGAGTGCAACTAGAGAATGCGGTGAGAGATCGTTTGGCTGCGGAAGATAAGTACGAAGAAGAAGAAGAAACCGAGCTCGAGAAAGTCGTTGGCTTTTTCCAGTCTAAGTACTTCAAAGCTAACTCCATCATCACTTACCATTTCTCAGCCAAAGATGGTATATGCGAGATCGGGTTTGAGACAGAAGGTAAAGAAGAGGAGAAATTGAAGGTGGAGAATGCGAATGTGGTGGGAATGATGCAGCGATGGTATCTGTCCGGAAGTCGAGGAGTCTCACCTTCGACCATTGTCTCCCTCGCCGATTCGCTGTCCACACTTTTAACCTAGAATCCCTTATAAAAAAACTTGTGTGTGTTGTATTATGTCGTTGTTAAATAAGACATTGTGTTTGGTTATCTTTACAGAATGATTAATGCTTAGTCGAATAAAA
>AT5G05300_1
AAATCAACAAGAATCAGACACAAAGAAAAGTTCTAAGTCTTGACGTCGTTACTTTTCTTGCTGGGCCCAGATGCCGGACGACTCCCTCTCGGAAGAGCATTTAACACCAAGGAGCCGAATTTTCCGGGGACAACTTCAGGAACAAAAGAAGAATATTCCGTCTTCGTCTCCTGGTCGCCTCCGCAACCCACCACTGCCGCCTTAGAAACAGGAGGGATCTCTCCGGAGAAGATGACGCCATCAATGACCGGAAGAAATTCCCCGGGTAAGATCCTGGCCGTCGATAAAGAGACGGAGATGAAAAGGAGAATCAAAAGCAAAGATCTGCTTTTCGCCATGTTAAAAAATCTTTTGTGGAGACTGTTTTTTTCTTT
>AT5G05340_1
AAAAAAAAAACATTAAAAGGGATCTTCGATATTTTTTTGGGGAAGATCAATCTTATTCTCACCAACTCAAATAACAAAAGGTAAAATCCAATAGGGAAATGACACGTGTAATGGATTTGAATCAGTTGGTCCTTCCGCACATTTTCCGGATCTCACCGCTACTACCAGTCAAGGGGCTAATGTCACCCATTTTTACCATCGCCGCCGTGAAGTCGGAGTTAAAGCTCGACGGATTGTTGCTGTAACCACGGACTATGGAGTCAGTGGAGCCGCCGTTGAAGAGCACTTGGTCGGAATGAAGGAGACCTTTTTGAGTCATGAGATTCTTGAAGTAGTTGTTGTCGAAAGAAGCCGCCGTGGTGACGTCGAGTGGAGCTAGGTTTCCGTCGCCGGAGCCGGAGGTTCTAGGGCAAGTTCGTTGACGTGTGGTGGCGAAGGCTGCGTTGATGTTTGTCTCGTTGTAGATTCTCGTTCGGAAGTTCGTGCAACGGGATTGTCCAATCGTGTGTGCGCCGGAGAGAGCAACCATATCTCTGGTGGAGAGTCCAACGGCACTGAAACTACTAATGAGTTGGCTCAGACTCGAAGTCGGCCCAGGAATGTTACTATTCGCGGCCGCTTGGCTCGCCGTTCTTGCATCTCTTCTTCCTACTTTCACATTCCAATTCGGCCCTCCAAGGACTACGACGGAGTCTCTAGCTGCAATGGCTAAGATATCAGCACAAGACACAACCCCGGGACATGCTTTCTCAACCGCTGATTTGATGTTGTCGATCACATTAAACCCGCGAGCGGAATTGCGGTTCGGGTTCGCGTTTTGTTCTCCCGTGAAGCTCGACGTGTCATCTAGTAGAATCGAACCGTCGCATCCGTTGACGAAGCAATCGTGGAAGAAGAGACGGAGGATAGATGCACCCATTCGAGCCTCGCTGTTAACGGCAGATTTAACGGCGGTTCGGACGGTGGAGAGGAGGTTAGGACAAGAGGTTGAGTAGAAATTAGTCGTGAGTTGGGCTTCGACGACGTTATTGTTATTACCTTGGAGTAAAAGTGTAACCACGAGGACTAGAATGGATATAAGTTGATTTGAAGCCATGGTTAGGTTAAGCAAAGACTTGAATAGAC
>AT3G44540_1
ATCTATTGTTCTTTCTTATTAATCGAATAGATATCAGTGTCTTCAATGGAATCCAATTGCGTTCAGTTTCTCCAGAACAAGACGATTCTCGTCACCGGTGTTCCCGGTTTCCTCGCCAAAGTGTTTGTGGAGAAAATATTGAGGATTCAACCAAACGTGACGAAGCTTTTCCTTCTCTTGAGAGCAGCAGACAATGAATCAGCCATGCAACGGTTTCGCAGTGAGGTTTTGGAGAAAGATCTTTTTAGAGTGTTGAGGAACGATTTAGGTGATGAAAATCTGAAAGCTTTAGTATCAGAAAAAGTCGTCCCTGTTCCGGGTGATATTTCAGTTGATAATCTGGGAGTGAAGGATTCTGATCTCTTACAACATATGTGGAATGAGATCGATGTCATTGTCAATGTCGCCGCCACAACAAACTTCGATGAAAGATATGATGTTGGTCTTAGAATCAATACATTTGGACCGCTCAATGTCCTTAACTTTGCCAAGAAGTGTGTTAAAGGACAGTTGCTTCTCCATGTCTCAACGGCGTATGTGTGCGGAGAGAAGTCTGGACTCTTACAAGAGAAAACATTTCACATGGGAGAGACGTTGAACGGACATGGAAAATTAGTTATCGAGACAGAAATGGAGCTAATGAAACAAAAATTGAAAGAACTACAAAAACAAGATTGTCCGGAAGAAGAAATTGCACAGACGATGAAAGATCTTGGAATGTCAAGGGCCAAACTTCATGGATGGCCAAACACATATGTGTTTACCAAATCAATGGGAGAGATGCTTCTTGGTGACCAAAGAGAAAATCTTCCTGTCGTTATCATCCGTCCCACGATGATCACTAGCACTTTTTCAGAACCATTTCCCGGTTGGATCGAAGGGTTAAGAACCATAGATAGTGTGATTGTAGCATTTGGCAAAGGAAGGCTTAAATGTTTTCTTGCAGATCCAAGCTCAGTCCTTGATCTTATACCTGTGGACATGGTCGCAAACGCAATGGTCACGGCTGCGGCAATACACGCGGGGAAGTTAGGCTCTCAGACCGTGTACCATGTCGGCTCATCTTGTAAGAACCCCATCACATTTGAACAGGTTCACGATCTCGCGGCTCGCTACTTCACCAAAAACCCTCTTGTTGGACGCGATGGTTCACCCATCATAGTCTCCAAAGGAACTATCTTGTCCACCATGGCTCAGTTCAGCTTCTACATGACCCTTCGTTACAAGCTACCTTTGCAGATGCTGCGATTGATATATGTAATTTATCCTTGGTGGAATGGAAATAAATATAAAGACATAGACCGCAAAATTAAGCTGGCGATGCGGCTGGTCGAGCTGTACAAGCCTTATGTCTTGTTTAAGGGCATATTTGACGATTCGAATACTGAGATACTGAGGTTAAAAAGAAAGGAGGTTACTAAAGAAATGAATGGTTTGTTCCAATTTGATCCAAAGACTATTGATTGGGACGATTACATCACGACCATTCATATTCCCGGCCTCATCACCTATGTACTCAAAAAATAAAACGTTAAGACATCAAAATGTGTATTATTTACATTTCTTGGTTACCTATAAATTACTTGAACCGAGTAAAATTGTGTTGGTTGGGGTTGAAAACAAAAACAAGGTGTGTATTGCCATTATTAAA
>AT3G44590_1
AAAGAGTACAAAAAATCAAATGTCGAGTCATTTCCGTGGGCGAAAATCTTACTCGAAGAGACTGAATCCCATGTCATCATCAGACTCCTCTTTCTCTTCCTTCTTGGCGTCTTTCTTCTCTGCAGCTGCAGGAGCAGCACCACCACCACCACTTGATGGAGCGGCTGCAACAGCAACACTACCACCAGATGGGACAGACGCCAATTTCTCCCTACCAGAAGCAATCAGCTCAGCAATGTCCTTACCACTCACTTCTTTCAAAAGAAGCTCAATGCTTTCTCCATCAACATCAGCACCAACAGCTCCGATGATATCTTTGATATTCTCAGCAGAAGGATTAGCGTTTCCACCCAAAACAGCGAGGAGAAAAGCAGCGGCAACCTTCATTTTCAAGAAGATTTGAGAAGCTGGAAGGTTACGGC
>AT3G44750_1
TAAACCCTAAAAATCCTAACTTTTAAAACTTTTCCTACCTCGATTCTTAGCTATGGAGTTCTGGGGAGTTGAAGTTAAACCAGGAAAGCCAGTTAAAGTGACGCCTGAAGAAGACACACTTATCCACGTTTCTCAGGCATCGCTTGGAGAATGTAAAAACAAGAAGGGAGAAGTTGTGCCTTTACATGTAAAGGTTGGCGACCAGAAATTTGTTCTGGGAACTCTTTCAACTGAGAACATCCCTCAGCTTTTCTGTGATTTGGTATTCGAGAAGGAGTTTGAGCTTTCCCACAACTGGGGAAAAGGAAGTGTCTACTTTGTTGGATACAAATCTCCCAACATTGAAGATCATGAGGGAGGAGAAGACTTTTCTGATTCAGAGGAAGAAGAGGAAGAGGTTGAAGAAGTTCCTGCCACCATTACCGCTAATGGAAATGCTGCCAAGACAGCAAAACCAAAGGCCAAGCTTGCAGAAGTGACAAAGAATACAAAGCCAGCTGATGATGATGAAGAGGATGACTCTGATTCTGAGGAAGGAATGGATGTTGATGAAGACGATTCTGATAATGATGAAGATTCAGAGGAAGAAGAGGAGACACCTACACCTAAGAAACCTGAATCAAGCAAGAAGAGAGCAAATAAAGCAGCACCCAAAACACCTGTGTCTGCTAAGAAGGCAAAAGTAGCTGTTACTCCTCAGAAAACAGAGGAGAAGAAGAAAGGCGGACACACCGCAACGCCTCACCCGGCAAAGAAGAGTGGGAAGACTCCCACGACTGCAACCCAGAGCCCAAAGTCGGCAAGTCAAGTCTCCTGTAGTTCATGCAAGAAGACGTTCAACTCTGGGAATGCACTTGAGTCTCACAACAAGGCCAAGCACTCTACTGCCAAGTGAAGTGGTTTCTTAGGGCTTATCAACTATTCCTCTGTTTTGGGTCTTGAGTAGGATCATTATGATATCTTTTTGGAATTTTG
>AT5G05410_1
AAGAGAAGAGAGATATCACTAGAGAAAACGAGAAAAAGCTACACAGAAGAAGAAAAGATACGCGCAAGTCCATTAAACACGAAAGGCACAGGACGAGAATTTGATTTCGATCAAACATCGGGTTTTGAAATTTCGTCCCCAATAGATTGTGTTGATTCTGGGAAGAAGATGGCAGTTTATGATCAGAGTGTAGATATAAATAGAGCCCAACTCGATACATTGAGGAAAAGGAAATCGAGAAGTAGACGTGATGGTACTACTGTGGCCGAGAGATTAAAGAGATGGAAAGAGTACAATGAGACTGTAGAAGAAGCTTGCACCAAGAAACGGAAAGTTCCTGCGAAAGGGTCGAAAAAAGGTTGTATGAAAGGCAAAGGAGGACCTGATAATGGTCGATGTAGTTTCAGAGGAGTTAGGCAAAGGATTTGGGGTAAATGGGTCGCTGAGATCAGAGAGCCGAATCGAGGCAGTAGGCTTTGGCTTGGCACTTTCCCCACCGCCGAAGAAGCTGCCTCTGCTTATGACGAAGCGGCTATAGCTATGTACGGTCCTTTGGCCCGTCTTAATTTCCCTCGGTCTGCTGCGTCTGATGTCACGAGTACATCGAGTCAGTCTGAGGTGTGCACGGTTGAGATTCCTGGCGGTGTTCATTTGAAAACAGAGGATGCTGATTGCGAATCCAAACCTTACTTCAGGGAAGATAAGCCGATGTGTTGTTTGGAGAGTGGTGGAGAAGAGATGAAGAAAGACGTTAAGGTGGATAACGATTGGCTGAGCGAGTTCGAACAGAATTATTGGAGCAATGTTTGGAAGGAGAAAGAGAAACTGAAGGAGCAAGAGATTATAGAAACCTGTCAGCAACAGCCGGAATCGGAGAAAGAGAAACAGAAGGAGCAAAGGATTGCCGAAACCTGTCAGCAACAGCCAGATTCGCTCTCTGTTTCAGATTACGGTTGGCCTGTTGATCTGGATCAGAGTCACTGGGATTCTTCAGAGATGTTTTATATTGATGAGCTACTAGGTGACCTAAATGGCGACGTGTTTACAAGCTTGAACCAGGATCAGTACCCTCGGAACAATGCTGTCAACGGATCATCCGAGCCCAAGAGTCGACAAGAAGGATTTTATCCGCTGCAAAGCATCGACTTCGGTTACGGATTACCACCGCTTCAGCTCGAGGCGCAGGATGGTAATGAGTACGTCGACCTGAGTTTCTTGGATCTGGAGAACTGAGATTGTGGGATGCAATTGAAGCTTTTTGGATTTGATATTTGCGTTTAATCCCATCATGACGTGATTGTTGATTCTCTATCTGATTTTTAGTGATATAGAGAATCGCAGAAGTCTCTGATGGATCACGTTTTAAGTGTACATAACATAATACGAGA
>AT5G05450_1
CCCACCACCCATCTCTGCTCTAATTCAGGCCTGAAGGTTCGTTCTTCTTCTCATCACAGATTAAATCCTGTACGTTCATTCATCTTCTTTAATTGACCCTTTCTTTAGTTTTTTCCATAAACTATAGTCTCGATCCAACTCTTCTCTATCTTCAGCTGTTTGGATCGCTTGTCTCCGCTTCCCCGTTAACTCTCTCCACGCTTTACTAGAATCAGTAGTAGCAGAAGCCTTTTTCGAGTTTTTCTTGCCTCTCTCTCTTTTCTTTGCTTGCCCTTTCTCTTTCCTTGCTACTAAGTTTAGCATTCTTTGTTTCTCCCGGGATTTGTCCCTGAATTTAATGTCTTCAAATTTAACGCCTTTGACGGGTGTGAAACCCTTAGTGGAAAGCCTTCCTTGTTTAACTTCAGACATTGAAGGGAAATACAAGAGGCCATATCCCATGGCTAGCTTTCCGGATTCAAGGTCCTGCCATCTGAGAGTGTAAGAGCAGTGATGCTCCTTGTAAGCACGGACAAAGGAAACAAATGCCTTTAATCCCTTCTCCAACACTGCTCGGTCCTTCATGGCAGCTGCACGTATAATCGGGATGACATCATATGCGTTCTCAGAGCATCTTCTCTCTTGAAGAGGGACCCTTCTTACGTGCATAAACCTTACATACTCTGTCTCCTTGGGCATTAAAAACACAATGGCCCTCCCTTGTCTTCCCAATCTTGCAGTTCTGCCAACCCTATGGATGAATACATGTGGGTTTTGTGGGAGATCATACTGAACTACGTAATCGATGTCTGAAATATCAAGTCCACGTGCAGCGACATCTGTGCATAGAAGGACACCGCTTGATGCTTCTTTAAACAAAGCTAATGCCTTGTCTCGAGCATTCTGCTTCATGTTCCCATGGATAGGAATAAAAGATATGGATTTCAGGGTAGGAATTTTTGAAAGTACGAGTCCCCAGTAGTCAACAGAAGCACAGGTCATGAAGTATACCATAAGCTTTTTATTTTTGTTCTCGATGAGGAGATCCACTAGTTGTGATGATTTTTTATCTGCTTCGCATTCCAGATACTCAAGATGCAGACTAGAAGGCGTTTTCGAGTTTGTCATCTGCTCGGATGATTCCGACTTCGACTCAGCTTGAACTACAACTCTCACAGGATTCCTAAGCCCAGCCTTGGCCAGCTCTTCAACGGCTTCTGTTTGTGTAGCTGAAAAGAGACCAGTCCTCCGTTGTTTTGGCAAGCGAGAAATAATGCTATTCACCTGCTTCTGGAATCCCATCTCCAAAAGCCTATCTGCCTCATCTAAGATAAGAATCTCAAGATTTCGGAAATCCAGAAACTCCATTCGTTCCATTATATCTGAAAGCCGTCCAGGCGTGCCAATCAAGAGATTGCCTCCTTCTCCTTCTATAGTCTTCATGTCAGCTTTCACCTCTCGGCCTCCAACAAGCAGTACAGAGTTCACATTTGTCAGTGTAGAAACAAACGGCTGTGCCGTGTTATATATCTGCGTTGATAGCTCTCTCGTTGGCGATAAAATTACTCCCATAACCTGGTGAGGCTTCGGAGGATAGGAGGAGGATCTACGGAGGATTTCAACGAGGGGGACGAGGAAAGCTAGGGTTTTTCCAGAACCGGTGGCAGCGTCGACGACAACATCCTTGTAGCTGCAGATTAAAGGGATCGTCTGGGCCTGAACAGGAGAACAAAACTCAAAACGGGACCGTTCAAGCGCCTCGATGATATCGCAGGAGAGCCTAGGTTCGAGGTCGGAGAAACGCGTCCCCGTCAACGCTTTGTTAGTGTTCGGCGATGAATCCATGACGGCCGCCGCGGCTTCTCG
>AT5G05610_1
GTTTTGCAATAATTTTAAAAGAAGAAAAGGATGATACATAGATGCAAAAGGAGAAAGATGACTCACTCTCACTGTCTTCCTTTCTTAGTGCAGCAAGATGGGCATTTGTATTGCTTGATGCTCTCCGCTTTGGCTGGTGTTATCTTCACACACTTTCCATGGTACCAACGTTCACACACATCACAACATATCCAGAACTCATCGTTAGTGTAATTTCCTCCACAGCTTCCACAGAGTGTGTCTCCATGCTCGTCTTCTTCATCTTCATAGCTCTCTTCCATTAATTTCGGTGTGCTCTTTGTCTGCCCTTCAATTGATCTCTTTACGCCGTTTTTGGATTTGCTTCCGAGATCCATGCTTGGTTTATTATCTTTGATGGGCTTCCTATCGGTCACTACTTCAAAGAGAGTTGGGAGATCGTTGATCAAACTAAATAGGCGTTTCCTCTCATTGCGGTTAAGACGAGCGCCGAAGTAAGAAGAAACAGAGAGTAACCAACAATCACTGTGGACAGCAACTAAAGAGAGCCAATCTTTACGCTGCATACCATCTCTTGCGAAATTGATTCCAAGAGCTGGCTCAGGTAGCTCCGGAGGCACTTCCTCCGCTGGAAGATTCACTTCCCATGTCCCATTCGGATGTCCGTACAAACACAGATTCTCCATTTCCGGATCGCATAAAGAGTAGAACTTGTCAACATCTACGGAGAGAGCTCGGAGAAAACCGGAGCGACGACCGCTAAAATCTTTGAAGATCTCTTCGACGGTGCGAGGATTAGATGACTCGGCGGCCATAGATGTAGAGTATGTTCGGGAAGACGGGAGATCAGTGGTGTTAGAGATGGATTGAGGTCGGCATCAATGGTTTCCAAAATCCGATGAGGGGAGGAGAAGAAAAC
>AT5G05730_1
ATTACTCTTTTAGCCGTCACCTCTGAATCTTCTTCTCCATTCCGCCCGCTGCATCCCAACCGCCACGGGGAAACCACCGAGTAACGATGTCTACCTCGATGAATGTAGCGACGATGCAACCACTGAGTTTCTCTCGCCGGCTTGTCCCTTCTGTGCCTTCTCGCGGACTCTCCTCTTCTGTGACCGTTACTGGATATTCCGGTAGAAGCTCGGCTTACGCGCCTCCTTTCCGTTCGATTAAATGCGTCTCTGCATCTCCGGAAGCTTCAATAGTAAGTGATACTAAAAAGTTGGCAGATGCTTCTAAGAGTACAAACCTTATACCAATTTACCGCTGCATATTCTCCGATCAGCTAACTCCTGTTCTTGCTTACCGTTGTTTGGTCAAAGAAGACGACCGTGAAGCTCCTAGCTTTCTTTTCGAGTCCGTTGAGCCAGGTTCTCAGATGTCAAGCGTTGGTCGTTATAGCGTTGTTGGGGCTCAACCTGCGATGGAGATTGTGGCAAAGGAGAATAAAGTTATTGTAATGGATCACAAAAATGAAAGCATGACTGAGGAATACGTCGACGATCCAATGGAGATCCCAAGACAAATCTCCGAGAAATGGAACCCTGATCCTCAACTAGTTCAGGACCTTCCAGATGCTTTTTGTGGTGGGTGGGTTGGTTTTTTCTCGTACGACACAGTTCGCTACGTCGAGAAGAGGAAATTACCATTTTCAAAGGCCCCTGAGGATGATAGGAACTTGCCAGACATGCATCTTGGTCTTTATGACGATGTAATTGTATTTGATCACGTGGAGAAGAAAGCATATGTTATTCATTGGATTAGACTAGATGGGAGCCTTCCTTACGAGAAGGCATACAGTAATGGAATGCAACATTTGGAGAACTTGGTGGCCAAGTTACACGATATTGAGCCGCCAAAGCTGGCTGCAGGTAACGTGAATCTTCAGACAAGACAATTTGGGCCGACGCCGACAAACTCAAACGTGACATGCGAAGAGTACAAGGAGGCTGTGGTCAAGGCCAAAGAACATATACTTGCAGGAGACATATTCCAGATCGTGCTGAGTCAACGTTTTGAGAGGCGAACATTTGCAGATCCCTTCGAAGTTTATAGAGCACTAAGAGTTGTGAATCCAAGTCCGTATATGGGTTATTTGCAGGCTAGAGGATGTATTTTGGTAGCATCGAGTCCAGAAATTCTCACCAAAGTAAAGCAGAACAAGATAGTGAATCGGCCATTAGCAGGAACCAGCAAGAGAGGGAAGAATGAAGTTGAGGATAAGAGATTAGAGAAGGAGCTGCTAGAGAATGAAAAGCAATGTGCTGAGCACATCATGTTGGTCGATCTTGGTCGTAACGATGTTGGAAAGGTTGCGAAATACGGTTCAGTAAAAGTGGAGAAGCTTATGAACATCGAACGTTATTCCCATGTTATGCATATAAGCTCCACGGTGACAGGAGAGTTACAGGATGATTTGAGTTGCTGGGACGCACTACGTGCGGCTTTACCAGTGGGAACAGTTAGTGGTGCACCAAAGGTCAAAGCCATGGAACTAATTGATGAGCTAGAGCCAACAAGGCGTGGACCATACAGTGGCGGTTTTGGTGGAGTCTCCTTCACTGGTGACATGGACATTGCTTTATCCCTTAGGACAGTTGTTTTCCCGACAGCCAGTCAATACAATACAATGTACTCTTACAAAGATACTTACAAACGGCGTGAGTGGGTGGCTTATCTTCAAGCTGGAGCTGGTGTAGTAGCTGATAGTGACCCGGAAGACGAGCACCGTGAGTGCCAGAACAAAGCCGCTGGTCTTGCTCGAGCCATTGACTTGGCTGAATCTGCATTTGTTAAAAAATGAATGTGCCCAAGAACAGATGCTTTCTTTGAGCTTGGAATTCATGTGAATAAACAGTTACAAGCAGAACAAAGCTGTTCTTTTCTTGATTTTTGTGGGATTTACAATTAGAATCCAT
>AT5G05760_1
CAAGATATAAAACGGTTTCGTTTCAAGCCACAAAGAAGAGGAAAACAATGAGGAACAAGATGATAATGATAACAACAAAGATCTTGATCATGAGCCATCTATTTGATGAAATTCGAGTGAGATGCTGCAGAAGAGCGCTGCGTGCTCCCTCCACATTGACTAATGATTCATCCATATTGTCATCGATTCTGATTGCTAGCTCTCCTTGTTGTGTGACCATCGTAGCTAAATGAGTGAATATTCCACTGAGCTCTGTTATTGTTGATTCAACACTGTGAAGCGCAACAGCCCGGCTTTGGCTAAAATTCTCCTGCCTTGGGACTGTTTGCTGTAACATGGACATCTCCATTTGCTGCGAAGGAACATTCTCGATCGCGGATCTGCGTCTGAGCTGGCTACCTGGAGGAGCTCCACTATTTAATGGCGGCAATAGTGGTTGTTGTAAATTCCCGGAAGTATTTGATGAACTTGACCAAGGAGGAGGCTCAGGTGCAGATTTTGCATGATTCTGAGGCGGATTATCAACTGCTGCATTTTTTGTGGAAAAGAGTTGTTTCCGGTTCTCATGAGCTTTCATGTTCTCAGATCTCGTAGTTAGAACATCTTGAAGTTGCTTTGTAGATCCCATAAGTCTAGTTTTCAAGTCATCACAAACAGCAGTGTAGTGACCAACTTTGTCCTGTGAATAGTTCCCATCAGCGATCTCCATGTTCTGAAGGGTTTGCAGATCAGAGAGAGCCATATTCAACCCCGTGATATCGTTCCTGATCAACACAGTTAGCTCTTGTATTTCCACAGTCCGGTCATTGAAAATCGACGATTGTTTTGCCAATTTACCGAGCCTCGCGATCTTCTGAGACGTTTCGTGGATTCCTAACCCGATCCGGGAAGCCTTCTTATTAAATTCGGATCTTGAAGATCCAGGCGGCGACCGTTTGGAGATTGTCGGATCATCTTCATCTTGATGAACGGACGGGATCGCTCCGATCTTCTTCAACGTTTGGGACAGTGAATGAAACTCCGCCGTCCGATCCCTAAACGCCGATCCCATCAGAGGGTCAGATTTGGATAAAAATTACCGGCAAATTGATGAATTTCCTGAGACGGTGAGCTCCATTTCAG
>AT5G05830_1
AAATATACTCGAACCCGTAAGCACATGAGGACTCGTCATCTGGGTCTCTACCAAAAATGGAATCCGTACAGCCACATATCGATACCCTTGTCTCTGTTAAAGTAACCCATGGCTCAAGTCGCTGTGATGGCGACGACGACGAAGACAACGGAGGAAAAGAGCTCATCCCCGACGACGGTGAGCCTCGTCCGAGATCCGGTGCGGTGGAGGAGGAAGAGGAGATAGTGAAGGATGAGGAGTGGAGATCCAATGCGTCGGAGTGTTCGGTGGAAGTAGATCTAGAGCTTGGATTGCCTGAGAAAGTTGTACATTTGTCGCAATCTGAGAGGGATTGCAGGATTTGCCACATGAGCTTGGATGCAGCGAATCTGGAATCTGGTGTTCCCATTGAGCTTGGCTGTTCTTGTAAGGCTGATCTCGCTGCTGCTCACAAGCATTGTGCTGAGACTTGGTTTAAGATCAAAGGAAACAAAATCTGTGAAGTATGCGGTTCGATTGCGGGTAATGTTGTTGGAACTGTTGAGGTGGAGTCTGAGGAAAGTCGGAATGAAGCAAATGGTGCAGTGGATCAAGCTCTGAGACCATCTGGTCCAAGGTTGGTGGAAACTAGAAGCTTCTGGCAAGGTCACCGGTTCTTGAATTTTCTTTTAGCTTGTATGGTATTTGCCTTTGTGATCTCATGGCTCTTCCACTTCAATGTTCCCTCTACATAGCAAAA
>AT5G05950_1
TCTGATTAGCCGGATCTACCGGAGAGAAAATGACGACGAGTATTCATATCACAGCTCTGGACGGAATCGTCAACGTGAACTCTCTCTTCACCCTCGCCGTATTCATCGGATTAGCTTGGAACCCTACCGATCCAGACAACAGCCTCGTAAACGACCCTAATTGCGTCCCTACAGCTCGTATGGCTGAGAATCTCGTCGCCTTCCATGTCTACTCCTTCGCTTCATTCCTATTCTCAAGTCTCATCGCTCTAGGTCTAAAACAAGCCATGAGGCTTAACATAGCTGCTTCGTTTCACTTCTCTACTCGGATCGATCCGGTGGTGTACTATGTGAACAAGACGGCTCTTAGATTTGGGATGGTTATCTCCGGTTTGGGTTCGGTTTCTGGATGTGGGTTTCTCATGTTGGCTTTGATTAATGTTGTTCAGATCAAGCTTGGGACTTTTGGTTGTGCTGCGAGTGGTCATACTTATGCTGCTGTTGTGCCGCTCTTGATTCTGGTCCCTTCTGCACTTTTCATTTATGTTTCTCTTATGCTATATGCTTTCACTCGCTAGAACATGGTTTTGATTCTATAGTTGATGCAATTAGGAACATGTCTGTATACTAAACGTGGTGATTCCGTGTTTGTTCAGTTGATGATATGATGGGAATGAGAA
>AT5G06130_1
AGAAGATGACGTGCTTCTCTTCTGCTACTCCTCATCGCCATCTTCTTCTTCTTCCTCCCTCAGCTTCCAAATCCCTACTCCGATTTCCCTCATCTTATCTCAAACCTATCCCCAGTCTTCTCTTTCATGGCTCAGCTCGTTCTCTCTTCTCCTGTTCAGACGGCAGCAACAACAGACCTCCTCCCTCCGGTGACGCCGTTCCAAATAACTTCTGTATCATTGAAGGATCAGAGACAGTTCAAGATTTCGTGCAGATGCAGCTTCAGGAAATCCAAGATAGCATAAGGAGTAGACGCAATAAGATCTTTCTTCTCATGGAAGAAGTGAGGAGGTTACGAGTGCAGCAACGGATTAAGAGTGTTAAAGCCATCAATGAGCACAGTGAGCTTGAAGCAACCGAGATGCCCGAAATCCCATCTTCCATTCCCTTTCTCCCTAATGTGACACCAAAGACTTTGAAACAACTCTACTTGACCAGCGTCGCATTGATATCGGGAATAATAGTCTTTGGTGGTCTGATTGCACCTAAGCTGGAACTAAAGGTAGGACTTGGAGGAACCTCTTATGAAGATTTTATAAGGAACTTGCATCTACCCTTGCAATTAAGCCAGGTAGATCCAATCGTGGCATCTTTTTCGGGCGGGGCTGTGGGAGTCATTTCAACCTTAATGCTCATCGAAGTTAACAATGTTAAACAACAAGAGAAGAAGAGGTGCAAGTACTGCCTTGGGACTGGATACTTGCCATGCGCTCGATGTTCAGCTAGTGGTGTGTGCTTAAGCATTGATCCCATAACTAAACCTAGAGCTTCAAACCGGCTTCTGCAAGTCGCGACAACAAAAAGGTGTCTAAATTGTTCCGGCGCAGGAAAGGTGATGTGTCCGACATGTCTTTGCACCGGGATGGTAACGGCTAGCGAGCATGACCCCCGCTTTGACCCTTTCGATTAGAAAACGATGACCTCTCCTTTGAAATTTAGGGTGTTTTCCTATGTACATTTGTCCTTGAAAAGGCTAAGCCAAGACTCTGAACTGAGGAGAGCCAAACCTCGTCATATAAATGTTTTACATAGTAA
>AT5G06160_1
TCGGCGAGATTCGGATTGAGAAAAAGAAAAGAGATTGGGATTAGGGTTTAGACTCCGGCGAAGAAGAAGATCTCGAAGCGTAGGAAGCGTCGAAGACAGAGAAGATGTCGTCGACTCTCCTCGAGCAAACTCGCTCCAATCACGAAGAGATTGAAAGGTTGGAGCGATTGGTTGTGCAAGATCTACAAACAGAGCCACCGTCTAGCAAGGACAGATTGGTTCAGGGACATCGTGTTCGTCACATGATTGAGTCTATCATGCTCACCACTGAGAAACTTATTGAAACCTATGAAGATAAGGATGGGGCAAGGGACGATGAGATAGCAGCGCTTGGTGGCCAGACTGCAACAGGGACAAATGTGTATAGTGCATTTTATGATCGCTTGAAAGAGATACGTGAATATCATAAAAGGCATCCTTCTGGACGTCTTGTTGATGCTAATGAAGACTACGAAGCACTCCTGAAGGAGGAACCAGCTATTGCGTTCAGTGGAGAGGAAGGTGTTGGTCGGTACTTGGACTTACATGATATATATAACCTGTATATCAACTCTAAATTTGGGGAAAGGGTTGATTATTCTGCTTACCTTGATGTTTTTTCTCAACCAGAGAAAATACCGCGTAAACTAAAGCTATCAAGGCAATACAGGAAGTATATGGAAGCTCTGCTAGAGTATTTGGTCAACTTCTTCCAGCGAACCGAGCCATTGCAAGATCTTGACCGGATACTTTCTAAGGTTGAGACTGATTTTGAAGAGCAATATGCAAATGGAAAAGTAGAAAGCTGGGAGAACCATGGCCAGGAAAATGAACTTATTCCATCTCAGCATACTGTCATAGATCTGGATTACTACACTACAGTCGAGGAACTGGTAGATGTGGGACCTGAAAAGCTAAAGGAGGCATTGGGGGCATTAGGACTGAAGGTTGGTGGTACTCCGCAGCAGCGTGCCGAGAGACTTTTCCTGACAAAGCATACGCCTTTGGAAAAGCTGGATAAGAAACATTTTGCCAAACCTCTACACAATGGGAAACAAAACGGAGATGCCAAATCAACGCAGGAGTCTAAAAATGCTAAAGAGATTGCACTAACAGAGGCCAAAGTGAAGAAACTCTGCAATTTACTTGATGAGACAATCGAAAGGACAAAACAAAACGTTGTAAAGAAACAGTCCTTGACATATGAAGAAATGGAGGGAGAACGAGAAGGGGAGGAAGCTAATGCCGAGTCAGAAAGTGATGACGAGGACGGTGAGATTTACAATCCGCTGAAGCTGCCAATGGGTTGGGATGGGAAGCCTATACCATACTGGCTCTACAAACTTCATGGCCTGGGCCAGGAGTTTAAATGCGAGATATGTGGGAACTATAGTTACTGGGGAAGAAGGGCTTTTGAGAGACATTTTAAAGAATGGCGACACCAACACGGAATGCGTTGCCTAGGAATCCCTAACACAAAGAACTTTAATGAGATCACTTCAATTGAGGAAGCGAAAGAATTGTGGAAGAGGATACAGGAGAGGCAAGGAGTGAACAAATGGAGGCCAGAACTTGAAGAAGAATATGAAGATCGTGAAGGTAACATTTACAACAAGAAGACTTACTCTGATCTCCAGCGCCAAGGTCTCATCTGATTGATCACATCCTCAGGGTTTTAGAGGGTCTCTACTTGATGAGATCTTCTCTCTTTATTATATCACTTTAAATCATATCTCTACCTTTCTACTTTGTAAAATCAAACCATTCGTCATCTTTTTGTGAAGTATCGTCACCTTGAAACAGTTGTTAGTTTTAGGTAAGCTCGACTCTACTTTGGTGTATGTTTTTG
>AT5G06240_1
AAGATGAAGCTGAAGGTTGTGTATCGTAAGGTCTCCGATTACATCCGTTACGATCTCAAAGAAATCGTCTTACCTTCATCACTTCCCGATCCTCCTCACGTCGTTAAACGCCGCAAATTGACTTGGCACGAGCGATTTCTTGTTTTGAAGGAAGCTTCAAGGCTTTATGCTGCAAGCTGGGTGCGAGATATAGGTCCTGAACTTCGTCCAAATGATTACAAGAAGCAAGGGGACGCTGAACCTAAAAAACAAGCTAAAGAGACAGAGAATGAGCCCTCTGTTTTGGAAGATCTTGCGGTAGCTGCAAGAGGTGGCATGGAGACTTTAAGGCCTGCTTTACATCGCCTATACATGACACGAGTTTCTCATTACAAAGATGCTCTAGCAAGCTTTATAAAAGGTTACCATGAGGGTTTACAGCAAGTTATGCAGAATAAAGAAGAGTCTAAAGCCCCTGCAGATGAAGCTGACAAATCTAAAAAGACTACCTGACATTTAGTTAGCTCCAAAAGCAGGATTCATTATGTGAA
>AT1G04350_1
AGAAACTATTTTTCTTGATAACGTTCTTCTTCTTCTTGTCTATGAATCAGTCTTTTGTGAGAAATCTTGAAATAGGTTAAAGAACAAAAAATGGAGACCAAAGAATTCGACTCTTACAGTGAGCGCAAAGCTTTCGACGAGACGAAAGCAGGTGTGAAAGGTCTCGTTGATGCTCACATCACTGAGATTCCTCGTATATTCTGTCTCCCTCAAGGTACCTTATCCGACAAGAAACCTTCTGTTTCTGCCTCGGATTTTGCGATCCCTATCATCGACTTTGAAGTCGTCCACGTGTCGCGTGAAGGTGTCGTTGAGAAGGTCAAAGACGCTGCAGAGAATTGGGGATTCTTCCAGGTGATCAATCATGGTGTTCCTTTAAGCGTTCTTGAAGAGATTCAAGATGGAGTTCGTAGGTTTCATGAGGAAGATCCTGAGGTTAAGAAATCTTACTTCACGCGTGACGCAACCAAGAGAGTTGTCTACAATAGTAATTTCGATCTCTACAGTTCTTCTTCATATGTTAACTGGAGAGATACTTTGGCTTGCTATATGGCTCCTGATCCTCCAAACCCTGAGGACCTCCCAGTGGCTTGCAGGGATGCTATGATCGAGTACTCAAAGAATATGATGAGGTTAGGTGATTTGCTCTTTGAGCTTCTCTCAGAAGCTCTTGGTTTAAACTCTGAGATGCTTAAGAGCATGGATTGCATGAAGGGTTTGCGTGTGCTCTGCCATTATTACCCTCCCTGTCCACAACCTGACCTAACTTTGGGAACAAGTAAGCATTCCGACAACTCCTTCGTCACCATTCTTCTTCAGGACCAAATCGGTGGTCTTCAAATCCTTCATCAAGATTGTTGGGTCGATGTCCCTCCTCTTTCGGGGGCTCTCGTCATCAACATGGGAGATTTCTTGCAGCTAATAACGAATGACAAGTTCATAAGCGTGGAGCATAGGGTGCTTGCGAACAGAGCTGGACCGAGGATTTCCGTAGCGAGCTTTTTCAGTACAAGTACGCTTCCGAATTCAACTGTTTACGGACCAATCAAGGAGCTTCTCTCTGAAGAAAACCCTCCAAAATACATAGACATAAATTTAGAAGAATACACAAAGGGATACATTAAGAAAGGCCTCGATGGAACATCGCATCTGTCGAATTTCAAGATATGAAAAAGAGTAAACCTTCTATAGTTTGCTGTAATATATTTGTGTGTTTCATGCATCTTTTGGGTCAGTCCTTGTTCAAGTGTCAGTTCTCGATCTCTGCATTTATGTAAACCATTTGTACCAAAAAGAACAAAGTAGGCGTGGTGTGCGTGTATCATTTTAATGAATGCTTTAAATTGGG
>AT5G06260_1
AAAAACCCGGCGAAAATGGGAAATTCTAATTCGTCTTCGGAAAACCATCGGTTCACTTCTGCTTCCAGAGCTTTTACTCAGAAGAAGCTCGAAGATCTCAAATCTCTCTTCACCTCCCTCGCTTCGCAGTCTCATAGCAATGACCATTACGTATCGTACCCCGTTTTCCAGGCGTATTTTGGTCTGAGTGGTTCTTTAGGAGAAAGGATCTTCGATATGGTCACTCAACACAGGAAAGATGATAAAATGACTTTTGAAGATCTTGTAATTGCTAAGGCAACCTACGAGAAAGGAACTGATGATGAGATTGCTGAGTTTATTTACCAGACTTTGGATGTAAATGGCAATGGCGTCTTGACAAGGTCTGATTTAGAGTCGGTCCTGGTGGTAGTTTTCAAGAGCGTGTTCACCACTGAGAGTTCTGATGCGGAATCAAGTGATTACAAGGAGATGGTGGATGCGTTACTCAATGCTGCGACTTTCTCAAAATCCGATGATGGTTTTGAAAAAGGAATGTCTTTTGAGGATTTCAGAAGCTGGTGCTCACTCGTTCCAACTATCAGAAAGTTCCTCGGAAGCTTGCTTATGCCCCCGGGTCGAGTGAGACCTGGATATCAAGTCCCGCATCTGCTTTATCAAGATGGTGATTCAGATACGCTATTGTTAAAGAAGGAATACGCTTGGCATATCGGAGGAGCTCTTCCTCACCACGAGCTTGAAGAGTGGAAGCTGTTGTATCACAGTTCCTTACACGGTCAAAGCTTCAACACATTCCTAGGACACACATCAAACACTGGTATGTCGGCCTCTGTGTTAATCATCAAAGACAGAGAAGGCTGTGTGTATGGAGGATATGCCTCTCAACCTTGGGAGAGGCATAGCGATTTCTATGGAGATATGAAGTCTTTTCTTTTCCAGCTGAACCCTAAAGCGGCCATTTACAGACCAACTGGCGCAAACACCAACATTCAATGGTGTGCTACTAATTTCACATCAGAGAACATTCCAAACGGCATAGGATTTGGAGGTAAGATCAATCACTTTGGTCTGTTTATATCCGCAAGCTTCGATCAAGGCCAGACATTTTCCTGCACAACGTTTGGTAGCCCAAGTCTCTCCAATACAAGCAGAATACAACCAGAAGTGATAGAATGCTGGGGAATCGTTCATGCCTCAAACGAACAAGACGCACAACAAAGCGCAATGAAAGGTACTGTGCTAGAGAGGTTTAAGGAAGATCGCAACATGCTCAAACTGGTCGGCATGGCAGGCAATTCGAACGATTGAAAAAAAAAAGCCAAAGGATTTTGGGTCTGAGATTCCATCTTAGATATACACTGAATGATCTTATACAATGAGTGTGTGTGCGCAAATACATTATGTATCATAAAGAATGTTGTATAATTCACGAGTTGAGTTAAATTTAAA
>AT1G04420_1
TATATATCTATCATATCAGACAGCCAACAACTGTAAGAAACAAATTCATGCTAAATTAACTTACACGGTGAGGTCACACAAACTCATGAGAAACCTTTCTTTTCAAAAGAAAGAAGGGTCTTTGAACCTTCTGAAAACAGCTTCAATATCCTCCATAACCTCCTGCGAAAACGGCCGCTCCGTCATCAGAAAAGCATCCATGTCTTCTTTAAGTTGCTCTACCGATGTGGCCCCAATGATCGTGCTCGTCACAAAGGGCCTGTCACGTACAAACCCGAGAGCTAACTCAACCGGAGTTAAACCGTGCTTCTTCGCCACCTCAACGTATTGTATGGTTGCTTCCTTGGCTAGGGATCCCTTGTAACGTTCCATATATCCTGGGAAAAGATTCAGCCTTGCATTTTTTGTAGCTTCTGGGTCTGTAACCAAGTATTTCCCAGACAACGAGCCGCCTCCAAGAGGGGAGTAAGCAAGCAAGCCAACGTTGCAATTTTTTGGGTGGCATACTTCTACCAGATCAACTTCGAACCGGCATCTAACTAGCAAGCTGTAACCATTCTGGATGCTCACAATCTTTGGTAGTCCTTCAAGTTTTGCTGTGTTAACAAACTCCATCACTCCATATGAAGTTTCATTCGAGACACCGATGTAGCGAACCTTTCCTTCATCTATGAGTTCCTGCAAGGCTCTTAGTTGTTCAGCGAATGGCACACTAGGTCTCCATTTCAAAGTGTCATAGTAAAAATCACCGAAGAGTGGTACATATCGATCTGGCCAGTGTATTTGAAGCAAATCAATGTAATCAGTTCCAAGGCGCTTAAGACTTTTCTCAACACTTTCTTTGATATTAGCAGCATCTACACGCAGAACCTCACCACTGTCCCTCAAGTAAGTTGATCTTTCTGAGTACCCACTTACTTTAGTTGCCAATACAATCTTGTCACGTTGCTGAGATTTCAACCAGCTACTGATATAAAGATCCGTTTTTCCTTGAGTTTCCTTCTTCATCGGTACAGGATAAGCTTCAGCAGTGTCAATACAGTTGATGCCCTGTTCAATTGCATAACTCAACATCTCATGAGATTCTTTCTCAGTATTTTGCTCTCCAAATGTCATAGTGCCAAAAGTAACTTCGCTGATGTTAAGATCGGAGCCTCCTAATTTCCGGTACTCCATAGCATTCTTCGTCGACGCTTTCACCACAACCGAAGTTCTCCTCCGAGCATTCGGTGATGGAGTAACACGACGGCGCGTGAAGGGTAAGCGAGTGAAACCTCGAATGTTGTCAACAATGTTGCTGCCGCTGACCGCCGGAGTAACCGTTGAGAAGGTGACGTAAGAGATCGGAAGAGCACACGTCTGAACTCCAGTCAC
>AT1G04430_1
CTGCTTTTGATTTGATTACTCAAGTGTCCCTAAGGCTTTCACTGGTGAGCCACAGTTTCTTCTGGACAATGAAAACGACATTGTTCTCACCATCTTCATTGTCTTGGTCAAGTTCTGAACCTGTAGTTACCGTCTCCGATGCTACAATCTCCCAATGCAAAGCCTGCAAATATTTCTTGATTGATTCAACAACACTTTGCTTATCTCTGATGATAACGAATCCTGTAGGTCTAAGAATCCGATCCATCTCGATTAATAGATCCTCTGCGCTGCATCCTTTGCTTCTAATGTCTGAAAAAACGGTCCACGCATGCAAGAGATCGTATGTTCGCGGGTATGTAGAGAAAGCCTCACACCAGTTATGATTTGTCCCGATTAAACCACGGTCGTAGATCAGTTTTAGAGTGTTGGGACCGTCGGGGGAGACAACGTTCATAACCCAGACATCTTTGTTTTTAAGAGCAGCTGCGAAAGAACCCATGTGGGCTTTCATGTCCATTATGTTCCTCACAGTGTTTAATTTGATCTTTGACGACATTAGATTCCAGTAACTGTCCACTTGTTGTCTCCAAAGTTCCGTGTCCTTCTCAAACATTTCGGTTGAATAACCGAAATCCGCAAGACGGGGAGGAGGAGAAGTCATCCTAGCTGGCCAAGGAGCTAACCCACTTCCCTTGGTTTTATGATCATGCTTGGAGTAAGGAATGATGCAAGCTTCCATTGACACACCCGAAACTGCATCAGGATCAGCGTCTGAGCGACAAAGAAGAGGCTGTGTCCCGGGCACTCTCTCCAAGTAACAGTCATTACTCAACGGTTTCTGCCAAACCACAGTTTGGTTTCTTTTAACAGCGATTTTCCAACACATTCTTTCAACAAGAGCACTCATCTCCTTCCAGATCCTCAAATTCTCTTCATCTTGCGCATAAGCTTCAGGAGACGAATAAGCAAAATAACCGCCTGGTCTTAGTACCCTATCGAGCTCAAGAAGAAGGATTCCGTCTCTTTGAAGCCAATCGATCCTGCATCGAGAACAATGAGCTAGCTCGAATGATCTGCTCGGGTAAGGAAGCCTTTTGGTACCTAAAACACCAAGATAAGCGGGGATTCCTCTCTCTAATGCAAACTGGATTTGGTTCTGGTGAACATCATTAGGCGCCAATGACATTGTGATTATATCAGATCCGAGAAGGTAAGCTCCAAAACTCGCAACTCCGCAGCCGACATCAAGAACTGTTCTTAATCTCCCTTCGTCGTTCAATACATCGTTCGAAAAATTAAGCATATTTGCAATCGATGCAATGTATTTATCAGCTCCGTAATGGAAATGAGTGCCACCACCGGGAAAAGAAATTTTCTCGCCTTTTTCGACCATCCAATTTTGATCAGACTTCTCTTTTGCAAGGTGAGTGTGAGGTATGTTCGCTTTCCACACTTCATCTCTACTCTTAGGCCACTTTATAGGAACCTTGTAGCCAGACGGTGGAGGAATCAAACAATTAAACCGTCTTTCGGGAGGAGGACAATGCCGTTCATAATGTTCCATTACAGAGAGATCAAGCTTTAACCTCATTTGGTAGATGAAATTCCTATCTAAGCAAGGGATGATTTCTGAATGCCGATCATCACAGACAGGGAAACTTTTGGCCACAGCAAGACTGTCGTCTCCATTGGTAACAGAATCATCTTGTTTGGTATCACCATTATCATCATCTCCACCCAAATAAGACGATCCGAGTTTTCTCAATGATCTCCCATATTCTAATGCTGATGTGCCTTTGCTAGAGGAACCATAGTACATATACAAGAAACAGACGAATAAAGCCACGACACAGACAGAAGCAATTAGCCGTTTCTTCTGGCCTCCATCAGATCTCCCTCTCATCATCCAACCGTAATTTCCTCCCAAACCCAGCAAGCAATAGAGCTTTTTTGTGTCTTACGAGCAATGTAAACAAAAAGCTTTCCTCTCCCTCACGCTCTCTCTATGTTTGGCTCAGAAAGAGTTTCGACAAAAAAGATTCACCTATTGGTACTCTGAGAGATCCGTGAATGGGCGTGAATGAAA
>AT5G06270_1
CAAGATTTCGATTTTACTGGTCTTTCAGTTCCTTCGAGTCTTGCGACCAGAGGAAGCGGCAGCTGGAGCGTTTGCGTTTGCGTTTGAGGCGTTTTCATGGAGGAAATCAAGAAGAACGGTGCTTTTGCATTTAGGACATTTAGGATCGTCTTCTGAGAGCATAACGTACATGAGACAACGAGGACATCCAACAAGAACCATCGAGGTTGTCTCTGGACTTGTCGAGTACCTCACAGACGGCTCATCCTGGTTCATCTCCGACGAGACGCAAGAGCTTGGCGGTGAGGTTGGTGAAGTCGTCGCAGAGCGGCTTGGAGATCGAACCATCCTCCTTTGGCTTGACGTAGGCGGCGAAAGATCCAGCTTCAGTTCCAGCTTTGGACTTCTTCGACTCATCTTGAAACCTGCGGATTGAGAAGGAGGGTTTCTGTGATCTCAAAGACTTGTTACTTGAATCACAA
>AT1G04480_1
GAAAATAATAAAATATCTTGCTACCAAAATTCTCAACTTTGTTTTTAGACAGATCGTCAAATGCCAGCATGTGATAATCTTCAGACAATGGCATTGGCAGCACTTGCAATCCTTGGCCAGAGATCTGCGCACTCTTTCCCAATGGGACCAGTGATTGCAGAACCTTTCATTTCTCCCTTAGGATTGACGATGACTCCAGCATTATCTTCGAAGTACATGAAGACACCATCCTTTCGGCGCCATGGTTTGCGTTGCCTAACGATCACGGCGGGAAGAACCTTTTTCCGGAGATCTGGCTTACCCTTTTTGACGGTGGCCATGACCATGTCGCCGACACAAGCAGAAGGTAATCGATTAAGACGACCTTTGATACCTTTCACGGAAATGATGTAAAGATTCTTCGCACCGGTGTTATCGGCACAGTTCACCGTCGCCGCCACGGGAAGACCCAGCGACATCCTGAACTTGTTACCCGACGTACCTCCACGCCCTCGCTTCGACATTTTGGACAGCCT
>AT1G04480_2
AAAATATATTGCTACCAAAATTCTCAAATTTGTATTTAGATAGATCAAATAGCAACTGACTGATCTAATCTTTAGACAATGGCATTGGCAGCACTAGCAATCCTAGGCCAGAGATCAGCACACTCTTTCCCAATAGGACCAGTGATTGCAGAACCTTTCATTTCTCCCTTGGGGTTGACGATGACTCCAGCATTATCTTCGAAGTACATGAAAACACCATCCTTTCGGCGCCAAGGTTTGCGTTGCCGAACGATCACGGCAGGAAGCACCTTTTTCCGGAGATCGGGCTTACCCTTTTTGACGGTGGCCATCACCATGTCGCCGACACAAGCAGAAGGTAATCGATTAAGACGACCTTTGATACCCTTCACGGAAATGATGTAAAGGTTCTTCGCACCGGTGTTGTCGGCACAGTTAACCGTCGCCGCCACGGGAAGACCCAGTGACATCCTGAATTTGTTACCCGAGGTACCTCCACGCCCTCGCTTCGACATTGTTGACGGCTTGAAGAGAAA
>AT5G06290_1
CTCCAATAATAAAACACCTCTGCTTAGTTTTCACCAAACATTTGTTCAATTTAGCCTCTAGATAGCTGAAAAGTATTCTTTGCTGAGCTTGGGGTCAGGTTTCATTGATTTCTCCCCGGGCTTCCATCCCGCGGGGCAAACTTCATCCGGGTTTTCTTGAACATACTGTAATGCCTGGAGGGTTCTCATTGTCTCATCAACGCTTCGGCCAATACCGAGGTTGTTGATGGTAGAATGTTGAATAACTCCTTCCTTGTCGATGATGAAAAGTCCTCTCAGTGCAATGCCCTGGTCAGGGATGAGCACTCCAAACGATTTTGAAATGGATTTAGTGATATCCGCAACAAGTGGATAATTCAGATCACCGAGCCCTCCCGATTTTCTATCTGTTTGGACCCACGCAAGATGCGAGAACACACTGTCGACTGAGACCCCTAATACTTCGGTGTTTAGGTTCTCAAATTCTTCATAACGGTCACTGAAGGCAGTAATCTCTGTGGGGCAAACAAAAGTGAAGTCCAATGGGTAGAAAAATAGAATCACATACTTTTTCCCAATGTACTCAGAGAGCTTCACCTTGATGAACTCTTGATCAAAAACTGCCTCTGCCTCAAAATCAGGCGCCTTGTTACCGACCAGTGGTATATCATCAGCCTGGGCCTTGACGGCGACGTTACGGCGGGTTCGGCTGGAGGTGAGGGAACCGAGACGAGAGAACCCGGAACAGAGAGAAGAGAATGACGCGGATGTGGAGGATAAGGTTCTGGGAAAAGACACAGCGGAACATAAAAGGGCAGACTTTGACGAAAGAAGAACCCTAGAGGAAGAGATGAGAGTGGTGGAAGAAGCTATAGACGCCATTGACATGACTCTGTTCTCTCTCTCTCTCTGTGTCTGGTTGGTACAGTCCTCTGAAAATGGGTCTTGTGGTTGGTCTGAGGATGAGGTAGAGAAATGTGAGGGCGTGAGAGAGACGAAGGGGATCGAGGATCAAC
>AT5G06330_1
TCTCTACCACCAAACCTTCCATCTTATTACCACCGTCTCCACCACCGGAGCTCCGACATGACTTCAAAAGACTGTGGCTCTCACCACAGCCACTCATCATGCCGCCGTAAAATCATCCGCCGTGTAATCTTACCAATAATAATAATCCTCTTCATATTCCTTGTCGTAATTCTCCTAATTTGGGCAATCCTTCAACCGTCGAAGCCACGCTTCATCCTCCAAGACGCCACCGTCTTCAACTTCAACGTCTCCGGCAATCCACCGAACCTCCTCACTTCAAACTTCCAAATCACTCTCTCCTCTCGTAACCCTAACGACAAGATCGGAATCTACTATGACCGTCTCGACGTCTACGCTTCTTACCGGAGCCAACAAATCACTTTTCCGACCTCGATCCCTACGACTTATCAAGGCCACAAAGAAGTCAACGTTTGGTCTCCTTTCGTCGGTGGATACTCCGTCCCCGTTGCTCCGTACAACGCTTTGTCTCTCGATCAAGACCATACACGTGGCGCAATCACGTTGGTGCTTCATCTCGACGGTCAAGTTCGTTGGAAAGTCGGAACTTTTATCACCGGAAAATATCATCTCCATGTTAAGTGTCCGGCGTATATTGACTTTGGGAATAGTGCCGCCGGAGTTATTGTCGGAAATAATGTCGTTAAATATGCGCTCACCGCAACTTGCAGTGTTAGTGTCTGAAAAAGCGACCACTTTAACGGTGACGGTGATATCAGGTCACGGATTTTCATAATTAATTACGTAATATATTTTCA
>AT5G06450_1
CTTGGATTAGTTCTTCTCTGCTTCTTCTGCAGAATCCCAGGAACAGTTCCTCTCTCCGCCTGAAGCGAAATTTCAAGTGTTCCTTCATCACATGGCCTCCTTTGATGGACCAAAGTTCAAGATGACTGATGGCTCTTATGTTCAGACTAAGACCATTGATGTTGGATCATCAACAGAGATCTCTCCATACCTTTCACTTATAAGAGAAGATTCGATCTTGAATGGAAACCGAGCGGTGAGTTTCGATGTGTATTGGGATGTCGGATTTCCTGAAACTGAAACCAAAACCAAAACGTCAGGGTGGAGTCTGTCATCGGTGAAGCTGAGCACGAGAAACCTATGTCTCTTCCTTCGACTTCCTAAACCTTTTCATGACAATCTCAAGGATCTGTACCGTTTCTTTGCTTCCAAGTTTGTCACTTTTGTTGGAGTGCAGATCGAGGAAGACCTGAACTTGCTCAGAGAAAACCACAGTCTTGTGATAAGGAACGCGATTAACATTGGGAAATTGGCTGCGAAAGCCCGTGGAACTCTGGTGCTTGAGTTTCTTGGGACAAGAGAATTAGCGCACAGAGTATTGTGGTCTGATTTGAGTCGGCTGGATTCGATTGAGGCAAAATGGGAGGAGGCAGGGGCTGAAGAACATCTTGAGGCTGCAGTCATTGAAGGGTGGCTCATTGTCAATGTTTGGGATCAATTATCCGAGTGATTTACTACTTATCTTTGTGATAGCTTCTTTTTTTGTTCTTTTGATGAAATGAC
>AT5G06710_1
CTAAATATACACAAGAAGACTCAATGTTAAACCACTCGGCGGTTTGCTCAAATTGTAGCCATTTATTTCGCGCGTGCTTATGAAACTTGTTTGGCCGGCCGAGGCTTAACCGGAATCAATGATGACGTGGACAAAACAAGATTGTGGGCAGCTGACGTGGACGGGTGTGCTGCTGAGCTGGCAACGCGTTCGCAAGAAGGGCACATAGTGAGAGTAGTGGCCGGAAGTTGCATGTAGAAAGGGGAAGAAGTCTTCAAGGCTCTCAATTCTGTAACCTCTTTTTGAAGCCTCCGGTTTTCTTCGGTTAGTGACTCACAGCATCTCTTTAGGTATTCACAGTCCACTTCTGTTTGCTTCAGCTTTGTCCTTGCTCGTCTGTTTTGAAACCAAACTTCAACCTGCCGAGGACGAAGATTCAACTGCTTCGCCAACGCAATCTTCTGTTTAGGATTAAGGGCGCTATGTTCTTTGAAACTGTCTTCAAGAAAAGCAGATTGGTCTTTAGAGAGTCTTAGTTTCTTTCTGGTGGATCCGTTTTCGTCATCGTTGTCTTCGTTGCTGGCTCTTGAAGCAGATCTCTCCACTTCATCATAAACATCTCTCTTATTGCTTCTTCTCTCATAACCACAACTTTTAATCCCAAAGTCCAATTGAAACGACAACGCTACACTATTCGGCGGCGACACTGACATACTAGGCACCCCTTCCTCGTCCTCTTCCTTCTCCGCCACCATAGCTGCTCCCGAGAGCGTTCTTCCTCCTTGCCGACTGTTCCGAGGGAGCCGATTAGAGAAGTGAAGCTGAAGCTGTAATGTCGGATCTACTGAAGACGAAACCCTAAATCCATCAGAATCATTTGTTCTCGCCGCCGGTTTCTTCTTCTCATCTTCTACCGACGGAGACGAAGAGGATGACAACGATCTGTGACCACGAAAAGCAACACCCATGCAGAACCCAAGATCCTTATCGGAAGTCGAGGTCGACGAGGCAGAGGGATTATTAATCTTCGAGTGCTTCTCCAGAATGGAGAATTGTTTGTTAGTATTGTCGCCCAGAGACAACGCTAGTTCCATCTCTTACGAAGAAAAGAAGAGTTTTAGAGAGAGAGAGAGAGGGGAACAAGAAG
>AT5G06980_1
CAAAGCACACACACATATATATATATACACACACACACATAAGGTGTTTCCCAAGATGATGAAAGAGGTTGTCTTGACATTCTCTTATCCTTTAATAGAAGAAACTCCCTTTGGTGGAGAGAAATTTTCTTTAATAGAAGAAACTCCCTCTGGTGGAGGCAAATTTCTCATGTCGGATTCCATCTTGTTGAATGTGAGGTCGGCAATGGCTCGGTCGATTGAGTTTGTTTCCAGTTCAGTCTTACTACTGGTTCTATCCTCAAGGAACTCCTCCGAATTGGAGTCCAACTTCTGTTGCGAGTTCTTTGCAAGCCGGTAAAAGGTATCGCGGAAGCACTTGCGGGTATCATCAGTCAACTTTTCTGTTGCCCTTTATAGATCCTGCAACACGACTTCTTCAGCAGATGCCTCCTCCATGTTCTCTTCACACAAATTCATTGGTGCCTCATCCTCCATAAGTGGCATGTCTTGACAAGTTTCCCAGTTGTAATGGAACATAGGGACTTCTCGGCCATCGGTTGTGTCGAGATAGGGAGCGGAGGAACCGGGGCTGTAGTTATTATCCGACTCCTTGAAAGAATGAAAATTCCTATTCCCTGGAACATCCTCCAAGATGGAACTTCTTCAGTCAAACCAGAAACAAAAAGAGAGACACACAAGTATAAACATCGGAAACTATTGAATATTTTGTGTTGTTGTAAACAGTTATATTTCTCTGCGAGAGTATGGGGCTGTACAAGAATATGTCATCCATCTGTTGGATTCCATCGAAATCATGAAGCGAACGGTCGAAACAACCACAAGCCTTTAACCTCTTTGTTTCTTCTTCTACTTGTTCACTCGTGCCCATCTCCATCTGACTGTATAATCCTCCACTGAAGCCATTGTTAATCACATCGTAATCGAAACATTTCTCAGCAGCTTCTGAGGAGTTCATGTTCCATCCAGTACCCCACATAACGGGAGATAGGTATGAATCTTATGTCTCTTGATAGTTTGGCACAACTAGATCCTCTAAATTCCTCCTCGAAAAACGATCCATGAATGATACTTTCACCTGCTAAAAGGTCACTATATTCAGAAACCACC
>AT1G04620_1
ATCTTCTTCTTTGCCTTCCATTTCTCTCTCTCCTCTCTCGCTGAGCAACCATGATTACTGTCACCTCCAAGCTCTCTCTACTTCCTCCATGCTTATCTGTAGTTAACTTATCATCTTCGCGTTCGAAAGATATGAATACAGAGCCAAAAAAGAAAGTTAAACTAAGACAAGACTGGAGGGAAAAGTCCAGACCTATCCCACCCGGAGGAACCTATCCAGCTAAAGACCATTGCAGTCGATGCGGGTTATGCGACACCTACTACATTGCCCATGTGAAGGATGCGTGTGCATTTCTTGGAGATGGAATGTCAAGGATTGAGAGCTTGGAACCTGTTGTACATGGTAGAGGAAGGAATGCAGATTCCTTAGAAGATACATATTTTGGGGTGCATCAAGAGCAGCACTATGCTCGTAAGTTGAAGCCTGTTGAAGGAGCACAGTGGACTGGAATCGTCACAACCATAGCCATTGAGATGTTGAAATCTAACATGGTTGAGGCTGTTGTCTGTGTGCAGAGTGATCCTGAAGACAGATTATCTCCAAGACCAGTATTAGCCAGGACACCTGAAGAAGTTTTGGCTGCAAGAGGTGTCAAGCCAACTCTGTCTCCTAATCTGAATACGCTTGAATTAATTGAGACTTCCGGAGTGAAACGTCTTCTTTTTTGTGGTGTGGGTTGCCAAGTGCAAGCATTGAGATCGGTGGAGCAGCATCTGAATCTGGAAAAGTTGTATGTTCTAGGCACCAATTGTGTGGACAATGGAACACGAGATGGACTAGACAAGTTTCTTAAAGCGGCTAGTAAGGAGCCAGAGACTGTTCTCCATTATGAATTTATGCAAGATTACAAGGTCCAACTCAAACACTTGGACGGACACATTGAAGAGGTTCCCTATTTCTGTCTACCAGCAAACGATTTAGTAGACGTCATAGCTCCATCGTGTTATAGCTGCTTTGATTACACAAATGCATTAGCGGATTTGGTTATCGGTTACATGGGTGTTCCGAAGTATTCAGGACTGAACATGACTGACCATCCACAGTATATTACAGTGAGAAATGAACGTGGGAAAGAAATGCTCAGCTTGGTAGAAAACCTTTTGGAGATCACTCCAACAATAAGCAGCGGTGATCGACGACCTTTTGTGACAGAAACTGTTAAGGCAGACGATGATGCTAAGTTTGGTCGAGGTCCTGCTCAGCCAGCGCCACTATTTGTTGGAAACATTATTGCGTTCATCCTAAGTTTGGTTGGTCCTAAGGGTCTAGAATTTGCTCGGTACTCGTTGGATTACCATACCATCAGAAACTATTTGCATGTAAACCGCAAATGGGGAAAACAGAGAGCTAACAGCCACATGCCATCATATGCCAAAAAGATAGTGGAAATGTACAACAAAAACGGCCAAATAGATCAAATGGTCCCCAAGAAATGAACAGTTTAGGTCTTCTCATGTAAGTTTGCAAGTGTATATTTCATGCTACAGTGAGTAAATGTACATTGGTCCTACTGTTTCTCAACTTGTAGTATGTTAGTAATATCCAAA
>AT1G04640_1
ACAAACGTTTTTGGAAGACATTATAGGGTTGCTTACAGTAAGATGCAATCACCTTTGGGAGACAAGAAGAGATCGAAACCGGATTATTCGTTATCTTTGGTGTCCAAAATGGCCGACGGATCTTCCTTCCACACAACATCATCATAAGAAAACACTTTGGCCAAACAAGAAACCAACTGCTTATCAATCACTTCTTCCGAAGGAAGCAGAGCATCTGTCTCTCTTCTCAAAGATGTAACTTCCTTATCAGGAATCCCACAAGGCACAATGTGCTCAAAGTACTTCAAATCAGGATCTATGTTAAAGGCCAAACCATGACAAGTGATTCCAGAAGATATCCGAACCCCAATAGCTCCGATCTTTCTATCCCCAACCCAAACCCCAGTCTCACATTTGTTTCCTGCACGAGCTTTCACGCCATAAATCGAAGCAAATTCGATCATTGACCGCTCCAATGTCTCCACATAGTTCCTAGCACCAAAACCGATGCTGCGTAAAGAAATGATGGGATATAAGATGGCTTGATGAGGGCCATGGAATGTGATATCTCCTCCTCTTTGAGTATAATGAAGTTCAGCTCCAATTTTTTTGAGTTCAGATTCAGGGATCAGTAGATTGTGATCGGTTCTACGTTTTCCAAGTGTGTAAGTTGGTGGATGCTGAAGGGAGAGGAGGGTATCTGGAATTTGATGAGCTTTTCTCTCGGAAACTAACTTCTCTTGAATTTTAAGGGATTTCAAATAGTTGACAGTGCCTAGCCTCCAAACCTCCAAGGTTCTAGGGGATCTCATTTC
>AT1G04770_1
CCAAAACAAGCTTACAAGAAGTAAACTCTATTCACTACATTCTTCTACCCAAAAAAGTTCCTATTCAGTATGCAAAGCAAACAACAATCCAAACACAGAGAATCATCAACAAGCCAATTGATCTCTCAGTGATAAGATCTCTTCAAATATTGGAAGTCTTCTTGTCCTATAAGGCCTCCCCCATTCCTTCACAAACTCATCAAGTCCTTCGACAACCGCGATCTCATCAATACCAGTTTCACATTCCGTAGACACAGAAGCGAAAACCGCTGCTTCTTCTTCTTGTGGCTCTAGCTCACCCAATAGCTCTTGAACCCGAGCCTTCAACCTCGGATCACCAGACCCATCTTTGTTCTCTATTTGTACATCACGAGAGAGAATCGATCTCGCCTCGTCGTGCTTCCCTTGCTTGATGAGACATGTGCATAAATTACAAGCCTTGTTTGCATCTGGCACTATCACTTGAGCTTTCCGGTACACGGTTTCAGCCGCTGTGTAGTCCCTTAGTTGCATATAAGCCCAGCCCAAGTTTCCCAAGATCCTAGAGGTTTCCTTCTCGACCGTGACCTGAAATTTCTTCCCGTGAGATCTCGCTGTCTTTGTTGGTTTGCCATTGAATGCTTCTCCTTGATATATCATCCAAAGCTTTTGCTTCAATAGCTCAACTTGCTCTTCTATTCTCCCACATTTCTTAAAGAGATCGATGAGGATATTGTCTAGTGATTCTTGAGCTTGTCTTGAACAAAGATCTCTAAAGGACTGAATAGCTTCAATGGCTTCTTCTGCTCTGTTCTGTTGTTTCATTAACAAAGCCATGTCTTTAAGAGCACTATCCACTTTGTCTCTCGCTTTAATCGCTTTCCAAAACAACTCTATCGCTGCTTCTGCATCTTTCTCCACCAACTGAGCATGCTTCGCTCGGACATAAGGACTGTCTCCGTGCGGCAGCTTATGCACAACGTTGTAAGCTGCCGACGAGTCTTGTCTCTCTCCTCCTCCTCCTCCTGTTCTCTGAATCATCATCATCACAAACTCTCCTTTTCTCTCTTTCTATCCGAATTCTAAATGAAGAAACCTACTTGCTCTCTCCTAAATCCGGC
>AT5G07340_1
AAAAATTAAAAATAAACATGTTACAATCTTGTAATCTTGTCTTACTACTGTCTATACGGTTATAAACCGAAACAAAGAACCCCAAAAATCACAATCTACGCCTTCTTTTTCTAACTCTCACGCCTTGTCTGCCTCTTACGTGGCACAGCCGCCGTGTCTTCCTTCTCCTCTGTCTGTGCCTCGCTCGTTGAGGCCTCTGTTTCCGGTTTCTTCTTTTCCACATTAACCTTTGCACCACCAAATATTAGCTTGAAGAAGAGGGAGAGGAAGACAACCACGACGGAAATGAGCACACCGATGGTTAAGTTTGGCTGTGTTTCAGCTTTCTCAATGAGTTCCATGATCTTTGACTTGTACGCACTTAGGAAAGAAATGTCTGCAACCTTGTACAAGAGGTCAAACACCTTCTTCTGGTAGCTCTTGAGACCATCTGCCTCACCAGCAGCTTCATCCTCTGCCTTTTGTTTCTCTTTCTCAACATCAAACTTGGGCTTCCAAGTGCTTTGTCTGTACGTTTCCGCAACCTTCTCGTCTTTAGCTATCAAGATGTTGTCAAATAAGATACCATCTTGCATTGTCCAAATCTCAATACCAATGGCTGCAATAGGTTCGAAGTTGGGCCTATCAAGCTCAAAATAGTCAGGGTTTGGTATGTCTCTGGGTTTCCAGATTCCCTTGTAAGCTGGGTTATCTATGAGAGGTGAGCTCCATTTGCCCTTGTAAGCAGGGTTCCTCTTCATCGGTCGCTTCCATTCGCCACATCCAGGTGCTGCCTCACACTTGGGGTTGGAAACCTTGGGAGCCTCCCACTCACCATCTTCCTCATCATCCCAATCTTCCGGCTTGCTTGCCTCGGGGTCTTCAACCTCTTCAGGCTCATCATCCAACCATCCTTCAGGTTTCTCAGCTTCCTCATCTTCAATCTCCATGGGTGCACCTTCATCCCAGTCATCAGGCTTCACAGCATTAGGATCAGGAATCTTGGCTCTCTCATCCCAGTCTTCTGGCTTCTTGTCCTCCGGATCAGGGATGGTCTTGGAAGGGATCAAAGGAGGCTCAAAGTCTTCAGCAGACAGTAAATTACCCTTCTTCTTCTCCTCACCATCAACCAAAACCCTCACCTCATTATCAGGTTTCAAGATAGCAGTGTAGACATGAGAAAGCTTGTCAAATGGAACTGAAGGAGGGAACTTGAGATGGTGCTCTACAAACTCGCCACTCTTAGGATTCTTATGCTTCAAGATGAAATGCACCTTGTTGGTAGCACCACACTTGTCAGGTCCAAACATGATAGAGTAAGGAGAATCATTATCAAACCCTTGAGGAACCCATCCAGCTTCTTGAGGACGAAGATACTTTAAGTAAGCACCACCACACTCAAGCCCTTCTTGGAAACGAGCCTCGTATTGCAGAACAACAGTTCCGTCTTTCAGGTTTACAGGCTCATCAAGCTCTCTCACTATTCCATACTTTCTAGCTTTTTCACTCACGAGAAGTCCATAATCATCATGCCCTTCACTCTTCTCGTGCTTCCACACACCTTGGTATTCAGCTTTCTCCGAAACGATCCAGCGACCATCAAAAGGCTCGTCGAACGATTCATACAGGATCGTTTGCTCGTCACAGTAGCAAAAATTCGAAAAAGAAACCAAAGCTACAAGAAGCAGCGAAACGAATGTAAGAATCCATTCTCTCATCCTCGCAATCTCAAGAGAATCGAAACCAAATAAGAACAGAGAAGTAGATCGGAGATGAGATGTATTTCAGGACAGGAAGAACAGTGAAGGATGT
>AT5G07460_1
CTCATATTGATTAATTAAAATGGATTCTTCTCTGAAAGCTCAGGAGACTCAACTAGTAGATGTAGAGACACCTGAAGTTGCCCCTTCTCTCAAAGCTCAGGAGTCTCCGTTAGTTGATAAACCTGCGATTGTTCCTTCTCCGATAGCTGAGGAGCCCGACAACGATGTTCCGGCGCCGGGAAACGAGTTTGCTGAGTTCGCCGCAGGTTGTTTCTGGGGAGTTGAGCTTGCTTTCCAGAGGATCCCTGGCGTGACCGTGACTGAGGTCGGTTACACTCAGGGGATCTCACACAATCCTTCTTACGAGGATGTCTGTACGAACACCACGAATCATGCAGAGGTTGTTAGAGTTCAGTATGATCCCAAGGAGTGCACTTATGAGACGCTTCTTGATTTGTTCTGGTCTAGGCATGATCCAACCACTTTGAATCGTCAGGGAAATCTTCTGGGAGCACAATACCGATCAGGTATATACTTCTACACACCGGAGCAAGAGAAACTAGCACGTGACTCTCTAGAGAAACAGCAGACAAAACTGGAGGATAAGATTGTGACTGAGATCTTACCGGCAAAGAAGTTCTACAAAGCTGAAGAATACCATCAGCAGTACCTCGTCAAAGGCGGGAGGTACGGCAACGCGCAATCCCCTGCAAAGAGCTGCAAGGACCCTATCCGCTGCTACGGCTAATCAAAAAGCCTTTGTTCCTCTTCTCCCAAACAGAGGATTCTCAGAGGATCTATTTACCTGAGAGTTTTTTTTTATTACCATTTGTCGTAGATATGGATTACAAAGAGCTTCTTCTTGTCCTGTTCATGATCAGCACTAG
>AT5G07470_1
GGAAATTATTTCTCCATGAATATACTCAACAGGCTGGGGTTGGGATCAAGTGGGCAAACGAGTATGGATCCTTCTCCGATCGCCCAGGGGAGCGATGATGACGCTCCGTCGCCGGGGAATCAGTTTGCCCAATTCGGCGCTGGATGCTTCTGGGGGGTCGAGCTGGCGTATCAGAGGGTCCCAGGGGTGACTCAGACCGAGGTTGGATACACCCAAGGGATCATACACAACCCTTCATACGAAGATGTCTGTTCGGGCACCACGAGCCATGCGGAGGTTGTTAGGGTTCAGTATGATCCCAACGACTGCAGCTACGAGTCTCTCCTTGATTTGTTCTGGTCTAGGCATGATCCCACCACTTTGAATCGCCAGGGAAATGACGTGGGAACCCAATACCGATCTGGAATATACTTCTACACACCTGAGCAGGAGAAACTAGCCCGCGAGTCACTGGAACGTCACCAGCAACAAATGGAGAGGAAGATCATGACTGAGATCTTGCCGGCTAAGAAATTCTACAGAGCTGAAGAGCATCATCAGCAGTATCTGTCAAAGGGTGGGCGGTTCGGCCTAGGGCAATCCACTGCCAAAGGGTGCAACGACCCAATCCGCTGCTATGGCTAAAAGCTGTTTTCCTCTGCTTCGCTCCCAAAACAGA
>AT5G07580_1
CTTTCATCTGTCAAAAAAAATGGCGACTATTGAGGAAAGCTCTGATTTGGAAGCTATACAGAAGCATCTCTTTGAAGACTTGATGATTTCTGATAGTTTCATGGGAGATTTTGACTTTGATGCTTCTTTTGTCTCAGGACTTTGGTGTATAGAACCTCAGGTCCCTAAACAAGAACCTGAATCTCCAGTTCTTGATCCGGATTCTTTCGTCAACGAGTTTCTGCAAGTGGAAGCTAAATCATCACCATCATCACCAGAGCTGAATTCATCATCATCAACATATGAGACTGATCAGAGTGTGACAAAAGCAGAGAGGTTTGAAGAAGAAGAAGCGAGACATTATAGAGGAGTGAGACGAAGGCCGTGGGGGAAATTTGCAGCAGAGATACGAGATCCGGCAAAGAAAGGATCAAGGGTCTGGCTTGGAACATTTGAGAGTGATGTTGATGCTGCAAGAGCTTATGACTCTGCAGCTTTCAAGCTCCGGGGAAGAAAAGCTGTGCTCAACTTTCCTCTTGATGCCGGGAAATATGAAGCTCCGGCGAATTCAGGAAGGAAAAGGAAGAGAAGTGATGTGCAGGAGGAGCTTCAAAGAACTCAGAGCAATTCATCTTCATCGTCCTGTGATGCATTTTAACATTTTAAGAGTGTGAGCAGTTTCCTTAAGTTGTATAAATTAATTGTACAAAGGAAACGAACTGTGTAGGTTAGTGTACCTTTCAACAAATATGTATGGATGTTCTGTTAAT
>AT5G07580_2
CTCTCTCTTTCTCTTTCTCTCATCTGTCTCTTGTCTAAAAAAAATAATGGCGACTTTTGAGGAAAGCTCTGATTTGGAGGCTATACAGAAGCATCTCTTTGAAGAGCTGATGGTTTCTGACGGTTTCACGGGAGATTTTGATTTTGATGCTTCTTTTGTCTCAGGACTTTGGTGTATAGAACCTAAGGTTCTTAAACAAGAACCTGATTCGCCAGTTCTTGATCCGGATTCGTTTGTCAACGAGTTTCTGCAAGTGGAAGCTGAATCATCATCATCATCACCAGAGCTGAATTCATCATCATATGAAACTGATCAGAGTGTGAAAAAGGCAGAGAGGTTAGAAGCAGAAGAAGAAGAAGCGAGACATTACAGAGGAGTGAGAAGAAGGCCGTGGGGGAAATTCGCAGCAGAGATTCGGGATCCGGCAAAGAAAGGATCCAGGATCTGGCTAGGAACATTTGAGAATGATGTAGACGCTGCAAGAGCCTATGACTGTGCAGCTTTCAAGCTCCGGGGAAGAAAAGCCGTGCTCAACTTTCCTCTCGACGCCGGGAAATATGACGCTCCGGTGAATTCAGGACGGAAAAGGAAGAGAAGTGATGTGCAGGAAGAGCTTCAAAGAACTCAGAGCAATTCATCTTCATCGTCAAACGACCTGTGATGCATTTAACATATAAAGTGTGAGCAGTTTCCTTAATTTGTATAAATTAATTGTACAGAGGAAACGAACTGTAGGTTAGTGTGCCTTGCAACAAATGTGTGTGGATGTTCTGTTTCTTCATTTCCCA
>AT3G44990_1
TTTCTTTTTAATCACAAATCATAGAGGACCGGATGCTCAACTGCTTCAATCTTGTTTCCAGTGTTGACCCGTCACAAGACCTCCCATTATTAACTTAATGTATGTTTGATGATGCAAAATAAAAGTATTAAAACCACTCTTTTTGTTTTGTTTGTTTTAACATTCTGGTGTTTGGGTATGGTCTCTTTTCGGGTCATGGCAATAGTTATAGACCAAGAAGTTCCTCTGTGCCCATGCCATCGCCGTCATTTGCTGCTGGCTCAACCCTTGGCTGCGGAATGGTGCAGGGGAAGGCGGTCTGCATGAGCTTATGCTATCCGCTGTGCATCCCGCTAGCTTAAAGTTTTTGTACTTAGCCACAAATGGTTGGTATCGATAGTCGGCTTTGATCCTTCCATTTTCTGTGGCCCAGTCCGATGCATCCCATATCGATCCGTAAACCCACATCGGTCTTGTGGGGAACGTAGCTTCATTCTTTCTATTATACGTCCGTATCGGTACATCATCTACGAAGAATACAATTTGGTTTGGGTTCCACAAAATTGCGTAATGATGAAAATCTTGAGTAGGGTCGAACCACAAGGTAAATTTCATTTCTCTCCCAATGACATTTCGATCGCCACTTCCTCTAACAAATACATTCGTTTGAAGAGAATAAGGTTTCCCTGGCGTCGTCCCTAGAAACTCGATATCGACCTCATCGTGGTCTCCAGGATGCTCTTGGTTGTTTGAGAGATAGAGGGATGTATCAACTCCAGCCGTGAAGCCTGATTGGAGCTTTATGGAAGCACCAAAGTAGCCCGACCGGTATGGACGAAGAGACTTGAACCCACTCCCAGTGGATTTGTCGAGCCAAAGAGTAATAACGTCTTGCTCTCTACGTTGGTGGTGAGAGCCCCATAGAGTTCGGAATTCACGATCAAAAGGTGAAGTCGGTACTCGGGAACTCGGGTAGTATCCTGGTGAAGGAGAACGCTGGCTGTGACCACTACTAGGGCACAACACTACGAGAGCTAGAAGAATAAGAGACAGAGCCATTTAGAGAGTGAAGTAAAGCCTTTTGAGTGGTTACTACGAAAGGGAGAATAAAATACATTTAAGAGAG
>AT5G07690_1
TAATAACTTGACAAATATCTAAGAGAGCCATGAAATTAACCGGTCAACTCTAGTCCGGTAGGCAATATTCAACGGATCATATGAAGTTCTTGTCGTCTTAATCTTGGTTCGTGTCATAATTAAAATCTGAATGGTCGACAAGATATTTTGACCAACCGGCTATGTTTCCCATAATATCGTCTTCATCAACGCTTGTTGATGAGACATCAGACATAATAAGCAGATCTTGGTTATATCCTCCAATGTTGTCGGCTTCTTCGCCTTCGTTGTTACTAAATTTCTCGAGAAACTGCGAGAAATCGTATTCGGAATTGTTGAGATCAGTATTCATGCCGATATCATCGGCAATTATGTGGTCAGATGACTGAGAGAATGGATCAAACTGGTCCATCTGAAAATGACTAATTTCGGAAAAGTCATCATTGATACATGAAGACAATGGTGTGGAGCTGATCAAGGTTCCTTCCACGGAGGCTGATAAGATATTTCCAATGGAAGCAGCCCTGGCTGCAACTTTGTTTAACAGTTTTGATGTCGAACTCGATCTCTTAAAGCAACGTTTCTTGGAGCTCAAGGAAGCATCGTATCTCGGTGTCTCGTCACTGCTGCTTATCTCCGGTGGATTGTAGGAGCTTGAAGAAGGAGGAAGAGACTTTGGAGACATCGAACCCGATTGCGATTCTTCATCATCGTGGGAATCAGAAGTCTTGGGCATGCCCGGATTAGGGCTAGAGGCAAGTGGCTTGTGGGTCACGGGATCGATTCCCTGATCGATCAGACGTTTTTTAAGATGTGTGTTCCAGTAGTTCTTGATCTCGTTGTCCGTTCTTTTGGGTAAATGTCTCGCTATGACCGACCACTTGTTGCCGCGAGAAGCGTGAAGCATGATGATAATCTGTTCCTCTTCGTAGCTAAACTCTCCTCTCTTGATATCTGGTTTCAAATAGTTAGCCCATCGCAGTCGACAACTCTTTCCACATCGTTTTAGTCCAGCTTTTTGAGGAATGTCACGCCAGCCTCCTTCACCGTGTTCATGAATGTAAGAGATGAGTTTCTTGTCTTCTTCGGCGGTCCATGCTCCTTTCTTCAGCCCTTCTCCCACACAACATGGCTTTCTTGACATTTTTGTTTTTTGCAGATATATATTTACACACAACCTATAGATGAAGAAGATATGAAAAAAAAAACTCAGAATGTCGTCGAATTTAAGGCAAGAGACCGACAGATCTGTTGATGAGAACTCTTATGCATCTGAATATGAAACTGACGGAGAAACTGTGGCAGACCGTTAAATAGCTACGTCTTTT
>AT1G04940_1
AACGATGAAATATTACATAACATAATTGTCATTCAAGAAGTGACATTGTTACTATCTGTCACAAGACCAAACAAACACATTTAAGAACTTAAAACGATCTACTGCAATTTCCTATTAGTCGTACGGGATCTGAATATACGCAGCATCACAGACGAACGGGATATCGGCGTACATACCCGCAAGTGCACACCGTATGCTTTCCAGGACGGTAAACAGATAAGCAAACGCAACAGCGGTCCAGAAGTGCATCCCAAACTTACCCCAATAGACTCCGAGAGGCATCCACTTGCTAACCGTTCCAATAACCTGAAGAGCGATTTCAAGAAGCATACCCATCACTACATGGAACCTGAAGAAGTGAGGCCATTCTTTTCTTCGCACTATCCCTAGATAAGCTACAAAGAAGTAGGCCATGAGGAACCAGCCTGGTAATCTTCCAATGGCGCCCAAAAATGGGTAGGTTAAGAATTCAAAATCTTCTAGGAATGGGTGGAGATGGTAAGCGGTTTCTGCGTACATCCAAGTTTCGTGCAGAGGCATTAGGTAAGGTAGGCATGCCAAAGTCCTCCACCACCATTGTGGCTTTTTGGTCATTGGAGGAAATCGGAAGCTAGAAGGTACATCTTTTGATGCTCGTGGGGTCAAAAGGGTTTTTCTGCGGACAGGTAACACAGGTAATGTACCAGACAGACTACCTTGTTCGCCATTCAGAAGCAGAGAAGACGAGGCTGAGAGATATGACAGAGGCAAACCTCTTGACACTCTCGGAAGCTCATTAAATGGTGAAGGTGATCCCCACGAGTTCTTTATGACAGACAATGAACTTCGAGCAAGATAATGTTGAGTCTGTCCTGCTGCAGCTCTGTATGATGATGACTTGAATGCCCGAGAGCTCGTTAGAACATGTGCACTTGGTGTGCTGCATCCAGTTATCATCCTTACCAACTAAACTACCTTCACAAAACCGAGGCTGATAACAATCGAAGCTGGAGGTAGAAGAAGAAGAGCAGGGTTTATCGCGCATTCATCTATGCTTCATCCTCTGAATCCTATCC
>AT1G04990_1
CTCGTTGTGAGTGTCACAGAGTCTATTTTTTCTCTGATGTAAAATTTATTAACAGCGTCAAAAAGGCCAGAGAGGAAGATCATTGAGATCTTAAGAAACCTGAGTGGGGGTGATTCAGCCATATCGCTGATGATCAATACTGTGATCATGAATCATGATCATGGTGATGACGAGTTCTCAGTCAAATCCTGCACTTCTGAGTTATTCAATTGTTCAGAATCATAGTCCGGTTTCTCAGTCTCTGAGCTTTCCTTCTTCACATCAGGTTTACCATTAGAGAGAGATTTTGAATCAGCGCGGCTTGGCGACGGTGAGATCCTCTGATGGGTTGAAACAGGTGAAGCATAAGGAGTAGGTGGAGACGAAGACATGGTCAAGCCGGGATATGGCAGCATCGGGTGGTCGAATTTGCAATTTGGTCCGAACTTGCAGAATCCATAGGACCTGAAGTTACCACAAGCTGGTTGTCCAGGTCTCGCTGGAAGAACAAAAGGATTTATAAGACTTGGTAATTGTGGTGAGATCCTTACTCCGGGATGATTGTATTTGCAATCGTCTCCGTATTTACATGTCCCGGTGTCCATAAAAAACCGACATTCTGGTTGATCAGAACTTTCAGGCAAACCACGGTTCAATGCCACAGTCACCGGCGCGGATGCACTGGAACCGGAGTAATAAGGTTGATTCTTCACATTATACATGGGGTTAGATGCAGCCATGTAAGTGCCCCAGCCTTGGGGTGGTAAAAGGCCTTGAGAGGGTGATACCATGATTGGAACATAGGACTGAGGAACTTGCGAACGAGGCAAAGTTCCGTATGTAGACATCATTGTTAATCCACTAGCATATTGTAAACCTGGAGAAGGAAAGCTAGACATTCCATATGCGGTAGACTGTCCATTATCAGGTTGAGGATGGTGGAATTTGCAAGCAACTCCGAATCTGCAAGTTCCCGTTCGCAGGTAATATGGACATGGCTTCTCACCCTGACGCATAGGTAAACCAATAACATTGAACAATACAGGTTCTGCACCGTTCCTGTCCTTTGGGTGATGATATTTACAAGTTGAGCCGTACTTACAAGCTCCTGTCTTCAGAAAATACTCACAATCCGGCTGTCCAATTCTCTCCGGGAGCTCCTCCTTGTAATAAACATTACCCTGTGGAAGATGAGTAGGATGATTGTAACGGCAACTGCTTCCATAGCCACACAGACCAGTTCTTAAATAGAATTGGCAATCTCTTTCACCGGGACGATCCGGATACGGATTCGATTCCGCCACGCCGTTTTCATTCACTTTCATCTTCCTAAAGGCATCTTCGATTTTGTCGGAAGATCGAATCGACACAATAGAGCTTTGAACATGCTGAGTGTCTGACATGGGTCGCATGTAAGAAAAGACAATGATCAACAGCAAGAACAAAAGAAGGGCAAAATCACAGATGAAGTGTTATGATCATCGAAAGAAACAAATTTTGTTATCCTTTTTTCTGGGTAAGAAATGACAAGGAAGAACAGAGTTAGCTGCATGAAGGTGTGGCCACCAATCG
>AT2G17840_1
ATATCTTTATCACACAACCAAACCAAGTCTTCTTCATTCTTCAATCATCTTCTCCGATTTGAAATCTCCGGCGACAATGGAATCCTCTGGCGACAAGCAAGCTTCGTCTCTTTATCCTACTGTTGACACATCGAATCCCGAAGCTCCTCGTAACCCTAGCTCTTCATCTTCTACTAATAATCTCTATCCTTCTCTCGATATGAATGATCTCGCTCGTAATCTCTTCCCTGAGCAACCGGATACTAATCCCGTCTCCGTGTCAGCTCCTCCAGCAGCGACGGAGGAAGTGATTTTGAGAATCTCCGGCGCGATTCTTCACCTAATCGACAAATCTTACAGCGTTGAGCTAGCTTGTGGCGATCTTGCGATCATCCGTATTGTTCAAGGAGAGAATGTTGTCGCTGTTCTCGCTCGTGTCGCTGATGAGATTCAATGGCCGTTGACTAAGGATGAGAACTCCGTCAAGGTTGATGAGTCTCATTACTTCTTCACGCTCCGACCTACCAAGGATTTTGCACATGATTCAAGCGATGAAGAAGACGGAGATGGAGCTAAAAACCCTAACGAGATGTTGAACTACGGACTTACAATTGCTTCAAAAGGTCAAGAGCATTTGCTGGTGGAGCTTGAGCAGATCTTGGAGGATTATAGTTGTTTTACGGTTCAGCAAGTGTCGGAGGAAGCGAAGGAAACAGGGGAAAAGGTTTTGGATGTGACGGTGGCGAGAGAGACATCGCCGGTGGAGCTTACTGGAGAGAGGAAAGAGATTGTGGAGAGGCAATGTTCGGCGTATTGGACGACTTTAGCTCCGAATGTGGAGGATTATAGCGGGAAGGCGGCGAAGCTGATTGCAACTGGCTCTGGACATTTGATAAAAGGGATTCTTTGGTGTGGAGATGTGACTATGGATCGGCTCATGTGGGGTAATGGTTTCATGAAACGGAGGTTGTCAAAGGCTGAGAAGGAGAGTGAAGTTCACCCTGACACCTTGAAAAGAATCAAGAGAGTGAAGAGGATGACCAAAATGACAGAGAATGTGGCAAACAGCGTGCTGTCTGGAGTCCTTAAAGTTTCTGGATTCTTCACAAGTTCAGTGGCGAACACCAAAGTAGGGAAGAAATTCTTTAGCCTTCTTCCTGGAGAAGTCATCCTTGCATCTCTTGACGGATTCAATAAGGTCTGTGATGCTGTTGAAGTAGCTGGGAGGAATGTAATGTCAACCTCTTCCACTGTCACAACTGAACTCGTTGATCACAAGTATGGTGGTAAAGCGGCTGAGGCGACAAACGAAGGGCTCGATGCAGCAGGATATGCGTTTGGCACAGCTTGGGCTGCTTTCAAAATCAGAAAGGCTATTAACCCGAAGAGTGTTCTCAAGCCTTCGACGCTTGCAAAAACCGCCATTAGATCTGCAGCTTCACAAAAGAAAGCTTAGCAAGGCTTCCTGATGAAGTAAAACATGCCCATTGGTCCTGTTTGTTTGTATGTCTTCTCGTCTTGTGATTACAGAAGTAAACTGAAAAGAGGTGTGGATTAGTAGTGGTTGTGAAGTGTTTGTGTTTCTCTGAGAATCATGTAATGTCTTGAGTTGATACGAATATGTACTGTATGTGTAAGTGGCCTTGGGGTTTCTTTACTGAATCCAAATCAAGATTCC
>AT2G17972_1
AAACAACAAAAATGAAAGCTCTCCACTTTTTAGCTCCCAATTCAGCCATATTCAATCTGAAGCAGCAATCTTACGCACAAACTCAGTTCCTGTTACGTCCTAACAACAGACGGACCCTATCGATACACTGCGCAAACAGTGGCGGCGATGATGAGAAGATCTCTCAGCCGTTGGATGGGATGAAGATAAGATTCAAAAGAGGATCGAGAAGGAGAATGAGGGAAGAGGGTTCAGGAGATGGAGGAGGGCAAAACGGTAAAAAAGCAGAGACTGTTCAAAAGCCATGGGAAGAGATGACACTGAATGAAAAGGCATTGGAGCTTTATGTTGGAGAGAAAGGTTTGTTGTTTTGGCTGAACAAATTGGCTTACGCATCGATATACATTGTGATTGGAGGTTGGATTCTTTTCCGGTTTGTTGGACCGGCGTTTAATCTTTATCAGCTCGATACGCCACCTCTTGACCCTAAAAACATATTAAAGGGTTAAAATGGTTTTAGCTCTCTCTAAATTCTCTGTTCCAATACATTTTGC
>AT2G18040_1
ATCGGAAGAAGAGCAAGATGGCGTCGAGGGATCAAGTTAAGGCGTCGCACATTCTGATTAAGCATCAAAGATCTCGTAGGAAGGCATCGTGGAAGGATCCAGAAGGGAAGATTATTATGACTACTACCAGAGAAGCTGCCGTCGAACAGCTTAAGTCGATCCGTGAAGATATTGTCTCCGGCAAGGCTAACTTTGAAGAAGTGGCGACTCGCGTTTCTGACTGTAGCTCCGCTAAACGCGGCGGCGATCTTGGTCCCTTTGGTAGAGGTCAAATGCAGAAACCATTTGAGGAAGCAACTTACGCACTCAAGGTGGGAGATATAAGCGACATTGTCGATACAGACAGTGGAGTCCACATCATAAAGAGAACAGCTTGATCTGATCTGATTATGATATGATATAATAAATGTATCAAAG
>AT2G18040_2
CTTTGATACATTTATTATATCATATCATAATCAGATCAGATCAAGCTGTTCTCTTTATGATGTGGACTCCACTGTCTGTATCGACAATGTCGCTTATATCTCCCACCTTGAGTGCGTAAGTTGCTTCCTCAAATGGTTTCTGCATTTGACCTCTACCAAAGGGACCAAGATCGCCGCCGCGTTTGGCGGAACTACAGTCGGAAACGCGAGTGGCCACTTCTTCGAAGTTAGCTTTGCCGGAGACGATGTCTTCACGGATCGATTTGAGCTGCTCAACGGCGGCTTCTCTGGTGGTAGTCATAATGATCTTCCCTTCTGGATCCTTCCAGGATGCCTTCCTTCGAGAGCCTTGATGCTTAATCAGAATGTGCGATGCCTTAACCTGATCCCTCGACGCCATCTTGCTCTTCTTC
>AT2G18050_1
GCAACATCTTCACTAATACTCTGCATCGCAAGTTTATCTTATTTCCGTCTCTAATGGCCGAAGAGAAGATCGTGAAGAAAACTCCAGCGGCGAAGAAGCCGCGAAAACAGAAAACCGCCACTCATCCGCCATACTTTCAGATGATAAAAGAGGCTTTGATGGCTCTGAAAGAGAAGAACGGATCAAGCCCTTACGCTATAGCTAAGAAGATAGAGGAGAAACACAAGTCTCTACTTCCGGAGAATTTCCGTAAAACACTTTCTCTACAGCTTAAAAACTCTGTCGCTAAAGGTAAGCTCGTGAAGATCAGAGCCTCCTACAAGCTCTCAGAGACCACCAAGATGACAACGAGGCAGCAGGACAAGAAGAAGAACAATCTGAAGCAAGAAGAAAGAGAGAAGAAGACGACGACTAGGTCTTCTTCGACAAGGTCCAAGAAAACTATGTCTGTGAACAAACAAGAAAAGAAGAGGAAAGCGAAGAAGGCGCGACAGCCTAAGTCCATCAAATCTTCAGCTGGTAAGAAGAAGGCCATGAAAGCTTCCGCTACTTGATCACTG
>AT2G18162_1
TTGATGATCGGAAACTGATGACTCCGGTTCTCTGCGAAATCCTGCTCTCTGGGCTCACGGTTAAATCTGCTCTCCGCCGTAGAACCCACCTCGTTCAATCTTTCTCCGTCGTCTTCCTCTACTGGTTTTACAACGTTTCATGAATTG
>AT2G18230_1
TAAGAAGGCTTCAATCAAAGCAAAACCAGGAGGAACGCAACGGACCAGACCTTGGTCAGTTCATTAGCGCTGCAGGCCAGCTTTGATGTAAGCTGCGTAAAGGTCCATGGAGTCCTTAATTGCGTCTATGGCAGCTTGAGCTGGAAGGAAAGCTTCAACGTCGACTTTCTTGTTCTCGTTCTTCTTGTAGTCCTCGAAGAAGCGGCGGATTTCAGCTAGACGGTGAGGAGGAAGCTCGTTGAGCTCTCTGTAGTGACGGAACTCGGGATCATCAGCACATACTGCAATAATCTTGTCGTCTTTTTCACCCTGATCAATCATGGGCATTAAACCAATAGCACGGGCGCGGAGGAATGATCCAGTTAGCACAGGCTCCTGCATCAGTACCAGGACATCCATTGGATCACTGTCTTCACAGATAGTTCGAGGAATGAAACCATAGTTGTGTGGGTACACAATGGATGAGTAGAGAACACGATCAACCTTAATAAGGCCACTATTCTTGTCTAGCTCATACTTAACCTTTCCACCTTTGCTAATTTCAACAACACAGTTGAAAACAGCAGGGGCTTCTGGACCAATCTCCAAGTCATGCCAAGGATGAGCAGCAGCTGATCTGTGTGTGAAGGCAGCGAAATTTCTCTCGTTCAGGGTAACATTAGGGTTCCTGAGAGGGAAAGCATAGCCCTTGGCGTTTCCTTCAACGTTGTTATCAGCCATATCGAATGTCCAAGATGCAAATTTCAAGCTTCAATCGCGCAACCGAAGAAGAGATTCCGTAACGTTTTCTTCTCTTTAAAAAG
>AT3G45050_1
TAATTCCTGTGTTGTGATGGAGCTTAGTCTCATGCTGCAATCTTTTTCATTCCCTTCCTCGGTTTCAAGTGTTAAGGATGTGAGGTTCTTAAACGTTGATTTGAAATCCTCACATCAGAGAGGGAAGAGATCATCAACGGTGACTCCTGCTTTAGCTGAATCAGCTGTTTCTATAGCGATTGCAGCCACGGTTGTTGGTACTGCAGTCACTCTTCTTGTTCGGAGAAGTACCAAAGCCACCGAAGAAGCCGAGGCTTCTACGAAAGAATGTGAATCTTGCCTCGGTTCAGGAATCTGTCCTGAATGCAAAGGTGAAGGTTTTGTGCTAAAGAAACTATCGGATGCAAATGCTGAGAAAGCAAGGCTAACAGCAAAAAATATGGCCACACGATATACAGCCGGGCTTCCCAAGAAATGGAGCTACTGCACTAAATGTTCTTCCACGCGATCTTGTATAACATGTGGTGGGAGTGGAAAGACAAGCATCTAGCGGCCTTGCGCAGAGTACAACACAAATTCTTTTGATGTGATCTGTTTCTGAGACGTAAAGATTACTAAAGTCAATTGCTTCTTCTTTGGTCTAA
>AT3G45050_2
ATTGTAATGGGTTTTACAAAGAAACCAGTTTAACATACTTGTGTTGTACTCTGCGCAAGGCCGCTAGATGCTTGTCTTTCCACTCCCACCACATGTTATACAAGATCGCGTGGAAGAACATTTAGTGCAGTAGCTCCATTTCTTGGGAAGCCCGGCTGTATATCGTGTGGCCATATTTTTTGCTGTTAGCCTTGCTTTCTCAGCATTTGCATCCGATAGTTTCTTTAGCACAAAACCTTCACCTTTGCATTCAGGACAGATTCCTGAACCGAGGCAAGATTCACATTCTTTCGTAGAAGCCTCGGCTTCTTCGGTGGCTTTGGTACTTCTCCGAACAAGAAGAGTGACTGCAGTACCAACAACCGTGGCTGCAATCGCTATAGAAACAGCTGATTCAGCTAAAGCAGGAGTCACCGTTGATGATCTCTTCCCTCTCTGATGTGAGGATTTCAAATCAACGTTTAAGAACCTCACATCCTTAACACTTGAAACCGAGGAAGGGAATGAAAAAGATTGCAGCATGAGACTAAGCTCCATCACAACACAGGAA
>AT2G18280_1
TTGATACATTGAAACCTGTAGATAAGAAAAGCCTTCTATGATGATATGCAGAGATGGATTTTACTCAGGGGGTTAGCTTTACCCTTCACACGCTGGTTTGGTGTCAAAGCTGCTGATGCATATAGCAAATGCTTGAAAAGCAGAGAGAGGGTAACGATAGTCCATGGTGAAAATGTCCTTGCCGATTTTGCCAAACTGTAAGATCACCCTCTCATGTTCTTCAGGCCGCGCATCCAAAGAAATGTCAATGTCTGCCACAAGTTGGAAATTTTTAACTGAAGCCACGGTCACTCTCCCCTTGAAGTTGAGGCACCAGCACTGCAATTGCTCGTGCCATCTTGGGGATTTGTTTTTGAGAACCAACGGCTGGTCCATCAAGCGTGGAGAAATATCAGGGATCTCTCTGTCTGTTGAGCTGGTTTCTCCTTTTGGTGAAGGCGAGGAAGAGACTTCCTCTTCTATGCCTTGAACTACTGATGGTTCAGCAATAACAGAAGAGAGGGGTATAGAGTCCATAACACAATGCATTCTTCTAGGTCCCCGTGTGCGAAGAACATTGAGCTCGTAGGTTATGTTTCCTACAGTAGAGCTATTAGCAGGTAATTTAGGGGCCGCTTGCTTCAGGTGAACCCTTCGGTTAGGTTGGGCTTGTGCTGTGGATGATGCTGTTTGGTTGTCACATATTGTGAACTTGGTTCCCAGAAAACCAGACCTTAATTTGCCAACATACGTGCTGCTGCTGCGTGAGAAGTTTTTAGCAGATAGTGAGATTATAAAATCCGTGCACGTCGCTCTTCTAATTCTTCTTGCTGCTAACAACAGTTTGTCGTTCTCTGTCTCAGAAGGCATCAAGCCATAGTAGAGAATATATGTAGCTGTTACTCTGTTCCTCTTAATAAAGCATTGAATTGGAGAGTCTCGAGGCCCCGGCTGTTTCAATGATATTGGAAAAGTGAGCTTCCCACACTGCTCAGGGATTCTGACCATCTCCATAGTGTTTGCCCTCCATGATTTACATACAGAAGCACAAGAGACCACGGCAGCTCGAGCAGGCCAAGCGGTCTCACTCTCTTCAACCCTCCGGATTATGTCAAGAAGCAATTCAGGCGGCAGAGAAGCCCATGGGCTCTGCGGGATGTTTTCCGGAGGTGGTGTTGTTTGATCAGGAGCAATGTGAGACGACTTTGACCAGCTACGCTTCGAGATACTTCCAAGTCCATCCCTCACTTCCTTCAGATCACGAAGGATGCTTTTCAAGGACATCTCTTTACAGCATTCCAAAAACTCCCCAGTAACTCAAATGAAATCGACGGCTTCAAAAGACAAAAACTTTAAAAATCTCTGGAAACTGCAAGATGTGATCGGCGGCAGCTTTTTCACCGGATCCGAGAGACAAAATCGGAAAGAGAAAACGAAGAAACAGAGACAAGCATCGCTGTTTCTTGACAGATTCT
>AT2G18290_1
TATCACCAGAAAGTGGCGAAATCTCGGATCTCGGAGAGGAGATATGGCGACAGAGTCATCGGAATCGGAGGAAGAAGGGAAGATTAGAGGAGGAAACGATAAGCTAATCGTAGACGTCGATCTAAGAGAGATGGGAAAAAACGCAGCTTGGAGCGTGAGCTCTTGTAAGCCTGGCAATGGTGTCACCACTCTCCGCGACGACAATCTCGAGACTTATTGGCAATCAGATGGGTTACAACCACATCTGATTAACATTCAATTCCAGAAGAAAGTGAAATTGCAGTTAGTGGTTCTGTACGTTGACTTTAAGCTTGATGAGAGCTATACGCCTAGTAAAATCTCTATTCGAGCTGGTGATGGTTTTCATAACTTAAAGGAGATTAAAAGTGTGGAGCTTGTTAAACCAACTGGTTGGGTTTGCCTATCTCTGTCTGGAACTGATCCACGGGAAACTTTTGTCAATACATTTATGTTGCAAATAGTCATTTTATCGAATCACCTCAACGGGAGAGATACTCATATCCGCCAGATCAAAGTTTACGGCCCTAGACCAAATCCTATTCCGCGCCAACCATTTCAATTTACTTCAATGGAGTTTCTCACTTATTCAACTCTGAGATAAGAACTTTGGGCAGAAGTTCGAAGAACATGAACTGTGAAAGACCACTGC
>AT2G18600_1
GAGCCATGATTGGATTATTCAAAGTGAAAGAAAAGCAAAGAGAAGAATCTCAAAATACCAACAGAAGAGGAGGAGCTTCTTCTGTCAAGAAGCAATCTGTTGGAGAACTTCGTCTTCACAAAGATATATCAGAGCTAAACTTGCCAACGTCTTGTTCGATATCTTTTCCGAACGGAAAGGATGACTTGATGAACTTTGAAGTAACCATTAAACCCGATGAAGGATACTACAAAAAAGGTAGATTTGTTTTCACATTTCAAGTCTCTAATGTGTATCCGTACGAAGCTCCAAAAGTTAAAAGCAAGACCAAGGTGTATCATCCGAATATCGATTTAGAAGGAAACGTTTGTCTGAACATTTTGCGTGAAGACTGGAAACCGGTTCTCAACGTAAACACAGTTATCTACGGTCTTTTCCATCTCTTCACGGAACCCAATTACGAGGATCCTCTGAACCATGACGCAGCAGCGGTTTTAAGGGATAACCCGAAGCGGTTCGAGAGTAATGTCAGAAGGGCAATGAGTGGTCACTATGTGGGCGAAACCTCATTTCCTCGCTGCATCTAGTAGGATTCTGGTTCGGTTTCAAAGCCATTTTACTTCTTCTCAAGAAACTTGTGTTGTTTGCTCTTGTACATTGGGATCAAGTGATTTTAGGA
>AT2G18710_1
GAAGGAGAAGAAGGATAAGGATGATAACGGTAAGCGAAGTTTCCTCTTACTCTTCTTCTTCAAACTTCGCGTCTGTTTCTCGTCTCAGCCACAAATCATCTTCGAGACTCCGAAGCTCTTCTCTTTACAGACCTAGCTTCTCTGTTTCACCAAAGACCAGGAACACTTGTAAGGCCAAATCATGGAATCTTGGTCTAGTTATCAACTCTAGAAGCTCTGAGGCTTCGGTTTTTGATCCGTTGGGGATCAATCCAGATGAAACTTCTGGTTTGAGTAGCATTTGGGAAAGTTTTCTGAGTCTTTTGTCTCCATCACTTGAAAGCTACTCCGGTAACAAACGAGATAAACCGTCTTCTGGTCGAGGCGTGGCAGCTGCTATTGAGGACAGTTCCATTGATTTTGGAGATTTCTTCAAGGGGCCATTACCGGGGAAGTTTTTGAAGCTTCTTGGGTTTTTAGCTCTCTCTCGTCTTGGAATATACATACCACTCGGTGGGGTTAATCGAGAAGCTTTTGTTGGAAATTTGGATCAGAATAGCATTTTGAGCACTTTGGATACATTTTCCGGAGGAGGCATTGGTAGACTTGGTATATGTTCTCTCGGGATTGTCCCTTTCATCAACGCGCAGATTGTGTTTCAGCTTCTTGCTCAAGTCTATCCAAAGTTGCAAGATCTTCAGAAAAAAGAAGGTGAAGCCGGTAGAAAAAAGATTCTTCAGTACACTAGATACGCTTCAGTCGGTTTCGCAATAGTACAAGCAATCGGACAAGTGTTTTACCTTCGTCCTTACGTTAATGACTTCAGCACGGAATGGGTTATTTCTTCTGTTACGTTATTAACGCTTGGCTCTATTCTCACTACATATATTGGAGAGAGAATCTCTGATCTGAAACTTGGAAATGGCACTTCCCTTTTAATTTTCACAAGTATCATCTCTTACTTGCCTGCATCATTCGGTAGAACAGCAGCAGAGGCCTTACAGGAAGGAAACTATACTGGTCTTGCCACCATCGTTGTTTCATTTCTCCTCTTGGTACTCGGGATTGTGTATGTTCAGGAAGCAGAGAGGAAAATTCCGCTCAATTATGCCTCGAGATACACCAGCAAAGCCGGCGGGCTTCAGAAATCTGCTTATCTTCCATTCAAGGTCAATAGTGCTGGAGTGATGCCTATCATATTCTCCACATCATCTCTTGCTCTTCCCGCTACTCTAGCACGATTTACTGGGATATCTGCTCTGAAGAATGTTGCTTTTGCTTTAAACCCTGGAGGTTCTTTCTATCTTCCAACCAATATACTTCTCATAGCTTTCTTCAACTACTACTACACTTTCTTGCAACTTGACCCGGATGACGTGAGTGAACAATTAAAACGCCAAGGTGCATCAATCCCTCTAGTCCGACCTGGTAAAAGCACTGCTCTCTTCATCAAAACTGTCCTTGGTCGGATATCGGTTCTTGGTTCTGCATTTCTGGCTGTTCTAGCTGCTGGTCCAGCCGTAGTCGAACAGATCACTCACTTGACAGCATTCAGAGGATTTGCTGGCACTTCTGTTCTGATCCTTGTTGGGTGTGCGACAGATACTGCAAGAAAGGTTCAAGCAGAGATAATCTCGCAAAAGTACAAGAACATTGAGTTTTACGAGCTTGACAAGTATGATCCATGAACTAGTACGTTCTGTTTTACATATGATACCATCGAATCAAGTTACTGTGTTCTCTTTTCATAGATTGAAACTATGTAACAAAAAGTTTTTAACTTTGAA
>AT2G18730_1
CAAGAATCCAGCTTTGAATCTCCATCATTCACCATTTATCATCAGAGACTGAAAAGGAACCTTTTTTATCTCCACAAATGTCGAGTAATCGGTGCTCATTGGTTGCTTCCATGGCTCGCCATCCATTTGCAAGAACGCGTCTTTCCAATCACCTCCCCTTAGCTCGAATCTCACCGCAGCAGCCTGAGCTATGTGTTTGGCAGAGATGAGCTCAGCCATGACAAATGACGCGTGCCATCCTTGCTTGAAACCAAAAATCTCTATCAAACCATCATCACAATGTGCCTCCACAAATCCTCTCTTCTCTAGATAGTCCGGTTTTAGATTACCCCACGGATGGCTTCCGCTTCCATAGCTGTGAAGATTCAATGCGACAATTGATCTCACATTTTTGGGGACTGCGATCTCCTCCCACTGAGAGCAGTTGGCTTTTTTGATGTGGATTTTCATTATGTTCCTAAGTCCCCTTAAACCTGGATCGTTAACACAAGGTGTGCAAAACCAACCCTGAGTGCAACCAAAACCTGAATAAATAATCTTATTTGAAATAGGGCCTTGAGCAAGATATGGTTTAGTGTTGCGAAGATGGTGGAAACCATATGCAACTTGAGCATCCATACCTATGCTTAAGTAATTGTAGAAAACGCCTTCATAAGACTTTGCCAATGGAGGCGCGTCTATTCCAGCGTCCAAACCCTGATCAAGTTCGTTATCCTCGGCGGGTTTTAAAGAATAAGGAGGATCCACGACTTCTCCAGATGGCATTGACACTAAAATCTTCCAGCTGTCTAGTCGAGCAACTGGACCCATACTTGCGCGATGGAGTGTTCTTTTAACAGCAGATCTCCATGCAAAAGGGAACGAACCACCCCAACCAAAACTCCTTGAAAGATCATTTCCTGTACCGAGAGGGATGACACCAACAGGAGGAATTAGTGTTTTCCCGTCTTTATTAAGCTCTCCAAGACATCCAAGAACCCAACCAACAGTACCATCACCACCTGCAACCATAATCCGCAACCTTGCTCTGCATTCTTTTGCACATTCATCTCCTTCCGCTGCCACTGTCTCCAAACAGGCCAATCCGTATCGAACAAACTCATGAGGCTTCACTTCCGTAAGGTCAAATACCTGTTCTTCGCTCATCAACTGTTGAAGCCTCTCTTTAAGCACAGGCCCATGACGACCACCGGATTTGGGGTTGATGAAGACAACCATTGGCGCGTGAGGAGCCATATCGGCGACAGCACCACCGGGAAGAAGCAAATGGTCAGGAATCGCGGTGGAATCTTTCCGTTTGATACAGTCACGCATGGCGAGACGGAGATACTCCGGCATCATCAGCCTCTGACGTAGCTCCTCCTTGTCTACACCAACCCACGTCAGATTAGCGAGTCCACAACCTCTCATCGCCTTCGAATCGACCGTCGATGGCCGTGAAGCCACGAATTTCTCGTTCGACGCATCGGTTTTTGATCTCGGAGAGTCCATTACTCTCGCCGGCGAATAAATTTTTCAGACAGGGAAGACAAA
>AT2G18770_1
CCCAAATAACCACATTCACGAGAACAAATTTCGCCGGCGTCGTCTCCTCCATCACCGTTGTGCCCATCTTCGCTACTGCCTTGCTTCGCAGCGAGGAAGTGAAAATGGACAACTTGGAAGATTTGAAGATTGTGGCAGAGCAGTGGTCTAAACAAGGAATTGAATTTGTTCAACAAATACCAACGCCTCAGCTTTATGCTGCTATTGCTGTTCTGTTATTAGCTACCATTTGGCTCTTATCTATTCGTTTGCTTAGACATACAAAGTCCAATATTGTACTCTTCTCTGGGCTAAGTGGAAGTGGCAAAACAATGCTCTTCTATCAACTACGAGATGGATCTTCGCATCAGGGTGCTGTAACATCAATGGAACCGAACGAAGGCACTTTTGTGCTTCACAATGAAAACACTAAGAAAGGAAAAGTAAAGCCTGTTCATCTTGTTGATGTTCCTGGACACTCTCGGCTTAGATCTAAGCTAGAAGAATACTTGCCTCGAGCAGCCGCTATTGTGTTTGTAGTAGATGCATTGGAGTTCCTCCCAAATATTCGCGCAGCTTCAGAGTACCTTTACGACATTCTGACAAATGCTAGTGTTGTTAAGAATAAGATCCCGGTTTTGCTTTGCTGTAACAAGACAGATAAAGTAACTGCACACACTAAAGAGTTCATCCGCAAGCAGATGGAGAAAGAGATAGAGAAACTTAGGGTTTCGAGGAGCGCAATATCAACGGCTGACATAACGAATGACTTTACTCTCGGGATTGAAGGAGAAGTGTTTTCCTTTTCGCATTGCCATAACAAAGTCACGGTCGCTGAGGCGTCTGGACTAACAGGAGAAATAGATCAGGTACAAGAGTTCATCAGAGAACACGTTAAGCCATGAGAAATGTGTGATCATCTCAGAGAATACACTTAAATGTCTTTTCATTGTTTTGTACATGAATTTATAATTTGAGCATTGAGATGATATTTG
>AT2G19080_1
CACGCACGATAATGGAAGGCGATCAAGAGACGGAGGTTTATACTTTGGTCGCAAGGAAGCCTTGCTTCGATCTCCCAACAGCGTGCCCTAATTGTCTTCCCGCTTACATATACCTTAAATTAGCCCAGCTTCCTTTTGAACTAGCCTTCAATTCAGCCTTCCCTGATTCAGATGAACTGCCGTACTTTGAAAATGGTACATATGTTGCATATAACAATGAAGATGGAGGAGTAATTGAAAAACTGAAGAAAGATGGGATTGTCAATCTTGACTCTCAGCTCCAGTCTCTTCCGGAATATTTATCGATGAAGGCTCTTATTGTTTCTTGGCTGGAAGAAGCGCTTACCTATGAACTATGGGTTGGTACCGAGGGAATATCTACATCAAAAATGTACTATTCCGATCTTCCTTGGGTGATCAGCAAGGTCCTGTTTTATAAGCAGACATACATGGCCAAGAACCGTTTAGGAATCACCAAAGAAAACGCAGAGCAAAGAGAAAAACAGATATACAGGAGAGCAAGTGAGGCATATGAAGCTTTGTCGACTAGGTTAGGCGAGCAGAAGTTTCTCTTTGAAGACAGGCCATCGAGTTTGGATGCATTCTTACTCTCGCACATGCTTTTTATAATCCAAGCATTACCGGAAACATCTGTGCTTCGTTGCAAACTTCTGGAACATAGTAATCTTGTCAGATATTCTGAGAAACTTAAGTCAGAGTTCCTCGAAGCCTCTTCTTCATCTCCGTCGCCTCCACTTCACTCATTCCCTTCCTCATTTACAAGAAAGGGTTCGAAGCCAAAGAGCAAACCAAAGGTGGAAAAGACCGAAGAGGAGAAAAAATTCAAGAAAAGAGCAAGATTCTTTCTAGCTGCTCAGTTTCTAGCTGTCGTTATATACTTATCCGTGATGGGAGGAGGTAGTTCCGATGAACTGGAGTATGCAGATGAAGATGACTAAACTAAAGCTTCTCTTATTGAATGGATCGGTAACTCTCAGGCACACTCGTAAACTTCGTCTTTCTAGATTACCATAAAGGAACCAG
>AT2G19310_1
TCTGTCGCTAGTTACGTGATTTCTTTGTTCCTTTAGTACACAGATGATTAAGCAGGCTTAAAACATAAATTAATCATCATCGCCGGTGATTTCCACGACCCTGACGTTGCGATTCTCCTTGATCTCCGGCGGTGAAGAAGAACCATCTTTCGCGACGAACACGACGAGAAATCCATCCTCCATCCACGCCGTGACCTGATCCGTCAAGGCGTTGTTGGGAAGCTTGAATCTGCTCATGAATTTGTTGTCGCCTGTGCAGATCTGGAGAAATCCTTCGCCGTCTACGAACACGATCGCTTCGTCTTGAGTCATTTCTGGAAGATACGCCTTAAAAACGTGAGCCGTCGGAGTCTCCATCCAATTGAGCTGCGTCTCGACGGTGGATGGTAATATTTCTCGGCAAAGTGAGGGAAAGTGGTGAGAAAGGAAGAGAGATGGAGACGGATCAAGGAAGGTGTTCACGAGCTCAAATGGTTCCCAGATTCTGTCGCCGGAAGAAAATCTCCGGCGATCGATGATCGGAATTATCGACATCTTCTTCTTCGAGTCTACAGTCCTACTACAGAAAGTTACAGAAGCTGAG
>AT2G19480_1
AAATATTATAACTCAAACAAATTCATAAGATGATTACAAATGAAAAATCAAGACACAAACCAACCAAAGAACCAATTTTTTTTTTCAGCAAACCAACCACCCAAAACTGATATATAATAAACCGGACCATGACTGCAAATTAAGAAACACAACCTCCGCTCAAAGATCTCACTCTTCTTTCTTCTTCATAAATACGCGATGATTCCTCGCCAGCGAAGAAGATTCTTCACTGCTGTTTACATTCCGGTGGCCTCTCACCTGTTTGACCTTCCGCAAGTTGACTTCTTCCAGCCTTCTTGTGCCCAGCTGATGACTTCTTTTTGCTCTTCTTTCCTTGATCTGCTTCTTCCTCATCATCTTCCTCGTCATCCTCCTCATCATCTTCCTCGTCATCCTCATCATCTTCCTCACCCTCTTCATCATCATCGTCGTCCTCCATATCAAGGTCATCTGCCTCAACAGCTTCACCAGTGAACCATGACACAGCGTGCGAGATGATTTTTTCTTTAATGGTTGATCCAATATCATAGTCGTGTTCCATTTGGCCTTGGAGTTCGTCAGCCATGTCATCATCAAGATCCTCATCGTCGTCAGGAACTTGAGGTGGACTGAAAAAGGTGAAGAAACTCTCACAGTCCTCCATCTTAGTGATGGGCTTTGTGTTTTTGGATCCTTTCTTTGGCTTCTTTTTTAGAATCTTCTGTGTCAAACACTTTCCAGGATACCACTCAATCTCGGTCCCAAGGGCCTTCTCAAGGATAGGCTCATCTTCATCAATCATGTGATAAGTCTTGGTCAAGACAGTGTTCTTGAAGTAAGGGTTCTGATCAAAGAAAAACTCAAGCTTGAATCCTTTTGGTTCTTCAACCCTACTCCACTTAATATCTTTAAGATACTTGAGAGCCCCTTCATCTCGCTCAGTTATCTCCTCAGCAGTAATTTCATTGTTCTTCAATGCAATAAGCCAGAAATCTGGCACTCCTTTCTCTTCAGCTGCTTTATCTTCTCCTTGTTCTGATTTTACTTCTTCTGCTGCACCTTCAACTTCAACCACACCGTTCACAATCTCATATCGCTTGGTATACAAAGGCTGGTATAACTTTTGATATTTAGCTTCTAGAGCTGCCCTCTCTTCGAAGAATTTTGCTTCCATTTCATCATATTGGTTCTGAATCTCTCTTAAAACCTCGACACGCTTCCTGACTGACGGACTCAAATTCTCAAGGACATCTGAGTGTTGTCCAGCCAAATTCTGCAACTTGTTCTTGAGAGCATTAACAAGCCCGGCACGATCCTCCTCGTTAAGAGCGGCGGTGAGATCGGCCATGTTCATGTTGTCCTTGTCGTTGCTCATCTTCGCAAGAAAAGAATCTGGCGGAGGAAGAGGAAGGATAAGAA
>AT2G19580_1
AAAACAGACACAACTCTCCTCTCACTCTCATAATTTCATTTTCTTTCTCCATATATTAAAAAAAGCTCGAATCTTCAAGTCAGAGAGAGAGAGAGAATTTAATGGCGTTAGCGAATAACTTAACGGCGATACTGAACTTACTAGCGTTACTCTGTTCGATACCCATAACGGCGTCAGGGATATGGCTAGCTTCAAAGCCAGACAACGAGTGTGTTAATCTCCTCCGTTGGCCCGTCGTCGTTCTCGGCGTTCTCATCCTCGTCGTCTCCGCCACGGGCTTCATCGGCGCCTACAAGTACAAGGAGACTTTACTGGCGGTTTACTTGTGTTGTATGGCGATATTGATTGGACTTTTGTTGGTGGTTCTTATATTTGCTTTCGTCGTGACACGACCCGATGGATCGTATCGGGTTCTGGGTCGTGGTTATAAAGAGTATAGGCTTGAAGGGTTCTCGAATTGGCTGAGAGAGAACGTTGTGGATTCCAAGAATTGGGGGAAGATAAGGGCTTGTTTGGCTGATACTAACGTTTGTCCTAAACTCACTCAAGAGTTCATCACCGGCGATCAGTTCTACTCCTCCCCTGGCATCACTCCTCTCCAGTCCGGTTGCTGCAAACCACCGACGGCGTGTGGCTACAACTTTGTGAACCCAACACTGTGGCTAAATCCGACCAATATGGCTGCAGACGCAGACTGTTACTTATGGAGCAATGACCAAAGCCAGCTTTGTTACAATTGCAACTCATGCAAAGCTGGTCTATTGGGAAACCTTAGAAAAGAATGGCGTAAAGCAAATCTCATACTTATCATCACTGTCGTTGTTCTCATATGGGTTTATGTTATTGCGTGTAGTGCGTTTAGGAATGCTCAGACTGAGGATCTCTTCCGCAAATTCAAACAGGGTTGGGTCTAAAGTGTATGTGTGTGTAAATTTGTTTGTAGTTGTTGAAATTGGAATATTCGGAAATAGCTTGTGATATTATTTCTCTGTTTTTGGAAAGTTT
>AT2G19680_1
CGGAAGGATTTAGAACTTGAAACATGGCATCAAAGTTGGTACAACTTCAATCAAAGGCATGTCAGGCTTCAAAGTTTGTGGCCAAGCATGGGACTTCATACTACAAGCAATTGTTGGAGCAGAACAAGCAATACATTCAAGAGCCTGCAACTATTGAGAAGTGCAATGAATTGTCTAAGCAATTGCGCTACACTCGTCTTGCTAGCATTCCCGGGCGCTACGAAACATTTTGGAAAGAAGTAGACTATGCAAAAAGCTTATTGAAGAACAGAGCAAATCTGAAGGTGGAAGATGCAGGAATCGCTGCATTGTTTGGCTTAGAATGCTTTGCTTGGTATTGCGCAGGTGAAATCGTCGGCAGAGGATTCACTTTCACTGGCTACTACCCTTGAAACAGAGACAACAACAATGTCGCCGGAATATTCTTCATGACGCTTGTAACTCCCTCCATATGATTCCTCAC
>AT3G45140_1
GGAATGTAAGCCAGATAAAAGAGATAAAACGATGTTTTGTAGAGAGTCGTCGTCGAGTCTCCAGACCTTGAACATAGCAAAGAGTCTCAGCTCTATATTCCATAAGCCATCAGTATTCATCAACCCCATCTCTGCAGGAAGTAGAGACAAGCTGTCTCGTCGAGGACGATGTAAGGTCACCGCCTCACGGTCTAATATTGAACATGAAGGTAATATAGTGAAAAAATACGTTAAGAAAATCAAAGTAAAGGGATTCATAACAGCCCAAGAAGAGTATCTGGATGGCATAGCTTGGTCGAGACCTCTCGATCAAATCGCCGATATCCGCGGCAGATCACTGCTTGTGGAGCTTATCAGCGCCGAGACTAACCCACGGACGGGGATGGAGAAGGATCCCGTAGAAGACTACGCACAACGTGTATGGTTCGAAGCCCCTGATGAGAAGTATGAGTGCGAGTTTGAGATGCCTGAAGACTTTGGAGCCGTTGGGGCCATCAGAGTTCAAAACCAGTATCATAGACAGTTGTTTCTCAAGGAGATGGAGCTTGAGTTACCTGACGGGTCTGTTACGTTTACATGTGACTCATGGGTGGCCCCTAAGTCCGCTGATCCAGCCAAGAGGATATTCTTCTCGAACAAGTCCTACTTGCCTTCCCAAACCCCGAAGCCTCTTCAACAGTTTCGAAAGAAGGAGCTAGAGACCTTACAAGGCAAGAACCGCGAACAAGTAGGTGAATTTACCAAGTTCGAACGCGTTTATGACTATGATGTGTACAACGATGTGGGTGACCCTGACAATGATCCTGAACTTGCTCGTCCTGTAATTGGAGGCCTCTCACATCCGTATCCAAGGCGTTGCAAGACTGGTCGCAAACCCTGTGACTCTGACCCCTCATCAGAGCAACGCTATGGGAGAGAATTCTATGTCCCCAGAGACGAGGAGTTCTCTATAACCAAGGGAACTTCATTCACAGGCAAGGCTGTCTTGGCAGCTCTTCCCTCGGTGTTCCCTCAGATCGAGTCTGTTCTGTTGGATCCCCAATTGCCTTTTCCACACTTCAAGGCCATACAAGATCTCTTTGAAGAAGGCATCGAGCTTCCTAAGGATGCTGGCCTTTTACCTTTACTCCCCAGACTCATCAAAGCTGCTGCTGAAGCTCGGGATGATATTCTCCAGTTTGAAGCCCCAGTTCTCATTAACAAGGATAGATTTTCATGGTTACGAGATGACGAATTTGCTCGCCAGACACTTGCGGGCCTTAATCCTTATAGCATTCAACTAGTTCAAGAATGGCCGTTGAAAAGCAAACTAGACCCGGCCATTTATGGTGATCCCACCTCACTCATTACTTGGGAAGTTGTGGAAAGAGAACTTAAAGGAAACATGTCAGTTGATGAGGCTCTAAAGAAAAAGAGATTGTTTGTGCTGGATTATCACGATTTGCTTTTACCGTATGTGAACAAAGTGAGAGAGTTGGATAATACCACCTTATATGCTTCTCGAACACTATTCTTCCTCAGCGATGATAGCACACTGAGGCCTGTTGCCATTGAGTTGACTTGTCCCCCAAATATCAACAAGCCCCAATGGAAGCAAGTATTCACACCAGGCTATGATGCTACGTCATCCTGGCTATGGAGTCTCGCTAAGACTCATGCTATTTCTCATGACGCCGGTTATCACCAGCTTATCTCCCATTGGTTGAGGACTCACTCCTGTATGGAGCCATACATAATAGCGGCAAACAGACAACTAAGTGCCATGCATCCCATCTACAGGCTTTTGCATCCTCACTTCCGCTACACCATGGAGATCAACTCTCGTGCACGCCAAAGTCTTATCAATGCAGGTGGAATCATTGAGACTTGTTTTTGGCCCGGGAAGTATTCATTAGAGCTAAGTTCAGACGTCTATGATAAACTATGGAGGTTTGACATGGAAGGCTTACCTGCAGATCTCATCAGAAGGGGGCTGGCTGAGGAAGATGAGACCGCGGAACATGGGCTACGCCTGACGATACCAGACTACCCATTTGCGAATGACGGTCTAATATTGTGGGATGCAATTAAGGAATGGGTGACAGAGTATGTGAAACACTATTATCCAGATGCAGGACTGATCATGTTGGACGAGGAACTCCAAGGGTGGTGGAGTGAAGTGCGGAACATAGGACACGGAGACAAGAAAGACGAACATTGGTGGCCTGTCCTCGAAACACAAGATGACTTGATTAATGTGGTAACGACGATTGCCTGGGTCGCCTCAGGTCACCATGCAGCTGTAAATTTTGGACAGTACGGATTTGGAGGATACTTTCCCAACCGACCAACCACAACAAGGATAAGAATGCCAGTGGAAGAACCGACAGATGAAGAGCTAAAGGAGTTCTATGAGGCGCCAGAAAAAGTGATGCTTAATACATACCCGTCGCAGAAGCAGGCGACCCTAGTGATGGTCACTTTGGATCTTTTATCAACTCATTCACCTGACGAAGAGTACATCGGAGAATACCCGGAAGCATCTTGGGCGAACGACCCTGTCATATATGCTGCTTATGAACGTTTTAAAGGCAGGCTCCAATATCTAGAAGGAGTGATAGATGAGAGAAACGTGACCCTTTCTCTAAAGAATAGAGCGGGAGCTGGTGTAGTTAAGTATGAGCTTTTGAAGCCCATTTCTGAGCATGGTGTTACCGGAATGGGTGTTCCCTACAGTATTTCTATTTGATTTATGCATTTTCTTTCTCAAAATTTCCTTCCTTTTTCTGTATTTCTTTTCTTCTTAACAAAATTGAAAGCAAATGATCCATTGTCTTTTCTATATAAAGCCCTCAAGTCTCAACTGCTCAAG
>AT3G45180_1
AAGAAGAATCGTGAAGATGATTGAGGTGGTGCTTAACGATCGGCTTGGGAAGAAGGTGAGGGTGAAGTGTAACGAGGACGACACCATCGGAGATCTCAAGAAGCTTGTGGCTGCGCAAACTGGAACCCGACCCGAAAAGATTCGGATCCAAAAATGGTACAACATCTACAAGGATCATATCACTCTTAAGGATTACGAAATCCATGACGGCATGGGTCTCGAGCTCTACTACAACTGAATCCTCCTAATCCTTTACTCACTCCGGT
>AT3G45210_1
CAAAAATTCAAATTAAAAAATAAAATAAAAACTAAATTCCTTCAATGGCGACGACGCGAAAGAGCTATTACCAACGGCCAAGTTATCGCTTCCTTCCCACAGATTGGTCCTACCACATCGCCGGAGATTCAGAATTCGAGTTCGACGAGTCCGATCTATACTCCACACGCTCCGATTCGCCTGATTTTCGTCGGAAACTCTTCACATCGGGCCGTAGATCGTCTCCCGCAACCGTAACCAACACCACGGCAGTTTCTTCTCTTCCGATGAACGTACCGGACTGGTCTAAGATGAAGGAGAACCGCAACATCCGTCGGAGAATCATCGAAAACGATGACGACGGAGGAGATCGGTTCGACGGTTGCGACGGCGGAGGACAATTGCCGCCGCATGAGTATCTGGCGAAGACGAGAATGGCTTCGTTCTCGGTGCATGAAGGAGTTGGGAGGACATTGAAAGGCAGGGATCTAAGTAGGGTTAGAGATGCAATTTTGGAAAAGACTGGGTTTTTGGATTAATATCTGAAAACTTTAAGGTCCTGTTTTTGG
>AT3G45230_1
AGAAGATCTGAGAAAAAAAATTGAAAATGAAGCTCGAATTTATCATTGTTGCTATGATGCTAATGCTTGTACTCGTCTCCGGTGAGATTTTAACTAAATCTTCACCAGCTCCGTCACCGGATCTAGCCGTTAACGCAGCAGATTCGCCTTTAATCCACGCACCACCACCGCCGGAACTCGGATCTCCTCCTTCTCCAGCGCAATCTCCAACTGAATACTCTTCTCCTCCGGAACCAGAAACAGAACACTCTCCTTCTCCTTCTCCGTCGAACTCTCCGTCGATCTCTCCACCGTTACCGAATGATTCTCAATCTCCTTCTTTGCCTCCGTCTCCGTCGCCTAGTGATTTGAACCACAGCGATATTACAGGGATCGAAGGGGAAAAATCATCATCGGGAGGAGGAGGAGGAATGAGTGGTGGGAAGAAGGTTGGGGTTGCTTTCGGGGTGATTGCGGCGGTGTGTGTGGTTGGAGTCGCCGGATTTGTGTACAAGAAACGGCAAGAGAATATTCGCAGATCTCGTTACGGTTACGCCGCCAGAGAGATTCTGTAAAGAGAGAGAGAGATCTCTCACTTGATGAACTCTTCTGCT
>AT2G19730_1
GGGTTTTGAAATGGCAACAGTTCCAGGACAATTGATCTGGGAGATAGTGAAGAACAACAACTGTTTCTTGGTGAAACAGTTCGGAAGAGGAAACTCCAAGGTTCAATTCAGCAAGGAGAGCAACAATCTTTGCAACGTTCACTCCTACAAGCACTCTGGTCTTGCAAACAAAAAGACTGTGACCATCCAGGCAGCTGACAAGGAACAAGCTCTTGTGCTTGCCACCACCAAGACTAAGAAGCAGAACAAGCCTAAGGTCTCTGTCAACAAGTCTATCCTTAAGAAGGAATTCCCCAGGATGTCCAAGGCTGTTGCTAACCAGGTGGTTGACAACTACTACAGGCCAGACTTGAAGAAAGCTGCTCTTGCTAGACTCAGCGTCATCAGCAAAAGCCTTAGGGTTGCTAAGTCGGGTGCTAAGCAAAGAAATAGACAAGCTTAAGCTTATTTCACAATGTGTTTTTTTTTAAGTAAAAGATTTTGTTGAACAGGTTTTATTTAACTTTTTGCTTGAAGTTGAACCATAACGC
>AT2G19730_2
GTTCAACTTCAACAAATAACTTCATAAACCTGTTCAGCAAAATCTCTTACTTGAAAAAACATATTTGAAAAAAGCTTAAGCTTGTCTGTTTCTTTGCTTGGCACCAGACTTGGCAACCCTAAGGCTTTTGCTGATGACACTGAGTCTAGCAAGAGCAGCTTTCTTCAAGTCTGGCCTGTAGTAGTTGTCCACCACCTGGTTAGCAACAGCCTTGGACATCCGTGGGAATTCCTTCTTCAGGATAGACTTGTTAACAGAGACCTTAGGCTTGTTCTGCTTCTTGGTTTTGGTGGTGGCGAGCACAACAGCTTGTTCCTTGTCAGCGGCCTGGATGGTCACAGTCTTTTTGTTGGCAAGACCAGAGTGCTTGTAAGAGTGAACGTTGCAGAGATTGTTGGTCTCCTTGCTGAATTGAACCTTAGAGTTTCCTCTACCGAACTGTTTCACTAAGAAACAGTTGTTGTTCTTCACGATCTCCCAGATCAATTGTCCTGGAACTGTCGCCATTTTCGAATCC
>AT2G19790_1
CGGAAATATAGAAACAAGATGTTTTGAATTAATGTGCTTTGTCCATAAGTTGTATAGGTGAAAGTATGTTGGCTTTGCTTGTCTCCACAATGCAACCATTCATCACCATTTCTTCCAGCATGAAATGAGCTTTCTCCAGATGGAACATTATGTCAAGCTCACACACATTTCCAAAATGCTTGTCCATTGTCTCGACCAAAAGATGTATGAACTCTAGAATCGCCAGCTCGTTTTCGTCGTCGTCAACCCCAACCATGAAGAACAGAGATGCGTAACGCCTGTATACTATCTTGTAGTTCCGATGTTCCACAAATGAACACTGTTGGTCGTTGCGAGCGAGACATTTACGGACGATCTCGCCTTCGAGAGCTCGACGTTCCTCAAGAGTGAGCCATTCGTAGTACTGAGCCAGACGAGTCTGGCCTTGCTTGTTCACCATCAATATGAACCTTATTCCCATCTCCAAGCTTCGACTTCCTATTGCGTTTTCTCCCAACTCAGATC
>AT3G45260_1
TTCGAAACTCTCTCTCTCTCTCTCTCCCAACTAAATTAACATCAACATGATGATGCCAGATGATCAGCATCACCTCTCATTTCCCAGCTATGTCCTTCACCAAGAACACATCACCCCAAATCCTAACCCTAACCCTAATCCTACCTCCTCAAACTCAGCCAAGAGGAAGAGAAATCTCCCGGGAAATCCAGATCCAGATGCAGAAGTCATCGCTCTATCGCCAAACTCCCTCATGGCGACGAACCGGTTCATCTGCGAGATATGCAACAAAGGGTTTAAGAGAGACCAGAACCTTCAGCTTCATCGGAGAGGTCATAACCTTCCATGGAAGCTAAAGCAAAGGACGAACAAGGAGCAAGTGAAGAAGAAAGTATACATCTGTCCCGAAAAGAGCTGCGTGCACCACGACCCGGCCCGAGCCCTCGGCGACTTAACTGGAATCAAGAAGCATTTCAGCAGGAAACATGGTGAGAAGAAATGGAAATGCGACAAATGTTCCAAAAAATATGCTGTCATGTCCGATTGGAAAGCTCATAGCAAGATTTGTGGTACCAGAGAATACAGATGTGACTGCGGTACCCTCTTTTCTAGGAAAGATAGTTTCATCACACATAGAGCATTCTGTGACGCCTTAGCTGAAGAGAGTGCTAGATTCGTCTCAATTCCACCAGCTGCAGTTGCACCTGACACGGAAGTGAACCTTGGAAACATCAATCCAAATCATCAACATCGACTACTAAATACTACATCTTCTCAATTGGATCAATCCAGTTTCAATATCAATCGCAATAACATTGCCTTCTTGGGACAAACCTTCACCAACCAGCTCCCTTTACCAACCAACATTTTCGCCTCCCCATCACCTCGTAGTGCATCCGATTCACTTCAAAATCTATGGCATTTACAAGGACAATCATCTCACCAGTGGCTTCTCAATGAAAACAACAACAATGTTCTTCAAAGAGGAATCTCCAAGAATCAAGAAGAACAAGAGAACAAAAAGGGAATAACTAGTGGTTCGTTGTTCTCTTCGGAAGCACGCAACAACACTAATAGTTATAACCAAAACGGTGTACAAATAGCATCAATGTCGGCCACCGCATTGCTACAGAAGGCGGTTCAAATGGGATCAAAGAGATCATCATCAAGCTCCAACAATAGCACGGGTTTTGGTCTAATGACCTCCTCTATCTTCAACAATAAACAAGCGGAGAATATCAAAACTAAGGAAGTTGATGAAAGAGGCTTCACCAGAGACTTTCTTGGTGTGGGAAGTCAACATCGTTCTTGGCCCTTACTGATGGTCAATCATAATCTTCCCGACTTGTCTCCTCCGGCCACCACCGACGTCACACCAACCGCCGACATGAATCAGTAATCTCATGTTGTTCATGTATATGATAAAAGAAACGCAAACTATGTAATCCAAGTGACGAGAGGATAAATTAAGCATGGCAGCACAAAACGAAGAAAATCGTAAAAGATGCGATTTGACTCAGAGAGAATCTCTTAGTCAACTCAGTGCTGCGCACTTGTTCCGCTCGGTTAACGAAGATGGGAAGCTATTCGGGTCCGGTCCTGCATGCATGGCGAAACCTCTGACCATGCATGCACATCAAAG
>AT3G45300_1
CGAACACATTCTTCTTCTTCCCCGTACATCGAAGATGCAGAGGTTTTTTGCGCCGAGATCGATTCTTGGTTACGCCGTCAAGACGCGAAGGAGGTCGTTCTCTTCTCTCTCTTCCTCCCTTCTCTTCGACGATACTCAGTTACAGTTTAAAGAAAGTGTATCCAAGTTTACTCAAGATATTATAGCTCCTCATGCCGAAAGAATTGATCGAACAAATTCATTTCCAAAGGATGTAAACTTATGGAAGCAAATGGGTGAGTTTAATCTCCACGGAATCACTGCACCAGAGGAATATGGAGGTTTAGGTCTTGGTTACTTGTATCATTGTATAGCAATGGAGGAAATCAGTCGCGCCTCGGGGTCAGTTGCTCTGTCTTATGGTGCCCATTCCAACCTTTGCATCAATCAATTGGTGAGGAACGGAACTACAGCCCAAAAGCAAAAGTATTTGCCAAAGCTTATCAGTGGAGAGCATGTTGGTGCTCTTGCAATGAGTGAACCCAATGCTGGTTCAGATGTTGTCAGCATGAAATGCAAGGCTGAGAAGGTAGATGGTGGTTATATACTAAATGGCAACAAAATGTGGTGCACTAATGGTCCGTCTGCTGAAACACTGATTGTTTACGCGAAAACTGATACAAAAGCAGGTTCTAAAGGAATTACGGCTTTCATCATAGAGAAGGGAATGGCTGGATTCAGTACTGCTCAGAAATTGGACAAACTGGGAATGCGGGGAAGCGATACGTGTGAGCTTGTTTTCGAGAATTGCTTTGTTCCAGAAGAAAACATTCTTGACAAGGAAGGAAAAGGAGTGTATGTTCTGATGTCGGGTCTTGATTTGGAGAGACTTGTTTTAGCAGCTGGGCCATTAGGGATCATGCAGGCATGCCTCGACACTGTACTTCCTTATATTCGCCAGAGAGAACAGTTTGGTCGTCCAATTGGAGAATTACAGTTTATACAGGGTAAAGTTGCTGACATGTACACTGCATTACAGTCTTCAAGGTCATACGTCTACTCTGTTGCTAGGGACTGTGACAATGGGAACATTGACCCAAAGGACTGCGCCGGAACTATTCTCTGCGCAGCCGAAAGAGCAACTCAGGTCGCTTTACAGGCGATACAATGTTTAGGTGGAAATGGATATATAAACGAATATGCAACGGGACGCCTTCTGAGAGATGCAAAGCTATATGAAATCGGTGCGGGGACAAGCGAGATAAGAAGGATTGTCATCGGTCGCGAGCTTTTCAAAGAACAATAGAGAAAAGTCTGTTTTCTTGCCA
>AT2G19800_1
CAAAGCTTTGTTTCACTCTTTCTTTGTTTTATTTTCTATCAAAATTTCATACCAACGATTGTATTTTATTGGTCGAGATGACTATCTCTGTCGAGCAATTTGTTTCCGATTCAAGAGTGGAGGGAAATAAAGCGGGAGAAGAGAGGAAAGATGAATTGGTATTGGATAGAGGATTGGTGGTTCCAAAGTCCAAGGCAAGTGATGTATTTGATGCTCCTGATATCAATTTCATGGGACATTCTTTCAGGGATTATGAAAATGTTGCAAGTGAAAGACAGCAAGGAGTTGAGGAATTCTATAGGATGCAACACATTCACCAGACTTATGATTTTGTAAAGAAAATGAGGGAAGAGTTCAGCAAAATGAACAAGATGGAAATGAGTATATGGGAATGTTGTGAGCTTTTGAACAATGTTGTGGACGAGAGTGATCCCGATTTGGATGAGCCACAAATTCAACACCTTCTCCAATCCGCGGAAGCTATACGTAGAGATTATCCAAATGAGGATTGGCTTCATCTTACCGCTCTAATCCACGATCTTGGAAAAGTCCTCCTATTACCGGAATTTGGGGGTCTTCCGCAATGGGCTGTCGTCGGTGATACATTTCCCGTTGGCTGCGCCTTTGACGAAGCCAATATTCACTACAAGTATTTCAAAGAAAACCCTGATTACAAAAACTCAACCTACAGCACCAAAAATGGAATTTACGATGAAGGATGTGGACTGGACAATGTCTTCATGTCATGGGGTCATGATGATTACATGTACACGGTGGCCAAAGAGAATGGCACGACGTTGCCTCACGCTGCCTTATTCATCGTTCGATATCACTCCTTCTACCCACTACACAAGGCGGGGGCCTACACACAGCTAATGAACGATGAAGACAGAGAGAGTCTCAAATGGCTTCATATATTCAACAAATACGATCTATACAGCAAGAGCAAATTTCTTGTAGATGTCGAACAAGTAAAGCCGTACTATATTTCCCTCATCAACAAGTATTTTCCAGCGAAGCTGAAATGGTGAATTAGTATAGACTATAAAGATTTCAGAGAAACTAGTTACATTGGGAGGATTTTCGACGTTCCGAATTAG
>AT2G19810_1
CAACGATAAAAATCCTTTAGTTAAATCCTTATCAACGAAATTTCAGAAACTCCGGTTTACGAGTCCGGTTAAATCACATCACTAGGTCAGTGACCCACCCGACATCAGGAGCATCACCCGCTCCCTGATCCGGATCCGAGTCATCCCGACCCATGCAATTCTCCTTGCTCAGCTTCTCGAACAGCTTGGCTCGCAGTTCACGACCCGACTCGACCCGTTCCATCGCCGGTTCTTCCTCCAGACAATTTTCCCAAATGTTCATATACCCGGGTCGGGTCGGTGTAGTTGGTAAACTCCGAAACCCAGGACCCAATACTGATCCACGTGGCGACCCGAACCCGGATCCGTATCCTCCGATTTGATTGTTGTTGTACGATGAAGGAAGTGACTTCACTTTATTAAGTTGTAAATTCCTCAGAGACGCAACGACGTCGTTTCCCAAATTAGACCCGAGTGACCGACTCAGTAAAGAACAAGGCGCGTCCGAGTCACCTCGCGGACTCACCGGCGGCGAGTTAGACGACGGCGAAATCGAAAACTGAAACGCCGCCCTACGAATCGGAGACAAACCGTCGAAAGAATCAACACGATCGGGGCTTTGATTTGGCAAAACCCTAAGCTGATCCGCCGAATGAGCAAAGAAACAAACACGACGGCGACAGTTACCACCGTCTTTACAAGGCTGAGTCCGATAACGCGCCGGATGAAGCCAACACTCAAAAACACCGTGAGAAAACTCACATGCGTCTCCTCTCTTGCAACCGCCTTTACGAAACTCAGGACACGCCGTACCGGAGTAATGATACTTCCTCGGATCACGACGGCGAGCTTTTTCTCCGGGATGAGCGTACGGACACTCCGTCCAATCATGACTCCGGCCACGAGCACATCGCCTGACTTTAAACTCATACATCCGAAAATGATCACATGAATAAGCATCGATTGGTGAATCCGGACCCGATAAATCCGGATCTGAATCCGGATCCGGTTCGTTTGACGGAAGATAACGTTGTAACGCAGCCAAAGCTTCGATCATACTGTTTCCTCCGTCTGGACTTCCGTAAATATCTGACGCCGTTAGATCTTCGGTAAGTGGCCATGGAGGAATATGAACCGTTGGATTAAAAGCACGATGAGATTCTCCGATCATCATTTTTTTTTCACTCTAAGAAAATAAAAA
>AT2G19830_1
CTTTCTTTCTGTTTAAAATAATGCACACACAAAGCTCCCCCCTTAAACCGAAATCTCCCAAGGCTAGCTTCAGCTTAAAGAGCCATCTCTGCTTGTAAGGCAGCGAGTTCATCTTCCTCAGCGGTAGGTTGCTTCTGAGCTGCAGGACGAGTAGGTTGCTTTCCTTGAGGCACATGGATTGGAACAGGCTGAAGAAGTTGCTCTTCTAGCTCCGCGCCTTCTAGTTCTTCAAGTTCTGCTTCCAATTCATCCTCATCAAAATCAGCAGCAGACCCAATTGGAGCCGACAATGCTTCTTGGATCTGTTTCATGTTCTCAGTTTGCTCGTTGATCTCATCCATTGTCTTGTCAACATCATCAATGTTTGTTGCTTTCTGCATAGCTTTCATGGCAGAAGCTCCAGTCCTCAAAGCATCTACAGTCTCTGTTGTTGCTTTAGCACCTTCTAACATAATCATTTGATCATGAATACGGAGCTGGAAATTCCCGAGCTGTTCAACTTGTTGCTCATATAACCTCTTCCTTTTCAAACACTGTATAGCCGCCCGTTTGTTCTTTGCCCGGGTGTATTCTTTCGCCTTCTCAACCTCTCCACCAGCCTTCTTCAAAAGTACTTTCTCCTTTTTCTCTAGCATCTCAAGCGTCTCATTTAGCTTGTCTAATGTTTGGAGAGCATTTGACTCCTGCTTGGGTTTCCCGAATAGACGATTCATCATAGTTGCTCAAATCACCCGCGATGAAGAAACCCAATTCGATCTCTTCTACCCCAGTCGACACGATCACAGGTCACTGAG
>AT2G19940_1
CTGACGTCGTCTCCGTCGAACTTCTCCGACGAAGTCTTAGAGAGAGAGTGGCGAAGGGTTTAGGGTATCCAATTCAAGAATGAGTACTGCGTCGGCTTTTAGTTCAATTTGCTTCGAACGAGGATGCTGGTTCAAGGGGGAAAGGAAGATTCGTGTAGCGGATAAGCGAGTCAAGAGGCTTACTTTGGGATCCCATGTTGCTTCTCCATCTTCAATGAGCTTCAGAGTTTTAGCTAGTAGCTCTGTTAAATCTGAAAAGGATATTCGGATTGGTCTTCTTGGTGCAAGTGGCTACACTGGTGCTGAGATCGTCAGGCTTCTTGCAAATCATCCGCATTTCCAGGTAACTCTGATGACTGCTGATAGAAAAGCTGGCCAGTCAATGGAAAGCGTTTTCCCACACCTGAGAGCTCAAAAACTACCTAGTTTGATCTCGGTAAAGGATGCAGATTTTTCTACTGTGGATGCTGTATTCTGCTGTTTGCCTCATGGAACAACCCAGGAAATTATCAAGGAACTGCCCAGCGCATTAAAAATCGTTGACCTTTCAGCGGACTTCCGGCTGCGTGATATCTCAGAATATGAAGAATGGTATGGTCAGCCACACAAGGCAGTAGAGTTACAGAAAGAAGTTGTGTATGGTCTAACAGAGATACTAAGGGAAGACATAAAAAAGGCGCGACTTGTGGCTAATCCAGGCTGTTACCCGACTTCGATTCAACTTCCTCTTGTTCCTCTAATAATGGCAAATCTCATCAAACATGAAAACATTATTATCGACGCGAAATCTGGTGTTAGTGGAGCAGGACGTGGTGCTAAGGAGGCAAATCTTTACTCTGAGATAGCTGAAGGCATTTCTTCTTATGGTGTCACACGACATCGCCATGCTCCTGAAATTGAACAGGGATTATCTGATGTTGCACAATCAAAAGTGACAGTCAGTTTTACGCCGCATCTCATGCCAATGATCCGTGGAATGCAATCGACTATATATGTGGAAATGGCTCCCGGGGTTAGAACCGAAGACTTACACCAGCAACTGAAAATGTCTTATGAGGATGAAGAATTTGTCAAAGTGTTGGATGAAGGAGTTGTTCCACGGACACACAACGTTAGAGGATCCAACTATTGTCATATGAGTGTCTTTCCCGATCGAATCCCCGGAAGAGCTATCATAATCTCAGTGATTGATAATCTCGTAAAAGGAGCTTCCGGACAAGCGTTGCAGAATCTTAACATAATGTTGGGATATCCCGAAACAACTGGACTCCTACACCAGCCGGTTTTCCCTTAAAGACGTTCCAAATTCCGCCTTTAAAACGGTAAAAGAACTTCTTTTCTACTGTTGGCTCCGCG
>AT1G05010_1
AAAAGCGTCAACAGAAGTTAGGCCAAAAACCCAGAAACCCAAAAGTTAAAAACAAAAAAGAGAGAGATGGAAAGTTTCCCGATCATCAATCTCGAGAAGCTTAATGGGGAAGAGAGAGGAATCACGATGGAGAAGATCAAAGATGCTTGTGAAAACTGGGGCTTCTTTGAGTGTGTGAACCATGGGATTTCACACGAGCTGTTGGACAGAGTGGAGAAGATGACGAAGGAACACTACAGGAAGTGCATGGAGGAGAGATTCAAGGAATCGATTAAGAACAGAGGCCTTGACTCTGTTCGGTGTGAAGTCAACGACGTTGACTGGGAATCCACTTTCTACCTTAAGCACCTTCCCGTCTCCAATATCGCCGATGTCCCTGATCTCGACGACGATTACAGAACGTTGATGAAAGAGTTCGCGGGAAAGATAGAGAAGTTGTCGGAGGAGCTATTGGATCTGCTGTGCGAAAACCTCGGATTAGAGAAAGGTTATCTGAAGAAAGTGTTTTACGGGTTTAAAAGCCCGACGTTTGGAACCAAAGTGAGCAATTATCCACCTTGTCCTAAACCGGATCTAATCAAGGGGCTCCGGGCCCACACCGACGCCGGCGGCATCATCCTCCTCTTCCAAGACGACAAAGTCAGTGGACTTCAGCTCCTTAAAGACGGCGACTGGGTCGATGTTCCTCCGGTTAAGCATTCAATCGTCGTTAATCTCGGTGATCAACTTGAGGTGATAACCAATGGGAAGTACAAGAGTGTGGAACATAGAGTGATATCTCAGACAGACGGAGAAGGACGAATGTCGATTGCATCATTCTACAATCCGGGAAGCGACTCTGTTATTTTTCCGGCACCGGAGTTGATCGGAAAAGAATCGGAGAAGGAGAAAAAAGAGAATTATCCGAGATTTGTGTTCGAAGACTACATGAAACTCTACTCTGCTGTCAAGTTTCAGGCCAAGGAACCAAGGTTTGAAGCCATGAAAGCTATGGAGACAACCGTGGCCAACAATGTTGGACCATTGGCCACTGCGTGAATTAATAAGTTACTCAAATTAAATGTCGTTTTACTATTTAAATTTTATTTTAAAATAAGTGTCGTTTTATATTTTAATGCATATATTTTATAAAATTTCC
>AT1G05070_1
TAGTAGTTGACATCATATCGTCAAAACCCAATTACATGAGTGGTTTGGAACTAAGATTCTTTTGCTGATCCGTGGGGTTTCCTAAGCAACCTGAACATTGCTTTTGGGTTTAACATTTGACTTGGTGGCTCCTTCTCTCCATCCTTTTTGACGAGCTCTCTCTTCCCACTTAGATGTTAGCTTTTTCTGCTCGGAGAGTGCTAATTCCGCCTTTTCCCGAGCTTCTTCGCATGTTTCCATACCCGAGTTGCACTTATCTGCTTCTTTTTGGTATGACGATGTTACCTTCTTGGCATCCAATAGTCCCATGTCTGCTCGTTTGTGTTTCTCTAAAGATTCTGCTTCGCGCAGCTTCAGTTCCTCGGTTAGAAGTTCAGCATAGTTCTTCTCAGTGTCTTCGTTCACCTCTGGATCGTGCTTTGCACAATCGGCAAAAGAAGCATTACTGAGTTCTTTGGGAATCGTGATAGCGGGATAGGGAGAGCAATCACAGGGGCAGGAAGTGCAAGAGGAGGCGGAAACGGCGGCGGAGGAATGGCTAACGGCGGCCAAAGCCTCAGTGAGATGCCAGTAGAGAGGCGGACCAAGTATGTAACCAGCCATGCTCAGTCCCAGTAAAGCTAGCCCGATCTTCAACGCCGCCGCGTGTCTCGCCATCAACAAGAGATTCGGCGATCTGGGTCTTCGTAAAAATTAGAAGTTTCGGCGAATTTGAA
>AT5G07700_1
GCTTAATCTATTTAAATTTTATTTTACAAAAGAGTTACAAAAATATAAACTCTCCCGCAATATCTATCCCCTTACTGAATGATATCTAGAACAGATTAACAACTTGAAAATTATCGAAGACAAAACCCTAATTATAATCTTGGGCATATAAACATTGGGAAATTGACACGCCATAAACGGATCATAAGAAGTTCTTGTCGCCGGAATCTTGTTCCGCTTCATACATAAAGTTGGGATGGTCAAGAAGATAAGTTGACCAACTGGTTATGTCTCCAATTATACTGTCTTCATCAACGAATGTTGATGAGACATCGGACATAAGGAGATCTTGGTTGCACCCACCAATGTTCTCGGCTTCGTTGTCATTGTTAATGAATTGCTCAAGAAACTTTGGGAAATCGTACTCGGGGATGCTGAGATCAATGCTCGTGCCGAGATCTTCCTTGTTATCGATCATGTGTTCAGATGATTGAGAGAATGAGTTTGGGAGACATGAAGACGATGTAGGAGATCTCAAGGTTCCTTCTATGGAGGTTGATAAGAACTTGCCGATGGAAGCAGCTCTAGCTGCAACTTTGTTTAACAGCCTTGATGTAGAACTCGATCTTTCAAAACGTTTCTTGCAGCTTAAGAAAGCAGTCTCTAACAACGTCTCATCACTGCTGATTTCGGGTTTAGTACTGTTGAAACTCGAAGAAAGGGGGAGAGATACTGGAGTCGTAGAACTCCATTGTGACGAGTGCTCATCCGGATTGGATTCTTCTTGGGAATCGAACTTCTTGGGATTGGCTAGACTAGGGCTGGAAGAAGCTAGTGGCTTGTGGGTTACGGGATCAATGCCGTTATCGATCAAACGTTTCTTGAGATGTGTGTTCCAATAGTTTTTGACCTCGTTATCTGTTCTTTTTGGCAAATGTCTTGCTATGTCAGACCACTTATTGCCACGAGAAGCATGAAGCATGATGAAAATCTGCTCTTCTTCATAGCTAAACTCTCCTCTCTTGATATCAGGTTTCAAATAGTTAGCCCACCGCAATCTACAACTCTTCCCACACCGTTTCAGCCCAGCTTTTTCTGGAATGTCACGCCAGCCTCCTTCACCGTGGTCGTGTATATAAGAGATGAGTTTTTTATCTTCTTCTGTAGTCCATGCTCCTCTCTTCAATCCTTCTCTGATACAACATGGTCTCTTTGACATTTTCTTAGTCTCTATTTAGAACAAACGTGCATATAAGAACTTTAACCAAAAATACGTCAGACGTGCATATAAGAAACTAAACTCAGAAGTAGTTAATTTAG
>AT2G20020_1
TTATTTTCTCTCAAAATTACACCTTTGATAATGACGATTAGCTAACATTATACATTACACAACACTCACAAATACATAGAATTCCCTATGCAAGTAGTTTAGCTAGTTCATCTACCTTCAATGTTCCATGAGGTAGCACTTCTCTGTAATCTTCATTAAACTCATCAATTTTCTTCTTCAGTCCCTCCTCCTTCTCCTCTCTTTTCACACTCCCGGCAACTTCTTTCTTCCCAGTTACCACAACATTACTAGTCTTTGCCTCCAAGTTTCGGTATCCAGGTTCCCGGTATTCCTGCTTCTTGACTGTTGGTTGTTTCCTCAAGCCATGCTGGAAAACTGGTCCCTGTACAGCTACAGTCGAAAAGGCGACAGCTTTTGCAAAGACTGTGTCTGCGTCCAGCTCAGTACCGTCCAACACAAGTGCAGTCCCGCTCTCTACAGCTTGTTTCATCAGATTCAGAACTCTCTCTATGCTTTGTTTACTGATCTCTTCTGATCTTTCTGGCTTGTGTTCAGGTTCTTGATGGTCTCCAATAGAACTGTCTGCAGTTAGCTCAGTTTCATATGTAGACAAGCTCTGTAACGAACTGCTTGTGCCCTCCATCGCCGAAAAATCTACTGTTGAACGGCTCAAATCATGACCATCTGGATCATTTTGTAATTCCATAGAACCCAGAGGAGAGTTCGGGGTCATAATTTGAGTCTGATTTGGTGACACCGACGGTTCATCATCTTCCGGCAAGGCAGTATTAACTTCGATATCTCCCAGGTAATCATCCTTTTTATCTGGAGTTGTGGAAGACGATTTCCATTCTCGTCCTCTCCAGATAAGAATCTGCTCGTTTTCAAAAGATATGAGCACACATGGAACTAGATCCTTGAGTTTGGCACCGATTTTCCTAAAATCACTGCCTTTCATTCCTTGACAGTCGATCCGAACCAATTCACAAACTTCAAATGCTTCTTTCACATTTTTCACAAGGTCACAATACACACCATTCTTCCCTAGCTTGTATATGGGCATGAGCTCTCGCCCTTTCCTCCGCATCTCGGTAGCTTCCTGAAGAGTTAAACCCTCAGGAACTTGTTGAATCAGCTTTGGATAAACAGGTGCCACAGGCTTCCACAACATAAGAGGGAAGCGCGGTCTTGTCCTGTGGTTATAGTTTCTGCCACGGAAAAGGAAAAGCACACCTCCTCTTCTGTATATCACCTTCCCACCAATTTTCTCCTCTAATTGCTCGCAAACATTATCCATGTCGACTGTACAAACTCCCTTGCATTTAATCTTACATACCCTACGCCGCTTCCATAAATCATGTATGTTATTCAACATGTTATGCGTCAAGCCATCTCTGCCCATATTCAATTGCCTTGTTGTCTTCAAGCAAGAAGTAACCAGCTCTCTAATCTCTACCTTCGTCAATGGCTCCCCTAAAATCTCCTCCTTCGTGTAAACATACCTTGGACCCAACCCGGGTCGAAAAGGACCCGGTTTCTGCACCGGTTTAACCCCTTTCTTCCCCACCGGAGGTAATCGGAAAGAATCGAATTCTCTCGGCGTCTTCTGCGACTGAGGAAGCGGAGCACGACCAGTCCATGGCCTTCCCATCGTCGTAGGCCCAAAAGGCGCGTAAGCAGGCTCACGAAGCTTCAAAGGCTTAACCTTTGGCGTCTCCGTATAGCTGTATTTGAATTCGAAAGGAGCTCCATTGATGACGTAAGATAATCCATCTTCGCTTAACTTAACCTCCGGCTTAGCGTCTAATTGCGGCGGCGAATCGGGAACTTTAGGTTTGTTCTTAGGTTTTTTAAGTCCTGAATCGGGTTTGGAGTATTTGGATCTTCGACCCGGAATCGAACGAGCTGAGGGAAGTGAAGGAGTGCCTCTTGATCTAAACGGTGACGTTTTAGGCTCAGAAGCTGCTGCTTCGGAATCGTGGGTATGGACGATTTTAGTGGCGGCATCGAATCGGCGGTCGCGACGGATCTCAGCCTCGAGTTCTTCTTGGCTCCGGCGACGCTGCTCGAACCGTTCGGCATTAGCGTTGCCCCATCTCGAGAATCGGATCTCGCTGGGTGCTCTTGGGTTCGGATTAGGAAATAGAGATGACGCGAAAATTGGAAAAGGGGTGTTGAGTTTCAACGACATTGCCGGAGAAAACAGAGGTCGGAGGAAGCGA
>AT2G20260_1
AAAAAAACAAACCGGTTTAGAGATAAACCAAGTCTCTCATTTAACCTCTTCGATCTCGTCAAATGCGTAGTTGTTGGTTGATATATTCGCGTAATTCACCTTTGAGAACCGGACCACAACCGGATATCGGGTCTTTGGGTCCTGATCGACGGCCACAACCGATCCAACGTTCTTGTACCAGTAGGATTCTTTCCTTAGAATTTTGACCTTGGATCCTCTCTTGGGGCCAATCGGAGGAGGTTTAGCCTTCGCGGCCGGAGCTTCCGCCGGAGCATCAGCGGCGGTGGTAGAAAAACCCTCAGATGAAGCGGTTGCCGGAGATGCTTCTTCCGCCGCTCTGACTACTAGCCTTGAACTGAAGCTTCTTATCGGCAAGAAAGATACGGAGGAGCTCTTAGAAGACGCCGAAGAACCGCCGCCTACGGCCGCCGTGACGTTGGCAGTCAGAATAAATCCGGTTGCTGCTGACGTCATCGCCATCTGTGTGAATTTGTTGGTTGGGTTGAGTGATCCAAAAAGCCTAAGGAAG
>AT2G20330_1
GATCATTATACATGATACAAGGAAACGGTCATTGAGAAAATTGAAGTACAGTATTTTGGAAACACTAATTATTTTTTGGTGTCACCTTCTTCTTCTTCGTCATCAGATTTAGCGAAGATGGTCTTAGGCTGGGTCTGAGAGTAAGCAGGTGCAATAAACTTCGGATCTTTAACAGCAACCTCTGCGTATTTCAATATCGCTTCTCTTGGATCTTCCTCCATCCACGTCTCTTTTATCATCCCACCTTGCTTGAGAAGATATTGTGTTAATAAGCTACTACCAGTAGTCCCAACTCTTCCACCATGACCAGGACCTGTCATGGGAATCTCAGGCTTGTGGGCTTTAATAGGATCCTTCAATGCTTTTTCTCTTTGTCGTTTACGGCTTGGTGCATCTCTGAACAATGGTAATGCATGAGGATTGTGTATTACTGGTTCTGGTTGGTAATCGTCTACAGATTTCTTCCTTGGTGCACGTGCAACACAGACACATGCGCCTCTCTCGCTCTGGGTTGGATCGTAAAGGATGTGAGTTCCTCCTTGGCTTTTGTCTCCGGATGTTGCAAATATCTGATTCAACCTTGGGTGCCAAGCACATTGCACCACACTGCAAGTTGGAGAGATTCCGACTTTTTGAACAATCTCCAGTTTGGTGCGATCGTAAAAGCAGAGCAAGCCTCCTGTTGTGCTGTCTTTCTCAACGGATGTTCCAGTCAGAATGATTTGTTCGTCTGGACTAAAGGCCACGTTGGTTTGAGGATAATTATTAGGGAGACCCTCAAAAGCTTTTAGAGCTTCTTTCATCTGCCGCAAGTCCCAAACCTTTAGAGAACCATCAAAACTCCTTGACAACAGGATTCTCCCATCGCTAGAGAACTTTACAGAGGTTATATCATCAGTGTGGGCCTTCCCCACGTATATATCTGGCCGGCTTCCCCATCCCGGTTTAAGACTCCAAATCTGTATAGATCCATCTCCTACGCCACCGGCGATACGCTTTCCGTCACGGTCCCAAGCACAGGTTGTAACTGGAACCCTCCCTGGTCTAGCAAGCTTCGGCTTAATAACCTGCGTTTGGCTTAGGAAGTTATTAACATCCCATATACGCAAAGATCCGTCTTCCGACGAAGTCAGAACCGTTTCCTTAGTCCTCGGATGCCATTCTCCGCAAGTCAACCCACAAATATGTCCCTTAGTGTTCTTCAGATCACGAATATACATATCACCCTTCATGAACTCACCAAGAGTAAGACCATCTCGATCATAAATCTTAGCTTGTGCTGAACCAGTAACACATAGAAATTGACCAGAAGAGGGACTCCAGCTCAAGCTGCGAACTTGGTGACCCTCAGATGGTTCGATCTGCCTAAAAGACTGAAGTCTAGAATTCATCCCTTGGAAGTCGTACATACGCACAGTGTAGTCATAGCTTCCCGAAAGAACTCTAGCTCCAGCACTATCAACAGCTAGAGATGAAACAATCTTTGTATGTCCCTTGAGTTGAATCTCGTTGCTCAGTGGAATCTGGTAACGATTCTCCTCGTTGTCATTAGCATCATCGTCATCTGAATCTTCATCCGAATCTATAGCAGCCGGAGGCGGCGGCGGAGGACCGATCATATCCTCTTCATCATCAGAATCATTACTGTTCCCGAGTCCCTTTGGTGGCGGCGGTGGTCCCATCATAACTCCGTCATCCTCCTCATCTTCCTCTTGAGTCGGTTTAGACGGAGGAGGTGGCGGACCTATGGCTACATCATCATCCGAAGGAGCTAGACTGGAGCTATTAGGGTTACGATTCGGACCGCGTACACTTCGGAGCCAGGATTCAGAGGAGGAAGACAGAGAAGGGAATCCGGATTCAGATTTACCGGAATTAGATTTCTTCGTAGCATAATCCGACGAAACTCCCGCTTCGGTGGTGGCTACATCGATGCGGCGAGTTGCGCTGTGGATAGCTTCGATTGGCGCCGAAACATTCGATGTCTTACCGAACGAAAGAGGAAAATGAGCTCGTAGACCTTCCAATTCATCCTCCATCGCTTATCTCTTCTTCTTTATGGGTTTCAATGGTAACATCAG
>AT1G05140_1
CTCCAATCTCCAAACCTCACGAAATCATGCTATTAAACATTTCTTCTTCTCCAATTTCTCATCGAATTCCTCACTTCCTCTCTAATTTCAACAACCCCACTTCAAATTTTCCTCCAAAATCCAAAACCCATCTCCCAAAATCTCATCTTTCCACCAATCTCTCCACTTTATCGCATCATAGCCTATACAACACCAAGAACAGAGCTTTATTCAGAAACAAGAGATACCCATATTACAGGCCACGAGCTCTCGCTGGATTCGATTTCGGAAGTTTCGAATCAGTTCTCGAAGCTTCCGCTGTTCTCACGGCGATTATCGTCGTCCACGAGACCGGTCACTTCCTAGCTGCTTATCTTCAAGGTATCCATGTGAGTAAATTCGCGATAGGGTTTGGTCCGATTCTAGCTAAATTCAATTCCAACAATGTCGAATACTCGCTCAGGGCTTTTCCGTTAGGTGGATTTGTTGGATTCCCTGATAACGATCCCGACAGTGAAATCCCTGTAGACGATAAAAATCTCCTCAAGAATCGACCCGTTTTGGATAGAGTGATTGTGGTTTCAGCTGGGATTGTCGCTAATGTTATCTTCGCTTACGCTATAATCTTTACTCAAGTGATATCTGTTGGATTACCAGTTCAAGAATCTTTTCCTGGAGTTCTTGTTCCAGACGTTAAATCTTTCTCTGCTGCTTCTCGTGATGGATTGCTTCCAGGAGATGTAATCTTAGCCGTTGATGGCACTAAATTATCCAAATTCGGTTCTGATTCGGTTTCCAAAGTTGTTGATGTCGTAAAGAGGAATCCGAATCAGAATGTGTTGCTCACGGTCGAAAGAGGGAAAGAGGATTTCGAAATCCGGATCACACCGGATAAGAGTTTCGATGGAACGGGGAAAATCGGTGTTCAGCTATCACCGAATGTTAGATTCTCAAAGGTGAGACCGAAAAACATACCGGAAGCTTTTAGTTTCGCCGGTAGAGAGTTCTTTGGGCTCTCTTACAATGTTTTGGACAGCTTGAAACAGACTTTCCTTAACTTCTCCCAAACCGCTAGTAAAGTCGCTGGTCCGGTAGCGATCATTGCGGTTGGAGCGGAAGTGGCGAGGTCAAACGCGGACGGGCTTTACCAGTTTGCGGCATTGCTGAACCTAAACCTTGCGGTGATCAATCTGTTGCCTTTACCGGCTCTTGATGGCGGAACATTAGCTCTGATCTTGTTGGAAGCGGTTCGAGGCGGGAGGAAATTACCGTTAGAGGTGGAGCAAGGGATTATGTCGTCTGGAATCATGCTTGTGATATTTCTCGGTTTATTTCTAATCGTCAAGGACACACTTAATCTTGATTTCATCAAAGAAATGTTGTAATCTCTTCGGGATAGAAAAAGAAAAGTATTTTGAGGAGGATGAGAGA
>AT1G05205_1
CTAAATAGTTCGAAGGAAGAAAAAAGGGGAGTGAATATCACTTTACTCAAGTTTAACTTCTCTCTTTGGAGGTTCCAAGTCAAGGTATGTGAATGGCTCGGTTGGTTCCTCTCCTGGCTTAGAGCGCATGCATCTGTAGAAGAGTTTAAAAGGTCCTGGAACCGTCTTAAATGGGTTTCCCTCGAAAAATGCCTGGACAACGTCCTCGACACGATCGTTGCAGCGGTGAGCTTTGGGCTCACGGTGACCTTCCGGTAAACCCCATGGACTCTCTCTCCTCGGCACGGGTCTCGTCTCGCTCATCTTTCTCTTGC
>AT1G05205_2
GTTCGAAGGAAGAAAAAAGGGGAGTGAATATCACTTTACTCAAGTTTAACTTCTCTCTTTGGAGGTTCCAAGTCAAGGTATGTGAATGGCTCGGTTGGTTCCTCTCCTGGCTTAGAGCGCATGCATCTGTAGAAGAGTTTAAAAGGTCCTGGAACCGTCTTAAATGGGTTTCCCTCGAAAAATGCCTGGACAACGTCCTCGACACGATCGTTGCAGCGGTGAGCTTTGGGCTCACGGTGACCTTCCGGTAGCCCCCATGGACTCTCTCTCCTCGGCACGGGTCTCGTCTCGCTCATCTTTCTC
>AT3G45600_1
AAAACATAAATCAAAGCTTCCATAATTTTTTGCTTCTCCACAGATCTAATGAACTGTACCAAACTTTGATCAAAGATGGAAATGACTAGGATGTGATTTTGTCATCCTAGCTTCACCGGTCGGCTCATCGTTATCAATCCTCTTGACATTCCTATAAGCCATATAAGCGATTACATAGAAGATAACGAGAATGATTAGTACCACGATGTTGATCACCGATACTTTTCTCCAGCTCTTCTTCAAGCTCCCAAGAACACCAGCTTTACAAGAGCCACACTGATAACAGAGCATGCTCTGGTCATTGCTCCAAACCATACAGTCCGGGTTCGATCCTATCATCCCTCCTCTCGTATCCCACCCTGTCTCGTTGACATATGAAAAACCACAATCTGTCGGCGGCTTGCAACAACCGGACTCAACAGGGCTAAGTCTTCTAAGGAAGAACATATCAGCAGTTTCAGGGACGCCATTAAAATTTCTTCCGATTTTCCTACAAGCTCCAGAATCTCTCAGACATGAACTAATTTTACCCCAATAACTATCATCTGAGACTCGATCTTTCAACCAACCAGAGTAATCTTGAAGATAGTAATCAAGATAACCCCGGTTAAGCACGGGATGACCGGATCCTTTATCGGTAACCGCGTAAGCAAAGATGATGAAACCGATGAGGGCAGCGATGATGAGGAGCATGGCAACAAGGTATAGCCACATGAGGAACTTGTTACGGTAACAAGCTCCAGCGAATCCGGCTAAAGATACGACCATAATTGAGATTCCGATGACTATGAGTGGCCACTGAAGGAATCTTAAACAGTCAGTGGAGTTAGCTCGGCTACTTAACCATATTCCACCGCCGAGGATTGGGATTGAGAGGAGGAAAGTGAGGAAGTTGACTAGACCTATTAGATGGTTGCTTGTCCTCATAGCTTTGATGATTCTTGGATTTAGGTTTTAGGGTTTTTGAGCTTTCTTGAGCTTTGTTTCTTTTGAGTTTGCTTGTGCTTTGTTTCTTGTGCAAAAGACTGTAAA
>AT1G05300_1
CTCCAATCTCCACCCGTATTTTGTCCTTTATTCTTCCATTTCTTCTCGTCGTCAGCATCATCATCATCAAGAGATTCAACTCAACACCTTTGCAAAACCCTAATCGCTAAGATGAGAATCACTCATAACGTCAAAATCTTGCTCTTCTTCTTCTTCATCTCCCTCTTCCTCATCGCCGTATCCGCCGGCGAGTCAAAATGCGAGTGTTCACACGAAGACGACGAAGAAAACAAAGCCGGAGCTACTAAATACAAGATCGCCGCCATACCTTCCGTTCTCGCCGCCGGAGTTATCGGCGTTCTGTTCCCGTTACTTGGCAAATTCTTCCCGTCGCTGAGACCGGAGACGACTTTCTTCTTCGTGACGAAAGCCTTCGCCGCCGGCGTAATCCTCGCGACGGGGTTTATGCATGTGTTGCCGGAAGGTTACGAGAAGCTGACGTCACCGTGTCTGAAAGGAGAAGCTTGGGAGTTTCCGTTCACAGGGTTTATTGCAATGGTCGCTGCGATTCTGACTCTCTCCGTTGATTCTTTTGCCACGTCATATTTTCATAGATTACATTTCAAGACGTCAAAGAGGATTGGTGACGGTGAAGAACAAAGCGTTGACGGTGGCGGTGGCGGTGGTGGTGGAGACGAGCTCGGGTTGCACGTGCATGCTCACGGTCACACGCACGGGATTGTTGGCGTGGAATCTGGTGAATCCGAGGTTCGGTTTCACCGGACTCGAGTTGTGGCCCAGGTGTTGGAAGTGGGAATAATAGTACACTCAGTGGTAATAGGAATATCACTGGGGGCGTCACAAAGTCCAGACACTGCCAAAGCTCTCTTTGCTGCTTTAATGTTTCATCAATGCTTCGAAGGTCTTGGTCTTGGTGGTTGCATTGCCCAGGGAAATTTCAATTGTATGTCAATTACAATAATGTCGATCTTTTTCTCTGTAACGACGCCGATCGGAATAGCGGTCGGAATGGCAATTTCAACCTCTTATAATGAGTCGAGCCCAACGGCTTTGATCGTCCAGGGAGTCCTTAACGCTGCGTCTGCAGGCATCCTCATCTATATGTCTCTGGTAGACTTTCTCGCAGCAGATTTTATGCACCCAAAGATGCAATCTAACACTAGACTTCAAATCATGGCCCATATCTCTCTTCTTGTTGGAGCGGGGATTATGTCTCTTTTAGCTAAATGGGCTTAGAATGGCCTGCCATTATACATAGTTTCTTATGCAAATGATGATATAAA
>AT3G45770_1
GTTTTCTGATACATTGGACAAGAAGAAGCAAATACTATATAATAAAGTACATCATGCATCATCATATTAATAGCTAACACTAACAGAGTGGCAACACTTACTAAATGGCTAACACGAAGGAAGCTTTAGAATGTGATGACTTGTTTAGGTTGCCTACCTAGCTTCCCGAGAGCTTTATCGAGAGCAACAGGGAACTCGTCGAAGGGAACCAATTCCGTTTCGTATTTTAGCTTTCCGTCTCGTGCAAGCCCGAGGAGATAGTCTATCATCTCTCTGCATTCTTTTACTTTACCCATACTCAACCAACTCTGCAGCCAGAATCCTCTCAAGGCCAAATCCTTAAAGATGAAAGATGTTGTTGACACAGTGATTGGCTTCTTAGACATCCCACCATATGTTACCATGGTTCCTCCTTCTCTGAGATATTTGAGCACAAGAGAGGCAGCATTGCCACCAACACAGTTGAATCCCAGAGCTGGTTCAGATAAGTTACCCAAAAGACTTTTCACGTTCTTTACATTCAGTTGACTCTCTGAAAACACTACATCTGCACCAAGAGCTTTCAGCTGCTTTCTTGCTTCATCCGACCCAGCCCTGTCACGAATAATGTTGATGGTACTGATGCCACGGAGTCTTGCCAACTGGATGACACATTGACCCACGATACTTGTTGCACCATTCTGTACCACAGAATCTCCAGAATTCAAGTTCACAAAGTCCTCGAGCATCCTTAAAGCCGTCAATGGATTAACAGTGATCGTTGACGCATACTCCATTGGACACGCTTTATCGATTTTGTGCCACACACTCTCCTCCTTCACAACATACGTCTGCCAAGTCCCTGAAGATGGTGGAGATGGAATAACCCAATCACCAGGAGAAAGACCATTGACCTTAGAGCCAACTGCATAAACTTCCCCAACACCTTCATAACCACCAACCGCTGGTACCGATGGCCTTACCGGATACACACCTTCAATTCGATTGATATCAGAGGGATTGATCGGCGCGGCGATCATTTTAACACAAACATTGTTTTCTTTCACTTCCACCGGCGGGAGATTCACCAATCTGGTGACAGAATCGGGAGAGCCGTGCTGTTCGTACACGATGGCCTTGGACGGTGGTGACATAACAGTGGAGAGCGATCTGATACAGAGTGTTGGTATTTCGCCGCATCGGTTTGACCTGAAACACGCCGTCGATGAGAATTTCAGAGCTCGGACGGCGACTGACTTCATCAACGCCGCAGATCGGAAGAGCACACGTCTGAACTCCA
>AT1G05430_1
TAAAAACTGAATCTTTAAGAACAACGATGGCTATGGCCGCTTTGAATCAGCTCTACTATGCCCTCGCGACAAAACCCGAGCAGGAGAAGATCACTCCCGAAGAGTCTACTGCTATTGTCTCGTGCCATCTCAAAGTTTTGTGGACTGCTGGGTTTGCGTCTGGTGTAGGAGGAGGTTTAACTTGGCAAGTGGCAAAAAGGTTGAAAATGCCGAAAGGACTTGAGAGGCTTGCTCTTGCAGCTGGAGTGGCTACTGCAACTTTTCTTGTTGCTTGGGATAGGGCAGGTTCTACAACTGCAGTTTCATGCCTTGATCATATCCTTAGTCAAGATGCAACACGAATGCAGAAAGAGCTCGTGAATGTCTTAGTCAGGTCCAATAGAGGTGAAGCTTGGAGGTGGCAACTTATGTCCAAGCATTTCTACCCCGAAGCTGTTTACGGTGATGAAGGAGACAAACCTCAAATGCGTTGGCGTAGAAGAACCTCTTTCACAGAAATCGCCTCTTCTTATGATGATGTCAATGAAACCAAATCTCAGAAAAACCACAATGGCTTACCAAAGCCTTCTTATCGAAGCATTTCCAATGGATCTGATGCTTCAAAGACTAAACCAATGCTCCAAAATAGTTGGGGAAACCCGGATGGCGAGATGGTGGAAGAAGATGCTCTTGACATTGTATTTGGTGGTTCAGAACCAACAGAGAGCATTCCTGCGCCAGTTATTTCAAAGGGTTCAGGCAAAACGCAAACTCGCAAACAGAAAAGAGCTCAACGAAGACAGAGACTTAAAAACCGTGAAGCTTCCACAAATACTCCTCAGTACGAACTTGCATAGAGAAGACAAAACAATTATGTTTGTTCTGCTTGATGTTTATCACGATGTATCTGTCTCTTTAAGGTCATTTAGCTAATCGATGGCTCCAAGTTTTAATTCCAAATTGTCATTTCGAA
>AT3G45970_1
CCTTCAACTAAGTTAATAAACAACTCTGTTACACATACATATATAAATAAACCTATGAAGGGTGTTGTTTGCGTAAATAAGTCAATTCCAGATATGAGCGTCGCATGGATCACAACCTTCTTGAGCTATATCGGTGATCTGAACGCCGGCATCATAGATCTTTCCAGCTTCCCAATTGGCCGGAAGAACTCTCTGCGACCAAACTATTTTGCCGTCGTAGCCACCTGTCACCACAAACCTGAACTGTATAGCTCCGGTGGGTACTTTGTCAGTAACCCACACGGCTCCGTGGCTTCTGGTCATGTAACTCCAACGTGACGAACCCACTTGAGCAATGTCTATGGCTACCACTTCGGTTTGGCCTCCTTGGTACAAAAGCTTTATCTCCAAGTAGTTTGGCTTTTTGCTTGCTTCTTCCACTCTCACATTAATCTTCTTGTTCCCGTAATCGCAAGGAACTCTCTGGTATTCAATGTCAACAATGCCTTGTTTGAGAAGATCTCTATCAGCACCAACAACAGGCTTAGCCATAGCCCTAAAGGCTCTGCTGCTAAGGACAAGATCAGTTTGGTTGCTCTTGTTCAAGTCTGTAACCATCACTATGGTTCCTTTGCTGCTACACAACATGGGGTTCTTGCATCTGACTTGGAAGCAAGCTCCGCAGCCAGCACCGTCTTTGTAGATTTCAGGCACAACCGCCGCAATGTGTCCGGCGAAGAAACTCGTAGCCATAGAGCCATAAGCACAAGCTCCGGAAGAAAGAGCAGAAGCAGAGGAGAAATAAGCTGCTTTAGAGCGGTGAAGACATCGATCACATGCGTTAACAGATGAAGAGAAGAGGAAGACGACTACGAGGAGGTAGAGAAAGCTTTCCATTTTTGTATTATTTTGGAGGAAACAATAAATCGATACGAGCAAAG
>AT3G45980_1
AAAGAGTCAAACAATGGCGCCGAGAGCAGAGAAGAAGCCAGCGGAGAAGAAACCAGCCTCCGATAAGCCAGTAGAGGAGAAATCAAAGGCAGAGAAAGCTCCGGCGGAGAAGAAACCAAAAGCCGGCAAGAAACTCCCCAAAGAAGCTGGTGCAGGAGGTGACAAGAAGAAGAAGATGAAGAAGAAGAGCGTCGAGACATATAAAATCTACATCTTCAAGGTTTTGAAGCAAGTTCATCCAGATATTGGTATATCTAGCAAAGCAATGGGGATTATGAACAGTTTTATCAATGATATTTTTGAGAAACTTGCGTCGGAATCGTCTAAGCTAGCTAGGTATAACAAGAAGCCTACGATTACTTCTAGGGAGATTCAGACTGCTGTTAGACTTGTGCTTCCTGGTGAGCTTGCTAAACACGCTGTTTCTGAAGGAACCAAGGCTGTGACCAAATTCACCAGTTCTTAA
>AT3G46040_1
CAGATTTCCCGATAACATAGATTTCACGAAGCTGCTTCAGTAAAAGAAGCCAAGAACTTTGCCACCAACATTCTTTCTCCTAGCTTCTTCGTGATCCATGATTCCCGCTGAGGTCGTCAGAACAATGTAACCAAACTGTCTGGAAGGAAGTAGACGAGCAGTCCAACCCTCAATCTCCTTAACACCAACATCAAAACGAGGACTGATAACTCCACACTTGTTCAGCCTTCCATTAAGCTCAACAACAATCTTACCAGACCTGTGGTCATCAACATACTCAAACTCGCCGATGTAACCGTGCTTTTGCATGACGATAAGAAACTTGATGATTACTTTAGAAGAAGGCCTGATCATAACCTGCCTCTTTCCCCTCTTCTCTGCATTGTACATGCTCTTTAGAGCATCATTGAGGACACTGATTCTCACCATTCTTCAAAATTCAAGAACTGAAACTTAAGTAGCAG
>AT5G07830_1
TGAACCATTTATTACCAGCATTAGATACAATTACCAAAAAAAATACATCTTTTCTTTATTTTTTACTTTTGTCCAATAGAGAGACCCATTAACATCACGAACAAGCAGAAGCATCAAAATTAGGCAACACAATGAACGCCATCGACAATGGCAAGATATTAACCGGAGAGTTTACACCACGGAGGACCGGTTCAAGGCTCGGGATATCTCCTGTTGCCGTCGGTTTTAACGGTTTACCGTTCAAGATCATTGTTTTGCTCCGCAACTCACCGTTTTCTGGTGTCAGATGATACTCTTCTCTGTTCAAATATCCCTCCGAAGCTTTGCTTCCAATCCAAGAAAATGGTTTCTTCAAAGTATCCAACAATGACTTCTTCTTCTTCGATTCCGCATCCAAAATCACGTTTATGCCATTGCTGACACTAACCGTAAAATCCGATTGATTGCTTAGATTTATCAGTAGCAACGTCACACCCGCTCTTTCTTTTGAACAATGCGCGTAAACCCGTAGCTGTTGTGGTCCATCTGTGTGAACCGCAAGAACACCTTTTCCCATTAACAGATGCCAAAGCAGCGCGCTATAGTAATCCGGATTTGGAACAAACGTTTCTTTTTCGAGCAAGCCGTAAAACCCTCCAACCAGAGTCTGTCTGCAGTAAACTTTAGTGTTGTGTCTCGACGACATTCCAAGCTGATCTAGATACCAGAAGCTATCTATGAATGTATCTGAAACATGACGGCCACCACTATTGTAAGCTCCACCAGATTCTCCAACCCAAGGAGAAGCCCACGGTCCATGTTCTTGAATCGTCTGGTTCACGTCCTTGAATGTTTCAGATGCCTTGCTTAAGTAACTCGGATCCATTATCTTCTTCACCAGCGCAGGATCATTTCCTGAACCAAGATTGTAGATATGATGAGTCACAATGTCAACAACACCGGGACCAGAGATCTGAAGAAGTTTGGTGTACCATTGTCGTTCATAGAAACCTCCAGGAGCGACAAGTGTAGGCTTGATTAACCGAGAATCTTCATAAACTTTGTTGATTACATCTTTAAGTACAATCAAGTCTTTCCCGTAAAGCTCTGCGCTCACACTCGCACCAACCCCACTTCCACTTAGCTCGTTTCCGAATTCCCAAGAATCAATTGCGTAACCCTTTGAGACTGTGTAGTTTATGAAATCTTGAGTGTTTACGTGATCCCACGCCCCACCCCACGCATTTCCGCGGAGTTTGTGTCTCCCGCGCAAAGCGTTTAAACCAAAAGTCACTACAGCTCCCGTTGCGGTTAGGAAACTGTTGAGCTCATCCCATCGCTTCATATGCAAGCATCCTTTAGAAAATCCGAACAAACCGCTGTTCATTTTTCTGAATGGACGGCAAGGAGTTTTGAGATTTCCTACGTCGTAAACCACTTGATCTTGCAGTGAACCGCCAATTCTTATCCTCAATGGCTTGAAAGCTTGAATAGCTTTAGAAAGAAGGGGTCTAGTTAAGTCCATATTGATAACTGAAGAGTAGCCCCAAGGACATTGGTCATAGTTGCACTTGTCATGTGGCCACCAGTCCAATGTCGCACAGACAAAGTTCTCGTCGGTCTCAGAGACTCGACGAGCTCCTTCAATAACGATCGATGCACGTTTCATTTCTTGAGCCATTGTTGTCTCTGGAACTAGAAGAAGACAACCCAAGATGACAAAGAAGCAAACTTTGAAGCCCATTGTTTTGTTTTTGAGCTTCACCATCCAAAGCTCTCAACTTTTGTTTCTAACTTTCCTTAGGATCCAGCTTCAATGGAGAAAATCTGATTCTGAAGCAAAGGGCAGCTGTAAAAATCTGGACTTTTGATATAAAGTTG
>AT2G20360_1
CCTCTCTAATTTATAATGATGTTGATGTGTTATAATTTTTTCCAGAACACAACAAAGAGGAGGACCCGTTTATTATTGACAGAAGTAAATGAAAGACATCAACATATCAAATCTGGTTTCCGCGATTACATTGTGAAACTTGCGTGAAAAAATTAGTCCAGGAAATGACCTTTGAGCAGAAGCAGCATCAAGGATAGAAGTCTGTTGGTATCTTTTCACTGACAGTAGAACCGAAGTTAGGACCGCCCTTGCGATATTGGATAAGAAACTCGACCGGATATCCTTTCAATTTATGGGGGACAAGGTCCAAATCCTGAAACGTCAAGGCCTTGTCGGATACAAGTGTATCGGTTGTAAGTGCATTGATTTGATCCAGATTGAAGATCTGAGGAGAGGGTAAGGGGAACGGGACTTTGTTCACCATGAAGTCCCTAGGAGCCGCCATTGCCTTGGCAATTGGAAATGGAAGCTTCACATACCGAGGCCATTCACGAATCATATCATACATGATCTCTGCCAACTCATGAGTGGTAAAGACATCTGGACCACCCAATTCATATGTTTTCCCCATGCTGGAGCCATCATCCTTTAGAGCTGCAACGATTGCAGCAGCAACATCAACCACATAAACTGGCTGGAATTTGGTGGTCCCACCACCTATGAGCGGGAGGAAACCATATTTTTTAACGAACATTGACCAGGGGTTCAAGATTCTGTCCTCTGTACCAATCATGGTTGCAGGTCTCATGATGGTGGCCTCAGGCAGCGCATTCAAGACAGCTTCCTCAGCAGCAGCCTTTGCCCTCTGCATTCTTGAAGGAGATGACATTGAAGCTCCTAGGCAAGAAACTTGAATATATCTCATTATCCCGCCGTGTTCCTTGGCCACCAATGCAAGTTTCTCAGCAATATGATGGTTCGCATCCTCAAAACTGAAATTTCTGGTCTCATACTCTCTTCCAATTAGATTGATAACGACATTAGCCTTGGCCATGACAGCCTTAATCGAGTCTTCATTTCTTGGATCAAATTTCATCGGTACGACCTGTCCTAAATCTCCCATCAACTTGAGATGTCGAGGAGAGTCCTCTGAGCCCCGGAAAGGAACGAGCACTTGTGATCCCATTTTAGCTAGCTGCTGCACAAGATAGCGACCCAGAAATCCTGTGGCTCCAAATACTGTAGCTACAATGCCACTAACGGAAGATCTCCCACCAGTACCCTTGCGAGCGAGGTGTCCCACGCCCTTAGTAGCGAGGGAAGACGAATAGCGACGATTATCAGTCCCATTCAGCTGATTTGAGACTCCATAGAGCGATCTGAGAGAAGAAGATGAATAGATCGAAGCTCCTCCAGCGAGAGGCCGTTGAGCTAATCTCCTGGAAACTGCTTGCATCCTCGTTCTCAGTTACACGATCGATCGATAGACA
>AT5G07910_1
AAATCTACTGCGACGATCGGCGAAGAATCGTGAACACAAAAATGGGGTGTTGCGCGAGCAATACAGCTGGAGGTTCAAAGGCTAATCGGATCTCGCGGTGGCGATCTACCGGCATTGTTGGTCTCCGCGACTCCAAATTGAAGACATTTCCTGATGAAGTGATTGAAATGGAGAGAGCAGTGCGAACACTCGATCTAACACACAATAAGATCGCTGATGTACCTGGAGAAATCAGCAAGTTAATCAATATGCAGCGTCTGTTAATAGCTGATAATCTAGTTGAGCGCCTTCCTGGGAATCTAGGGAAACTTCAATCTCTCAAAGTTTTGATGCTTGATGGAAACCGCATCAGCTGTTTGCCTGATGAATTGGGTCAGTTGGTACGGCTTGAACAACTATCAATCTCAAGAAATATGCTCATATACTTGCCCGATACTATTGGTAGTTTGCGCAATCTAGTGCTGTTGAATGTCTCAAATAACAGATTGAAATCCCTTCCTGAATCAGTAGGGAGCTGTGCTTCTTTAGAAGAAGTACAGGCTAATGATAACATGGTTGAAGAGCTTCCTGCATCACTCTGCAATCTGATTCAGTTAAAGTCGCTTTGCTTAGACAATAATCAAGTGAACCAGATTCCAGATGGATTGCTGATACATTGCAAGAGTCTGCAAAATCTTTCTTTGCATAACAATCCCATTTCCATTGATAAGTTTCAGCTGATGGAAGGATACCAAGAATTTGAAGAGAGGAGAAAGAAGAAATTTGATAAGCAAATCGATTCGAATGTGATGATGGGCTCTAAAGGACTTGATGTAGGCGTTGATAAATGAATATTGTCTTCAACATCTTCTTAGT
>AT3G46100_1
AAAAAATATTCAAGATCCATGAATATAAGACTCTTCAACGATCAGATACAGATTCAATCTCAACTCCATTGCTTTTCAAAAAGCAAGGACTATGAAACAATGGTTCATGTTAATAAAGACTTACATATTACTCTAAGTCACTGAGTTTGACTTGGAACTGCTCACCTGAAGACAACACCTTGACACTGACCGAACCATCTTCCCACTCTGTTTTCCCAACCAGAACCAGCCTTCTTGCGTTTACCCGAGCCGCCCTCTTGAACACCCATTTCAGTGGTTTACTCTCCAATACCAAATCAACGGTTTGGCCTTTGTCTCTGAGAGCGGTTGCAACGGTGGCTGCAGCTCCTTGGAGATCTTTGTCCAAAGCACACACAATGTTCTCTACTTCTTGTCCCAATTCTGGCAACAAATCCTTCTCCTTGAGCAATTCAACAATTACAGCATCGCCGAAACCAAAGCCACAAGCAGGAATGTCATCACCTCCATAAGTAGAGAGTAATCTGTCGTATCTCCCACCACCACATATAGCTCGCAGCTTCCCTTTTCGATCAAATCCCTCGAAGACGATACCAGTGTAATAAGCAAGACCGCGCACAACAGATGCATCAAACTGTATCCACTCTGAATAACCAAACTTTTCAGCAAGTGAGAAGAGTTGTTTCAAATCTGCAATGGCTTCTCCTGCTCCACCAAGTGTATCGTCCAAATCATCCAAGGACTTCACAGAAAGCACTTGCAATAACTGTTCAATAGCATCTTCTGATATTCCCGTGAACCCAAGTTCCTTTTTTATTTCATCAATTGGAATCTTTTCTATCTTGTCGATAATGATACAAACTCTTCCAAACATGTTTTCGGGTACACCATACTTTTTTAGCAATTCTTGTAAAACCTTGCGGCTTGAAACCTTAAAACCCACATCTGATGCAGTGATTCCAATTCGCTTGAAGAAGGTGACTATAGATGAAATTAGTTCTGCTTCAGCTGTTACTTCAGGTACACCAATAATATCCATATTCCACTGGTAATGTTCACGTCGCCTTCCTCTTGTCATTCTCTCATAGCGCCAACACTGCCCAACAGCAAACCACTTCAATGGAAGGGAAACGGATTTTCCTTTCTGTATCACAAGCCTCGCTAAAGATGGTGTAAGCTCAGGCCTCAATGCTACACGCCGATTACCCCTATCTTCAAAGCAGTAAAGTTGGTCTCTAATCTCCTCCCCTGCTTTTCTGATGAACAATGCCTCCGTTTCCAACACTGGAAAATCGACTTCCTCATACCCAAATAACCGTGAGACCTCTTTGAAGTGGTTGAAGAGCCAGTTGCGGAGTCGCATATCCTCGGGAGGAAAATCACGAGTTCCTTTAGGAGGATTGACATCGATCTTCTGAAAGTCTTCAATCACCACCAATGGAGCCACAATCGAACCAGACCTGCCTCCTCCTCCTCCATTGGCCTTCGTCGCGGCACAGATAAGACGCCTAGGGATAGAGAACTGGCGAGGAGGCGAACAAGTAACGAAGTCAAGAAGAATAGGCCTAAAGCTCGAGCTCAATCGCGTCGTCACGATATGAATCGCTCGCATCTCTTTTCTATTGTTTGTGCTTCAGCTGTGAGATAAATGGCAAAAGGAAAGGACCTTT
>AT3G46460_1
CGATTTCTCATCATCCGCCATGACCTCGCAAGCTTGTCTTCTTCTTCAGAAACAGCTCAAAGATCTTTGTAAGCATCCGGTTGATGGGTTCTCTGCTGGTCTAGTTGATGAGAAGAATATATTCGAATGGAGCGTTACGATTATCGGACCTCCTGATACTCTCTATGAAGGAGGATTTTTCAATGCCATTATGTCCTTTCCACAAAATTACCCTAATAGCCCACCCACGGTGCGGTTTACTTCAGATATTTGGCATCCTAACGTTTATCTCGATGGCCGTGTTTGCATATCTATTCTACATCCTCCTGGTGATGATCCAAGCGGATATGAGCTTCCAAGCGAGCGCTGGACACCTGTTCACACGGTTGAGAGTATCATGTTGAGTATCATATCAATGCTCTCTGGTCCCAATGATGAATCTCCAGCAAACGTTGAAGCTGCTAAAGAATGGAGAGAGAAGAGAGACGAGTTCAAGAAGAAAGTGAGTCGTTGTGTCAGAAAGTCTCAAGAAATGTTGTGATCAAAGCACTTTCACACTTCAACTCCAACTTCTCTGGAGTTCAAGAGTTCATTTATCTTATCAAAAAAACCCTTTGAAAACTGTCCAA
>AT2G20450_1
GGAGAAAATGGGTTTTAAGAGATTCGTGGAGATAGGGAGAGTGGCGCTGGTTAGTTACGGCAATGATTACGGAAAGCTCGTTGTTATCGTTGATGTAGTCGACCAAAATAGGGCACTTGTGGATGCCCCTGACATGGAGAGAATCCAGATGAATTTGAAGAGGTTGTCTCTTACTGACATCGTCATTGATATCAACAGATTGCCCAAGAAGAAGATTTTGATTGAGGCAATGGACAAGGCTGATGTGAAGAACAAGTGGGAGAAGTGTTCATGGGGTAGGAAACTTATTGTGCAGAAGAGAAGAGCTGACCTCAATGATTTTGACAGATTCAAGGTCATGTTGGCCAAAATCAAGAGGGCTGGTATCGTGAGGCAGGAGCTTGCTAAGCTAAAAAGGGAGATCACTGCTTGATTTCTTACTTAATTATTACCATCATAATCACCACCAGTTTCTTACTTTTGAATTTGGTTTTTAGTGCAAATTGTGAGATCAATT
>AT2G20560_1
AAAGTGAAGAAGCGAAAGAGAGAAGAGGAGGAAGAAGGTCGGATGGGAGTGGATTACTACAAAGTCCTCCAAGTTGATCGCAGCGCCACTGACGATGATCTTAAGAAAGCTTATCGAAAACTCGCCATGAAATGGCATCCCGACAAAAACCCCAACAACAAAAAGGACGCTGAAGCTATGTTCAAGCAGATCTCTGAAGCTTACGAGGTTCTAAGCGATCCTCAGAAGAAAGCTGTATATGATCAATATGGCGAGGAAGGCTTGAAAGGGAATGTGCCACCTCCGGACGGTGGTGGAGCCACTTATTTCTCTACCGGGGGTGGTCCAACGTCCTTCCGGTTCAACCCGAGAAACGCGGATGATATATTTGCTGAGTTCTTTGGGTTCTCTAGCCCATTTGGTGGCGGTGGAGGAAGAGGTACACGATTCTCTAGCACTATGTTTGGTGATGATATGTTTGCCTCTTTTGGCGAAGGAGGAGGCGGTGGTGGCTCGATGCATCACAGTGGAACTAAGAAGGCGGCTCCTATCGAAAACAAGTTGCCTTGTAGTCTTGAAGATCTTTACAGAGGAACCACCAAGAAGATGAGGATCTCCAGGGAAATTGCTGATGTCAGTGGCAAGACGATGCAGGTAGAAGAGATTTTAACCATCGATGTGAAACCGGGGTGGAAGAAAGGCACAAAGATCACATTTCCAGAGAAAGGGAATGAACAGCCCGGTGTGATTCCAGCGGATTTAGTCTTCATCATTGACGAGAAGCCTCACCCGGTTTTCACTCGAGAGGGTAACGACCTTGTAGTCACACAGAAGATCTCACTTGTTGAGGCCTTGACCGGCTACACAGTGAACCTGACTACACTTGATGGTCGGAAACTGACAATCCCAGTCACCAACGTGATCCATCCTGAGTATGAGGAAATGGTTCCAAAGGAAGGAATGCCCTTGCAGAAAGACCAGACTAAGAGAGGTAACTTGAGGATCAAGTTCAACATCAAGTTCCCTACAAGATTAACCTCAGAGCAGAAGTCAGGAGTGAAGAAGCTCCTCGGCTGAATTGAGTTATAATCAGCACATTCCAGACAACAATGTAGAACAGAAGAGGAACAAGAGGA
>AT3G46490_1
GAAAGAGTCAACACAGAAAATGAGAGAGATGGAGAACAAAACTCACGAAGAAGCTTCCATCATCAACGTTTCATCCCTTACTTGTATAGATCTGGCCAACTCCAATCTTCATCAATCAGCTGCTTCGCTTAAGAAGGCATGTCTACGTTGTGGATTTTTCTATGTCACAAATCATGGTATAAGTAAGGAGTTGAGGGACAAGGCTTTCGAGCAAAGCAAGAAGTTCTTTAATCTTCCTTTGGAGGAGAAGGTGAAAGTCTTGAGAAACGAAAAGCATCAAGGCTATTCACCCGTCCTTAGTCAAATCTCTGAGAACCAAATCCATGGGGATTATAAAGAAAGCTTTTTCATTGGAATCGAAGGCTCCAAAGATGATCCGCATTGGGATACACAGTTATGTCGCCCCAACATTTGGCCTAACCCTGATGTTTTGCCGGGATGGCGGGCGACCATGGAGAAATATCATCAAGAAGCATTGAGGGTTTGTAAGGCTATTGCTAGAGTATTGGCATTGGCGCTCAACGTGGATGAAGATTACTTTGATAAACCGGAAATGCTGGGAAATCCCCTCGCATTTATGCGCTTGATTCACTATGAAGGGATGTCTGATCCCTCCAAAGGAATATATGGATGCGGGCCACATTCTGATTTCGGAATGATGACTCTCTTAGCAACCGATAGTGTAATGGGGCTCCAGATATGCAACGATAAAGAAGTGCAGCCTCGAAAGTGGGAATATGTACCATCGATTAAAGACGCATATATAGTGAATATTGGTGACTTGCTGGAGCGTTGGAGCAACGGCATTTTTAAATCCACATTGCATCGGGTACTTGGGAATGGTCAGGACCGATATTCCATTGCATTCTTCGTGCAACCGAGTCACGACTGTGTGGTAGAATGTCTTCCTACCTGCCAGTCTGAAAACAACCCTCCCAAATATCCAGCTATCAAATGTTCAACGTACCTAACCCAACGTTACCAGGAAGCACAAGTGGATTTGAGCATCAACGAAAAGCAGACGTAAGTGAAAGTCTTTGGTTTTCTAGTAGGGTTCAAGCCCTTCCCACCATAAATGCTTTGGTTTTCTAGTTGGGCTCATTGTCAAAAGTCTTGTATTTGGCTTTCTCACCAAGCTTTATACCTATTTAACGGGGACCTATTTGATTAATAAAACGCATCTATTAA
>AT3G46560_1
GAAAGAAAGGCTTGTGTAAAAATGGACGCGAGCATGATGGCTGGACTAGATGGTCTTCCTGAAGAAGACAAAGCGAAAATGGCTTCCATGATCGATCAGCTTCAGCTACGTGATAGCTTGAGGATGTACAATTCATTGGTCGAGAGGTGTTTTGTGGACTGTGTTGATAGCTTCACACGCAAATCTCTGCAGAAACAAGAAGAGACTTGTGTTATGCGGTGCGCTGAGAAGTTCCTTAAGCACACGATGCGTGTTGGTATGCGGTTTGCCGAGCTCAATCAGAACGCTCCAACCCAAGACTGAAACTCTG
>AT3G46600_1
CCATGGATGCTATTTTGCAAGTACCCATTGATGGGTTTAAATTCGACAACGGTTCTGGATCTTGCTGCAAACCAAGGAACAATCATGAATCTGGTACGACCAATCGCTTCACCTGTTTCAACGAATCTGAATCTCAGAGCAACCCTTCTCCGACCGATTCTAAGGTATGTTCAGATTACCTTCCTGTCTTCAAGTACATCAATGACATGTTGATGGAGGAAGATCTTGAAGGTCAGCCTTGTATGTTGGTAGACAGTTTGGCTTTACAAGCTGCCGAGAGATCTTTCTACGAAGTACTTCAGGATCAACCTCCTCCTCCTGATGATCAAATCTCCGGCGATTTAGAGGAGGGTTCTCTCGGAAACTTCAGCTCTATAACGAGCTTACATCAACCAACCTCAGATTTCATTGGATCGCCTGAAGTTTCAGAGGAATCAACCAGAAGGTATCGCCATAGGGATGATGATGAAGATGATGATCTTGAGAGTGGACGGAAATCGAAGCTTCCTGCAATCTCTACGGTGGATGAGCTGGCAGTAAAGTTTGAGGAAGTGTTGTTGGTATGCCAAAAGAATGATCATGGAGAAGCATCACCAAACAAAACAGGACGAACAAAGAGCTCATTGAACCGATCCAAGCAGCAAAAGTCAGATCAGCCAGTGGATATGCGGAATCTTTTGATGCAATGCGCGCAAGCAGTGGCGAGTTTTGACCAGAGAAGAGCTGCTGAGAAACTAAAGGAGATAAGAGAGCACTCTTCTAGCCAAGGCGATGCAACTCAGAGACTTGGTTATCACTTGGCCGAGGCGCTTGAAGCACGTATTACTGGAACCATGACTACACCAATATCGGCTACTTCTAGCAGAACATCAATGGTGGACATTTTGAAGGCGTACAAGGGGTTTGTTCAGGCTTGCCCCACCGTAATAATGTGTTATTTCACTGCAAACAGAACAATCATTGAGCTTGCTTCCAAAGCAACCACACTTCACATTATTGATTTTGGAATTCTCTATGGATTTCAGTGGCCTTGTCTGATACAAGCCCTGTCAAACCTTGAAGGCGGACCACCACTGCTCCGTGTGACTGGTATCGAGCTGCCTCAGTCAGGTTTCCGCCCATCAGAGCGGGTAGAAGAGACAGGGCGAAGACTGAAGAGGTTCTGTGACAAGTTCAAAGTCCCGTTTGAATACAGTTTCATAGCCAAAAATTGGGAGAACATAACTCTTGATGAGCTGGTGATCAATAGTGGAGAGACAACAGTTGTCAATTGCATCCTCCGGCTACAATATACGCCTGATGAAACCATGTCCCTCAACTCTCCAAGAGACACGGCTCTGAAACTATTCAGAGATATCAATCCTGACCTCTTTGTGTTTGCAGAGATTAACGGTACGTACAATTCGCCCTTCTTCCAAACAAGGTTCAGAGAAGCTCTGTTCCATTGCTCGTCCCTCTTTGACATGTATGAGACCACATTACCAGAAGACGACGATTGCAGGACCCTGGTGGAGAGAGAGCTAATCATAAGAGATGCAATGAGTGTGATAGCCTGTGAAGGGTCTGAGCGGTTTGCAAGGCCCGAAACCTACAAGCAATGGCAGGTTAGGATTTTAAGAGCCGGGTTTAAACCAGCGAAACTAAACAAACAGATCATAAAGGACGGGAAAGAAATAGTGAAACAACGTTACCACAAAGATTTCGTGATCGACAATGATAACCACTGGATGTTTCAGGGCTGGAAAGGAAGAGTCCTTTATGCTGTTTCCTGCTGGAAACCTGCTAGGAAGTAATAAACAATTCTGTAATCATTTGCATAATTTTTTAGCTTTCCATTTCTTCGTTTTTTTTGCTTCAAAGTGTTGTAGAATC
>AT2G20610_1
AAAAACACGACAAGAGAGAAGATGAGCGAAGAACAACCACACGCCAACCTAGCGGTTCCCGCGTTTAAAACTGAGAAAGATCCCAAAACGCAAACGCAGACGCAGAATGGTCAAAGTAGCGTTTGGCGTTTCGGTGGAAGCGATAAAGCAGCGAAAGCCTCCACCGTAACGCTGAGAGGTGTCATCTACATGCTCTTCGACAACTGCAGCAAAGACGTCAAAAAGACCATTTTACCCCTCGGTCACGGTGACCCTTCCGTATACCCTTGCTTCCGCACCTGTATCGAAGCCGAAGACGCCGTCGTCGACGTCCTCCGCTCCGGCAAGGGGAACTCTTACGGTCCCGGAGCTGGAATTCTCCCCGCAAGACGAGCCGTTGCTGATTATCTGAACCGAGATCTTCCGAACAAGTTAACGCCAGACGACATTTTCCTGACCGCTGGATGCAACCAAGGGATAGAGATCGTGTTCGAATCGTTGGCTCGACCAAACGCAAACATATTGCTCCCACGTCCCGGCTTCCCTCACTACGACGCTCGTGCTGCTTACAGTGGTCTCGAGGTTCGCAAGTTTGATCTTCTTCCTGAAAAAGAATGGGAGATTGATCTCGAAGGTATCGAAGCCATTGTAGACGAGAACACTGTGGCAGTGGTTGTAATTAACCCCAACAATCCCTGTGGAAATGTCTACTCTCACGACCATCTCAAAAAGGTTGCAGAGACGGCTCGGAAGCTGGGGATAATGGTGATCACAGACGAAGTATACGACCAAACTATATTCGGAGACAATCCATTCGTTCCAATGGGAAAGTTCGCATCAATCGTCCCTGTGTTGACACTAGCAGGCATATCTAAGGGATGGGTTGTTCCTGGATGGAAAATTGGCTGGATTGCCTTGAATGATCCCGAGGGCATATTCGAGACCACCAAGGTGGCTCAATCCATCAAACAGAATCTTGACATAACTCCTGACCCTTCCACTATAATTCAGGCCGCCCTTCCCGCGATCCTGGAGAAAGCGGATAAAAACTTCTTTGCAAAGAAGAACAAGATACTCAAACATAATGTTGATTTGGTGTGTGATAGGCTCAAGGACATCCCCTGTGTCGTCTGTCCCAAGAAACCTGAGTCTTGCACTTACTTATTGACAAAGCTGGAGCTGTCATTGATGGATAACATCAAGGACGATATAGATTTCTGCGTGAAGCTGGCCAGAGAGGAGAATCTCGTGTTTCTACCAGGAGAGGCTCTGGGTTTGAAGAACTGGATGAGGATAACCATCGGAGTCGAAGCTCATATGCTTGAGGATGCACTTGAGAGACTGAAGGGTTTCTGTACACGTCATGCCAAGAAGACAGAGACTGAGTCACTTCAAGCTTTGAAACTGAGTGATAATAATGTCGAAATATAAGACATTAAATGAAATAAAACAGAAGAGGATATGTGATGTATGTACTATGTGCCCAAAAGAATATTCTTATGATAATTTTG
>AT3G46660_1
TGTGTATTTAGGTTACAATCACTGCACTCATTGGGAACGAGTGCACAGATCTTTGGCCAAGGATTGCAAGTGCTGCTAAAGCCAGTAAATCACAGTTGAAAAGGGAATCTTGATGTTACCGGTGTTTTAGTAGAGACAACAGTCTTCACAGAGTCCATATGAAGTGTACAAACTCCTCTAGCGAGTTGTGTGAAGAGCCTCCACTTCTAACAGAGGCTCTCAGTTTCTCTTTCAAACTGACGGCTCTCTTCCTCATCTCCTCTCCTTCTTCTTCCACCATTAACCTCTTCACAGCTCTCGCGACCGCTCCTCTGTCTAGCTCACCTTCCACTTGAATCCCAATTTTCCAAACGCACTCCAAGTACCTCGCGTTCACCTTTTGATCACCCGAAAATGGCCTGCAGATCATGGGAACTCCTTCGCCGATGCTTTCTAGTGTCGAGTTCCATCCACAATGGCTCCAAAATCCTCCTATTGCAAGATTAGCAAGTACTTCCTTTTGTGGAGCCCATTTCACAATGTAACCTCGATCTGAAACCATCTTACTAAACTCCTCTGGTAAGGATTCTGTCCATTCTGAACCACGTATTGACCCTGGTCGGATCACCCATAAGAAGTGTTGGTTGCTAGCAGCCAACCCCGAAGCCATTTCCATCACCTCATTGATTTCCAACAAAGCTATGCTTCCCAAGCTTATGTATATAATCGAGTTTTCCTTTTGTTTGTTCAACCATTCGATACAGCTCTTGTTCTCTTCAAGCAGACTTGTAGAAGCTGAAGCCACCATATGAAGAGGTCCTATAGGATATACTGGAATTTCTAGTTGTTTTTGTTGCAGACAAGACAGAGATGAGCTCTCTAGACAGCTCGCCGTGTTGATTATCACAGAGGAAGCTGTCCGTTTGTCAACTGTATTCCTATACACCTCCATTAAGCCTTCTAATGATGCAAATCGTGAAACCGGAAAGTCTTTGTATCTCAGGGGATAATACTCTGGCACTAGCTCTTCTTGTTGTCCTTTGGGCTCTTTCAAGGGAGCCAGGACATTGTTTGCATAGAGTTTGTCGAATACAGAGCGGCAAACAAAAGCCGTGGCACTTGTTGTGCTGAAAATGACGTTTGGAAGCTTAAACTCTCTGGCTGAAGCTTCTGCAAAGTACATGAACTCATCGTAGATGACACATGAGATCTCATTACTTTGTTGCAGCAACAACTTGCCCAAACAGTCCTTGAAGCTCACCTGACACTCTTTGTTGAGCTTAAGCAGAAACTGTAGTGGTCCAAGATCCTTGAAATCAGACTCCGGCAAGCTTTCTGGAATGGTGACAAACTGAAAATCAGTGAAATCATCTGAAGGGCTAAAGTAATTGAACTTAGTCTGAACAACTGTAATTGAGAAACCCTTCAAGTAAAGGGTTTTTGCAAGTTGCATCATTGGAGATATATGTCCTTGAGCTGGAACTGGAACCAACACTACCCTTTTCCTCGCCGGCTTTCCCTCCATTTTCAAAACCTGCAAGAACAACTTAATAAAATCTGCTCTGCCCCTTGCTTTGCG
>AT3G46980_1
CATGACATTGAACACAGAAGAGAGAATCCGAGGAGAAGAAGAAGGTAGAGCTTTTTTCTAAATTCTATACAAGGCCGATATATATTTTTCCTGATATTCACTTGAAGAGAAGAAGCTTGATTCTATTTAGAGTTGCTGCAACTTCTCTACTGGCTGATGATCCAACTATTATGTGTGGATTTGTGGTCCTTCACGCTGCGCTGTTGTGTCAAAATCAACTCTTTCCCCAGTTGCATATATGTTGTAAAAGAGAGCAGAAAGGAGATATAAAATTGCTGTGAGAAGGATGAACCCTTGGAAGGAGCCCAATAGTTCTACAAAGAAACCAGTTCCAACTGTACCAACTATTGCAGCCAAAGTCCCAGCAGTAAGACACATTCCATGTAGAACACCGGAATATTCTGGAGCAATTTCCTGAAGATTAATAAGAAACCCCAAGTGGCTGAATGACTTAAGACCAACGGCTAAACTAAGCCAGGCAGATGCTACTAAAGGCTGTTTTGCTGTGGTTAGACCAATGAGAGCAATCCCAGGGCCAATAAAACCAATGGACTGCATGATTTTTCGCGTTAAAGTGATGCTTGTACCACGCCGTATCAACAAGTCCGACCAAAAACCAGCAATGTATCCAGTAAAAGCCATCACACTCCATGGAACGGCACTAAACCAAGCAGCTTGTTTGAGATTCACATGATATACTGAATTGAAGTAGACAGGCATCCATGAAAGAATCACAAAAAAACCCCAGCTATGCATGGAGTTTGCAACTATAACAGCCCAAGTCGGCATCTTGGAGAGTAGGCGTCTAAAAGGAGGTATTACACCTGTAGTATTTCGTTTGTTTTCCCCAGTAGATGTTTGCTGCTTTTGCTTTATATACTCAAGTTCAGACTTTGTAATCTGAGGATGTCGATCTGGTGCACTTGACGTAGCAGAGAGCCACACGAGCACCCAGAGAAACCCCGATAGCCCAAAAATTACAAATGGGCCATATATACCGCCTTGAGACATAAGAATAGGAGACAACATGAGTCCTACAACATTCCCAAGCTGAAACCCCGCCATTGCAATGCCAACAGCCCTAGAACGTTCTGTTGGTGGAAACCATCTCGCAACCATGTTGTTCATGCAAGGAAGAGCCACTCCTTCAGCAACTCCAACCATAGCTCTTGCAGCAAGCAGAGCCCACAAAGAAGTATCAGCTGCCCAAGGGGTAAGGAAAGTTGCCAACGACCACAAAGCCACACCCCACGCCATGACTACTTTACCGCCATATCGGTCCACCAAAGTTCCGCCAGCTATTGGTGAAATTAAGTATCCCCATAGAAACGATGACTGAACGATACCGGAAAACGATTTGCTCCATCCGCGAGAAAGCGAAAGAGGAACAATCGCGACGGACATCACAACACGGTCCGCATTGCATAGCGCAAGGGCAAGCGCAAGCATCGCGACCACTTTTACTCTCTCCGACGTTATAAATTCCGAAAAATCAGGTTGCGCCGTCACCGTCACCGCCGCCGGCGCCGTCTCTTCCGGCGTACGGCGAGCATCGCTGCAAGAAACTCTTATTCGATGACGCGGAATACAACATAGATCCACGGAAGTGTTCCCGAAGAATTTCAACGAGCCTAAACTTCTACCGGGGCATAGGAACAACTTTCCCCGACGACCTCGCTCCGGCAACGACGGAAACCCCAGTGTAGCTAAGTTCGAAGTCAAGATTGCTCGATCTCCATGGATTTTTAGAGCGTTGCGATTATGGAAGTCTATTGAAGATTGTAAAGAGAGAGAGTAACACATTTTCACCTATCGGAGCTGATTAGTACTTAGTCCGGTGAGTGAAGAAG
>AT3G47160_1
GTTTCGGCTTTTGCAAAAGCTCTTCTTCTCCTTCACTTGACATGGCAATCATAAGGAGAAGACGCAAACACTTGATCTGGAACCACTAGAGGTAGTTTTTCTATGTACACAAACAGCCTATTCTTATTCTCCCTCTCGACTGTATAGAGATTGACCGTATCCGATTTCTCCATCAACATCCACAAGTCTCCTGAGTTTACTCTCTTAAGACTGTCCCGGCAAAAAGGGCATGACTCTGACCTCCCATGCCAATCACGGTAACACTTGATGCATAAAGAATGGGTGCAATTAGGGAGAACAACCATGTTGTTCATCTCCATACAAATCCCGCATTCTTCTTCTCTCTCAATATCAATCTCCGAGAGCTTGACCCTTTCGGTCTCATCTTTATTTCGGTACCTTTTTTTACAGACCTCTTTCTGTTTGCGGTCATCCAGGTCTGTGATACCCCTTTCTAATTGTAAAAGCGATGGAAATATCACAGCATAGAACTCTTTGATACTGGTTTTTCTCTCATAAACCGACATTGTGGTTTTCCCGTCGGCATAAGTCATGTAAATAAGAACTCTGAGCAAACCAAGGGCACCGGCAAGGTGGCAATCAGTCCATTGTACAAGGAAAAGCAAAAACTGGGCAGCCGGGTTGTAAGATATTCTCATCTGAACACGCGCTCCATCCTTCTCCCGAGGATAATCTAAAGCTACAGTGTTAGCGTGTTGGATATCAGCTTCGAGAGCTTTCAGAGAATCTTTGAAAGAAACTTTTGCCATTAAA
>AT3G47295_1
CTCTCAAAAGAGTTTTAAGGTGCTGTGTCAGCCTTTGCATTAGTCGGAACGCTGGGATCGTGTCTAGTGTTTGCAGATGGATCACCATAGTCCTCGATGCTCACCATCAACAATCTATTTTCTGTCCTTGTCTGCCCAATTCCTGAAACAGAAAGAGTGTTTCGGGATGAAGATGTAACGAGTGGAAGGGTTAGCATGAGAAACAAAAGAAGACGAGATCCAAAACTCATCTCAG
>AT3G47370_1
GCGGTTTTTGGACAAGTGTTTGTCTAAGAGTCGGCAATAGTGACCTCGACCTCAACACCGGGTTCAATGGTGATAGAAGTGATTTGCTTAACCACGTCAGGGGAGCTGAAGAGATCTATCACCCGCTTGTGAACCCTAAGTTCAAATCTGTCCCAAGTATTGGTTCCTTCACCACAAGGTGCCTTTCTGGTGGTGATCTTAAGAACCTTCGTGGGCATTCTCACTGGTCCCTTAACTCTAAGTCTCTTGTCCTTAGCTCCACGGACCAAGTCAGTGCACACTTTCTCCAAGTTCTTGACATTCTTAGAAGAGAGAGTGATCCTGATCTTATGAATCTGCTCGAGGGGTTCCTCCAAACCAGCTTTCGTGGGCTTCATCGCTTGATACGCCATGTTTTGTTACTCTCTATATTATTCGTTTCGCCGGAGAGGACTTTTGCCGTTCTGT
>AT3G47380_1
CTCAAAACCAATTCCCTACCTCTCCACAATCAATTATCTAAATCAAAACACTTCAAAAGCAATGGCAAAACAAATATTCTACGCTCTCTTTATATTCCTCTTATCCACGACAATGCTCACCGCGTCCTCCGCCGCGGTAGCCGCAGGAACTTCGAAACGCGCAATAAACTTCGTACAAGCCTCTTGCAAAGCCACCACATACCCAACCGTATGCGTCAACTCTCTCTCCAGTTACGCCAATTCCATCCAAACAAGCCCTCGACGTCTGGCAGAAACTGCACTCACCGTGACCGTGAGCCAGGCCCAATCCACGAAGCTCTTCGTCTCGCGCTTGGCCCGTTTCAAGGGTCTCAAGAAACGAGAGGTTCAAGCCATTAGGGACTGTGCTGAGGAGATCAATGACACCGTTGACCGTTTGACCAAGTCGATCCATGAAATGAAGATGTGTGGTAGTGCTAAAGGTCGTGACCAGTTCTGGTTCCACATGAGCAATGCCCAGACTTGGACCAGTGCTGCTTTGACTAATGCAAACACTTGCTCCGATGGGTTTGCGGGTCGGGTCATGGATGGGCGGATCAAGAACTCGGTCCGGGCACGGATCGTGAATTTGGGAAGAGGAACTAGCAACGCCTTAGCCTTGATCAATGCCTTTGCTAAAAAATACTAAATAATTACTACATTTTTCTTTGTTCTTAATTATGTAATTTGAGCTACGAATGTGTGGAAGCTTTAACCAAAAAAAAAAAGTGTGGAAGCTTGAGGGAATCTTGATTCTTGAATTGTTTCGTGCAAA
>AT3G47500_1
GTAAACATAGACTCCACGAAGCTTTCTCGTGCCTTGTTTTTTGGTTAATCGAGAAAAAAAAATGATGATGGAGAGTAGAGATCCAGCTATTAAGCTCTTCGGTATGAAAATCCCTTTTCCGGCGGCTTTTGAGTCGGCGGTTACGGTGGATGAGGAGGAAGAAGATGAGTGGAGCGAGGGAGATGGAGGAGAGGATAAATCAGAAGATAAGGTAACCCCAGATTTATCAGATAAGAACAACAAGAACTGTAACGACAACAGTCTAAACAATTCGAATGAATCCAAACCCGAAACCGGGGACAAAGAGGAGACGACATCAACGGATCAGATAGAGAGCAGCGGCTCGCTTGAGGATAATCAGCAGACGACAGCTGACGGTAAAACCCTGAAGAAACCTACCAAGATTCTGCCGTGTCCGAGATGCAAAAGCATGGACACCAAGTTCTGTTATTACAACAATTACAACATAAACCAGCCTCGCCATTTCTGCAAGGCTTGTCAGAGATATTGGACAGCTGGAGGGACTATGAGGAATGTTCCCGTGGGGGCAGGACGTCGTAAGAACAAAAGCTCCTCATCTCATTACCGTCACATCACCATTTCCGAGGCTCTTGAGGCTGCAAAACTTGATCCGGGCTTGCAGGCTAACACCAGGGTCTTGAGTTTTGGCCTAGATGCTCATCAACAGCATGCTGTTCCCATGACACCCTTAATGAAGCTACAAGGAAACCAGAAGGTCTCAAATGGAGCTCAAAACGGGTTTCATGGGGTAGCGGATCAGCGGCTTGTGGCTCGGGTAGAGAATGGAGATGATTGCTCAAGCGGCTCCTCTGTGACCACATCTAACAATCACTCAGTGGATGAATCAAGAGCACAAAGCTGCAGAGTTGTTGAACCACAAATGAACAATAATAACAGCATGAATGGTTATGCTTGCATCCCAGGTGTTCCATGGCCTTACACGTGGAACCCAGCGATGCCTCCAGCAAGTTTTTACCCTCCTCCAGGGTATCCAATACCGTTTTACCCTTACTGGACCATCCCAATGCTATCACCGCATCAATCCTCATCGCCTATTAGCCAAAAGGGTTCAAATCCAAACTCTCCCACTCTCGGAAAGCATTTGAGAGATGAAGAATCCGCAAGAAAAGACAATGAGACAGAGCGAAAACAGAGGAACGGGTACGTTCTGGTCCCAAAAACGTTAAGAATAGACGATCCTAACGAAGCAGCAAAGAGCTCGATATGGACAACATTGGGAATCAAGAACGAGGGGATGAGCAAAGGCGGTGGTTTGTTCAAAGGGTTTGATCAGAAGACGAAGATGAATAACAACGACAAAGCTGAGAACTCCCCTGTTCTTTCTGCTAACCCTGCTGCTCTATCAAGATCACTCAATTTCCATGAACGGATTTAGAGTTATACATGTATGTATATATGTATGATTATATGTGTAGAAACTGG
>AT3G47520_1
CGCCGATGCAAGAAATATGAAAAGGAAAACAAAACTCGAAATGATCAGAAGAAAAATGTTATCAGCTTCTCTGGAAAATGTTTTTTTTCTAGTGAAATCACGATCTAGTTGGCTGGTTTGTTTGCAAATGCGACACCCTTCTCGATGCTAGCTTTCAGTTCTGGTTTAAGAGCTTTTAGTGCGTTCTGCTCATACTCAGTCAATCCCTGAAGGTCTGACTCAATCACAGCTTCAAGTCCGTTCTTCCCGAGCTTGATCCGTGATGCAAAGAAAGGAAGATCAGTCAGAGTCGACTCCACAAACGAACACTCGTAGACATCTCCGTCTCCATCAAGGGCACGGAGAGATGACTCGACAAATCTTGCTGCAGCATATGCCATTGACAAAGTAGCTGAACCTGCACCTGCCTTAGCATCCACGACCTCAGTTCCAGCGTTCTGAATCCTAACAGTCAGTTCTTGGATTTCTTCATCGGTAAAGTTGACAGAGGGTTTGGTTTTTGAAAGAAGAGGTAAAATGGTGATTCCAGCATGTCCACCAATAACTGGAACATCCACATCTATAAGCTTAAGGTTCTTTTTCTGAGAAACAAAAGTGTTTGCCCTCACAACATCCAACGTAGTGACACCAAACAGCTTCTTAGGATCATACACACCTTTCTTTTTCAACACTTCAGCAGCAATGGGTACCGTAGAGTTAACCGGGTTACTAATAATGTGGATGAAAGCATTAGGACAATTATCAGCAACAGCCTCAACCAGAGATTTCACAATGCTGGCATTGATGTTGAAGAGATCATCACGGGTCATACCCGGTTTCCTCGGTACACCAGCAGGGATAACCACAACATTCACATCTTTCAAACAATCAGCTAACTCAGAAGGTCCAGTGAAATCACGAACTTGAGAAGGAGTGTTACAGTGACTCAAATCAGCAGCAACTCCTTTCACATTGGCAATATCGTAAAGGTGAAGAGAAGAGACTAACGGAGACATCTTGATGAGAAGTGATAAAGGCTGACCTATTCCTCCAGCAGCACCAAGAACAGCTACTTTATATGAAGCATTGATCTTGAATCCATAAGGCTTCTTGTCAGATGTTTTTGCTTTCGTTACAGAACCGCGCAGAGTCGTGCTCAAGGAAGAAGAATCAGGTCCACAGATGAGAGACGTTGATCGAAGACCGGTAAAACTAGGGACTGAGTTAAGTTTCACAACTTGAGCCCTCGATTGTGTTAAGGAGCTGGCTCTAGAAGAGTAAGAAACAGTTGATCCAATTGAAAACGAAGAAGCTGTTGTTGCTGCCATTTTTTTTGTTTCCCTTGGAGAAAGCTTCTTGATCTGAAAACCAATACGCGAGAGAGAAAAAGAGGCTTTAGGAATTGTTTAAGATTTTGCTCTGTTCGCTATAGGCTCAGTGAAGAAGAAGAAGAAGAAGAAGAGAAATGGGATTAGGTGAAGA
>AT3G47640_1
GCCCTGTCTCTGTTTCCGGTTAACCCTCGCGTTACTACTCCTTGTGGAGCCGCCGAAGACTTCATTCACTGGCTTTCAGCCGCTCTCCAAGTAGCCGAGAAGACCACGAGTCAGCCGCACTAGCATACCTTGGACATGGCTTACTCACATATGAGGTATTATGCATCAAAGGCGTTTGCGTCTGCACACGCCCTGTCATGTCTGAAATATCTTGTGTCTGGGGATCGGGTTGGATCGGAAGGACAAGAACTGTTGCAGGAGGAGGAAGAGTTGCAGCAGATTGTTGATAGCCGGCTCCTTGGAATATGGGAAGTCCTGGGAACTGAGATGCAAGTTCGGGATGTTGTTGTTGTTGATAATGATGATGGTGGTACTCGGGTGCAGGAGAGGTGTTCAAGTCGGGTTTAGACTGATTCACTTTTGCTTCTATCTCGTTCTGTAGTTTCGAGATCTCGGTCTCGAGCACTGAAGTTTCTTCCTTCAGTTCATTTTTCTCTGTGGTTACATAGCTAGATTCAGAGAGGAGAGAAGCGTGCTCCTTTCTAAGGGACTCGATTTGACCAAACACGTCCTTCAAGAATCGATTAGCTTCGCATAGTATGGAGGCTTTCCCACTGTTCTGCTGATTTAGTTCAAGGGTATCAGCTAATTCAATGAAAAGCTCATTCAAATGCTCGCGCTTAAGCCTCTCACGAACAGCCTTGTTAATCCTTTTGGGTACTTTACCTTTTCTACACCTTTCATCTGCGGTAGCATTTGCTTCATCAGACGATGTGGAAGGAGTTTTCGATACCATCGTGCTTTTGTAAAGAACAAGAT
>AT3G47800_1
CAAAAGTCGAATATTTTATTTGTCATTACCACGAAGTCGGCGAATTATTCATCTACTAGAGAGAAACAAAAAACATAATAAAATCGAGCCCCCAATTATTAATCGGAAAAATTAAACCCTAAAAACCCGACCCGATCAATGAGCAGTGAATCTGAAGAGCATAACATGCAAATAATTCTCTCCGGGATTCACAATCTGCGTCGGAAAACTCTTGTGATTGACGGAATCTGGGAACCCTTGCGTCTCCAAACACAAGCCTCCGTATTTCTCATAAACCGCTTTACCTTTTCCGACGACACGCGTCATCATATTACTCGTGTAAAACTGAACACCAGGCTGATTCGTCCACAGCTCCATCTTCCTTCCGGTGACATCCTCCGTCACAACCGCCGTTTTCTTCAGATGTTTCCCGATCGGTCCGTCGATGACGTAATTGATGTCGTAACCGCCGGGTAATTCGTGGATCCGGCTTCCGATCTCGCGTGGCTTGAGGAAATCGTAAGGAGTTCCGGTTATGGAGGTGATTTCGCCGATGGGGATGAGTTTGTCGTCGACGGGAGTTATTTTTCCGGCGAGAAGTTGGATTTTGTGGGAGAGGATGTTGCCGGAGTTGTGGCTGTGGAGGTTCCAGTATGTGTGGAGAGCTAAGTTGATTGGTGTTGGTTTGTTGAGTGGTTTTGCTTCCATTTTAACGCCGAGTTTGTTTTCTCCGATTAACATGTACGTCACTTTCACCTTCACGTTTCCGGGGAAACCTTCTTCACCGTCGAAGCTATCGTATGTGAAAGTAATGTGGCTAGTGGGAACGTAGTTTTGGACTGACCAAATCACATCGCTAAATCCCTTTGTACCACCATGGAGAGTGTTATGGCCTTCGTTGGGATCGGTTTTGTACAATTGACCATTCAACTTGAACTTAGCACCTCCTATTCTATTAGCCACTCTTCCCACAATGGCTCCAAAATAAGTTGTATCATTCTTGTAACCGTCAACAGTATCAAATCCAAGAACAACATCGTCTTGCTTTCCATGTCTGTCAGGGAGGAGAAGAGAGGTCATGACAGCACCATAGTTACTGAATGTAACACACAAGCTTCCTCTGGTGAGCTTATAGGTTTTGATCTCTTCACAAAGACTGTAGTTAACACAACATAACAACAACACCAAAACAGACACACCCACAACTTGCTTCTTCACCATTTTTCAGATCAATCAGGATTGATGGGTCATGAGAGAGAGAGAAAGAAAG
>AT3G47810_1
CCCCACGAACATAACACAAAATTGCCTTCAATCACGAATCTTCTTCGATATTTATTTGAGCCCCTGATCTGTGAAAGTTTGAAATGGTGCTGGTATTGGCATTGGGGGATCTCCATGTACCCCATAGAGCGGCTGATCTACCTCCTAAGTTCAAATCAATGCTTGTTCCTGGGAAGATTCAACACATCATCTGCACTGGAAATCTCTGCATCAAAGAAATCCATGACTACTTGAAGACTATCTGCCCTGATCTGCATATAGTTCGAGGGGAGTTTGACGAAGATGCACGATACCCTGAGAACAAAACCTTGACTATCGGGCAATTCAAGCTGGGACTCTGCCATGGCCACCAGGTGATTCCATGGGGTGATCTAGACTCACTCGCCATGCTTCAGAGACAACTCGGCGTGGACATACTTGTAACAGGCCATACCCACCAGTTCACAGCCTACAAACACGAGGGAGGAGTGGTGATAAACCCGGGATCTGCAACCGGAGCTTATAGCAGCATAAACCAAGACGTTAACCCAAGCTTTGTTCTTATGGACATCGATGGTTTTCGCGCTGTGGTTTACGTCTATGAGCTAATCGATGGAGAGGTTAAAGTCGACAAGATCGAGTTCAAGAAACCCCCCACCACCAACTCTGCTCCTTAGTCCATTAAAAAAAGCCTGAAACCGTTTTATGTTTCCGTCTGGTATCACTCCTAA
>AT3G47833_1
CTGAGATTGGTAAAAAGGAAAAGCATAAAGAGACTCATGAGCTTCCTCCTGCTGCAGCCTGAGCTTCCTTTCTCACCACTGCTCTCGCATAGATCTCATAGCAGCATCCAGCAACAACTACAACTGTGAGCACATCTCCAATCCTCTTCAATCGGTGCACACCTTTCTTATGCGACTTGAATCTCCTCAAAGAGGCATCCTCAGCCAAGAGAGCTTTCTCGCGAGCTCCTAGCTCCACATGGAACCCACGACGGGATTGAGCTAATGCACCATCGGTCTTCTGGGAAGAAGATCGGAGGTGAGATGAAATCGAAGTGTTGTTGAGTAAAAACGCCATTTCCGATGAGGAGTAAAGATTTTAGCAGTAAGATGATAGTACCAAAA
>AT3G47836_1
CGCCACCATCTACCTCACCGCCACTTTCTCCGTTAATGTCTATCGTGGTCTCTCTTGGCACAACGCTCAATCTAAGCTGGAGAAAGAAGAATCTGAAGAATAACCCGAATGATCTGAATGCAGCTGCTTTCTATCCCTTAAGCAGCAGATACTTCCTTGAATCTTTACGTGTGTTGTTTCTTTTCATACACTTAATATATCTTTGTTTCGATTCTAGGAGCAATTAAATAAAGG
>AT1G05500_1
CTTTCTCATTCGGTTTAGCTCGCGAAACTGAATCTGGTGTGTCTTTGTACTAGATAGTTAGTACGGACATTGCAATTTGCGAATTCCGGCGAGAAAAATGGGGTTCATTGTCGGAGTTGTAATCGGATTCGTTGTCGGGATCGCCATCATCATCGGTTTTGTCAAGTTGGAGATTTCTCGATCCAAGCTTCGCTCTGAACTTGCGAATACGGTGGCTGCGTTTGCGAGGATGACTGTGGAGGATTCGAGGAAGCTTTTGCCTCCTGAGTTTTATCCTTCCTGGGTTGTCTTCTCCGAGCGTCAGAAGTTGACTTGGCTGAACCATCACTTGACAAAGATTTGGCCTTATGTAGATGAGGCAGCCTCTGAGCTTATAAGAGCATCCGTTGAGCCTGTTCTCGAGCAATATCGACCTGCCATAGTGGCCTCCTTGACATTTTCTAAGCTTACTCTCGGTACAGTGGCGCCTCAGTTTACAGGTGTTTCCATTATCGACGGTGATAAAAATGGGATGACCATGGAACTTGATATGCAATGGGATGGAAATCCAAATATAGTCCTTGGCATCAAGACCTTAGTTGGTGTATCTCTTCCAATTCAGGTGAAAAATGTTGGATTCACTGGTGTTTTCAGGCTGATTTTTAGGCCACTAGTTGATGAGTTTCCTTGCTTTGGAGCTGTCAGTGTTTCTCTTAGAGAAAAGAAAAAATTGGACTTCACCCTTAAAGTTGTTGGAGGGGACATTTCAGCAATTCCTGGACTTTCTGAAGCTATTGAGGAAACAATTCGGGACGCCGTGGAAGATTCTATCACATGGCCTGTTCGGAAGGTCATCCCAATTTTGCCTGGTGATTATAGCGATCTGGAGCTAAAGCCTGTTGGAATGTTGGAGGTGAAGCTTGTGCAAGCAAAGAACTTGACCAACAAAGATCTAGTTGGAAAATCGGACCCCTTTGCTAAATTGTTTATACGTCCTTTGCGAGAAAAGACTAAAAGAAGCAAGACAATTAACAATGACCTGAATCCCATCTGGAATGAGCATTTTGAATTTGTTGTCGAAGATGCGTCAACTCAACATTTAGTGGTCAGAATATATGATGACGAGGGTGTACAGGCATCTGAGCTTATTGGTTGTGCCCAAATCCGGCTTTGTGAACTTGAACCTGGTAAAGTGAAGGACGTCTGGTTGAAGCTAGTCAAAGATTTGGAGATCCAGAGAGATACTAAGAACCGTGGAGAGGTTCACCTTGAGCTACTTTACGTCCCTTATGGTTCTGGAAACGGCATCGTAAATCCCTTTGTGACTTCATCGATGACTTCCTTAGAGAGGGTGCTCAAGAATGATACGACAGATGAAGAAAATTCAACGAACCGTAAAAGAAAAGATGTCATTGTAAGAGGAGTGCTCTCTGTGACAGTGATATCTGCAGAAGAGATACCAATACAAGATCTGATGGGGAAAGCTGATCCATATGTTGTTATCTCGATGAAGAAATCAGGTGCCAAGAGCAAAACTCGGGTCGTCAATGACAGCTTGAACCCGGTTTGGAACCAGACTTTTGATTTTGTAGTTGAAGACGGGTTACACGATATGCTAGTCCTCGAAGTCTGGGACCACGACACCTTTGGAAAGGACTACATCGGGAGATGCATCTTGACGTTGACAAGGGTTATAATGGAAGAGGAATACAAAGACTGGTACCCATTAGACGAATCCAAAACGGGCAAGCTTCAGTTGCATCTTAAGTGGATGGCTCAGTCAATTTATCGCGATTCCTAAGCTTTAAAGGAAGATTCTCAACTTCGAATGTACATTTTGTCTAATAGCCTTAAAAGGATTTGTTTTGTCAAACAGAGACGAGTCTGCATGTAGCCCTGAAGCTATGGACTCGAATATGAGTTTTCCTCGTTTTCTGAAAACCCTAGACAATATTTGTGTTACTTTGCTTCATAAGGGGTTTGGTTTCGCG
>AT1G05785_1
TCTCACTAAAGATCTCAAACTACAGTTACCAAGACGGTGTACGAAAGAAATGAGCAAAAAAAAGTTGGGTTGGGCCTCATTGGTTTTGGTCTATCCTTCACGTTTCTCGGTATCATCTTGTACTTTGACAGAGGTTTGCTCGCTCTAGGAAACTTATTCTGGTTGATAGGTGTTGGCCTTTTACTTGGTTGGCAGTCGACTTGGAGACGATTTACCAACGTTAGTTACTTGAGGGGCACTGTCTGTTTCGTCCTTGGACTCTTTCTTATATTTGTACGTTGGCCCATAGTCGGCATTATCTTGGAGATATACGGTGTCATTGTCCTATTCGGCGGATTTTGGTCAACGGTAAAGACATTCCTTTCCCAGATTCCTTTTGTTGGATGGATAATACAGTATCCTCTCATGGTTCTCGAGCAACTTGTAAGAAGTTCTCGTTGAAAAAGATCCATCTCAATCTCAT
>AT2G20630_1
CAAAGATTTTACATTTTGGCCAGGATTTTATTGTCAATGGTTTTACAAGACATGACTTTGATCACACAGCTTGGGCGTTTATATGTCTTTTGTTTCTCTCTCTCACATACTTGATTGGTAAAATTTATAGACAAAACAAGTTTATCACTGGAACCTTACAACTATACAAGAGATGTCGTCTTTGCTTTTCTTAGAGACTGCTTCTTCTATCAACTCCTTGGCTGCCCCTTGTGGATCTTTTATGCTTTTGATAGTGTCCACAGCTTCTTGGTTCGACAACACCTTCCAAATTCCATCACTCGCGAAAATGATGAACTCAGTCTCATCATCGATTGTCTGGTGTGTTATGTCTGGTTCTGAGCTCAGATGTATCTTTAAGCTCTTGTCTCCAAACGCCCTCGCAACCGCTAGTTGTCCATCAACTCTTGGAACGTCCCCTGGAATATTTGATACAAAGCCACCACGGCTCTCAATTTCCTTTTGCTCCTTGCTTGGTTCATGATCAACAGAGAGTTGATATGCAACGCCATTCTTTGACATCACTGCCCGTGAGTCTCCAACATTAGCAACCACTAACTTTTTCCCATCTATCAGAATGCCTGTTACAGCCGTTGATCCGCCTTTCCCAAGTTTAAGTGATTGCTCTAGTATCACAGCATCGGTTGATGTGTATGCATTCCTTATAGCGTTTTCCGTATCAGTCCAAAAATCCTTCTCTTTGAGTATGTTATCAAAGAGATTGGTCTGCAAGTACTTGGCCACATCATGCCCTAAGTGACCGTCAAAGATAGCAAACAAACCCAATTCATAGCCGTCCACTTTCTTGAACTCAGACACAACATAGTCCTCCATCGGATGGCACGCTTTACCTTTCACGAAGTCAAAACCGTGCGCGATGTTCTTCCACATCTTGCTTCTACCTCTGCATGTGTCAGATCCGCAGAATCCAGCCTTCAACTTCATCTTATGGAGAATCTCTCTGCCTGTCATTGTGAAAAGGATTTGTTTCTCTGCGTTTGTGAACTGTACTGTGAATGATTCGAAAGA
>AT2G20860_1
CGACGTTTGAGATGCATCCTCGCTCCGCCCTACTCTCCCGATTCCTCCGTCCGGCGTCAAGATGCTTCTCCTCTTCCTCGCTGGTAACTCCCGTCACCGTAACGCAATCTCCCAAGAGTCTCGAGGCTCTTCGAGCTCGGCTGGCGAATGAGTCGCCTTCCCTAACCGATTTCATCCACGGCGATACCTATTCCGTGGAGGTTGGAACCAAGAAGAAGCCTCTCCCAAAGCCTAAATGGATGAAGGAATCTATTCCCGGCGGCGAGAGGTATGTCCAGATCAAGAAGAAATTGAGAGACCTTAAGCTTCACACTGTCTGCGAGGAGGCTAAGTGTCCCAACCTCGGCGAGTGTTGGTCAGGTGGCGAAACTGGAACCGCCACCGCCACGATTATGATCCTTGGGGACACTTGTACACGCGGCTGCAGGTTTTGTAATGTGAAGACATCGCGTACACCTACACCGCCTGATCCAAATGAACCTAACAATGTGGCTGAAGCAATTGCATCCTGGGGGGTAGATTATGTTGTGATCACCAGTGTAGATCGAGATGATTTACCTGATCAGGGGAGTGGGCATTTTGCTGAAACAGTACAGAGATTGAAAGTCTTGAAGCCGGAGATGTTGATAGAAGCACTAGTTCCTGATTTCCGTGGAGATGGTGGATGTGTTGAGAAGGTTTCCAAGTCAGGGCTTGACGTCTTTGCCCACAACATTGAGACAGTTGAAGAGCTTCAGAGTTTTGTGCGGGATCATCGTGCTAACTTTAAGCAGTCACTGGATGTGCTTAGGATGGCTAAGGAGCATGCACCTGCAGGTACCCTAACAAAGACCTCAGTAATGCTGGGATGCGGAGAGACCCCTGATCAAGTGGTCAAAACAATGGAGAAGGTGAGAGCAGCGGGGGTTGACGTTATGACATTTGGCCAATATATGCGACCGTCTAAGCGGCACATGCCAGTAGCTGAGTACGTGACACCAGAGGCCTTTGAGAGGTATCGGCTTCTTGGCATGGAAATGGGATTCAGGTACGTAGCATCAGGGCCAATGGTGAGGTCGTCGTACAAAGCAGGAGAGTACTACATAAAGTCGATGATTGACGCTGATCGAGTTGCTTCTCCTTCTACCTCCCCGTAGATACTCATTCAAGATTACACTATCGTATGTGAATTCTTTCACTTTATTGCTTTGTTTTTTTCTGCGGGTTTCGC
>AT2G20950_1
CATAACAAATCTCCCAATTAAGCATTTTTTAATTGGATTCTAGGTTACTTGCCAATCCGGGGATGGATTTCTTCAATTCAAGAGAGAAGAGACATGGCAAAAGAGCAGGATTGTTTGGTCACAAAAGTGCGAGCAAGAGCAACCCTTCGAGCCCTCCTCATCCCGCTGAGGGCCGGTCTCCACCGGCTACTTATTTCGGCATGAAAAGATCGGAATCTGAGTACGCTTTCCCCATTTCCGATGACCAAATCATTCACTGGAAACAACAGCAAGCGTCTGAACGCGTCCCCAATTCCCACCATCGGCCTCCGGTCTACAGATATAGCACGCCCGAGCGTCCTAGAGAGCATGGTAAAGAAAGAACCGAGGCTGGTGCGGACGTGACACCGAGGAGCAATGCTTCTGTTAGCCCTTTTCGATCTGCCAGAACCCGCACGCCTGATCGCCGTAGGAGGTCTAGCGAATTTAGCAAAGAGCTGTACGAGAGAATGTATGAGGCAGAGGCTAACGTGAGCCCATTTCACCCCTCCAGAAGCCGCTCCCCAGCTCCCTACAACACGCATGAGCGTGAAAGAGACTACAGTAGAGAAAGGTATGAAGCTGAGGGAAATGTAACATGGCGGAACAGCGCTCCTTCGAGCCCATTTCATCCATCCCGAAGCCGTTCTCCACCGCCACACACAAGGCCTCAGAGATACAACGGGAAAGATCATTTCGAGGGAACGTACGAGGCAGATGCGGATGTAACACCGCGTAAAAGCCCTCCCATGACTCCTGTTCATGGAGCCACAAGACGCTCTCCACCACCCCCATTCTACTCGTCTAGCGACGACGAGGAAGACGACAACAATTCCACCTACCTCTTTCCAGAGATCGCAACTGGACGTCGTTCCAGGGGCGTCTCTGGGAGCAGCACGCCTGTTCACTACAAGTACCAGATCACATCGGTTGAAACCTACGAGCAAGATAGGCAGTTCGAGCCGCCGGAGCTGCCGGATGAGTCACAGAGCTTCACGATGCAAGAGATCGCCAAAATGCGCGGACTTCAAAGCTACGAGGCAGGCAAGGAAGAGATACAGTCAGCGATCTCCGAGACATACGTCTCCGTCGCCAACTACAAGGTGCGGATGAGCGTCTCCGCCACGCTCAAGGCGATCATCGACAAATACGGAGACATCGCCGCCTCGTCGAAGCTGCAATCCACCTCAACAAGGTCGTTTTACCTCGAATCCCTAGCCGCAGCGGTGATGGAGCTGAAATCGACGGCGTTGAGAGATCTGGAGAAGACGTGCGTGGCGGAGATCGCGGCGGTAGTGAAGGACATGGATTCGGTGAAAATCGACGTGTCGTGGCTGAAATCAGCCGTCACGGAGCTAGCGGAGGCGGTGGAGTACGTGGGGCAGTACGAGACGGCGAAGATCGTGAGGGAGGAGTGCGATAGGGAAATGACGGCGGGGAAAGTAGAGATGGAGGAGCTGAGGGAGGAGCTGAGGCGGAGAGAGGAGGAAACGAAAGATTGTAGAGAGAGAGTGACGGCTATGGCGGGTCGGCTAGGGCAGCTAGAGATGAAGGATGTGAGAGTGAAGAAGAATCTGGAGCTGTTCCAGAGCAAGGTCCACAAATTCGACGGTCAAGCTGTTCTCCTCGAGCTCTAAAATATTTAAACCGGTTCAGTGTACCATTCCTCCACCCACAACATCAGCAGTTGAGAGGTATCGCCAATAAGCTATGATTTATGTGATTTTAGTCTCTAGAGAGACAGACACCTAAGAAAAACCATCTTGTGGAAGAATTTATCAGGTCATTGCACATCCAAACACACATGACAACATTTTAGATTTGGCATATTGTATCTACCGATAAATCCCGGAAATTCAAGCAGCATCTTGAC
>AT2G21160_1
GAGTACAATGCTGGAACAAAAAAAGTAACGTTTCAAGCCTAAATTTCCTCAAGACTGCTTAAACTTGGAAACTCTTTCAAAACTCTATAACAACTGGAAGGAGGAAACAGCTCTTTTAGTTCTTCTTGTTCTTTGATTTCCCAGACAATGTCTTGGCCAAAGGAGTTCCCTCGAGCCATTCGTCGAGTGATGCGTCGGTAGACCTGGTTCCTACTTCCACCTTGGACACCTTTTTGGTTTTCTTAGTGAGACGCTGTACTTGGCTGTATGCCCATAGGCCAAGGAGGAGGAGGAGACCGATTCCGAGTGTTATAAGGAAGACAGATTCACCGCTGAGGAGACCTCCAGATTCAACTACCTCTATGGTTCCATTGTAGAAGACACTCTGGTATGGCTTTCCTTCCACGTCGTAAATGATATAACCCACCAGATCAAATGCTCCAGGCTGCAGGTACTGGCTGACTGCAAAGATGTACGGGAATGTTGCTTGAAGAGACGTTGGGATGGATGCATTGTTGAATCTCAGCATGGTTAGATTCTGAACCAACAACTTATGATCATAAGGAAGATGAACGCTGGCCCTAATTCCCATCACACCTACGCTAGTTTTCCCATCATTCTTCAAACCAACAAGGAGCTCAGTCTCTTCTCCAGCTGGAACCAATTTCGCACTGTTTTTGGGGAAAACACAAACTGTCTCAACTCCTGGAGCTGAGGTCAAGTTCATATCCAAATCCTGGTCATCTTCCTCAACCCCATCATCACTGTTTTCTCCCACAACATCGTCAACAAGACTGGAATGATCCTCGGTATCCGATTGACATCTAGCAACTTGAAGCAGAGGAGATGCAAGTAGAAGGAGAGCGAGGAACAAAACCCTAAGATTCATCATCGCTGCTTCTATCAAAAATGGTCAAC
>AT2G21185_1
CAAAGAAAACAAGTGGGGGCGATGCATTACCACGGCTGCTGCTGCGGACGGTGTAGAGTAACGGCGTCGCCGTTACCGGTAATAGTTATGATCACGGTGGCGCTCGTCCTCTTAGCCCTATCCTCCGTCGTGAAATTCGAGGTTGCTGTCTCCTCGGGTGAAGATGTGCTGAGCTGGCTCCTCCTCGCCGCGGTTCCATTGGCTCTGCTATTCGCCGTGAGATGTCTCTCTTGCCTTGAAACGTCCAAGCGATATACTTACTACTGTCCGTGTGGTCGCTGGAGATGCGTTTGCTACTACTAGTTTTGATTGCGGTTAGTATTGTTGCGTTTGCGTTTATGTAAATCAATAA
>AT2G21240_1
CATTTTTGCCCATTCAAAAGATAGTTAACATAATATTGGTTTTACCATACACAACAACGAACTATGGACAATAAAGACAAAGACAACACCTAACCTTAAAGAAGAAGAAGAGAGAACATACTCGGACTGTACGTAGACCATAGAGGCTACTTGATAGTGATGTACCGGTTTGTCCCGTGCCTAGCCCAGTAGTCTTTAAGATCAACAGGACACGAGAGATCATACCCTTCTGCAGCTAAACGGCTGAGTAATCTCGAGAAAACGTTTCCGCTCATTTTCCTGCCGCCAATCCGAGAATGCCTCTTGTTTGGCATCTGCGGTAATGGGTACTGTGATAAGGTGGTTGTGCAGCAAGACGATTGCCACCCGCCATTTCCCCATTTGTAACACTGATGTGCAGAGCCTGTGCATGTGCACATCGGTACTGGCATTGTCGTCTCATCGAAGGTGACCAAGTTTAAACCGACATCATTACTGTCCCAATCTGTTCTAGATTTCTTTCCAGGAGCAGCAACCCGACGGTTCAGATCTTCACCCACTTTCTTCCCCTTTGGTTGTCCCTGCTTGTTCTCCTTCTTCCTTTTGGTCACCTTTGTGTTTGTCACCTCAGGCGGAATAGTTGATATAGGGAAAGGTTCAAGTTTGTGGGTTTCTCCAATACTGAAACAATCATCTCCATCACCACGCTTGCCACCCGACAAAGCAAAGTTGAGACTATTTTCATGGTGTTGAAGCGCAGCATATGCATTGTCTCTCTCTATCAAGGCTTTATCTCTTTCAGAAAGAGCTTTGTCTCGTTGCTGAAGCGCTTCGTCCCGAGCTGCTACTGCTTCCTTTTTCGCGGAGACGGCTTGATTTCTTTCATGTACAGCTGCGTCCCTCTCGGCAAGGATGGACATGATCTTCTTATTCATCACCAACGCATTATGTTGCTCCTTTATCTGATGTTGTGGCATCATATTCCACATAGATTGTGCCCCTTTGAAGTAATCAGGCTTGAACCGACCATTTTCATACTGGCCACCATTCTCCATCTTCTTATGAGATTTTTCGAGCTTGAGGACGAAATGGGCAACTGGGATATTTGAG
>AT3G47860_1
GCGACCAAAAGAAGTTGAGAGAGAGAATGGTAAGTAGTAGTATAAGCATCTCAACACCAGTTTTTTCTCATAGCTTCTCTCCACCTGCTACTACTACAACAAGAAGATGCTCTCTGATCAGGGACATGAGATCTCATTTGTCTGTCACAATCAGGTGCTGCTGTTCTTCCACATGGTTTCTGAACAAGTTTGAGTTAAAATGTTCCTTGGAGAAGCCAATTGGAAACCTGGCTTTGAGAAAGCGTTTAGTTTCAGGGTTGGCAGCAATTTTGCTTTTATCTCAGGCAGGCCAGGGTGTTGCGTTGGATCTCTCATCTGGTCATCAGAACATTTGCCAACTAGGGAGTGCTGCTGTGGAAGAAAACAAGCTGACTCTTCCACTTGAAAATCCATCTGATGGTGACTCGGAAGCAATGATGATGATGATGATGAGAGGCATGACTGCTAAGAACTTTGACCCAGTTAGGTACTCTGGAAGATGGTTTGAAGTAGCTTCTCTTAAACGTGGATTTGCAGGTCAAGGCCAAGAAGACTGCCATTGCACCCAGGGGGTATACTCCTTTGATATGAAGGAATCCGCCATCCGGGTTGATACATTTTGTGTTCACGGCAGCCCTGATGGTTATATAACAGGAATCAGAGGAAAGGTTCAATGCTTGGGAGCGGAAGACCTGGAGAAAAGCGATACTGACTTAGAAAAGCAAGAGATGATTAAAGAGAAGTGTTTCCTTCGATTTCCCACAATTCCTTTTATTCCCAAGTTGCCGTATGATGTTATCGCCACAGACTATGACAACTATGCACTTGTTTCTGGCGCCAAAGACAAGGGCTTTGTTCAGGTCTACTCAAGGACACCTAATCCAGGACCTGAGTTCATTGCCAAGTACAAAAACTACTTGGCACAATTTGGCTATGACCCGGAAAAAATCAAGGATACACCACAGGACTGTGAAGTGATGTCTGATGGTGAGCTAGCTGCCATGATGTCCATGCCTGGTATGGAGCAAACGCTGACAAACCAGTTTCCAGATCTGGGATTAAGAAAGTCAGTCCAATTTGATCCCTTCACAAGTGTGTTTGAAACCTTGAAGAAACTTGTCCCGCTCTATTTCAAGTAGCCCAGCTACTTTCGTTCAAGTTTTTGAATTCTTGTGTATATTATCACTGTCCATATGGTTATACACTGTCCACATGCTTATACACCTGACTGAGTGTATATACATCTTCCAGAATCAAAC
>AT1G05940_1
GTCTACCCAACATTCAACTCTCAATTCAATCTTCCATGGGAGGCCACGAAGGTGTCAGCAACCAACGCCTCTCCTCCGCCACATGGTTCTCTCAATTCTGTGATTCAGCTCGCCGATTTAAGTCATTGGATCCTCCGTCATCGCAGACTGCCGTTCGCTCCACCTCCGGCGACTCTCTGGTTCGTCGCCTAGGCCTTTTCGACCTCATACTGTTGGGCGTCGGCGCTTCCATCGGCGCCGGTGTATTCGTCGTTACCGGAACCGTCGCTCGCGATGCTGGACCCGGAGTCACGATCAGCTTCTTGCTAGCTGGAGCATCGTGTGTGTTGAACGCTCTCTGTTATGCTGAACTTGCATCTCGTTTCCCTGCTGTCGTTGGGGGAGCTTACATGTACTCGTATTCAGCTTTCAATGAGATCACTGCTTTTCTTGTTTTCATGCAACTCATGCTTGACTATCATATTGGGGCTGCTAGTATCTCCCGTAGCTTGGCAAGCTATGCTGTTGCTCTTCTTGAGCTTTTTCCAGCTTTTAAGGGCTCTATTCCTCTCTGGATGGGAAGCGGCAAAGAGTTGTTAGGAGGGATTGTCTCTTTAAATATTTTGGCTCCCATTTTGCTTGTTCTCTTGACCCTTGTTCTATGCCAGGGTGTGCGCGAATCTTCCGCTGTCAACTCCGTTATGACTGCTACTAAGGTCGTGATCGTTCTCGTTGTGATTTGTGCTGGTGCCTTTGACATTGATGTAGCAAATTGGTCTCCTTTTGCGCCTAATGGTTTTAAAGCAGTTCTGACTGGAGCTACTGTTGTGTTCTTTTCATATGTTGGATTTGACGCGGTTGCTAATTCTGCTGAAGAATCCAAGAACCCTCAGCGTGATCTGCCAATCGGAATTATGGGGAGTCTTCTGGTATGTATCTCGCTGTATATTGGCGTATGTTTAGTGCTTACCGGGATGGTCCCTTTTAGTCTCCTCAGCGAAGATGCTCCTTTAGCTGAAGCCTTTTCATCAAAGGGTATGAAGTACGTCTCAATCTTAATCAGTATTGGTGCTGTTGCTGGACTCACAACTACTCTGCTTGTTGGTCTTTATGTTCAGTCCAGGTTATATCTGGGACTTGGAAGGGATGGTCTATTGCCTTCAATCTTTTCCAGAATACACCCAACTCTTCATACACCTCTTCATTCTCAAATCTGGTGTGGCATTGTAGCTGGCGTTTTAGCTGGCATATTTAATGTACATAGCCTTTCCCATATTCTGTCTGTTGGTACATTGACTGGGTATTCAGTTGTTGCGGCTTGTGTTGTGGCGTTGAGGTTGAATGATAAAAAAGAAAGAAGGTCGTCCAATGGATGGACATCGAGTTGGCAAGAAGGTGTCATTTGCCTTGTTATAATTGCATGCAGTGGTTTTGCTGCTGGCGTATTTTACCGTTTCAGTGCTTCAATTATATTTCTTCTCCTCTCAGTTGGTGTGGCAGTTGTTGCTTCAGCAGTTCTTCATTATCGCAAAGCTTATGTTCAGTCTCTGGGTTCTGGGTTTTGCTGTCCTGGTGTACCCATTGTGCCATGTGTTTGCATTTTCTTCAACATCTTCTTATTTGCTCAGTTGCATTATGAAGCATGGATAAGATTTGTTGTTGTCAGTGTGCTTTCAACCGCCGTTTATGCCTTGTATGGGCAGTACCATGCAGATACAAGCACGTTGGTTTATCGGAGGGTACCTGAAACTGAAAGCGACTCTGGGTAACACTACATTATAGTTGTGTTGCTTACACAATGCAGTCCATTCGCTGAGTAGATAGTGAAACTCTGAGTTGCGTGAGAGACATACATATTCAGGTCGAGTGTAAGGATTGAATGGGATGAATGATTCAGA
>AT1G06000_1
ATATTTATTACACACACATCTCTGCGAGGAGCTTATCCAAGTTCTTGTAAGAGCTCCCACCTTCTTTAATGGCCTCCATACCTTTCTCCCTCAGCTTCATCAACGTAACTCTCTCCGGCAAGTCCTCTCTCGCCGACTCAGCCAGAACCCTAGCGAGCTCGTCCGAGTCAGGAACTGAGTCTCTGTTCTCTCCAACTCGCACCGCAGCTTTTAGATTATCAACGAGCAGCGTCGTGTTGTAAAAATGGTCTGCTTGCATCGGCCACGCAAGCAACAGAACTCCTCCGACCATTCCTTCTAGAACCGAACCCCAACCCAAATGAGTTAGGTAAGACCCAACGGCTCGATGCTCAAGAATCATAGTTTGTGGGGCCCAGCCTCTTATCACAAGTCCTTTCTCCTTCACTCTCTCTTCAAATCCCGCCGGAATCACATCTTCCTCGCCGGGGTTATCGCTGGAGTTCACCTTTTTAGCTGCGTCCCTCACGGCCCATATGAAACGCACACCACTTTTCTCCAACGCTGCCGCTAAAGCCGCCGTTTGCTCCGCCGTGAGACGGATCTGGCTACCAAAACCGATGTAAACGACGGAGTTATCCCCGGGGCACGAATCTAACCAAGCCGAGACTTTCTCCGGCGGGATTGAGCTTTTTCCGCCACGGTCAACGCCTGCTTTAAGGGGGAGCAACGGTCCGACGGTCCAGACACGGTGATGAGTCATGAAACGGGTTTTAACACTTTCTACAAACTTAGGCTCGAGTTCGTAGAAAGTGTTGATGACGATCCCGTAGCTTTCCGTTGTGGAAGTCTCGAGCTCGTCGAAGAAGCCTCTATCTTCTTGACCCCACATGGTGGAGATCGAGTGAGCATTGATGGGTAAGAAACAAATGGACTTAAGAGAGAAAGCATCAGCTACTTTGTTAATCCAAGGGCTGAGAAATGAGCTTCCGAGGATAGCGTCGGGGAGATCGGACGGTGGTTGACGGCTGAGATAGTCAACGAGAGGGTCGTGGAGACGAGAGAGAGCTTCGAACATGTGAGGTAAAGCTTGGAGAGGAAGTTGCTGGAGAGTTTCGACACCGGAAGGTATACAAGGGTGAGAAGGAAAAGGAAGGATTAGGGTTTTGAAATGTTCCGGCAAGTGAAGTGAACGGAGAGGATCGAGATAAGAAGAGTTTTTGGGTGTGACGAGGACAGTGACGGTGGCTCCACGGAGAAGAATCTGATGAGTGAGGTCAAGATGTGGAAGCATGTGACCGGACTGTGGAAACGGTATGACCAGAACGTGCGGCTTTTTCGTTGTTGTCGTCATGATTATTTTTTTG
>AT3G48000_1
AAGAACTTTGCGTTTAAAGCTTGAAGCTGGTTGTGCATCCATGGCGGCTCGTAGAGTGTCTTCTCTATTATCTCGATCTTTGTCAGCTTCCTCTTCCTTATTGTTTCGTTCTCAAGGGACAAATTGTTACAATGGAGGGATCTTAAGGAGATTTGGAACCTCTTCTGCTGCGGAGGAAATCATAAATCCCTCGGTTCAAGTTTCTCACACACAGCTCCTTATCGATGGGAACTTCGTTGACTCTACTTCTGGTAAGACGTTTCCGACTCTTGATCCGCGGACAGGCGAAGTCATTGCGCACGTAGCTGAAGGCGATGCTGAAGATATCAATCGGGCGGTGAAAGCTGCAAGGAAGGCTTTTGATGAAGGACCTTGGCCTAAAATGAGTGCTTATGAAAGGTCAAGAGTAATGCTGAGGTTCGCAGATTTGGTTGAGAAACACAGTGAAGAGCTGGCGTCTCTAGAGACATGGGACAATGGCAAGCCTTACCAACAATCCAAGACCGTAGAGATTCCAATGTTCGCCAGATTGTTCCGTTACTATGCTGGATGGGCGGATAAGATTCATGGGCTGACAGTTCCAGCAGATGGAAACTATCATGTTCAGACATTGCATGAACCAATAGGTGTAGCTGGACAGATCATTCCGTGGAATTTTCCGCTTTTAATGTTTGCTTGGAAAGTTGGTCCTGCTCTTGCCTGTGGTAACACCATTGTTCTCAAAACCGCTGAACAAACGCCTCTTACCGCATTCTATGCCGGGAAGCTTTTACTTGAAGCGGGTCTTCCTCCCGGTGTTCTGAATATAGTTTCTGGATTTGGTCCAACAGCGGGTGCTTCCCTCGCGAGTCACATGGATGTAGACAAGCTTGCTTTCACAGGATCGACTGATACGGGCAAAGTTATACTTGGATTGGCTGCTAACAGCAATCTCAAGTCGGTAACTCTGGAACTTGGAGGGAAATCACCGTTTATTGTATTCGAAGATGCTGATATCGATAAAGCTGTAGAGCAAGCACACTTTGCCCTCTTCTTCAACCAGGGGCAATGTTGCTGTGCGGGGTCTCGTACATATGTTCATGAGAAAGTGTATGATGAGTTTGTTGAGAAATCAAAGGCACGCGCATTGAAACGTGTGGTTGGTGATCCTTTCAAGAAAGGCATTGAACAGGGTCCTCAGATTGACTCGAAGCAATTCGAGAAAGTGATGAAGTACATAAGGTCAGGTGTCGAAAGCAATGCTACTCTTGAATGTGGTGGTGATCAGATTGGAGACAAAGGTTACTTCATCCAACCTACAGTCTTCTCTAATGTTAAGGACAACATGCTTATCGCTCAAGACGAGATTTTCGGTCCAGTCCAATCAATCTTGAAGTTCAGGGATGTGGATGAGGTGATAAAGAGGGCGAACGAGACGAGGTACGGGCTAGCCGCAGGGGTTTTCACAAAGAGTCTGGACACCGCAAACAGGGTTTCGAGGGCTTTGAAAGCTGGCACCGTTTGGGTTAACTGCTTCGACGTCTTTGACGCAGCCATTCCATTTGGTGGTTACAAGATGAGTGGTAATGGCAGAGAGAAAGGCATATACAGTCTCAACAATTACTTGCAGATCAAGGCAGTCGTCACTGCTTTGAATAAGCCTGCCTGGATCTGATCTCTGCAGTTTGTCTCGTAATAAATGCTCAAACAAAA
>AT1G06040_1
ATGTCTACACATAGCTCACATGTAGCTTTTTAGCCAAGATCAGGGACAATGAAGTGCTCCTCATTATCATCATCATCTCTGATCTCGAACCTCGGCTTCTTGTAGGGAACGTTTGACTTCATGGGTTTGTAGGAATGAACATGACCTAAATGCGAAACAAAAAGCTCAGGAACTTCAGCTGCAGGAAGAGCCTCCTGATTAACCTGATCACCAAAGAAACCCATGTCTGAAAACCACTCAAACTCCCCTGCCCCGAGATCAAGCTGTCCTTTCTTATCAGTGGATTCAATATCAGAGAAGTGGAAGAAATCGTCAACAGCCCACGGAAGCTGAGTAGCAGAAGAAGGTTGTTGATGCTGGCTTGGAGTTTTTGCAGGAATCTGATTACTTTTCTGTTGGTTGTTGGAAGGCTCAGATTGATTCTTCTCCATTTCTTTACTGCAACTAGTTGATTTCAGAGCTACTTTGATCCCAGTGGCTAAGAACCTCTGGTGATTAGCAGATCGAGAATTAGCTACGTGGATCGATTCATCGCAATCCCTGCAAAGCAGAGCCCTATCCTCTACACAGAAAATGAAAGCTGCCTTTTCTTGGCATATATCGCAACGAGGGAATTTGGTGGAGAGAGAATTGAGATGAAGGCGTTGATGCTTGCTTGCGAGTTTGTTAGCGGCGTGAATCTCGATGTCGCATTTAGGGCACAGAGCAGCTTCGTCGGCGCAACATATCACCGTCGCCGGAGCTTTCT
>AT1G06040_2
CCCAAAACCTGCACTTCTGCTAAGCTACTCTGAGAAGAGCAAAAACCAGTCTCTTCCTTGTTTTAAGCATTTTGATTCCTTCAGAGAAATCAAAACTTGTGTTTTTTTACTTTCTTGTAATTGGAATCATAAAAACGATATGAAGATACAGTGTGATGTGTGTGAGAAAGCTCCGGCGACGGTGATATGTTGTGCCGACGAAGCCGCTCTGTGCCCTAAATGCGACATCGAGATTCACGCCGCTAACAAACTCGCAAGCAAGCACCAACGCCTTCATCTCAATTCTCTCTCCACCAAGTTCCCCCGTTGCGATATCTGCCAAGAGAAGGCAGCTTTCATTTTCTGTGTAGAGGATAGAGCTCTGCTTTGCAGGGACTGCGATGAATCGATCCACGCAGCTAATTCTCGCGCTGTTAATCACCAGAGGTTCTTAGCCACTGGGATCAAAGTAGCTCTGACCTCAACTAGTTGCAGTAAAGAAATGGACAAGAATCAATCTGAGCCTTCCAACAACCAACAGAAAGCTAAGCAGATTCCTGCTAAATCCCCAAGCCCGTCTTCTGCTACTCCACTTCCGTGGGCTGTTGACGATTTCTTCCAATTCTCTGATCTCGAATCCACCGATAAGAAAGGACAGCTTGATCTCGGGGCGGAGGAGTTAGAGTGGTTTTCAGACATGGGTTTCTTTGGTGATCAGATTAATCAGGAGGCTCTTCCTGCAGCTGAAGTTCCCGAGCTTTCTGTTTCACATTTAGGTCATGTTCATTCATACAGACCCATCAAGTCTAATGTTTCCTACAAGAAGCCGAGGTTCGAGATCAGAGACGATGATGAGGAGGAGGAGCACTTCATTGTCCCTGATCTTGGCTAAAAAGCTATATGTAAACTACGTGTAGACATTCAAGAACAAAAAAAAAAAAA
>AT3G48110_1
CAAAACCTCTCTCTCGTTTTCCAAAATCCAAAGGGTCTGGTCACTCATGGCCTTCCTCACTCTTTCTCTTCCTCTTATCGTCTCTTTCCTTCGTCCTCACGCCTCTCCTCGCTTCTTCCTCCTCCCTCGCTCTCTTTCTCAGCCCCCTTTTCTCTCCCGCCGCCGATTTCACCGCACCGCCGCCGTTTCCTCCGCCGCTGTTCATCACCCGTCCTATCGTAAGCCCGACGATGATGCCACCCGAGCGGCGTCAGTTCCTACATTCCAACAAGCGATTCAGCGCCTCCAGGAATATTGGGCTTCCGTTGGATGCGCCGTTATGCAACCTAGCAACACTGAGGTCGGAGCTGGCACCATGAATCCTTGCACCTTTTTGAGGGTTCTTGGCCCTGAACCCTGGAATGTTGCCTATGTTGAGCCAAGCATACGTCCTGACGATTCTCGCTATGGAGAGAACCCCAATAGGCTTCAAAGACATACTCAATTTCAGGTCATATTGAAACCTGACCCTGGAAACTCTCAACAGCTCTTTATCAACAGTCTCTCTGCTTTAGGTATTGATGTGACTGCACACGATATACGGTTTGTAGAAGACAACTGGGAGAGCCCGGTGCTTGGTGCTTGGGGGTTGGGCTGGGAGATCTGGATGGATGGTATGGAAATCACACAATTTACTTACTTTCAGCAGGCTGGAAGTCTTCCGTTGTCTCCAGTATCTGTTGAAATAACTTATGGGCTTGAGCGCATCATAATGTTGCTTCAGGAAGTTGATCATTTCAAAAAGATCTTATATGCTGATGGTATCACCTATGGGGAGCTTTTCTTGGAAAACGAGAAGGAAATGAGCTCATATTATTTAGAGCATGCTAGCGTGGATCGCCTTCAAAAGCATTTCGATTATTTTGACGAAGAAGCACGTTCCTTGCTTGCCTTAGGACTTCCAATCCCTGCGTATGACCAGCTTCTGAAGACGTCTCACGCTTTTAACATTTTAGACGCTAGAGGTTTCATTGGCGTAACTGAACGTGCTCGTTATTTTGGTCGAATGCGCAGCTTGGCTCGCCAATGTGCCCAACTGTGGTTAAAGACACGCGAGTCTCTTGGGCATCCTCTTGGTGTTGCCTCCGAACCAGTTCCTCCCGTTTGTCACAGAGACGCTTTGGAAAAAGTGGCTGAAAAGGTTCCTGAGGATCCAAGATCGTTTATTATTGAGATAGGGACTGAGGAGATGCCACCTCAAGATGTTATCAATGCTAGTGAACAACTCAGGGTCTTAGTGCTAGAATTACTAGAGAACCAAAGATTGCGGCATGGTGCTGTGAAAGCATTTGGCACACCTCGCAGGCTAGTGGTGTTAGTTGATGCTATGTCCTCTAAGCAGCTGGAAGAGGAGGTTGAAGTTCGAGGACCCCCTGCTTCTAAAGCTTTTGATGATCAAGGAAATCCTACAAAGGCTGCAGATGGTTTTAGCCGTAGATATGGCGTTCCATTGGAAAATTTGTACAGAAAAGTTTCTGGGAAGACAGAATATGTCCATGCACGAGTTACAGAGCCAGCTCGACTTGCTTTGGAGGTTCTATCAGAAGATTTACCTGGTATACTGGCTAAAATATCGTTCCCAAAGTCGATGCGCTGGAACTCTTCAGTAATGTTTAGCAGGCCAATTCGCTGGGTTATGGCCTTACATGGGGATCTGGTTGTGCCATTCTCCTTTGCTGGCATCTCAAGTAGAAATGTATCTTGTGGACTTCGCAATACTGCTTCAGCATCACTATTGGTACAGAATGCAGAATCCTATGAAGATACTTTGAGGAATTCTGGAATCAATATTGAGATTGAGGAAAGGAAGAAAATCATTCTTGAAAAGTCAAATGCACTAGCAAAGGGTGTGAATGGGCGCCTTGTTGTCCCGCAGAACTTACTTAATGAGGTTGCAAATCTCGTCGAAGCTCCTGTTCCCTTAATTGGAAAGTTCAAGGAATCATTCTTAGAACTTCCAGAGGAGCTATTAACTATTGTTATGCAGAAGCACCAAAAGTATTTTTCCATTATTGATGAGAGTGGACAGCTATTGCCATACTTTATTGCTGTTGCCAATGGTGCAATAAATGAGGATGTGGTGAAGAAAGGAAATGAAGCAGTTCTCAGGGCACGCTATGAAGATGCGAAGTTCTTTTATGAGGTGGACACAAGGAAAAGGTTTTCTGAATTCCGAGATCAGCTACAGGGAATTCTTTTCCATGAAAAGCTGGGGACGATGCTGGATAAGATGAACCGTCTAAAAAACATGGTAACTAAGCTTTGTTTGGCCCTCAAAATTGATGAAGATCTGCTTCCGGTTGTGGAGGATGCTGCCTCACTTGCTATGTCAGACCTTGCAACTGCTGTAGTTACAGAATTCACTGCGCTGTCAGGAATAATGGCTCGTCATTATGCTCTCAGAGATGGCTATTCAGAGCAGATAGCAGAAGCTTTGCTGGAAATTACACTTCCTAAATTTTCTGGAGACGTCATTCCAGAAACAGATGCAGGAATGGTTTTGGCAATAGCTGATAGATTGGATAGCCTTGTTGGTCTATTTGCTGCTGGTTGCCAGCCAAGTTCAACAAATGACCCATTTGGCCTTAGAAGAATATCATATGGCTTAGTTCAGATTTTGGTCGAGAAGGATAAAAATGTTAACTTCAAACGTGCTCTAGAACTTGCGGCCAGTGTACAACCAACGAAGGTTGAGGCAAACACTTTAGAAGATGTGTATCAATTTGTTACGCGAAGACTGGAACAGCTACTGGTTGACAACGGAGTAAGCCCTGAAGTAGTTAGGTCTGTCCTAGCAGAGCGTGGAAACGATCCTTGTCTGGCAGCACGGACTGCATACAAGATGGAAAAGCTAAGCAAAGGTGAGATCTTTCCGAAGATAGTGGAAGCATATTCTCGTCCCACACGCATTGTCCGTGGGAAAGATGTTGGTGTTGGAGTTGAGGTGGATGAGAATGCATTTGAGACTTCCCAAGAGAGAGCGTTGTGGAGCACTTACACCTCTATCAAAGATCAAATTCACACTGGCATAGAAATCGAGGAGTTCACTGAGATATCGATGCAGTTGGTGGAGCCACTGGAGGATTTCTTCAACAATGTGTTTGTGATGGTGGAGGAAGAAAAAGTGAGGAAGAACAGACTCGCTCTGCTCAATAACATTGCCAATCTTCCCTCAGGAGTCATTGACCTCTCATTTTTGCCTGGATTTTGAGCTTTTACTTGTTTCATAATCCCCACAGGAATCATTTTTTCTTTGTTTCGTAACCTTATATAGTTTTGTGTTCATTTTTAAAAATTC
>AT1G06080_1
CTAGACTTTAATAATTTTATTACAAAATGTCATTGTCATCGTCGGAGAAGGAGGAGAATCACTGGAAAATGACGGCGGATAAGGCTGAGATGGGGAGGAGGAAGAGGGCAATTTGGGAAAGAAAGTGGAGGAGATTGGACATTGTGAAAGCTTTTGCTTCTCTCTTTGTGCATTTCCTCTGTCTCTTGGCTCCTTTCTATTTCACTTGGCCAGCTTTGCGGGTCGCACTCGTTGTCTATACGGTGGGTGGACTCGGTATCACCGTCTCTTACCACCGTAACTTGGCTCACCGGAGCTTCAAAGTCCCTAAATGGCTCGAATATTTCTTCGCCTATTGCGGCCTTCTCGCCATTCAGGGTGATCCGATTGATTGGGTGAGCACACATCGATACCATCACCAGTTTACAGATTCGGATAGGGACCCGCATAGTCCTAATCATGAAGGCTTTTGGTTCAGTCACCTCCTATGGCTATTTGATACCGGTTATCTTGTAGAAAAGTGTGGAAGAAGGACAAATGTGGATGACTTAAAGAGGCAGTGGTACTATAAATTCCTTCAAAGAACAGTCCTTTACCACATTCTAGCATTTGGTTTCCTACTCTATTACTTTGGTGGTTTGTCTTTTCTTACTTGGGGAATGGGTATTGGCGTAGCTATGGAGCATCATGTGACTTGTCTCATCAACTCTCTTTGCCATGTTTGGGGAAGCCGAACTTGGAAGACCAATGACACTTCTCGTAACGTTTGGTGGCTATCAGTATTCTCATTTGGAGAGAGCTGGCACAACAATCACCACGCGTTCGAGTCGTCGGCGAGACAAGGCTTGGAATGGTGGCAAATCGACATTTCTTGGTACATCGTCCGATTTCTCGAGATTATCGGTTTGGCTACTGATGTCAAGTTGCCTTCAGAGAGTCAACGACGTCGTATGGCATTGGTTCGTTGAATATGGAAAATATTCGACTTCGCCTCTCAATTAAGTATTAGTTAAAGTCTACGTTCGTTTGAAGTTTTTGGTAAACGTAACACTTGTAATATTGTGCTATGCGGTGTTGTTTTGTCTTGTGGTGTGTGTTTGAACCAGCTTGCTTAAATCAAGATAAGTTCGTTTTCGTGTGAACGAAATTTTAATACGTATAATGAAG
>AT1G06130_1
ACAACAAAAGAGCAAAAAATAAATATATATGAGTATGACTATGAACACTACAGGAGACGTCACGGTCGAAACTCGAAACACCTTTCAGCCACAGTACAGATTAAACCAGATCTCATCACCATTATTTATGTTTTAGCTAAGCTTTGAAATTGTCCTTTGCTCTTCTTATAATACCCAGAGCTTCTGCTTCATCTGCTGTCTCTGGAATACCTAAAGCCCGACGGATATCCATGTTCCAAGCGCGGAGAAACGGGTTACAAGCTTTCTCCATCTTCATCGTCGTTGGAATCGTTGGTAACTTCTTGTCACGGAGCTCTGCAACATAGGCTGCATAAGACTGGAGTACTTCGTTAGTTGGCTCTATAGACAATGCAAACTTGGAATTACTCAGTGTATATTCATGGCCACAATATACGCTTGTGTCGTCCGGCAAAGCAATTATCCTCTGGAGAGAAGCTAGCATCTGCTCTGGAGTACCTTCAAAGAGCTTACCACATGATAAGCTAAATAAGGTGTCCCCGGTGAAAATTGCTCGTGCCCCTGGAAAGTAGAAACTAATATGGCCTCTCGTGTGGCCAGGAGTTTCCATAACATGGGCTTCATGGCCAGAAAACATCCATTTGTCACCATCTTTTAAGGCTATATCAATTCCAGGAATCCGCTCCCTATCTACAGCTGAGCCGATCACCTTTGCACCATACCTGTCTTTTAGTTCCAAATTCCCACCAGTGTGATCATAATGGTGATGTGTATTTAAAATATATGTTAGATTTCGACTATGCTTCTGCAGCGCATTCATAACAGGTACAGCTTCAGAAGGGTCAACCACACCAACTGTACCAGTATCCTCGTCATGTAAAATATAAGCATAGTTGTCCGCAAGACATGGCACCAGTTCAATTTGCAATGAGGAAGAGACATTGGAGACACTGCAGAATCTTGAAACGCGAACAGATTTACCAGCACCACGCAAAGTCCTAAGAGGCGAAGAGAACAGCTTCATCACACCAGAGACAAGACCCTTTCTGAGATGAAGCTGTCTCACGCATGGCCTCACACATGGCTGACTTTTTAGCTTCCTAGAACATCGAAAGAAGGAGGCTGCAGTAGAAACTTTGGAGATAGCTTGCATCTCTCTCGATTATTG
>AT1G06149_1
AATGGGCACTAGGCAATATTCACTGGGAGAAGTAGGGCCACCATTAAATCCGAGAGCAGGATTGCGAAGGGAACAAGCTGGAAGAGGTTTATACAGAGGTAGTTAGTAGATTCGTA
>AT3G48330_1
AACAAGTTTACGTATTTGAAAGTCTTACTCACAAAGAGATCTTTAAGATTTGAGTCTTGAATAACTACGCTAATTTCGAAAGCCGAATGAGCTTACTTGATTCATTCTTCTGTACAACGAGCATTCATCAGTCCCCTCTCAGCTGGGCTTCACGGCTAGTCAAAGGAACATAACGGACTGAAGTTTCAGTCTTGATGCTAACCGAACCATCTGAGTTCTTATCCACCACTTGCAGATCTTGGAATATGTTCCCAACCGGGATCACCAGTCTCCCACCGGGTTTCAATTGATCAATCAATGCCTCTGGGATCTCTGGTGCTGCTGCTCCGACATGAATAGCATCATAAGGGGCAAACTCAGCCCATCCTTGCCTCCCATCGCCAACATGAACGGCAAGAGACCCTTCTTTATGCAATGGCGAAGCAGCACTCGCTTCAATATTCTTAACGGAAGAAGCCACCAGTTCAGGAATGTGTTCCACACCAATAGCACGCCCTTCGGATCCAACCATAACCGCAAAGCAAGCCGTTAAGTACCCGGTCCCCGAGCCGACATCAAGAACACGCATTCCCGGTTTCAAATGCTTTTCAAGAAGTTGAAGACACATTGCGTGCATATGAGGTGCTGATATAGTCACATTATACCCAATAGACATGGGACTATCAACATAAGCAGAGGAACGATCTGGTACAAATACGCCTCTATCCACAGCCTCCATAGCTTTAGCAACTTCATCTGACGTAACTATACCATAATTTTGCAGATTCTCAACCATAGCTTTGTTCTTATTGATACTGCTTGGACTCCAAAATTGCTTCATCTTCTGTGGGAGAAAGCTTCCGGTGAGAAGAGAGAGTAAGGTTCAG
>AT1G06390_1
[truncated: 2,803,198 more chars]
