# Supplementary material for: Cutoffs and k-mers: implications from a transcriptome study in allopolyploid plants
Source: BMC Genomics. 2012 Mar 14;13:92. doi: 10.1186/1471-2164-13-92 (PMC3378427; doi:10.1186/1471-2164-13-92)
Supplement: Additional file 6 — Table S3. Coverage cutoff values for seven genes made from assemblies of reads which had up to three mismatches. All reads in the P. fastigiatum dataset mapping with up to three mismatches to the sequences of AT1G67090, AT3G14210, three sequences of AT1G54030 (two homeologues and one paralogue), ATCG00490, and AT1G75680 were determined and assembled separately using ABySS [25,26] and k-mer sizes 25 to 63. The automatically chosen mean coverage cutoff for each of the assemblies was extracted from the log files. [file 1471-2164-13-92-S6.XLSX]

## Sheet: Tabelle1
	AT1G54030_1	AT1G54030_2	AT1G54030_3	AT3G14210	AT1G67090	ATCG00490	AT1G75680
25	6.7082	15.9374	15.4919	75.2263	122.809	9.64365	8.24621
27	6.40312	15.4596	15	72.9863	120.054	9.32738	8
29	6.16441	14.9332	14.5258	71.2881	116.606	9.05539	7.74597
31	5.91608	14.3875	14.0712	69.1737	113.371	8.83176	7.48331
33	5.74456	13.8203	13.6015	67.0224	110.118	8.544	7.2111
35	5.47723	13.2288	13.1149	65.1383	106.715	8.30662	7
37	5.2915	12.7279	12.5698	62.458	103.271	8.06226	6.7082
39	5	12.2066	12.083	60.5558	99.7447	7.74597	6.55744
41	4.79583	11.7473	11.5758	58.2151	95.9948	7.48331	6.32456
43	4.58258	11.1803	11.0905	55.9553	92.5905	7.2111	6.08276
45	4.3589	10.583	10.6301	53.5817	88.5099	6.9282	5.74456
47	4.12311	10.0499	10.1489	51.5364	84.4453	6.63325	5.47723
49	3.87298	9.48683	9.59166	49.163	79.9687	6.32456	5.19615
51	3.74166	9	9.05539	46.2925	75.9408	6.08276	5
53	3.4641	8.544	8.544	43.9773	72.2426	5.74456	4.69042
55	3.31662	8.06226	8	42.0951	68.0221	5.38516	4.47214
57	3.16228	7.54983	7.48331	39.5348	63.5295	5	4.12311
59	3	6.9282	6.9282	37.1349	57.5326	4.69042	3.87298
61	2.82843	6.32456	6.32456	34.2491	52.7162	4.24264	3.60555
63	2.44949	5.74456	5.83095	30.9516	46.8402	4	3.31662
